# Supplementary material for: Excitation of “forbidden” guided-wave plasmon polariton modes via direct reflectance using a low refractive index polymer coupling layer
Source: PLoS One. 2022 Oct 26;17(10):e0276522. doi: 10.1371/journal.pone.0276522 (PMC9604954; doi:10.1371/journal.pone.0276522)
Supplement: S2 File — (NB) [file pone.0276522.s006.nb]

(*CacheID: 234*)
(* Internal cache information:
NotebookFileLineBreakTest
NotebookFileLineBreakTest
NotebookDataPosition[         0,          0]
NotebookDataLength[    447550,      10191]
NotebookOptionsPosition[    440422,      10047]
NotebookOutlinePosition[    440844,      10065]
CellTagsIndexPosition[    440801,      10062]
WindowFrame->Normal*)

(* Beginning of Notebook Content *)
Notebook[{

Cell[CellGroupData[{
Cell["Calculations", "Title",
 CellChangeTimes->{{3.8040342510629*^9, 
  3.804034251942906*^9}},ExpressionUUID->"fcc87798-0e0a-4ad9-ae84-\
34f97c1139ec"],

Cell["\<\
Mathematica Version:  11.3.0 for Mac OS X x86 (64-bit) (March 7, 2018).

Upon first evaluating a cell in this notebook, a dialogue box will open \
asking if you want to evaluate the initialization cells.  Click OK.\
\>", "Text",
 CellChangeTimes->{{3.873993550173917*^9, 3.8739935642734823`*^9}, {
  3.873994575589179*^9, 3.8739945769134617`*^9}, {3.8739946153705397`*^9, 
  3.873994634917259*^9}},ExpressionUUID->"1377eb68-96c6-4bdf-8f00-\
c7b53892522f"],

Cell[CellGroupData[{

Cell["ATR", "Chapter",
 CellChangeTimes->{{3.80403427475877*^9, 
  3.804034277840951*^9}},ExpressionUUID->"0f300dc2-e4f1-4a04-b28e-\
c99d1b240fea"],

Cell[CellGroupData[{

Cell["Fitting Procedure", "Section",
 CellChangeTimes->{{3.8342334574270163`*^9, 3.834233471209179*^9}, {
   3.835370076608651*^9, 3.835370079994834*^9}, {3.835398609628455*^9, 
   3.835398620212949*^9}, {3.873730130513608*^9, 3.873730130671826*^9}, 
   3.8737306257644243`*^9, {3.873826291867518*^9, 3.87382629704917*^9}, {
   3.8738263654395742`*^9, 3.87382636562187*^9}, {3.873848871275361*^9, 
   3.873848874767984*^9}, {3.8738494034458847`*^9, 3.873849409870562*^9}, {
   3.873884625402307*^9, 3.873884636131143*^9}, {3.873884692828594*^9, 
   3.873884696095071*^9}, {3.873995963969091*^9, 
   3.873995966261235*^9}},ExpressionUUID->"ec889e30-ac2d-4685-88a8-\
f8d392f051fb"],

Cell[CellGroupData[{

Cell["Details about fitting parameters", "Subsection",
 CellChangeTimes->{{3.873996034779417*^9, 
  3.8739960425014277`*^9}},ExpressionUUID->"7fa518ed-c566-4b00-8cb4-\
8dc83e9cfd1e"],

Cell[TextData[{
 StyleBox["Fixed:\n\tFix the thicknesses of Teflon layers (",
  FontSlant->"Plain"],
 Cell[BoxData[
  FormBox[
   RowBox[{
    SubscriptBox["d", 
     StyleBox["2",
      FontSlant->"Plain"]], 
    StyleBox["=",
     FontSlant->"Plain"], 
    StyleBox[
     RowBox[{"200", " ", "nm"}],
     FontSlant->"Plain"]}], TraditionalForm]],ExpressionUUID->
  "a9b84035-e904-4f97-a016-f4e883cff4bb"],
 StyleBox[") and  gold layers (",
  FontSlant->"Plain"],
 Cell[BoxData[
  FormBox[
   RowBox[{
    SubscriptBox["d", 
     StyleBox["3",
      FontSlant->"Plain"]], 
    StyleBox["=",
     FontSlant->"Plain"], 
    StyleBox[
     RowBox[{"35", "nm"}],
     FontSlant->"Plain"]}], TraditionalForm]],ExpressionUUID->
  "5a32bd9e-6d36-4271-9062-e427fbfd11ed"],
 StyleBox[" and ",
  FontSlant->"Plain"],
 Cell[BoxData[
  FormBox[
   RowBox[{
    SubscriptBox["d", 
     StyleBox["5",
      FontSlant->"Plain"]], 
    StyleBox["=",
     FontSlant->"Plain"], 
    StyleBox[
     RowBox[{"36", " ", "nm"}],
     FontSlant->"Plain"]}], TraditionalForm]],ExpressionUUID->
  "4e7c93d0-9599-49f1-a7d1-1d847e12698b"],
 StyleBox[").\n\tParameters for optical transitions in the gold are fixed.\n\t\
Parameters in the SF11 dielectric function are fixed.\n\tDielectric constant \
of air is fixed.\n\nFit Parameters:\n\tAllow angles to vary up to 0.3 \
degrees.\n\tUniform shifts.\n\tLayer thicknesses 3 and 4 allowed to vary \
around the experimental values.\n\tTeflon dielectric constant.\n\tPlasma \
frequency and damping for the gold.\n\t\nSimultaneously fit the six \
lowest-angle scans.  Then, using the parameters from this calculation, fit \
the remaining scans using the angles and shifts as fit parameters.\n",
  FontSlant->"Plain"]
}], "Text",
 CellChangeTimes->{{3.873729258545849*^9, 3.873729387302402*^9}, {
  3.873729594416581*^9, 3.873729678565977*^9}, {3.873729884059908*^9, 
  3.8737299657235537`*^9}, {3.873730020927834*^9, 3.873730047683261*^9}, {
  3.873730138156067*^9, 3.87373016009004*^9}, {3.873826362147972*^9, 
  3.873826368421332*^9}, {3.8738494141040173`*^9, 3.873849414236293*^9}, {
  3.873884650696478*^9, 3.8738846516704597`*^9}, {3.8738846985037203`*^9, 
  3.8738847011578903`*^9}},
 FontSlant->"Italic",ExpressionUUID->"335d293e-a5de-478d-a01f-9a24919123c4"]
}, Closed]],

Cell[CellGroupData[{

Cell["Fit calculations", "Subsection",
 CellChangeTimes->{{3.8353986334318123`*^9, 3.8353986461468973`*^9}, {
  3.871490943564712*^9, 3.8714909465962667`*^9}, {3.871574116287322*^9, 
  3.871574120766567*^9}, {3.871744417004912*^9, 3.871744421041171*^9}, {
  3.873729863742153*^9, 
  3.873729878624596*^9}},ExpressionUUID->"5da7c607-590a-4a4f-8c53-\
8eefa9d9a482"],

Cell[BoxData[
 RowBox[{
  RowBox[{"mnlmFit", "=", 
   RowBox[{"Module", "[", 
    RowBox[{
     RowBox[{"{", 
      RowBox[{
       RowBox[{"dataSet", "=", 
        RowBox[{"data", "[", "\"\<35-80-35_PIM2MIMDATA\>\"", "]"}]}], 
       "\[IndentingNewLine]", ",", 
       RowBox[{"fitScans", "=", 
        RowBox[{"Range", "[", "6", "]"}]}], "\[IndentingNewLine]", ",", 
       "tVars", ",", "sVars"}], "}"}], "\[IndentingNewLine]", ",", 
     RowBox[{
      RowBox[{"tVars", "=", 
       RowBox[{"symbolize", "[", 
        RowBox[{"t", "/@", "fitScans"}], "]"}]}], "\[IndentingNewLine]", ";", 
      RowBox[{"sVars", "=", 
       RowBox[{"symbolize", "[", 
        RowBox[{"sh", "/@", "fitScans"}], "]"}]}], "\[IndentingNewLine]", ";", 
      RowBox[{"MultiNonlinearModelFit", "[", "\[IndentingNewLine]", 
       RowBox[{
        RowBox[{"dataSet", "[", 
         RowBox[{"[", 
          RowBox[{"fitScans", ",", "All", ",", 
           RowBox[{"{", 
            RowBox[{"2", ",", "3"}], "}"}]}], "]"}], "]"}], 
        "\[IndentingNewLine]", ",", 
        RowBox[{"<|", "\[IndentingNewLine]", 
         RowBox[{
          RowBox[{"\"\<Expressions\>\"", "\[Rule]", 
           RowBox[{"Table", "[", "\[IndentingNewLine]", 
            RowBox[{
             RowBox[{
              RowBox[{"atrFunction", "[", "6", "]"}], "[", 
              RowBox[{"l", ",", 
               RowBox[{"{", 
                RowBox[{
                 RowBox[{"tVars", "[", 
                  RowBox[{"[", "kk", "]"}], "]"}], ",", "w", ",", "g", ",", 
                 "200", ",", "35", ",", "dd4", ",", "36", ",", "elil"}], 
                "}"}], ",", 
               RowBox[{"sVars", "[", 
                RowBox[{"[", "kk", "]"}], "]"}]}], "]"}], 
             "\[IndentingNewLine]", ",", 
             RowBox[{"{", 
              RowBox[{"kk", ",", "fitScans"}], "}"}]}], "\[IndentingNewLine]",
             "]"}]}], "\[IndentingNewLine]", ",", 
          RowBox[{"\"\<Constraints\>\"", "\[Rule]", 
           RowBox[{"And", "@@", 
            RowBox[{"Join", "[", "\[IndentingNewLine]", 
             RowBox[{
              RowBox[{"{", 
               RowBox[{
                RowBox[{"8.3", "<", "w", "<", "10"}], ",", 
                RowBox[{"0.02", "<", "g", "<", "0.4"}], ",", 
                RowBox[{"90", "<", "dd4", "<", "140"}], ",", 
                RowBox[{"1.3", "<", "elil", "<", "2.31"}]}], "}"}], 
              "\[IndentingNewLine]", ",", 
              RowBox[{"Table", "[", "\[IndentingNewLine]", 
               RowBox[{
                RowBox[{
                 RowBox[{
                  RowBox[{"angles", "[", 
                   RowBox[{"[", "kk", "]"}], "]"}], "-", "0.3"}], "<", 
                 RowBox[{"tVars", "[", 
                  RowBox[{"[", "kk", "]"}], "]"}], "<", 
                 RowBox[{
                  RowBox[{"angles", "[", 
                   RowBox[{"[", "kk", "]"}], "]"}], "+", "0.3"}]}], 
                "\[IndentingNewLine]", ",", 
                RowBox[{"{", 
                 RowBox[{"kk", ",", "fitScans"}], "}"}]}], 
               "\[IndentingNewLine]", "]"}], "\[IndentingNewLine]", ",", 
              RowBox[{"Table", "[", "\[IndentingNewLine]", 
               RowBox[{
                RowBox[{
                 RowBox[{"-", "0.2"}], "<", 
                 RowBox[{"sVars", "[", 
                  RowBox[{"[", "kk", "]"}], "]"}], "<", "0.2"}], 
                "\[IndentingNewLine]", ",", 
                RowBox[{"{", 
                 RowBox[{"kk", ",", "fitScans"}], "}"}]}], 
               "\[IndentingNewLine]", "]"}]}], "\[IndentingNewLine]", 
             "]"}]}]}]}], "\[IndentingNewLine]", "|>"}], 
        "\[IndentingNewLine]", ",", 
        RowBox[{
         RowBox[{
          RowBox[{
           RowBox[{"Join", "[", "\[IndentingNewLine]", 
            RowBox[{
             RowBox[{"{", 
              RowBox[{
               RowBox[{"{", 
                RowBox[{"w", ",", 
                 FractionBox["\[HBar]\[Omega]p", "eV"]}], "}"}], ",", 
               RowBox[{"{", 
                RowBox[{"g", ",", 
                 FractionBox["\[HBar]\[Gamma]p", "eV"]}], "}"}], ",", 
               RowBox[{"{", 
                RowBox[{"dd4", ",", "100"}], "}"}], ",", 
               RowBox[{"{", 
                RowBox[{"elil", ",", 
                 SuperscriptBox["1.38", "2"]}], "}"}]}], "}"}], 
             "\[IndentingNewLine]", ",", 
             RowBox[{"Table", "[", 
              RowBox[{
               RowBox[{"{", 
                RowBox[{
                 RowBox[{"tVars", "[", 
                  RowBox[{"[", "kk", "]"}], "]"}], ",", 
                 RowBox[{"angles", "[", 
                  RowBox[{"[", "kk", "]"}], "]"}]}], "}"}], 
               "\[IndentingNewLine]", ",", 
               RowBox[{"{", 
                RowBox[{"kk", ",", "fitScans"}], "}"}]}], "]"}], 
             "\[IndentingNewLine]", ",", 
             RowBox[{"Table", "[", 
              RowBox[{
               RowBox[{"{", 
                RowBox[{
                 RowBox[{"sVars", "[", 
                  RowBox[{"[", "kk", "]"}], "]"}], ",", "0"}], "}"}], 
               "\[IndentingNewLine]", ",", 
               RowBox[{"{", 
                RowBox[{"kk", ",", "fitScans"}], "}"}]}], "]"}]}], 
            "\[IndentingNewLine]", "]"}], "//", "applyDielectricProperties"}],
           "//", "N"}], "//", "Evaluate"}], "\[IndentingNewLine]", ",", 
        RowBox[{"{", "l", "}"}]}], "]"}]}]}], "\[IndentingNewLine]", "]"}]}], 
  ";"}]], "Input",
 CellChangeTimes->{{3.835373602601817*^9, 3.835373602603651*^9}, {
   3.835373635152316*^9, 3.835373687967945*^9}, {3.835373840215528*^9, 
   3.8353740200455103`*^9}, {3.835374208361054*^9, 3.8353742419213343`*^9}, {
   3.83537458476371*^9, 3.835374628621909*^9}, 3.835374762010404*^9, {
   3.8714909568954983`*^9, 3.871490966610585*^9}, {3.871574128412952*^9, 
   3.871574166210537*^9}, {3.871574240274127*^9, 3.871574284419416*^9}, {
   3.871655818749463*^9, 3.871655838815873*^9}, 3.871666765337923*^9, {
   3.871744443018859*^9, 3.871744486213286*^9}, 3.8717522883855658`*^9, {
   3.8737306391960373`*^9, 3.8737306846561747`*^9}, {3.873731182436861*^9, 
   3.873731243805366*^9}, {3.873731369526568*^9, 3.8737313820899982`*^9}, {
   3.873731540064369*^9, 3.8737315401646767`*^9}, {3.873731675483481*^9, 
   3.87373167980179*^9}, {3.8737317414312143`*^9, 3.8737318356576433`*^9}, {
   3.8737318920110903`*^9, 3.873731902858368*^9}, {3.873731949590015*^9, 
   3.8737320066207247`*^9}, {3.8737320538325777`*^9, 
   3.8737320539551888`*^9}, {3.8738263754437227`*^9, 
   3.8738263903589087`*^9}, {3.8738264228968687`*^9, 3.873826423054503*^9}, {
   3.873849418508945*^9, 3.873849432119121*^9}, {3.873849697457595*^9, 
   3.8738496977053623`*^9}, {3.873849755329721*^9, 3.8738497554514313`*^9}, 
   3.8739959780112886`*^9},ExpressionUUID->"60263ac1-3b28-4dac-96d9-\
b69010904b1a"],

Cell[BoxData[
 RowBox[{"mnlmFit", "[", "\"\<BestFitParameters\>\"", "]"}]], "Input",
 CellChangeTimes->{{3.8353844696763678`*^9, 3.8353844848111563`*^9}, {
   3.871498839094576*^9, 3.8714988400102377`*^9}, 3.871574291473962*^9, 
   3.8717444985698547`*^9, {3.873731385421468*^9, 3.8737313855542183`*^9}, {
   3.873826426482485*^9, 3.873826426615992*^9}, {3.87384943651237*^9, 
   3.873849437020959*^9}, 
   3.8739959820527477`*^9},ExpressionUUID->"1a9bdc61-492d-468a-9822-\
3008017c0c2c"],

Cell[BoxData[
 RowBox[{
  RowBox[{"mnlmFits", "=", 
   RowBox[{"Module", "[", "\[IndentingNewLine]", 
    RowBox[{
     RowBox[{"{", 
      RowBox[{
       RowBox[{"dataSet", "=", 
        RowBox[{"data", "[", "\"\<35-80-35_PIM2MIMDATA\>\"", "]"}]}], ",", 
       "tVars", ",", "sVars"}], "}"}], "\[IndentingNewLine]", ",", 
     RowBox[{
      RowBox[{"tVars", "=", 
       RowBox[{"symbolize", "@", 
        RowBox[{"Array", "[", 
         RowBox[{"t", ",", 
          RowBox[{"Length", "@", "dataSet"}]}], "]"}]}]}], 
      "\[IndentingNewLine]", ";", 
      RowBox[{"sVars", "=", 
       RowBox[{"symbolize", "@", 
        RowBox[{"Array", "[", 
         RowBox[{"sh", ",", 
          RowBox[{"Length", "@", "dataSet"}]}], "]"}]}]}], 
      "\[IndentingNewLine]", ";", 
      RowBox[{"Table", "[", 
       RowBox[{
        RowBox[{"NonlinearModelFit", "[", "\[IndentingNewLine]", 
         RowBox[{
          RowBox[{"dataSet", "[", 
           RowBox[{"[", 
            RowBox[{"kk", ",", "All", ",", 
             RowBox[{"{", 
              RowBox[{"2", ",", "3"}], "}"}]}], "]"}], "]"}], 
          "\[IndentingNewLine]", ",", 
          RowBox[{"{", 
           RowBox[{
            RowBox[{
             RowBox[{
              RowBox[{"atrFunction", "[", "6", "]"}], "[", 
              RowBox[{"l", ",", 
               RowBox[{"{", 
                RowBox[{
                 RowBox[{"tVars", "[", 
                  RowBox[{"[", "kk", "]"}], "]"}], ",", "w", ",", "g", ",", 
                 "200", ",", "35", ",", "dd4", ",", "36", ",", "elil"}], 
                "}"}], ",", 
               RowBox[{"sVars", "[", 
                RowBox[{"[", "kk", "]"}], "]"}]}], "]"}], "/.", 
             RowBox[{"FilterRules", "[", 
              RowBox[{
               RowBox[{"mnlmFit", "[", "\"\<BestFitParameters\>\"", "]"}], 
               ",", 
               RowBox[{"Except", "[", 
                RowBox[{"Join", "[", 
                 RowBox[{"tVars", ",", "sVars"}], "]"}], "]"}]}], "]"}]}], 
            "\[IndentingNewLine]", ",", 
            RowBox[{
             RowBox[{
              RowBox[{"angles", "[", 
               RowBox[{"[", "kk", "]"}], "]"}], "-", "0.3"}], "<", 
             RowBox[{"tVars", "[", 
              RowBox[{"[", "kk", "]"}], "]"}], "<", 
             RowBox[{
              RowBox[{"angles", "[", 
               RowBox[{"[", "kk", "]"}], "]"}], "+", "0.3"}]}], 
            "\[IndentingNewLine]", ",", 
            RowBox[{
             RowBox[{"-", "0.2"}], "<", 
             RowBox[{"sVars", "[", 
              RowBox[{"[", "kk", "]"}], "]"}], "<", "0.2"}]}], 
           "\[IndentingNewLine]", "}"}], "\[IndentingNewLine]", ",", 
          RowBox[{"{", 
           RowBox[{
            RowBox[{"tVars", "[", 
             RowBox[{"[", "kk", "]"}], "]"}], ",", 
            RowBox[{"sVars", "[", 
             RowBox[{"[", "kk", "]"}], "]"}]}], "}"}], "\[IndentingNewLine]", 
          ",", "l"}], "\[IndentingNewLine]", "]"}], "\[IndentingNewLine]", 
        ",", 
        RowBox[{"{", 
         RowBox[{"kk", ",", "1", ",", 
          RowBox[{"Length", "@", "dataSet"}]}], "}"}]}], 
       "\[IndentingNewLine]", "]"}]}]}], "\[IndentingNewLine]", "]"}]}], 
  ";"}]], "Input",
 CellChangeTimes->{{3.871494988165907*^9, 3.8714950091032057`*^9}, {
   3.871495327664619*^9, 3.871495528230822*^9}, {3.871497918037242*^9, 
   3.871497919200663*^9}, {3.871499402210657*^9, 3.871499463325778*^9}, {
   3.87149951414013*^9, 3.871499611552443*^9}, {3.871499656647427*^9, 
   3.871499748643639*^9}, {3.8714997863584433`*^9, 3.871499825896991*^9}, {
   3.871744515370367*^9, 3.871744536264009*^9}, {3.8717522979032583`*^9, 
   3.871752305007999*^9}, {3.873731389854597*^9, 3.873731470912155*^9}, {
   3.8737315490417624`*^9, 3.873731549154546*^9}, 3.8738048259452868`*^9, {
   3.873826439535097*^9, 3.87382644726128*^9}, {3.873849439554394*^9, 
   3.873849450980927*^9}, {3.873884419805869*^9, 3.873884420101474*^9}, {
   3.873884587092133*^9, 3.873884587192371*^9}, {3.8739959845455027`*^9, 
   3.873995989790901*^9}},ExpressionUUID->"6e28d03d-2125-43c7-9780-\
11a047b6c70b"],

Cell[BoxData[
 RowBox[{"Flatten", "@", 
  RowBox[{"Through", "[", 
   RowBox[{"mnlmFits", "[", "\"\<BestFitParameters\>\"", "]"}], 
   "]"}]}]], "Input",
 CellChangeTimes->{
  3.8715744816758327`*^9, {3.871666626723665*^9, 3.8716666338070383`*^9}, {
   3.87174454239917*^9, 3.8717445437061777`*^9}, {3.873734151579626*^9, 
   3.87373415167732*^9}, {3.873826451829438*^9, 3.873826452817793*^9}, {
   3.873849455389502*^9, 3.873849455598116*^9}, 
   3.873995993067618*^9},ExpressionUUID->"c95c4c20-7306-45bc-a4b5-\
d60358c1128e"]
}, Closed]],

Cell[CellGroupData[{

Cell["Results", "Subsection",
 CellChangeTimes->{{3.871561972531666*^9, 3.8715619729289513`*^9}, {
  3.871562021452702*^9, 3.8715620320694304`*^9}, {3.873845627538615*^9, 
  3.873845628892787*^9}},ExpressionUUID->"4aca99c3-185c-4ac7-8397-\
cfd8861cb9c0"],

Cell[BoxData[
 RowBox[{
  RowBox[{"plots", "=", 
   RowBox[{"Module", "[", 
    RowBox[{
     RowBox[{"{", 
      RowBox[{
       RowBox[{"dataSet", "=", 
        RowBox[{"data", "[", "\"\<35-80-35_PIM2MIMDATA\>\"", "]"}]}], 
       "\[IndentingNewLine]", ",", 
       RowBox[{"params1", "=", 
        RowBox[{"{", 
         RowBox[{
          RowBox[{"w", "\[Rule]", "8.648278707329261`"}], ",", 
          RowBox[{"g", "\[Rule]", "0.17924237687379982`"}], ",", 
          RowBox[{"dd4", "\[Rule]", "104.85349135711508`"}], ",", 
          RowBox[{"elil", "\[Rule]", "1.6422676998674866`"}]}], "}"}]}], 
       "\[IndentingNewLine]", ",", 
       RowBox[{"params2", "=", 
        RowBox[{"{", 
         RowBox[{
          RowBox[{"t1", "\[Rule]", "50.02156486987846`"}], ",", 
          RowBox[{"sh1", "\[Rule]", "0.025120250866584818`"}], ",", 
          RowBox[{"t2", "\[Rule]", "51.028359157055185`"}], ",", 
          RowBox[{"sh2", "\[Rule]", "0.023608175780111245`"}], ",", 
          RowBox[{"t3", "\[Rule]", "52.06821331269481`"}], ",", 
          RowBox[{"sh3", "\[Rule]", "0.013558546344360224`"}], ",", 
          RowBox[{"t4", "\[Rule]", "53.037512854557306`"}], ",", 
          RowBox[{"sh4", "\[Rule]", "0.00268658617780542`"}], ",", 
          RowBox[{"t5", "\[Rule]", "53.9576664034913`"}], ",", 
          RowBox[{"sh5", "\[Rule]", 
           RowBox[{"-", "0.006561575013886673`"}]}], ",", 
          RowBox[{"t6", "\[Rule]", "54.898316736908754`"}], ",", 
          RowBox[{"sh6", "\[Rule]", 
           RowBox[{"-", "0.011594379553404005`"}]}], ",", 
          RowBox[{"t7", "\[Rule]", "56.035003234469166`"}], ",", 
          RowBox[{"sh7", "\[Rule]", 
           RowBox[{"-", "0.08781725696960722`"}]}], ",", 
          RowBox[{"t8", "\[Rule]", "57.054288818268155`"}], ",", 
          RowBox[{"sh8", "\[Rule]", 
           RowBox[{"-", "0.1220284556039863`"}]}], ",", 
          RowBox[{"t9", "\[Rule]", "58.27847006433376`"}], ",", 
          RowBox[{"sh9", "\[Rule]", 
           RowBox[{"-", "0.1530886609616914`"}]}], ",", 
          RowBox[{"t10", "\[Rule]", "59.29999939086701`"}], ",", 
          RowBox[{"sh10", "\[Rule]", 
           RowBox[{"-", "0.15225980119205582`"}]}], ",", 
          RowBox[{"t11", "\[Rule]", "60.1379127985872`"}], ",", 
          RowBox[{"sh11", "\[Rule]", 
           RowBox[{"-", "0.1163428248299897`"}]}], ",", 
          RowBox[{"t12", "\[Rule]", "60.700000607707366`"}], ",", 
          RowBox[{"sh12", "\[Rule]", 
           RowBox[{"-", "0.10902340281771586`"}]}]}], "}"}]}], 
       "\[IndentingNewLine]", ",", "tVars", ",", "sVars", ",", "func"}], 
      "}"}], "\[IndentingNewLine]", ",", 
     RowBox[{
      RowBox[{"tVars", "=", 
       RowBox[{"symbolize", "@", 
        RowBox[{"Array", "[", 
         RowBox[{"t", ",", 
          RowBox[{"Length", "@", "dataSet"}]}], "]"}]}]}], 
      "\[IndentingNewLine]", ";", 
      RowBox[{"sVars", "=", 
       RowBox[{"symbolize", "@", 
        RowBox[{"Array", "[", 
         RowBox[{"sh", ",", 
          RowBox[{"Length", "@", "dataSet"}]}], "]"}]}]}], 
      "\[IndentingNewLine]", ";", 
      RowBox[{"func", "=", 
       RowBox[{
        RowBox[{
         RowBox[{"atrFunction", "[", "6", "]"}], "[", 
         RowBox[{"l", ",", 
          RowBox[{"{", 
           RowBox[{
           "tt", ",", "w", ",", "g", ",", "200", ",", "35", ",", "dd4", ",", 
            "36", ",", "elil"}], "}"}], ",", "sh"}], "]"}], "/.", 
        "params1"}]}], "\[IndentingNewLine]", ";", 
      RowBox[{"Table", "[", "\[IndentingNewLine]", 
       RowBox[{
        RowBox[{"Show", "[", "\[IndentingNewLine]", 
         RowBox[{
          RowBox[{"ListPlot", "[", 
           RowBox[{
            RowBox[{"dataSet", "[", 
             RowBox[{"[", 
              RowBox[{"kk", ",", "All", ",", 
               RowBox[{"{", 
                RowBox[{"2", ",", "3"}], "}"}]}], "]"}], "]"}], ",", 
            RowBox[{"PlotStyle", "\[Rule]", "Black"}]}], "]"}], 
          "\[IndentingNewLine]", ",", 
          RowBox[{"Plot", "[", "\[IndentingNewLine]", 
           RowBox[{
            RowBox[{
             RowBox[{
              RowBox[{
               RowBox[{
                RowBox[{"func", "/.", 
                 RowBox[{"tt", "\[Rule]", 
                  RowBox[{"tVars", "[", 
                   RowBox[{"[", "kk", "]"}], "]"}]}]}], "/.", 
                RowBox[{"sh", "\[Rule]", 
                 RowBox[{"sVars", "[", 
                  RowBox[{"[", "kk", "]"}], "]"}]}]}], "/.", "params2"}], "//",
               "applyDielectricProperties"}], "//", "Evaluate"}], 
            "\[IndentingNewLine]", ",", 
            RowBox[{"{", 
             RowBox[{"l", ",", "488", ",", "640"}], "}"}], ",", 
            RowBox[{"PlotStyle", "\[Rule]", 
             RowBox[{"{", 
              RowBox[{"Red", ",", 
               RowBox[{"Thickness", "[", "0.01", "]"}]}], "}"}]}]}], "]"}], 
          "\[IndentingNewLine]", ",", 
          RowBox[{"Frame", "\[Rule]", "True"}], ",", 
          RowBox[{"FrameStyle", "\[Rule]", "Black"}], ",", 
          RowBox[{"Axes", "\[Rule]", "False"}], "\[IndentingNewLine]", ",", 
          RowBox[{"Switch", "[", 
           RowBox[{"kk", "\[IndentingNewLine]", ",", 
            RowBox[{"1", "|", "4", "|", "7"}], ",", 
            RowBox[{"FrameLabel", "\[Rule]", 
             RowBox[{"{", 
              RowBox[{"None", ",", "\"\<reflectance\>\""}], "}"}]}], 
            "\[IndentingNewLine]", ",", "10", ",", 
            RowBox[{"FrameLabel", "\[Rule]", 
             RowBox[{"{", 
              RowBox[{
              "\"\<\[Lambda]   (nm)\>\"", ",", "\"\<reflectance\>\""}], 
              "}"}]}], "\[IndentingNewLine]", ",", 
            RowBox[{"11", "|", "12"}], ",", 
            RowBox[{"FrameLabel", "\[Rule]", 
             RowBox[{"{", 
              RowBox[{"\"\<\[Lambda]   (nm)\>\"", ",", "None"}], "}"}]}], 
            "\[IndentingNewLine]", ",", "_", ",", 
            RowBox[{"FrameLabel", "\[Rule]", "None"}]}], "]"}], 
          "\[IndentingNewLine]", ",", 
          RowBox[{"Switch", "[", 
           RowBox[{"kk", "\[IndentingNewLine]", ",", 
            RowBox[{"1", "|", "4", "|", "7"}], ",", 
            RowBox[{"FrameTicks", "\[Rule]", 
             RowBox[{"{", 
              RowBox[{
               RowBox[{"{", 
                RowBox[{"Automatic", ",", "Automatic"}], "}"}], ",", 
               RowBox[{"{", 
                RowBox[{"None", ",", "Automatic"}], "}"}]}], "}"}]}], 
            "\[IndentingNewLine]", ",", "10", ",", 
            RowBox[{"FrameTicks", "\[Rule]", 
             RowBox[{"{", 
              RowBox[{
               RowBox[{"{", 
                RowBox[{"Automatic", ",", "Automatic"}], "}"}], ",", 
               RowBox[{"{", 
                RowBox[{"Automatic", ",", "Automatic"}], "}"}]}], "}"}]}], 
            "\[IndentingNewLine]", ",", 
            RowBox[{"11", "|", "12"}], ",", 
            RowBox[{"FrameTicks", "\[Rule]", 
             RowBox[{"{", 
              RowBox[{
               RowBox[{"{", 
                RowBox[{"None", ",", "Automatic"}], "}"}], ",", 
               RowBox[{"{", 
                RowBox[{"Automatic", ",", "Automatic"}], "}"}]}], "}"}]}], 
            "\[IndentingNewLine]", ",", "_", ",", 
            RowBox[{"FrameTicks", "\[Rule]", 
             RowBox[{"{", 
              RowBox[{
               RowBox[{"{", 
                RowBox[{"None", ",", "Automatic"}], "}"}], ",", 
               RowBox[{"{", 
                RowBox[{"None", ",", "Automatic"}], "}"}]}], "}"}]}]}], "]"}],
           "\[IndentingNewLine]", ",", 
          RowBox[{"BaseStyle", "\[Rule]", 
           RowBox[{"{", 
            RowBox[{
             RowBox[{"FontSize", "\[Rule]", "10"}], ",", 
             RowBox[{"FontFamily", "\[Rule]", "\"\<Times New Roman\>\""}]}], 
            "}"}]}], "\[IndentingNewLine]", ",", 
          RowBox[{"PlotRange", "\[Rule]", 
           RowBox[{"{", 
            RowBox[{"0", ",", "1"}], "}"}]}], "\[IndentingNewLine]", ",", 
          RowBox[{"ImageSize", "\[Rule]", 
           RowBox[{"16", " ", 
            RowBox[{"28.3464566929", "/", "3"}]}]}], "\[IndentingNewLine]", 
          ",", 
          RowBox[{"ImagePadding", "\[Rule]", 
           RowBox[{"{", 
            RowBox[{
             RowBox[{"{", 
              RowBox[{"35", ",", "3"}], "}"}], ",", 
             RowBox[{"{", 
              RowBox[{"35", ",", "3"}], "}"}]}], "}"}]}], 
          "\[IndentingNewLine]", ",", 
          RowBox[{"Epilog", "\[Rule]", 
           RowBox[{"{", 
            RowBox[{"Text", "[", 
             RowBox[{
              RowBox[{"\"\<\[Theta] = \>\"", "<>", 
               RowBox[{"ToString", "@", 
                RowBox[{"angles", "[", 
                 RowBox[{"[", "kk", "]"}], "]"}]}], "<>", 
               "\"\<\[Degree]\>\""}], ",", 
              RowBox[{"{", 
               RowBox[{"495", ",", "0.12"}], "}"}], ",", 
              RowBox[{"{", 
               RowBox[{
                RowBox[{"-", "1"}], ",", "0"}], "}"}]}], "]"}], "}"}]}]}], 
         "\[IndentingNewLine]", "]"}], "\[IndentingNewLine]", ",", 
        RowBox[{"{", 
         RowBox[{"kk", ",", "1", ",", 
          RowBox[{"Length", "@", "dataSet"}]}], "}"}]}], "]"}]}]}], 
    "\[IndentingNewLine]", "]"}]}], ";"}]], "Input",
 CellChangeTimes->{{3.871497890368987*^9, 3.8714978908354692`*^9}, {
   3.8714979315603228`*^9, 3.871497936553732*^9}, {3.871498725523384*^9, 
   3.871498730196418*^9}, {3.871498930663219*^9, 3.871498939043489*^9}, {
   3.871498971649212*^9, 3.871498972444235*^9}, {3.871499168278599*^9, 
   3.871499198328845*^9}, {3.871499304676235*^9, 3.871499313310066*^9}, {
   3.8714993485008593`*^9, 3.8714993569737787`*^9}, {3.871499763552773*^9, 
   3.871499766993762*^9}, {3.8715030273819532`*^9, 3.8715030357956057`*^9}, {
   3.871503103853921*^9, 3.871503196018979*^9}, {3.871561993479649*^9, 
   3.871562013433056*^9}, {3.871666659387993*^9, 3.8716666693197947`*^9}, {
   3.87175368304467*^9, 3.871753725463931*^9}, {3.873730088181769*^9, 
   3.873730094964119*^9}, {3.873730240517789*^9, 3.873730313709681*^9}, {
   3.873730363401977*^9, 3.87373041252975*^9}, {3.873730451917363*^9, 
   3.8737304533671722`*^9}, {3.873730484570525*^9, 3.873730605636178*^9}, {
   3.873730720153771*^9, 3.8737307451880817`*^9}, {3.873730789923626*^9, 
   3.873730829275931*^9}, {3.8737308995702543`*^9, 3.8737310051859207`*^9}, 
   3.8737310779234047`*^9, {3.873734432786202*^9, 3.873734433372671*^9}, {
   3.8738048645381927`*^9, 3.873804877199286*^9}, {3.873804968565637*^9, 
   3.873804968639474*^9}, {3.873805099450096*^9, 3.8738051157125196`*^9}, {
   3.873826064634009*^9, 3.873826100966069*^9}, {3.873826170829557*^9, 
   3.873826201662754*^9}, {3.8738262595810328`*^9, 3.873826260894763*^9}, {
   3.8738264555896273`*^9, 3.873826465835463*^9}, {3.873847662109045*^9, 
   3.873847669880971*^9}, {3.873849489521944*^9, 3.8738494913471518`*^9}, {
   3.873884328343585*^9, 3.8738843519687567`*^9}, 3.87388442921591*^9, 
   3.873884538029333*^9, {3.873884594786525*^9, 3.8738845949439373`*^9}, 
   3.873996002241145*^9},ExpressionUUID->"8ca2ebf6-4bfe-498f-9c9e-\
b6c28acf4ea7"],

Cell[BoxData[
 RowBox[{"GraphicsGrid", "[", 
  RowBox[{
   RowBox[{"Partition", "[", 
    RowBox[{"plots", ",", "3"}], "]"}], ",", 
   RowBox[{"ImageSize", "\[Rule]", 
    RowBox[{"16.5", " ", "28.3464566929"}]}], ",", 
   RowBox[{"Spacings", "\[Rule]", 
    RowBox[{"{", 
     RowBox[{
      RowBox[{"-", "48"}], ",", 
      RowBox[{"-", "29"}]}], "}"}]}]}], "]"}]], "Input",
 CellChangeTimes->{{3.87373009988741*^9, 3.873730104545496*^9}, {
   3.873730177946192*^9, 3.873730191127982*^9}, {3.8737302627606297`*^9, 
   3.873730262858054*^9}, {3.8737303103006763`*^9, 3.873730310367131*^9}, 
   3.8737303761691017`*^9, {3.873730587848878*^9, 3.873730603261208*^9}, {
   3.873730705876145*^9, 3.873730715930316*^9}, {3.8737307541940403`*^9, 
   3.873730754382904*^9}, {3.873731018964223*^9, 3.873731020614834*^9}, {
   3.873731083686208*^9, 3.873731085595006*^9}, {3.873731255877605*^9, 
   3.873731291065556*^9}, {3.87380497085594*^9, 3.8738049709435253`*^9}, {
   3.873826467822823*^9, 3.873826467887891*^9}, 
   3.8739960056220617`*^9},ExpressionUUID->"930abb40-e688-48e2-88e3-\
9967e2da200f"]
}, Closed]]
}, Open  ]]
}, Open  ]]
}, Open  ]],

Cell[CellGroupData[{

Cell["\<\
Setup: Parameters, Dielectric Functions, Light Lines, Equations\
\>", "Title",
 CellChangeTimes->{{3.729621543127378*^9, 3.729621555332225*^9}, {
   3.7296480908633127`*^9, 3.7296481686908092`*^9}, 3.72965030820433*^9, {
   3.729650346002716*^9, 3.72965034978962*^9}, {3.7433457529320917`*^9, 
   3.743345760221776*^9}, {3.743353900037747*^9, 3.743353903423801*^9}, {
   3.757090631072287*^9, 3.757090632328741*^9}, {3.801507441780592*^9, 
   3.801507442612671*^9}, 
   3.873735405615396*^9},ExpressionUUID->"d678ee26-9703-4cd0-9f08-\
549b714de74b"],

Cell[CellGroupData[{

Cell["Extras", "Chapter",
 CellChangeTimes->{{3.804339316238192*^9, 
  3.804339326981463*^9}},ExpressionUUID->"e7bf78bb-1466-4d9f-ab18-\
dc3f243c06ce"],

Cell[BoxData[{
 RowBox[{"SetAttributes", "[", 
  RowBox[{"symbolize", ",", "Listable"}], "]"}], "\[IndentingNewLine]", 
 RowBox[{
  RowBox[{"symbolize", "[", 
   RowBox[{
    RowBox[{"(", "head_", ")"}], "[", "num_", "]"}], "]"}], ":=", 
  RowBox[{
   RowBox[{
    RowBox[{"ToString", "[", "head", "]"}], "<>", 
    RowBox[{"ToString", "[", "num", "]"}]}], "//", "Symbol"}]}]}], "Input",
 InitializationCell->True,
 CellLabel->"In[77]:=",ExpressionUUID->"d665c08b-423a-4786-99ed-1afe79c6e7f9"],

Cell["\<\
Acknowledgments: \
https://resources.wolframcloud.com/FunctionRepository/resources/\
MultiNonlinearModelFit/\
\>", "Text",
 CellChangeTimes->{{3.873464414733139*^9, 
  3.8734644251614103`*^9}},ExpressionUUID->"c34826f1-f87f-45a7-925a-\
b944bd5c21cd"],

Cell[BoxData[{
 RowBox[{
  RowBox[{
   RowBox[{
    RowBox[{"Options", "[", "MultiNonlinearModelFit", "]"}], " ", "=", " ", 
    RowBox[{"{", 
     RowBox[{
      RowBox[{"AccuracyGoal", "\[Rule]", "Automatic"}], ",", 
      RowBox[{"ConfidenceLevel", "\[Rule]", 
       FractionBox["19", "20"]}], ",", 
      RowBox[{"EvaluationMonitor", "\[Rule]", "None"}], ",", 
      RowBox[{"Gradient", "\[Rule]", "Automatic"}], ",", 
      RowBox[{"MaxIterations", "\[Rule]", "Automatic"}], ",", "\n", "\t", 
      RowBox[{"Method", "\[Rule]", "Automatic"}], ",", 
      RowBox[{"PrecisionGoal", "\[Rule]", "Automatic"}], ",", 
      RowBox[{"StepMonitor", "\[Rule]", "None"}], ",", 
      RowBox[{"Tolerance", "\[Rule]", "Automatic"}], ",", 
      RowBox[{"VarianceEstimatorFunction", "\[Rule]", "Automatic"}], ",", 
      "\n", "\t", 
      RowBox[{"Weights", "\[Rule]", "Automatic"}], ",", " ", 
      RowBox[{"WorkingPrecision", "\[Rule]", "Automatic"}], ",", " ", 
      RowBox[{"\"\<DatasetIndexSymbol\>\"", "\[Rule]", "\[FormalN]"}]}], "\n",
      "}"}]}], ";"}], " ", 
  RowBox[{"(*", " ", 
   RowBox[{"\[Equal]", " ", 
    RowBox[{"Join", "[", 
     RowBox[{
      RowBox[{"Options", "[", "NonlinearModelFit", "]"}], ",", " ", 
      RowBox[{"{", 
       RowBox[{"\"\<DatasetIndexSymbol\>\"", " ", "->", " ", "\[FormalN]"}], 
       "}"}]}], "]"}]}], " ", "*)"}], "\n"}], "\n", 
 RowBox[{
  RowBox[{
   RowBox[{
    RowBox[{"MultiNonlinearModelFit", "[", 
     RowBox[{"datasets_", ",", " ", "form_", ",", " ", "fitParams_", ",", " ", 
      RowBox[{"independents", " ", ":", " ", 
       RowBox[{"Except", "[", "_List", "]"}]}], ",", " ", 
      RowBox[{"opts", " ", ":", " ", 
       RowBox[{"OptionsPattern", "[", "]"}]}]}], "]"}], " ", ":=", " ", "\n", 
    "    ", 
    RowBox[{"MultiNonlinearModelFit", "[", 
     RowBox[{"datasets", ",", " ", "form", ",", " ", "fitParams", ",", " ", 
      RowBox[{"{", "independents", "}"}], ",", " ", "opts"}], "]"}]}], ";"}], 
  "\n", " "}], "\n", 
 RowBox[{
  RowBox[{
   RowBox[{
    RowBox[{"MultiNonlinearModelFit", "[", 
     RowBox[{"datasets_", ",", " ", 
      RowBox[{"form", " ", ":", " ", 
       RowBox[{"Except", "[", 
        RowBox[{"_", "?", "AssociationQ"}], "]"}]}], ",", " ", "fitParams_", 
      ",", " ", "independents_", ",", " ", 
      RowBox[{"opts", " ", ":", " ", 
       RowBox[{"OptionsPattern", "[", "]"}]}]}], "]"}], " ", ":=", " ", "\n", 
    "    ", 
    RowBox[{"MultiNonlinearModelFit", "[", 
     RowBox[{"datasets", ",", " ", 
      RowBox[{"<|", 
       RowBox[{
        RowBox[{"\"\<Expressions\>\"", " ", "->", " ", "form"}], ",", " ", 
        RowBox[{"\"\<Constraints\>\"", " ", "->", " ", "True"}]}], "|>"}], 
      ",", " ", "fitParams", ",", " ", "independents", ",", " ", "opts"}], 
     "]"}]}], ";"}], "\n", " "}], "\n", 
 RowBox[{
  RowBox[{
   RowBox[{"MultiNonlinearModelFit", "[", "\n", "    ", 
    RowBox[{
     RowBox[{"datasets", " ", ":", " ", 
      RowBox[{"{", 
       RowBox[{"__", "?", 
        RowBox[{"(", 
         RowBox[{
          RowBox[{"MatrixQ", "[", 
           RowBox[{"#1", ",", " ", "NumericQ"}], "]"}], " ", "&"}], ")"}]}], 
       "}"}]}], ",", " ", "\n", "    ", 
     RowBox[{
      RowBox[{"assoc", " ", ":", " ", 
       RowBox[{"KeyValuePattern", "[", 
        RowBox[{"{", "\n", "        ", 
         RowBox[{
          RowBox[{"\"\<Expressions\>\"", " ", "->", " ", "expressions_"}], 
          ",", "\n", "        ", 
          RowBox[{"\"\<Constraints\>\"", " ", "->", " ", "constraints_"}]}], 
         "\n", "    ", "}"}], "]"}]}], " ", "/;", " ", 
      RowBox[{"AssociationQ", "[", "assoc", "]"}]}], ",", "\n", "    ", 
     "fitParams_List", ",", " ", "\n", "    ", "independents_List", ",", "\n",
      "    ", 
     RowBox[{"opts", " ", ":", " ", 
      RowBox[{"OptionsPattern", "[", "]"}]}]}], "\n", "]"}], " ", ":=", " ", 
   RowBox[{"Module", "[", 
    RowBox[{
     RowBox[{"{", "\n", "    ", 
      RowBox[{"fitfun", ",", " ", "weights", ",", "\n", "    ", 
       RowBox[{"numSets", " ", "=", " ", 
        RowBox[{"Length", "[", "datasets", "]"}]}], ",", "\n", "    ", 
       RowBox[{"precision", " ", "=", " ", 
        RowBox[{"Precision", " ", "@", " ", "datasets"}]}], ",", "\n", "    ",
        "augmentedData", ",", "\n", "    ", 
       RowBox[{"indexSymbol", " ", "=", " ", 
        RowBox[{"OptionValue", "[", "\"\<DatasetIndexSymbol\>\"", "]"}]}]}], 
      "\n", "}"}], ",", "\n", "    ", 
     RowBox[{
      RowBox[{"augmentedData", " ", "=", " ", 
       RowBox[{"Join", " ", "@@", " ", 
        RowBox[{"MapIndexed", "[", "\n", "        ", 
         RowBox[{
          RowBox[{
           RowBox[{"Join", "[", 
            RowBox[{
             RowBox[{"ConstantArray", "[", 
              RowBox[{
               RowBox[{"N", "[", 
                RowBox[{"#2", ",", " ", "precision"}], "]"}], ",", " ", 
               RowBox[{"Length", "[", "#1", "]"}]}], "]"}], ",", " ", "#1", 
             ",", " ", "2"}], "]"}], "&"}], ",", "\n", "        ", 
          "datasets"}], "\n", "    ", "]"}]}]}], ";", "\n", "    ", 
      RowBox[{"fitfun", " ", "=", " ", 
       RowBox[{"With", "[", 
        RowBox[{
         RowBox[{"{", "\n", "        ", 
          RowBox[{"conditions", " ", "=", " ", 
           RowBox[{"Flatten", " ", "@", " ", 
            RowBox[{"Map", "[", "\n", "            ", 
             RowBox[{
              RowBox[{
               RowBox[{"{", 
                RowBox[{"#", ",", " ", 
                 RowBox[{"Indexed", "[", 
                  RowBox[{"expressions", ",", " ", "#"}], "]"}]}], "}"}], 
               "&"}], ",", " ", "\n", "            ", 
              RowBox[{"Range", "[", "numSets", "]"}]}], "\n", "        ", 
             "]"}]}]}], "\n", "    ", "}"}], ",", " ", "\n", "        ", 
         RowBox[{"Switch", " ", "@@", " ", 
          RowBox[{"Prepend", "[", 
           RowBox[{"conditions", ",", " ", 
            RowBox[{"Round", "[", "indexSymbol", "]"}]}], "]"}]}]}], "\n", 
        "    ", "]"}]}], ";", " ", "\n", "    ", 
      RowBox[{"weights", " ", "=", " ", 
       RowBox[{"Replace", "[", "\n", "        ", 
        RowBox[{
         RowBox[{"OptionValue", "[", "Weights", "]"}], ",", "\n", "        ", 
         RowBox[{"{", "\n", "            ", 
          RowBox[{
           RowBox[{
            RowBox[{
             RowBox[{
              RowBox[{"(", "list_List", ")"}], "?", 
              RowBox[{"(", 
               RowBox[{
                RowBox[{"VectorQ", "[", 
                 RowBox[{"#1", ",", " ", "NumericQ"}], "]"}], "&"}], " ", 
               ")"}]}], " ", "/;", " ", 
             RowBox[{
              RowBox[{"Length", "[", "list", "]"}], " ", "===", " ", 
              "numSets"}]}], " ", ":>", " ", "\n", "                ", 
            RowBox[{"Join", " ", "@@", " ", 
             RowBox[{"MapThread", "[", 
              RowBox[{"ConstantArray", ",", " ", 
               RowBox[{"{", 
                RowBox[{"list", ",", " ", 
                 RowBox[{"Length", " ", "/@", " ", "datasets"}]}], "}"}]}], 
              "]"}]}]}], ",", " ", "\n", "            ", 
           RowBox[{
            RowBox[{
             RowBox[{"list", " ", ":", " ", 
              RowBox[{"{", 
               RowBox[{"__", "?", 
                RowBox[{"(", 
                 RowBox[{
                  RowBox[{"VectorQ", "[", 
                   RowBox[{"#1", ",", " ", "NumericQ"}], "]"}], " ", "&"}], 
                 " ", ")"}]}], "}"}]}], " ", "/;", " ", 
             RowBox[{
              RowBox[{"Length", " ", "/@", " ", "list"}], " ", "===", " ", 
              RowBox[{"Length", " ", "/@", " ", "datasets"}]}]}], " ", ":>", 
            "\n", "                ", 
            RowBox[{"Join", " ", "@@", " ", "list"}]}], ",", " ", "\n", 
           "            ", 
           RowBox[{"\"\<InverseLengthWeights\>\"", " ", ":>", " ", 
            RowBox[{"Join", " ", "@@", " ", 
             RowBox[{"Map", "[", "\n", "                ", 
              RowBox[{
               RowBox[{
                RowBox[{"ConstantArray", "[", 
                 RowBox[{
                  RowBox[{"N", "[", 
                   RowBox[{
                    RowBox[{"1", " ", "/", " ", "#1"}], ",", " ", 
                    "precision"}], "]"}], ",", " ", "#1"}], "]"}], "&"}], ",",
                "\n", "                ", 
               RowBox[{"Length", " ", "/@", " ", "datasets"}]}], "\n", 
              "            ", "]"}]}]}]}], "\n", "        ", "}"}]}], "\n", 
        "    ", "]"}]}], ";", " ", "\n", "    ", 
      RowBox[{"NonlinearModelFit", "[", "\n", "        ", 
       RowBox[{"augmentedData", ",", "\n", "        ", 
        RowBox[{"If", "[", 
         RowBox[{
          RowBox[{"TrueQ", "[", "constraints", "]"}], ",", " ", "fitfun", ",",
           " ", 
          RowBox[{"{", 
           RowBox[{"fitfun", ",", " ", "constraints"}], "}"}]}], "]"}], ",", 
        " ", "\n", "        ", "fitParams", ",", "\n", "        ", 
        RowBox[{"Flatten", "[", 
         RowBox[{"{", 
          RowBox[{"indexSymbol", ",", " ", "independents"}], "}"}], "]"}], 
        ",", "\n", "        ", 
        RowBox[{"Weights", " ", "->", " ", "weights"}], ",", " ", "\n", 
        "        ", 
        RowBox[{"Sequence", " ", "@@", " ", 
         RowBox[{"FilterRules", "[", 
          RowBox[{
           RowBox[{"{", "opts", "}"}], ",", " ", 
           RowBox[{"Options", "[", "NonlinearModelFit", "]"}]}], "]"}]}]}], 
       "\n", "    ", "]"}]}]}], "\n", "]"}]}], ";"}]}], "Input",
 InitializationCell->True,
 CellChangeTimes->{3.83537346091363*^9},
 CellLabel->"In[79]:=",ExpressionUUID->"0980f683-c4e3-42ba-8048-7a5446972783"]
}, Closed]],

Cell[CellGroupData[{

Cell["Parameters", "Chapter",
 CellChangeTimes->{{3.743344983967762*^9, 
  3.74334498474376*^9}},ExpressionUUID->"06655be3-7645-46d0-82eb-\
cc29b227e560"],

Cell[BoxData[{
 RowBox[{"Clear", "[", "parameters", "]"}], "\[IndentingNewLine]", 
 RowBox[{
  RowBox[{"parameters", "=", 
   RowBox[{"Join", "[", "\[IndentingNewLine]", 
    RowBox[{
     RowBox[{"{", 
      RowBox[{"\[HBar]c", "\[Rule]", 
       RowBox[{
        FractionBox["197327", "1000"], "eV", " ", "nm"}]}], "}"}], 
     "\[IndentingNewLine]", ",", 
     RowBox[{"{", 
      RowBox[{
       RowBox[{"\[HBar]\[Omega]p", "\[Rule]", 
        FractionBox[
         RowBox[{"2", "\[Pi]", " ", "\[HBar]c"}], 
         RowBox[{"143", "nm"}]]}], ",", 
       RowBox[{"\[HBar]\[Gamma]p", "\[Rule]", 
        FractionBox[
         RowBox[{"2", "\[Pi]", " ", "\[HBar]c"}], 
         RowBox[{"14500", "nm"}]]}]}], "}"}], "\[IndentingNewLine]", ",", 
     RowBox[{"{", 
      RowBox[{
       RowBox[{"A1", "\[Rule]", "1.27"}], ",", 
       RowBox[{"\[Phi]1", "\[Rule]", 
        FractionBox[
         RowBox[{"-", "\[Pi]"}], "4"]}], ",", 
       RowBox[{"\[HBar]\[Omega]1", "\[Rule]", 
        FractionBox[
         RowBox[{"2", "\[Pi]", " ", "\[HBar]c"}], 
         RowBox[{"470", "nm"}]]}], ",", 
       RowBox[{"\[HBar]\[Gamma]1", "\[Rule]", 
        FractionBox[
         RowBox[{"2", "\[Pi]", " ", "\[HBar]c"}], 
         RowBox[{"1900", "nm"}]]}]}], "}"}], "\[IndentingNewLine]", ",", 
     RowBox[{"{", 
      RowBox[{
       RowBox[{"A2", "\[Rule]", "1.1"}], ",", 
       RowBox[{"\[Phi]2", "\[Rule]", 
        FractionBox[
         RowBox[{"-", "\[Pi]"}], "4"]}], ",", 
       RowBox[{"\[HBar]\[Omega]2", "\[Rule]", 
        FractionBox[
         RowBox[{"2", "\[Pi]", " ", "\[HBar]c"}], 
         RowBox[{"325", "nm"}]]}], ",", 
       RowBox[{"\[HBar]\[Gamma]2", "\[Rule]", 
        FractionBox[
         RowBox[{"2", "\[Pi]", " ", "\[HBar]c"}], 
         RowBox[{"1060", "nm"}]]}]}], "}"}], "\[IndentingNewLine]", ",", 
     RowBox[{"{", 
      RowBox[{
       RowBox[{"simple\[Epsilon]\[Infinity]", "\[Rule]", "1"}], ",", 
       RowBox[{"\[Epsilon]\[Infinity]", "\[Rule]", "1.54"}]}], "}"}], 
     "\[IndentingNewLine]", ",", 
     RowBox[{"{", 
      RowBox[{
       RowBox[{"vacuum", "\[Rule]", "1.0"}], " ", ",", 
       RowBox[{"tio2", "\[Rule]", "5.1"}], " ", ",", 
       RowBox[{"sio2", "\[Rule]", 
        SuperscriptBox["1.46", "2"]}], " ", ",", 
       RowBox[{"air", "\[Rule]", "1.00059"}], " ", ",", 
       RowBox[{"sf11", "\[Rule]", 
        SuperscriptBox["1.79", "2"]}], ",", 
       RowBox[{"glass", "\[Rule]", 
        SuperscriptBox["1.55", "2"]}], " ", ",", 
       RowBox[{"water", "\[Rule]", 
        SuperscriptBox["1.33", "2"]}], ",", 
       RowBox[{"pim", "\[Rule]", 
        SuperscriptBox["1.3", "2"]}]}], "}"}], "\[IndentingNewLine]", ",", 
     RowBox[{"{", 
      RowBox[{
       RowBox[{"d2", "\[Rule]", 
        RowBox[{"31", "nm"}]}], ",", 
       RowBox[{"d3", "\[Rule]", 
        RowBox[{"50", "nm"}]}], ",", 
       RowBox[{"d4", "\[Rule]", 
        RowBox[{"31", "nm"}]}], ",", 
       RowBox[{"d5", "\[Rule]", 
        RowBox[{"1", "nm"}]}], ",", 
       RowBox[{"dU2", "\[Rule]", 
        RowBox[{
         FractionBox["\[HBar]\[Omega]p", "\[HBar]c"], " ", "d2"}]}], ",", 
       RowBox[{"dU3", "\[Rule]", 
        RowBox[{
         FractionBox["\[HBar]\[Omega]p", "\[HBar]c"], "d3"}]}], ",", 
       RowBox[{"dU4", "\[Rule]", 
        RowBox[{
         FractionBox["\[HBar]\[Omega]p", "\[HBar]c"], "d4"}]}], ",", 
       RowBox[{"dU5", "\[Rule]", 
        RowBox[{
         FractionBox["\[HBar]\[Omega]p", "\[HBar]c"], "d5"}]}]}], "}"}], 
     "\[IndentingNewLine]", ",", 
     RowBox[{"{", 
      RowBox[{
       RowBox[{"kx", "\[Rule]", "kx"}], ",", 
       RowBox[{"\[CapitalOmega]", "\[Rule]", "\[CapitalOmega]"}]}], "}"}]}], 
    RowBox[{"(*", 
     RowBox[{
      RowBox[{"Under", " ", "recursive", " ", "replacement"}], ",", " ", 
      RowBox[{"this", " ", "maps", " ", "these", " ", "to", " ", "itself"}], 
      ",", " ", 
      RowBox[{"preventing", " ", "infinite", " ", "loops"}]}], "*)"}], 
    "\[IndentingNewLine]", "]"}]}], ";"}]}], "Input",
 InitializationCell->True,
 CellChangeTimes->{{3.7102451613591566`*^9, 3.7102451757315936`*^9}, {
   3.7102452175297728`*^9, 3.71024526410143*^9}, 3.710245309236943*^9, {
   3.71059639541759*^9, 3.710596395654614*^9}, 3.710607632510253*^9, {
   3.7106139155794973`*^9, 3.7106139170186415`*^9}, {3.7106173261315184`*^9, 
   3.7106173265705624`*^9}, {3.7107866294172573`*^9, 
   3.7107866299063063`*^9}, {3.710787679406246*^9, 3.710787756375942*^9}, {
   3.71078812908921*^9, 3.7107881296532664`*^9}, {3.710853469442874*^9, 
   3.7108534920431337`*^9}, {3.710853522941223*^9, 3.7108536083277607`*^9}, {
   3.7119028407271643`*^9, 3.7119028791080027`*^9}, {3.7119029681459055`*^9, 
   3.711902973053396*^9}, {3.721482082220242*^9, 3.721482104211157*^9}, {
   3.7214828397722893`*^9, 3.721482846688572*^9}, {3.728142720321454*^9, 
   3.728142912255851*^9}, {3.728144084732794*^9, 3.728144312525345*^9}, {
   3.7281443447599573`*^9, 3.728144574704165*^9}, {3.728144618918687*^9, 
   3.728144639127098*^9}, {3.728144748898209*^9, 3.728144785529152*^9}, {
   3.728145298817232*^9, 3.7281453071247663`*^9}, {3.728145348778143*^9, 
   3.728145350245646*^9}, {3.7281454102614403`*^9, 3.728145420581129*^9}, 
   3.728145490659791*^9, 3.7281456069314137`*^9, {3.728145646706252*^9, 
   3.7281457220135527`*^9}, {3.7281489888869753`*^9, 3.728149018957947*^9}, {
   3.7281517917841873`*^9, 3.728151791979439*^9}, {3.728759452709626*^9, 
   3.72875951014475*^9}, {3.7287861618099318`*^9, 3.728786172160184*^9}, {
   3.7287868743861103`*^9, 3.7287869195926247`*^9}, {3.7287870215552673`*^9, 
   3.7287870325317497`*^9}, {3.7296245216977167`*^9, 3.729624541668243*^9}, 
   3.7296460707681713`*^9, {3.7296482093671722`*^9, 3.7296482104574833`*^9}, {
   3.7296487782329063`*^9, 3.729648779985326*^9}, {3.729648829695113*^9, 
   3.7296488871820507`*^9}, {3.7296489491310463`*^9, 3.7296489609330482`*^9}, 
   3.7296490679556017`*^9, {3.72964911109641*^9, 3.729649114524784*^9}, {
   3.729649248274819*^9, 3.729649283445113*^9}, {3.729649351213427*^9, 
   3.729649419588915*^9}, {3.7296496512873583`*^9, 3.729649652332844*^9}, {
   3.729649911615322*^9, 3.729649937541686*^9}, {3.729649976354416*^9, 
   3.729650049516156*^9}, {3.729650084703668*^9, 3.729650092758657*^9}, {
   3.7296502257924337`*^9, 3.7296502427281113`*^9}, {3.729650331476585*^9, 
   3.729650334452962*^9}, {3.729650543242756*^9, 3.729650544044593*^9}, {
   3.729650663769916*^9, 3.7296506910840187`*^9}, {3.729650982608409*^9, 
   3.729650983995685*^9}, {3.7296511684542313`*^9, 3.729651301487956*^9}, {
   3.730161259023074*^9, 3.730161270571776*^9}, {3.730813773725917*^9, 
   3.7308137901946898`*^9}, {3.730813822481328*^9, 3.730813877298135*^9}, {
   3.7389470618394423`*^9, 3.738947137323276*^9}, {3.738947366483551*^9, 
   3.738947367648224*^9}, {3.740754976471828*^9, 3.740754976842194*^9}, {
   3.740926833574616*^9, 3.740926834260768*^9}, {3.742149644078453*^9, 
   3.742149644582487*^9}, {3.7421503100659533`*^9, 3.742150315848028*^9}, 
   3.742215344464734*^9, {3.742215414751687*^9, 3.742215415301321*^9}, {
   3.742215514815661*^9, 3.742215517557976*^9}, {3.743269378805379*^9, 
   3.743269388022141*^9}, {3.743269538931611*^9, 3.743269540519471*^9}, {
   3.743269931777233*^9, 3.74326993593854*^9}, {3.743345689663301*^9, 
   3.743345703217629*^9}, {3.755996653543921*^9, 3.755996653694612*^9}, {
   3.7560853792331467`*^9, 3.756085385025758*^9}, {3.7570836079004107`*^9, 
   3.757083617196517*^9}, {3.757083905931233*^9, 3.757083907150361*^9}, {
   3.757084001092793*^9, 3.7570840012390347`*^9}, 3.757091493520073*^9, {
   3.757091556969577*^9, 3.757091558079379*^9}, {3.77099292046712*^9, 
   3.770992932604856*^9}, 3.7709929655572166`*^9, 3.771027212658555*^9, {
   3.771029606258707*^9, 3.771029637797037*^9}, {3.774202663613213*^9, 
   3.774202663790544*^9}, {3.7742027374428463`*^9, 3.774202748732582*^9}, {
   3.774202793762926*^9, 3.774202902456697*^9}, {3.774202955580765*^9, 
   3.774203108416957*^9}, {3.774619110705393*^9, 3.77461914571817*^9}, 
   3.7746192623729343`*^9, {3.774619334746997*^9, 3.77461933489334*^9}, {
   3.774619434717992*^9, 3.77461948226143*^9}, {3.797215732775426*^9, 
   3.797215746277873*^9}, {3.7972166499990387`*^9, 3.797216747453179*^9}, {
   3.801415629724949*^9, 3.801415678847886*^9}, {3.801501658249054*^9, 
   3.8015016614961157`*^9}, {3.80245258269268*^9, 3.802452702209384*^9}, 
   3.80271053910872*^9, 3.802710638703425*^9, {3.8027106914125147`*^9, 
   3.802710701873939*^9}, {3.8027117524477043`*^9, 3.802711772834395*^9}, 
   3.8037398294928827`*^9, {3.8037403530972137`*^9, 3.803740370242156*^9}, 
   3.8037404923963757`*^9, {3.803746543692103*^9, 3.803746555738168*^9}, {
   3.80400752949396*^9, 3.804007532774748*^9}, {3.804008403348743*^9, 
   3.804008437882078*^9}, {3.804013002514606*^9, 3.8040130069872627`*^9}, 
   3.8040344713095407`*^9, {3.804034833223398*^9, 3.804034879483376*^9}, {
   3.8040350521157618`*^9, 3.8040350594145*^9}, {3.804035646589611*^9, 
   3.8040356467352867`*^9}, {3.804035978250638*^9, 3.804035980689896*^9}, {
   3.804036077702627*^9, 3.8040360800736513`*^9}, {3.804266812270331*^9, 
   3.8042668212332563`*^9}, {3.80434025378677*^9, 3.8043402866181707`*^9}},
 CellLabel->"In[83]:=",ExpressionUUID->"5a8989e8-25e6-4125-910a-b1bdb8ccb735"]
}, Closed]],

Cell[CellGroupData[{

Cell["Dielectric functions", "Chapter",
 CellChangeTimes->{{3.7433539134523*^9, 3.743353917577993*^9}, {
  3.743373406112576*^9, 
  3.743373406313588*^9}},ExpressionUUID->"9816baaa-ae19-429e-afd0-\
d9ecf984fe78"],

Cell[BoxData[{
 RowBox[{
  RowBox[{"Clear", "[", "dielectricFunctions", "]"}], 
  ";"}], "\[IndentingNewLine]", 
 RowBox[{
  RowBox[{"dielectricFunctions", "=", 
   RowBox[{"{", "\[IndentingNewLine]", 
    RowBox[{
     RowBox[{"goldFull", "\[Rule]", 
      RowBox[{"\[Epsilon]\[Infinity]", "-", 
       FractionBox["1", 
        RowBox[{"\[CapitalOmega]", 
         RowBox[{"(", 
          RowBox[{"\[CapitalOmega]", "+", 
           RowBox[{"\[ImaginaryI]", " ", 
            RowBox[{"\[HBar]\[Gamma]p", "/", "\[HBar]\[Omega]p"}]}]}], 
          ")"}]}]], "+", 
       RowBox[{"(", 
        RowBox[{
         RowBox[{"A1", " ", 
          RowBox[{"(", 
           FractionBox["\[HBar]\[Omega]1", "\[HBar]\[Omega]p"], ")"}], " ", 
          RowBox[{"(", 
           RowBox[{
            FractionBox[
             RowBox[{"Exp", "[", 
              RowBox[{"\[ImaginaryI]", " ", "\[Phi]1"}], "]"}], 
             RowBox[{
              RowBox[{"\[HBar]\[Omega]1", "/", "\[HBar]\[Omega]p"}], "-", 
              "\[CapitalOmega]", "-", 
              RowBox[{"\[ImaginaryI]", " ", 
               RowBox[{"\[HBar]\[Gamma]1", "/", "\[HBar]\[Omega]p"}]}]}]], 
            "+", 
            FractionBox[
             RowBox[{"Exp", "[", 
              RowBox[{
               RowBox[{"-", "\[ImaginaryI]"}], " ", "\[Phi]1"}], "]"}], 
             RowBox[{
              RowBox[{"\[HBar]\[Omega]1", "/", "\[HBar]\[Omega]p"}], "+", 
              "\[CapitalOmega]", "+", 
              RowBox[{"\[ImaginaryI]", " ", 
               RowBox[{"\[HBar]\[Gamma]1", "/", "\[HBar]\[Omega]p"}]}]}]]}], 
           ")"}]}], "+", 
         RowBox[{"A2", " ", 
          RowBox[{"(", 
           FractionBox["\[HBar]\[Omega]2", "\[HBar]\[Omega]p"], ")"}], " ", 
          RowBox[{"(", 
           RowBox[{
            FractionBox[
             RowBox[{"Exp", "[", 
              RowBox[{"\[ImaginaryI]", " ", "\[Phi]2"}], "]"}], 
             RowBox[{
              RowBox[{"\[HBar]\[Omega]2", "/", "\[HBar]\[Omega]p"}], "-", 
              "\[CapitalOmega]", "-", 
              RowBox[{"\[ImaginaryI]", " ", 
               RowBox[{"\[HBar]\[Gamma]2", "/", "\[HBar]\[Omega]p"}]}]}]], 
            "+", 
            FractionBox[
             RowBox[{"Exp", "[", 
              RowBox[{
               RowBox[{"-", "\[ImaginaryI]"}], " ", "\[Phi]2"}], "]"}], 
             RowBox[{
              RowBox[{"\[HBar]\[Omega]2", "/", "\[HBar]\[Omega]p"}], "+", 
              "\[CapitalOmega]", "+", 
              RowBox[{"\[ImaginaryI]", " ", 
               RowBox[{"\[HBar]\[Gamma]2", "/", "\[HBar]\[Omega]p"}]}]}]]}], 
           ")"}]}]}], ")"}]}]}], "\[IndentingNewLine]", "\[IndentingNewLine]",
      ",", 
     RowBox[{"goldUndamped", "\[Rule]", 
      RowBox[{"\[Epsilon]\[Infinity]", "-", 
       FractionBox["1", 
        SuperscriptBox["\[CapitalOmega]", "2"]], "+", 
       RowBox[{"(", 
        RowBox[{
         RowBox[{"A1", " ", 
          RowBox[{"(", 
           FractionBox["\[HBar]\[Omega]1", "\[HBar]\[Omega]p"], ")"}], " ", 
          RowBox[{"(", 
           RowBox[{
            FractionBox[
             RowBox[{"Cos", "[", "\[Phi]1", "]"}], 
             RowBox[{
              RowBox[{"\[HBar]\[Omega]1", "/", "\[HBar]\[Omega]p"}], "-", 
              "\[CapitalOmega]"}]], "+", 
            FractionBox[
             RowBox[{"Cos", "[", "\[Phi]1", "]"}], 
             RowBox[{
              RowBox[{"\[HBar]\[Omega]1", "/", "\[HBar]\[Omega]p"}], "+", 
              "\[CapitalOmega]"}]]}], ")"}]}], "+", 
         RowBox[{"A2", " ", 
          RowBox[{"(", 
           FractionBox["\[HBar]\[Omega]2", "\[HBar]\[Omega]p"], ")"}], " ", 
          RowBox[{"(", 
           RowBox[{
            FractionBox[
             RowBox[{"Cos", "[", "\[Phi]2", "]"}], 
             RowBox[{
              RowBox[{"\[HBar]\[Omega]2", "/", "\[HBar]\[Omega]p"}], "-", 
              "\[CapitalOmega]"}]], "+", 
            FractionBox[
             RowBox[{"Cos", "[", "\[Phi]2", "]"}], 
             RowBox[{
              RowBox[{"\[HBar]\[Omega]2", "/", "\[HBar]\[Omega]p"}], "+", 
              "\[CapitalOmega]"}]]}], ")"}]}]}], ")"}]}]}], 
     "\[IndentingNewLine]", ",", 
     RowBox[{"goldDrude", "\[Rule]", 
      RowBox[{"1", "-", 
       FractionBox["1", 
        RowBox[{"\[CapitalOmega]", 
         RowBox[{"(", 
          RowBox[{"\[CapitalOmega]", "+", 
           RowBox[{"\[ImaginaryI]", " ", 
            RowBox[{"\[HBar]\[Gamma]p", "/", "\[HBar]\[Omega]p"}]}]}], 
          ")"}]}]]}]}], "\[IndentingNewLine]", ",", 
     RowBox[{"rutile", "\[Rule]", 
      RowBox[{"5.913", "+", 
       FractionBox["0.2441", 
        RowBox[{
         SuperscriptBox[
          RowBox[{"(", 
           RowBox[{
            FractionBox[
             RowBox[{"2", "\[Pi]", " ", "\[HBar]c"}], 
             RowBox[{"\[HBar]\[Omega]p", " ", "\[CapitalOmega]"}]], " ", 
            FractionBox[
             SuperscriptBox["10", 
              RowBox[{"-", "3"}]], "nm"]}], ")"}], "2"], "-", "0.0803"}]]}]}],
      "\[IndentingNewLine]", ",", 
     RowBox[{"sf11Full", "\[Rule]", " ", 
      RowBox[{"1", "+", " ", 
       FractionBox[
        RowBox[{"1.73759695", 
         SuperscriptBox[
          RowBox[{"(", 
           RowBox[{
            FractionBox[
             RowBox[{"2", "\[Pi]", " ", "\[HBar]c"}], 
             RowBox[{"\[HBar]\[Omega]p", " ", "\[CapitalOmega]"}]], " ", 
            FractionBox[
             SuperscriptBox["10", 
              RowBox[{"-", "3"}]], "nm"]}], ")"}], "2"]}], 
        RowBox[{
         SuperscriptBox[
          RowBox[{"(", 
           RowBox[{
            FractionBox[
             RowBox[{"2", "\[Pi]", " ", "\[HBar]c"}], 
             RowBox[{"\[HBar]\[Omega]p", " ", "\[CapitalOmega]"}]], " ", 
            FractionBox[
             SuperscriptBox["10", 
              RowBox[{"-", "3"}]], "nm"]}], ")"}], "2"], "-", 
         "0.013188707"}]], "+", 
       FractionBox[
        RowBox[{"0.313747346", 
         SuperscriptBox[
          RowBox[{"(", 
           RowBox[{
            FractionBox[
             RowBox[{"2", "\[Pi]", " ", "\[HBar]c"}], 
             RowBox[{"\[HBar]\[Omega]p", " ", "\[CapitalOmega]"}]], " ", 
            FractionBox[
             SuperscriptBox["10", 
              RowBox[{"-", "3"}]], "nm"]}], ")"}], "2"]}], 
        RowBox[{
         SuperscriptBox[
          RowBox[{"(", 
           RowBox[{
            FractionBox[
             RowBox[{"2", "\[Pi]", " ", "\[HBar]c"}], 
             RowBox[{"\[HBar]\[Omega]p", " ", "\[CapitalOmega]"}]], " ", 
            FractionBox[
             SuperscriptBox["10", 
              RowBox[{"-", "3"}]], "nm"]}], ")"}], "2"], "-", 
         "0.0623068142"}]], "+", 
       FractionBox[
        RowBox[{"1.89878101", 
         SuperscriptBox[
          RowBox[{"(", 
           RowBox[{
            FractionBox[
             RowBox[{"2", "\[Pi]", " ", "\[HBar]c"}], 
             RowBox[{"\[HBar]\[Omega]p", " ", "\[CapitalOmega]"}]], " ", 
            FractionBox[
             SuperscriptBox["10", 
              RowBox[{"-", "3"}]], "nm"]}], ")"}], "2"]}], 
        RowBox[{
         SuperscriptBox[
          RowBox[{"(", 
           RowBox[{
            FractionBox[
             RowBox[{"2", "\[Pi]", " ", "\[HBar]c"}], 
             RowBox[{"\[HBar]\[Omega]p", " ", "\[CapitalOmega]"}]], " ", 
            FractionBox[
             SuperscriptBox["10", 
              RowBox[{"-", "3"}]], "nm"]}], ")"}], "2"], "-", 
         "155.23629"}]]}]}]}], "\[IndentingNewLine]", "}"}]}], 
  ";"}]}], "Input",
 InitializationCell->True,
 CellChangeTimes->{{3.743269634663341*^9, 3.743269674324353*^9}, {
   3.743269941139605*^9, 3.743269992831251*^9}, {3.743270152687956*^9, 
   3.743270165286069*^9}, {3.743345785043195*^9, 3.743345788957508*^9}, {
   3.747353939061736*^9, 3.7473539640201178`*^9}, {3.75608539516197*^9, 
   3.756085403902211*^9}, {3.7570838668856688`*^9, 3.757083913309555*^9}, {
   3.757085450028455*^9, 3.757085462485714*^9}, 3.757092464941728*^9, {
   3.771004543008325*^9, 3.7710045553293552`*^9}, {3.7710045907412558`*^9, 
   3.771004594105435*^9}, 3.771026779015374*^9, 3.771026930496634*^9, {
   3.771027219011063*^9, 3.771027366548863*^9}, {3.7710274447549257`*^9, 
   3.7710274756306868`*^9}, {3.7723715406715717`*^9, 
   3.7723715499100637`*^9}, {3.772371804356989*^9, 3.7723718672763567`*^9}, {
   3.774746326853513*^9, 3.774746336652877*^9}, {3.797215720396905*^9, 
   3.797215726943685*^9}, {3.797267754495161*^9, 3.797267775737718*^9}, {
   3.8014156670488977`*^9, 3.801415693666987*^9}, {3.801415732291151*^9, 
   3.8014157382499323`*^9}, 3.80141582970326*^9, {3.8014158598175163`*^9, 
   3.80141586282475*^9}, {3.801441685244787*^9, 3.80144168550908*^9}, 
   3.801507514167959*^9, {3.802452709400297*^9, 3.80245272693581*^9}, {
   3.8027105422946587`*^9, 3.802710587381379*^9}, {3.803739823811377*^9, 
   3.80373984248386*^9}, {3.803739907363501*^9, 3.803739907801268*^9}, {
   3.8040084790723143`*^9, 3.804008517075509*^9}, {3.8040085501242237`*^9, 
   3.8040085687477922`*^9}, {3.8040130103547373`*^9, 3.804013020054263*^9}, {
   3.804035986746891*^9, 3.8040359868918552`*^9}, {3.8043401334957123`*^9, 
   3.8043401341852984`*^9}},
 CellLabel->"In[85]:=",ExpressionUUID->"c14c75e6-9f97-4420-b445-1fdb757d416b"],

Cell[BoxData[{
 RowBox[{
  RowBox[{"Clear", "[", 
   RowBox[{"layerDielectricChoices", ",", "atrTransformations"}], "]"}], 
  ";"}], "\[IndentingNewLine]", 
 RowBox[{
  RowBox[{"layerDielectricChoices", "=", 
   RowBox[{"{", 
    RowBox[{
     RowBox[{"\[Epsilon]1", "\[Rule]", "sio2"}], ",", 
     RowBox[{"\[Epsilon]2", "\[Rule]", "goldDrude"}], ",", 
     RowBox[{"\[Epsilon]3", "\[Rule]", "tio2"}], ",", 
     RowBox[{"\[Epsilon]4", "\[Rule]", "goldDrude"}], ",", 
     RowBox[{"\[Epsilon]5", "\[Rule]", "air"}], ",", 
     RowBox[{"\[Epsilon]6", "\[Rule]", "air"}]}], "}"}]}], 
  ";"}], "\[IndentingNewLine]", 
 RowBox[{
  RowBox[{"atrTransformations", "=", 
   RowBox[{"{", 
    RowBox[{
     RowBox[{"kx", "\[Rule]", 
      RowBox[{
       FractionBox[
        RowBox[{"\[HBar]c", " ", "2", "\[Pi]"}], 
        RowBox[{"\[HBar]\[Omega]p", " ", "\[Lambda]", " ", "nm"}]], 
       SqrtBox["\[Epsilon]1"], 
       RowBox[{"Sin", "[", 
        RowBox[{"t", " ", 
         FractionBox["\[Pi]", "180"]}], "]"}]}]}], ",", 
     RowBox[{"\[CapitalOmega]", "\[Rule]", 
      FractionBox[
       RowBox[{"\[HBar]c", " ", "2", "\[Pi]"}], 
       RowBox[{"\[HBar]\[Omega]p", " ", "\[Lambda]", " ", "nm"}]]}]}], 
    "}"}]}], ";"}]}], "Input",
 InitializationCell->True,
 CellChangeTimes->{{3.8040130223454447`*^9, 3.804013025011915*^9}, {
  3.804332659579755*^9, 3.804332676925447*^9}},
 CellLabel->"In[87]:=",ExpressionUUID->"37a5a598-4a6d-4681-907a-3643b6bc9187"],

Cell[BoxData[{
 RowBox[{
  RowBox[{"Clear", "[", "applyDielectricProperties", "]"}], 
  ";"}], "\[IndentingNewLine]", 
 RowBox[{
  RowBox[{
   RowBox[{
    RowBox[{"applyDielectricProperties", "::", "usage"}], "=", 
    "\"\<Apply this function to every expression that has parameters.  It \
takes option if you want to change the defaults.  To check what they are, do \
Options@applydielectricProperties.\>\""}], ";"}], 
  "\[IndentingNewLine]"}], "\[IndentingNewLine]", 
 RowBox[{
  RowBox[{
   RowBox[{"Options", "[", "applyDielectricProperties", "]"}], "=", 
   RowBox[{"Join", "[", 
    RowBox[{
    "layerDielectricChoices", ",", "dielectricFunctions", ",", "parameters"}],
     "]"}]}], ";"}], "\[IndentingNewLine]", 
 RowBox[{
  RowBox[{"applyDielectricProperties", "[", 
   RowBox[{"expr_", ",", 
    RowBox[{"opts", ":", 
     RowBox[{"OptionsPattern", "[", "]"}]}]}], "]"}], ":=", 
  RowBox[{"expr", "//.", 
   RowBox[{"Join", "[", 
    RowBox[{
     RowBox[{"{", "opts", "}"}], ",", 
     RowBox[{"FilterRules", "[", 
      RowBox[{
       RowBox[{"Options", "@", "applyDielectricProperties"}], ",", 
       RowBox[{"Except", "[", 
        RowBox[{"Keys", "@", 
         RowBox[{"{", "opts", "}"}]}], "]"}]}], "]"}]}], "]"}]}]}]}], "Input",
 InitializationCell->True,
 CellChangeTimes->{{3.757083223049914*^9, 3.757083223458606*^9}, {
   3.757083516392*^9, 3.757083524554529*^9}, {3.757083704093472*^9, 
   3.75708374197259*^9}, {3.7570837812747917`*^9, 3.757083811042429*^9}, {
   3.757083919219413*^9, 3.757083927654784*^9}, {3.757083976011917*^9, 
   3.7570840145443068`*^9}, {3.757084147052031*^9, 3.757084189230959*^9}, {
   3.75708429366497*^9, 3.757084303777668*^9}, 3.75708442599473*^9, {
   3.7570844735643587`*^9, 3.757084477084796*^9}, 3.7570846829698668`*^9, {
   3.757084734262434*^9, 3.7570847575157022`*^9}, {3.757084842773704*^9, 
   3.757084848453064*^9}, {3.757085054125008*^9, 3.757085066375539*^9}, {
   3.757085162838629*^9, 3.757085191256546*^9}, {3.757085269832066*^9, 
   3.7570853072861357`*^9}, {3.75708537700246*^9, 3.7570853859367857`*^9}, {
   3.7570854287128487`*^9, 3.7570854389265833`*^9}, {3.757085472251317*^9, 
   3.7570854951406813`*^9}, 3.7710274118900633`*^9, 3.774746364629231*^9, {
   3.797215687375186*^9, 3.7972157166411343`*^9}, 3.7972165738709507`*^9, 
   3.797267783254727*^9, {3.801415833731618*^9, 3.801415855540718*^9}, 
   3.802710548052835*^9, 3.8037398342745934`*^9, {3.804008545626425*^9, 
   3.804008546489911*^9}, {3.804013037331895*^9, 3.804013037467641*^9}, {
   3.8040141439941483`*^9, 3.804014204632477*^9}, {3.804035496587316*^9, 
   3.804035578817799*^9}, 3.804035632549131*^9, {3.8040357237383213`*^9, 
   3.804035798866631*^9}, {3.804035859458952*^9, 3.804035914786646*^9}, {
   3.804036001470769*^9, 3.8040360076301517`*^9}, {3.804036087950678*^9, 
   3.804036094877784*^9}, {3.804295671155365*^9, 3.804295677081888*^9}, {
   3.8042958357300177`*^9, 3.804295879245193*^9}, {3.804296358848876*^9, 
   3.8042963615918217`*^9}},
 CellLabel->"In[90]:=",ExpressionUUID->"d9d6f1c1-873d-430c-85dc-51eab43c8bca"]
}, Closed]],

Cell[CellGroupData[{

Cell["Functions", "Chapter",
 CellChangeTimes->{{3.8026925151403227`*^9, 3.8026925161234407`*^9}, {
  3.802693834093906*^9, 3.8026938365452538`*^9}, {3.803738506621736*^9, 
  3.803738511819933*^9}, {3.80373908718015*^9, 3.803739087910327*^9}, {
  3.8040342467118063`*^9, 
  3.8040342478031*^9}},ExpressionUUID->"c9737bf4-288b-430a-9633-ceafdfe8f885"],

Cell[CellGroupData[{

Cell["General fields", "Section",
 CellChangeTimes->{{3.801854389134377*^9, 3.801854390686599*^9}, {
  3.802564859218482*^9, 
  3.802564862256222*^9}},ExpressionUUID->"de7d338b-4052-4775-8e00-\
04bee7390d76"],

Cell[BoxData[{
 RowBox[{
  RowBox[{"Unprotect", "[", "eField", "]"}], ";"}], "\[IndentingNewLine]", 
 RowBox[{
  RowBox[{
   RowBox[{"eField", "[", "j_", "]"}], "=", 
   RowBox[{
    RowBox[{
     RowBox[{"{", 
      RowBox[{
       RowBox[{"e", "[", 
        RowBox[{"j", ",", "\"\<x\>\"", ",", "\"\<+\>\""}], "]"}], ",", "0", 
       ",", 
       RowBox[{"e", "[", 
        RowBox[{"j", ",", "\"\<z\>\"", ",", "\"\<+\>\""}], "]"}]}], "}"}], 
     RowBox[{"Exp", "[", 
      RowBox[{"I", " ", 
       RowBox[{"(", 
        RowBox[{
         RowBox[{"kx", " ", "x"}], "+", 
         RowBox[{
          RowBox[{"kz", "[", "j", "]"}], "z"}]}], ")"}]}], "]"}]}], "+", 
    RowBox[{
     RowBox[{"{", 
      RowBox[{
       RowBox[{"e", "[", 
        RowBox[{"j", ",", "\"\<x\>\"", ",", "\"\<-\>\""}], "]"}], ",", "0", 
       ",", 
       RowBox[{"e", "[", 
        RowBox[{"j", ",", "\"\<z\>\"", ",", "\"\<-\>\""}], "]"}]}], "}"}], 
     RowBox[{"Exp", "[", 
      RowBox[{"I", " ", 
       RowBox[{"(", 
        RowBox[{
         RowBox[{"kx", " ", "x"}], "-", 
         RowBox[{
          RowBox[{"kz", "[", "j", "]"}], "z"}]}], ")"}]}], "]"}]}]}]}], 
  RowBox[{"(*", 
   RowBox[{"/.", 
    RowBox[{
     RowBox[{"e", "[", 
      RowBox[{"_", ",", "_", ",", "\"\<-\>\""}], "]"}], "\[RuleDelayed]", 
     "0"}]}], "*)"}], ";"}]}], "Input",
 InitializationCell->True,
 CellChangeTimes->{{3.801853156093429*^9, 3.801853183271797*^9}, 
   3.8022216090408583`*^9, {3.802452998852433*^9, 3.8024530092116947`*^9}, 
   3.802564600245378*^9, {3.804273761102387*^9, 3.8042737612036953`*^9}},
 CellLabel->"In[94]:=",ExpressionUUID->"da83e98f-9c88-405d-8a13-2f7ed8c78771"]
}, Closed]],

Cell[CellGroupData[{

Cell["Wave-vector branches", "Section",
 CellChangeTimes->{{3.801501829764309*^9, 
  3.80150183212641*^9}},ExpressionUUID->"c6623675-1aad-42e0-8369-\
039c1f1a3dd1"],

Cell["\<\
Explicitly lay out the behavior of the modes away from the device. (General, \
leaky, Guided ect...)\
\>", "Text",
 CellChangeTimes->{{3.8043441381513104`*^9, 
  3.8043441860389733`*^9}},ExpressionUUID->"495fccc6-0214-4f5e-9beb-\
d589e984a941"],

Cell[BoxData[{
 RowBox[{
  RowBox[{"Unprotect", "[", "kzBranches", "]"}], ";", 
  RowBox[{"Clear", "[", "kzBranches", "]"}], ";"}], "\[IndentingNewLine]", 
 RowBox[{
  RowBox[{
   RowBox[{"kzBranches", "::", "usage"}], "=", 
   "\"\<These are the kz replacements that determine the behavior of the \
fields in the outer layers.  They are implicitly used in \
dispersionDeterminant and atr, and you have to explicitly use them to \
evaluate the fields.\>\""}], ";"}]}], "Input",
 InitializationCell->True,
 CellChangeTimes->{{3.7748748822135973`*^9, 3.774874889116598*^9}, 
   3.7748749321356583`*^9, {3.77487506497691*^9, 3.774875065716465*^9}, {
   3.774967028183097*^9, 3.774967035263605*^9}, 3.774967116486946*^9, {
   3.7749671555417624`*^9, 3.7749672835657473`*^9}, {3.7749673847401*^9, 
   3.774967425106092*^9}, {3.774968042663451*^9, 3.7749680751871557`*^9}, {
   3.774974869129792*^9, 3.774974885754912*^9}, {3.774978807529511*^9, 
   3.77497880980272*^9}, {3.775227348197348*^9, 3.775227350953178*^9}, {
   3.775419993791234*^9, 3.7754200089776583`*^9}, {3.7766483997424307`*^9, 
   3.7766484047822657`*^9}, {3.777213213769561*^9, 3.777213216207795*^9}, {
   3.797215850194195*^9, 3.7972159228627768`*^9}, {3.801418898743025*^9, 
   3.80141891145325*^9}, {3.801419179374992*^9, 3.8014192311894703`*^9}, 
   3.801419450588031*^9, {3.801419562302719*^9, 3.801419579715374*^9}, {
   3.801420375440901*^9, 3.801420414396895*^9}, 3.8014214740146914`*^9, {
   3.801422458417499*^9, 3.8014224820379257`*^9}, 3.801442375041668*^9, {
   3.801501841477872*^9, 3.8015018722335978`*^9}, {3.8015021809818487`*^9, 
   3.801502265549053*^9}, {3.801506181219486*^9, 3.801506187887673*^9}, {
   3.802221518749161*^9, 3.802221537389161*^9}, {3.802453085143323*^9, 
   3.8024531029709263`*^9}, {3.802694737414906*^9, 3.802694829437874*^9}, {
   3.802694875576584*^9, 3.802694900565889*^9}, {3.802695526558867*^9, 
   3.8026955267133913`*^9}, {3.803647155568656*^9, 3.803647169230996*^9}, 
   3.803647203647138*^9, 3.803776857790255*^9, {3.803776921973321*^9, 
   3.8037769253652267`*^9}, {3.803777038568687*^9, 3.803777113601842*^9}, 
   3.80377730964797*^9, 3.803777455503419*^9, {3.803777572639607*^9, 
   3.80377757996626*^9}, {3.803835246574911*^9, 3.8038352851513367`*^9}, {
   3.8038355147612543`*^9, 3.803835522961635*^9}, {3.803835784627915*^9, 
   3.803835809599012*^9}, {3.803926267430831*^9, 3.8039262943520517`*^9}, {
   3.803926331162313*^9, 3.803926349894451*^9}, {3.80392638410791*^9, 
   3.803926529208641*^9}, {3.803926695417633*^9, 3.80392672032204*^9}, {
   3.80392773380963*^9, 3.803927737382308*^9}, {3.803945975616066*^9, 
   3.80394598231872*^9}, {3.803946024827636*^9, 3.8039460299624767`*^9}, {
   3.804015062202745*^9, 3.804015116101598*^9}, {3.804015183963451*^9, 
   3.804015184072752*^9}, 3.8042739822807007`*^9, 3.804274242592918*^9, {
   3.804294461913698*^9, 3.8042944627676783`*^9}, {3.804338014155052*^9, 
   3.804338024132393*^9}, {3.804338066903599*^9, 3.804338122611176*^9}, {
   3.804338683751474*^9, 3.804338711223089*^9}},
 CellLabel->"In[96]:=",ExpressionUUID->"f43bc7c7-787a-423b-a981-751c10d67736"],

Cell[BoxData[{
 RowBox[{
  RowBox[{
   RowBox[{"kzBranches", "[", 
    RowBox[{
     RowBox[{"n_", "/;", 
      RowBox[{"n", "\[Equal]", "5"}]}], ",", "\"\<General\>\""}], "]"}], ":=", 
   RowBox[{"Cases", "[", 
    RowBox[{
     RowBox[{"Solve", "[", 
      RowBox[{
       RowBox[{"Table", "[", 
        RowBox[{
         RowBox[{
          RowBox[{
           SuperscriptBox["kx", "2"], "+", 
           SuperscriptBox[
            RowBox[{"kz", "[", "j", "]"}], "2"], "-", 
           RowBox[{
            SuperscriptBox["\[CapitalOmega]", "2"], " ", 
            RowBox[{"\[Epsilon]", "[", "j", "]"}]}]}], "\[Equal]", "0"}], ",", 
         RowBox[{"{", 
          RowBox[{"j", ",", "n"}], "}"}]}], "]"}], ",", 
       RowBox[{"Array", "[", 
        RowBox[{"kz", ",", "n"}], "]"}]}], "]"}], ",", 
     RowBox[{"{", 
      RowBox[{"_", ",", 
       RowBox[{"Repeated", "[", 
        RowBox[{"_", "\[Rule]", 
         SqrtBox["_"]}], "]"}], ",", "_"}], "}"}]}], "]"}]}], 
  ";"}], "\[IndentingNewLine]", 
 RowBox[{
  RowBox[{
   RowBox[{"kzBranches", "[", 
    RowBox[{
     RowBox[{"n_", "/;", 
      RowBox[{"n", "\[Equal]", "5"}]}], ",", "\"\<Plasmon\>\""}], "]"}], ":=", 
   RowBox[{
    RowBox[{
     RowBox[{
      RowBox[{"kzBranches", "[", 
       RowBox[{"n", ",", "\"\<General\>\""}], "]"}], "[", 
      RowBox[{"[", "2", "]"}], "]"}], "/.", 
     RowBox[{"{", 
      RowBox[{
       SqrtBox[
        RowBox[{
         RowBox[{"-", 
          SuperscriptBox["kx", "2"]}], "+", 
         RowBox[{
          RowBox[{"\[Epsilon]", "[", 
           RowBox[{"layer", ":", 
            RowBox[{"1", "|", "n"}]}], "]"}], " ", 
          SuperscriptBox["\[CapitalOmega]", "2"]}]}]], "\[RuleDelayed]", 
       RowBox[{"I", 
        SqrtBox[
         RowBox[{
          SuperscriptBox["kx", "2"], "-", 
          RowBox[{
           RowBox[{"\[Epsilon]", "[", "layer", "]"}], " ", 
           SuperscriptBox["\[CapitalOmega]", "2"]}]}]]}]}], "}"}]}], "/.", 
    RowBox[{
     RowBox[{"\[Epsilon]", "[", "j_", "]"}], "\[RuleDelayed]", 
     RowBox[{"Symbol", "[", 
      RowBox[{"\"\<\[Epsilon]\>\"", "<>", 
       RowBox[{"ToString", "[", "j", "]"}]}], "]"}]}]}]}], 
  ";"}], "\[IndentingNewLine]", 
 RowBox[{
  RowBox[{
   RowBox[{"kzBranches", "[", 
    RowBox[{
     RowBox[{"n_", "/;", 
      RowBox[{"n", "\[Equal]", "5"}]}], ",", "\"\<Guided Wave\>\""}], "]"}], ":=", 
   RowBox[{
    RowBox[{"kzBranches", "[", 
     RowBox[{"n", ",", "\"\<Plasmon\>\""}], "]"}], "/.", 
    RowBox[{
     SqrtBox[
      RowBox[{
       RowBox[{"-", 
        SuperscriptBox["kx", "2"]}], "+", 
       RowBox[{"\[Epsilon]4", " ", 
        SuperscriptBox["\[CapitalOmega]", "2"]}]}]], "\[RuleDelayed]", 
     RowBox[{"I", 
      SqrtBox[
       RowBox[{
        SuperscriptBox["kx", "2"], "-", 
        RowBox[{"\[Epsilon]4", " ", 
         SuperscriptBox["\[CapitalOmega]", "2"]}]}]]}]}]}]}], 
  ";"}], "\[IndentingNewLine]", 
 RowBox[{
  RowBox[{
   RowBox[{
    RowBox[{"kzBranches", "[", 
     RowBox[{
      RowBox[{"n_", "/;", 
       RowBox[{"n", "\[Equal]", "5"}]}], ",", "\"\<Leaky\>\""}], "]"}], ":=", 
    RowBox[{
     RowBox[{
      RowBox[{
       RowBox[{"kzBranches", "[", 
        RowBox[{"n", ",", "\"\<General\>\""}], "]"}], "[", 
       RowBox[{"[", "4", "]"}], "]"}], "/.", 
      RowBox[{"{", 
       RowBox[{
        SqrtBox[
         RowBox[{
          RowBox[{"-", 
           SuperscriptBox["kx", "2"]}], "+", 
          RowBox[{
           RowBox[{"\[Epsilon]", "[", 
            RowBox[{"layer", ":", 
             RowBox[{"1", "|", "n"}]}], "]"}], " ", 
           SuperscriptBox["\[CapitalOmega]", "2"]}]}]], "\[RuleDelayed]", 
        RowBox[{"I", 
         SqrtBox[
          RowBox[{
           SuperscriptBox["kx", "2"], "-", 
           RowBox[{
            RowBox[{"\[Epsilon]", "[", "layer", "]"}], " ", 
            SuperscriptBox["\[CapitalOmega]", "2"]}]}]]}]}], "}"}]}], "/.", 
     RowBox[{
      RowBox[{"\[Epsilon]", "[", "j_", "]"}], "\[RuleDelayed]", 
      RowBox[{"Symbol", "[", 
       RowBox[{"\"\<\[Epsilon]\>\"", "<>", 
        RowBox[{"ToString", "[", "j", "]"}]}], "]"}]}]}]}], ";"}], 
  "\[IndentingNewLine]"}], "\[IndentingNewLine]", 
 RowBox[{
  RowBox[{
   RowBox[{"kzBranches", "[", 
    RowBox[{"n_", ",", "\"\<ATR\>\""}], "]"}], ":=", 
   RowBox[{
    RowBox[{
     RowBox[{
      RowBox[{"Cases", "[", 
       RowBox[{
        RowBox[{"Solve", "[", 
         RowBox[{
          RowBox[{"Table", "[", 
           RowBox[{
            RowBox[{
             RowBox[{
              SuperscriptBox["kx", "2"], "+", 
              SuperscriptBox[
               RowBox[{"kz", "[", "j", "]"}], "2"], "-", 
              RowBox[{
               SuperscriptBox["\[CapitalOmega]", "2"], " ", 
               RowBox[{"\[Epsilon]", "[", "j", "]"}]}]}], "\[Equal]", "0"}], 
            ",", 
            RowBox[{"{", 
             RowBox[{"j", ",", "n"}], "}"}]}], "]"}], ",", 
          RowBox[{"Array", "[", 
           RowBox[{"kz", ",", "n"}], "]"}]}], "]"}], ",", 
        RowBox[{"{", 
         RowBox[{"_", ",", 
          RowBox[{"Repeated", "[", 
           RowBox[{"_", "\[Rule]", 
            SqrtBox["_"]}], "]"}], ",", "_"}], "}"}]}], "]"}], "[", 
      RowBox[{"[", "4", "]"}], "]"}], "/.", 
     RowBox[{"{", 
      RowBox[{
       SqrtBox[
        RowBox[{
         RowBox[{"-", 
          SuperscriptBox["kx", "2"]}], "+", 
         RowBox[{
          RowBox[{"\[Epsilon]", "[", 
           RowBox[{"layer", ":", "n"}], "]"}], " ", 
          SuperscriptBox["\[CapitalOmega]", "2"]}]}]], "\[RuleDelayed]", 
       RowBox[{"I", 
        SqrtBox[
         RowBox[{
          SuperscriptBox["kx", "2"], "-", 
          RowBox[{
           RowBox[{"\[Epsilon]", "[", "layer", "]"}], " ", 
           SuperscriptBox["\[CapitalOmega]", "2"]}]}]]}]}], "}"}]}], "/.", 
    RowBox[{
     RowBox[{"\[Epsilon]", "[", "j_", "]"}], "\[RuleDelayed]", 
     RowBox[{"Symbol", "[", 
      RowBox[{"\"\<\[Epsilon]\>\"", "<>", 
       RowBox[{"ToString", "[", "j", "]"}]}], "]"}]}]}]}], ";"}]}], "Input",
 InitializationCell->True,
 CellChangeTimes->{{3.7748748822135973`*^9, 3.774874889116598*^9}, 
   3.7748749321356583`*^9, {3.77487506497691*^9, 3.774875065716465*^9}, {
   3.774967028183097*^9, 3.774967035263605*^9}, 3.774967116486946*^9, {
   3.7749671555417624`*^9, 3.7749672835657473`*^9}, {3.7749673847401*^9, 
   3.774967425106092*^9}, {3.774968042663451*^9, 3.7749680751871557`*^9}, {
   3.774974869129792*^9, 3.774974885754912*^9}, {3.774978807529511*^9, 
   3.77497880980272*^9}, {3.775227348197348*^9, 3.775227350953178*^9}, {
   3.775419993791234*^9, 3.7754200089776583`*^9}, {3.7766483997424307`*^9, 
   3.7766484047822657`*^9}, {3.777213213769561*^9, 3.777213216207795*^9}, {
   3.797215850194195*^9, 3.7972159228627768`*^9}, {3.801418898743025*^9, 
   3.80141891145325*^9}, {3.801419179374992*^9, 3.8014192311894703`*^9}, 
   3.801419450588031*^9, {3.801419562302719*^9, 3.801419579715374*^9}, {
   3.801420375440901*^9, 3.801420414396895*^9}, 3.8014214740146914`*^9, {
   3.801422458417499*^9, 3.8014224820379257`*^9}, 3.801442375041668*^9, {
   3.801501841477872*^9, 3.8015018722335978`*^9}, {3.8015021809818487`*^9, 
   3.801502265549053*^9}, {3.801506181219486*^9, 3.801506187887673*^9}, {
   3.802221518749161*^9, 3.802221537389161*^9}, {3.802453085143323*^9, 
   3.8024531029709263`*^9}, {3.802694737414906*^9, 3.802694829437874*^9}, {
   3.802694875576584*^9, 3.802694900565889*^9}, {3.802695526558867*^9, 
   3.8026955267133913`*^9}, {3.803647155568656*^9, 3.803647169230996*^9}, 
   3.803647203647138*^9, 3.803776857790255*^9, {3.803776921973321*^9, 
   3.8037769253652267`*^9}, {3.803777038568687*^9, 3.803777113601842*^9}, 
   3.80377730964797*^9, 3.803777455503419*^9, {3.803777572639607*^9, 
   3.80377757996626*^9}, {3.803835246574911*^9, 3.8038352851513367`*^9}, {
   3.8038355147612543`*^9, 3.803835522961635*^9}, {3.803835784627915*^9, 
   3.803835809599012*^9}, {3.803926267430831*^9, 3.8039262943520517`*^9}, {
   3.803926331162313*^9, 3.803926349894451*^9}, {3.80392638410791*^9, 
   3.803926529208641*^9}, {3.803926695417633*^9, 3.80392672032204*^9}, {
   3.80392773380963*^9, 3.803927737382308*^9}, {3.803945975616066*^9, 
   3.80394598231872*^9}, {3.803946024827636*^9, 3.8039460299624767`*^9}, {
   3.804015062202745*^9, 3.804015116101598*^9}, {3.804015183963451*^9, 
   3.804015184072752*^9}, 3.8042739822807007`*^9, 3.804274242592918*^9, {
   3.804294461913698*^9, 3.8042944627676783`*^9}, {3.804338014155052*^9, 
   3.8043380302960253`*^9}},
 CellLabel->"In[98]:=",ExpressionUUID->"3787909e-0e38-4453-80da-1d856a493aac"]
}, Closed]],

Cell[CellGroupData[{

Cell["Dispersions", "Section",
 CellChangeTimes->{{3.803746734094586*^9, 
  3.803746734836442*^9}},ExpressionUUID->"0c44cbe5-002e-4b53-ab5b-\
d415aa6ffefe"],

Cell[BoxData[{
 RowBox[{
  RowBox[{"Unprotect", "[", "dispersionDeterminant", "]"}], 
  ";"}], "\[IndentingNewLine]", 
 RowBox[{"Clear", "@", "dispersionDeterminant"}], "\[IndentingNewLine]", 
 RowBox[{
  RowBox[{
   RowBox[{"dispersionDeterminant", "::", "usage"}], "=", 
   "\"\<The determinant whose zeros yield the dispersion.  First argument is \
the number of layers.  Second argument is \\\"No Branches\\\", \
\\\"Plasmon\\\", \\\"Leaky\\\", or \\\"Guided Wave\\\".\>\""}], 
  ";"}]}], "Input",
 InitializationCell->True,
 CellChangeTimes->{{3.804294868622717*^9, 3.8042948743154182`*^9}},
 CellLabel->
  "In[103]:=",ExpressionUUID->"3a7129a1-e780-4448-a4e3-4f1a18af78b0"],

Cell[CellGroupData[{

Cell["Five layer MIM", "Subsection",
 CellChangeTimes->{{3.80427421178646*^9, 3.8042742143174753`*^9}, 
   3.8042742602173*^9},ExpressionUUID->"47ae88d1-1e35-4134-8e06-953300667d2b"],

Cell[BoxData[{
 RowBox[{
  RowBox[{
   RowBox[{"dispersionDeterminant", "[", 
    RowBox[{"5", ",", "\"\<No Branches\>\""}], "]"}], "=", 
   "\[IndentingNewLine]", 
   RowBox[{
    RowBox[{
     SuperscriptBox["\[ExponentialE]", 
      RowBox[{
       RowBox[{"\[ImaginaryI]", " ", "dU2", " ", 
        RowBox[{"kz", "[", "2", "]"}]}], "-", 
       RowBox[{"\[ImaginaryI]", " ", "dU3", " ", 
        RowBox[{"kz", "[", "3", "]"}]}], "+", 
       RowBox[{"\[ImaginaryI]", " ", "dU4", " ", 
        RowBox[{"kz", "[", "4", "]"}]}], "+", 
       RowBox[{"\[ImaginaryI]", " ", 
        RowBox[{"(", 
         RowBox[{"dU2", "+", "dU3", "+", "dU4"}], ")"}], " ", 
        RowBox[{"kz", "[", "5", "]"}]}]}]], " ", 
     RowBox[{"(", 
      RowBox[{
       RowBox[{"\[Epsilon]2", " ", 
        RowBox[{"kz", "[", "1", "]"}]}], "+", 
       RowBox[{"\[Epsilon]1", " ", 
        RowBox[{"kz", "[", "2", "]"}]}]}], ")"}], " ", 
     RowBox[{"(", 
      RowBox[{
       RowBox[{"\[Epsilon]3", " ", 
        RowBox[{"kz", "[", "2", "]"}]}], "-", 
       RowBox[{"\[Epsilon]2", " ", 
        RowBox[{"kz", "[", "3", "]"}]}]}], ")"}], " ", 
     RowBox[{"(", 
      RowBox[{
       RowBox[{"\[Epsilon]4", " ", 
        RowBox[{"kz", "[", "3", "]"}]}], "-", 
       RowBox[{"\[Epsilon]3", " ", 
        RowBox[{"kz", "[", "4", "]"}]}]}], ")"}], " ", 
     RowBox[{"(", 
      RowBox[{
       RowBox[{"\[Epsilon]5", " ", 
        RowBox[{"kz", "[", "4", "]"}]}], "-", 
       RowBox[{"\[Epsilon]4", " ", 
        RowBox[{"kz", "[", "5", "]"}]}]}], ")"}]}], "-", 
    RowBox[{
     SuperscriptBox["\[ExponentialE]", 
      RowBox[{
       RowBox[{
        RowBox[{"-", "\[ImaginaryI]"}], " ", "dU2", " ", 
        RowBox[{"kz", "[", "2", "]"}]}], "-", 
       RowBox[{"\[ImaginaryI]", " ", "dU3", " ", 
        RowBox[{"kz", "[", "3", "]"}]}], "+", 
       RowBox[{"\[ImaginaryI]", " ", "dU4", " ", 
        RowBox[{"kz", "[", "4", "]"}]}], "+", 
       RowBox[{"\[ImaginaryI]", " ", 
        RowBox[{"(", 
         RowBox[{"dU2", "+", "dU3", "+", "dU4"}], ")"}], " ", 
        RowBox[{"kz", "[", "5", "]"}]}]}]], " ", 
     RowBox[{"(", 
      RowBox[{
       RowBox[{
        RowBox[{"-", "\[Epsilon]2"}], " ", 
        RowBox[{"kz", "[", "1", "]"}]}], "+", 
       RowBox[{"\[Epsilon]1", " ", 
        RowBox[{"kz", "[", "2", "]"}]}]}], ")"}], " ", 
     RowBox[{"(", 
      RowBox[{
       RowBox[{"\[Epsilon]3", " ", 
        RowBox[{"kz", "[", "2", "]"}]}], "+", 
       RowBox[{"\[Epsilon]2", " ", 
        RowBox[{"kz", "[", "3", "]"}]}]}], ")"}], " ", 
     RowBox[{"(", 
      RowBox[{
       RowBox[{"\[Epsilon]4", " ", 
        RowBox[{"kz", "[", "3", "]"}]}], "-", 
       RowBox[{"\[Epsilon]3", " ", 
        RowBox[{"kz", "[", "4", "]"}]}]}], ")"}], " ", 
     RowBox[{"(", 
      RowBox[{
       RowBox[{"\[Epsilon]5", " ", 
        RowBox[{"kz", "[", "4", "]"}]}], "-", 
       RowBox[{"\[Epsilon]4", " ", 
        RowBox[{"kz", "[", "5", "]"}]}]}], ")"}]}], "-", 
    RowBox[{
     SuperscriptBox["\[ExponentialE]", 
      RowBox[{
       RowBox[{
        RowBox[{"-", "\[ImaginaryI]"}], " ", "dU2", " ", 
        RowBox[{"kz", "[", "2", "]"}]}], "+", 
       RowBox[{"\[ImaginaryI]", " ", "dU3", " ", 
        RowBox[{"kz", "[", "3", "]"}]}], "+", 
       RowBox[{"\[ImaginaryI]", " ", "dU4", " ", 
        RowBox[{"kz", "[", "4", "]"}]}], "+", 
       RowBox[{"\[ImaginaryI]", " ", 
        RowBox[{"(", 
         RowBox[{"dU2", "+", "dU3", "+", "dU4"}], ")"}], " ", 
        RowBox[{"kz", "[", "5", "]"}]}]}]], " ", 
     RowBox[{"(", 
      RowBox[{
       RowBox[{
        RowBox[{"-", "\[Epsilon]2"}], " ", 
        RowBox[{"kz", "[", "1", "]"}]}], "+", 
       RowBox[{"\[Epsilon]1", " ", 
        RowBox[{"kz", "[", "2", "]"}]}]}], ")"}], " ", 
     RowBox[{"(", 
      RowBox[{
       RowBox[{"\[Epsilon]3", " ", 
        RowBox[{"kz", "[", "2", "]"}]}], "-", 
       RowBox[{"\[Epsilon]2", " ", 
        RowBox[{"kz", "[", "3", "]"}]}]}], ")"}], " ", 
     RowBox[{"(", 
      RowBox[{
       RowBox[{"\[Epsilon]4", " ", 
        RowBox[{"kz", "[", "3", "]"}]}], "+", 
       RowBox[{"\[Epsilon]3", " ", 
        RowBox[{"kz", "[", "4", "]"}]}]}], ")"}], " ", 
     RowBox[{"(", 
      RowBox[{
       RowBox[{"\[Epsilon]5", " ", 
        RowBox[{"kz", "[", "4", "]"}]}], "-", 
       RowBox[{"\[Epsilon]4", " ", 
        RowBox[{"kz", "[", "5", "]"}]}]}], ")"}]}], "+", 
    RowBox[{
     SuperscriptBox["\[ExponentialE]", 
      RowBox[{
       RowBox[{"\[ImaginaryI]", " ", "dU2", " ", 
        RowBox[{"kz", "[", "2", "]"}]}], "+", 
       RowBox[{"\[ImaginaryI]", " ", "dU3", " ", 
        RowBox[{"kz", "[", "3", "]"}]}], "+", 
       RowBox[{"\[ImaginaryI]", " ", "dU4", " ", 
        RowBox[{"kz", "[", "4", "]"}]}], "+", 
       RowBox[{"\[ImaginaryI]", " ", 
        RowBox[{"(", 
         RowBox[{"dU2", "+", "dU3", "+", "dU4"}], ")"}], " ", 
        RowBox[{"kz", "[", "5", "]"}]}]}]], " ", 
     RowBox[{"(", 
      RowBox[{
       RowBox[{"\[Epsilon]2", " ", 
        RowBox[{"kz", "[", "1", "]"}]}], "+", 
       RowBox[{"\[Epsilon]1", " ", 
        RowBox[{"kz", "[", "2", "]"}]}]}], ")"}], " ", 
     RowBox[{"(", 
      RowBox[{
       RowBox[{"\[Epsilon]3", " ", 
        RowBox[{"kz", "[", "2", "]"}]}], "+", 
       RowBox[{"\[Epsilon]2", " ", 
        RowBox[{"kz", "[", "3", "]"}]}]}], ")"}], " ", 
     RowBox[{"(", 
      RowBox[{
       RowBox[{"\[Epsilon]4", " ", 
        RowBox[{"kz", "[", "3", "]"}]}], "+", 
       RowBox[{"\[Epsilon]3", " ", 
        RowBox[{"kz", "[", "4", "]"}]}]}], ")"}], " ", 
     RowBox[{"(", 
      RowBox[{
       RowBox[{"\[Epsilon]5", " ", 
        RowBox[{"kz", "[", "4", "]"}]}], "-", 
       RowBox[{"\[Epsilon]4", " ", 
        RowBox[{"kz", "[", "5", "]"}]}]}], ")"}]}], "-", 
    RowBox[{
     SuperscriptBox["\[ExponentialE]", 
      RowBox[{
       RowBox[{
        RowBox[{"-", "\[ImaginaryI]"}], " ", "dU2", " ", 
        RowBox[{"kz", "[", "2", "]"}]}], "+", 
       RowBox[{"\[ImaginaryI]", " ", "dU3", " ", 
        RowBox[{"kz", "[", "3", "]"}]}], "-", 
       RowBox[{"\[ImaginaryI]", " ", "dU4", " ", 
        RowBox[{"kz", "[", "4", "]"}]}], "+", 
       RowBox[{"\[ImaginaryI]", " ", 
        RowBox[{"(", 
         RowBox[{"dU2", "+", "dU3", "+", "dU4"}], ")"}], " ", 
        RowBox[{"kz", "[", "5", "]"}]}]}]], " ", 
     RowBox[{"(", 
      RowBox[{
       RowBox[{
        RowBox[{"-", "\[Epsilon]2"}], " ", 
        RowBox[{"kz", "[", "1", "]"}]}], "+", 
       RowBox[{"\[Epsilon]1", " ", 
        RowBox[{"kz", "[", "2", "]"}]}]}], ")"}], " ", 
     RowBox[{"(", 
      RowBox[{
       RowBox[{"\[Epsilon]3", " ", 
        RowBox[{"kz", "[", "2", "]"}]}], "-", 
       RowBox[{"\[Epsilon]2", " ", 
        RowBox[{"kz", "[", "3", "]"}]}]}], ")"}], " ", 
     RowBox[{"(", 
      RowBox[{
       RowBox[{"\[Epsilon]4", " ", 
        RowBox[{"kz", "[", "3", "]"}]}], "-", 
       RowBox[{"\[Epsilon]3", " ", 
        RowBox[{"kz", "[", "4", "]"}]}]}], ")"}], " ", 
     RowBox[{"(", 
      RowBox[{
       RowBox[{"\[Epsilon]5", " ", 
        RowBox[{"kz", "[", "4", "]"}]}], "+", 
       RowBox[{"\[Epsilon]4", " ", 
        RowBox[{"kz", "[", "5", "]"}]}]}], ")"}]}], "+", 
    RowBox[{
     SuperscriptBox["\[ExponentialE]", 
      RowBox[{
       RowBox[{"\[ImaginaryI]", " ", "dU2", " ", 
        RowBox[{"kz", "[", "2", "]"}]}], "+", 
       RowBox[{"\[ImaginaryI]", " ", "dU3", " ", 
        RowBox[{"kz", "[", "3", "]"}]}], "-", 
       RowBox[{"\[ImaginaryI]", " ", "dU4", " ", 
        RowBox[{"kz", "[", "4", "]"}]}], "+", 
       RowBox[{"\[ImaginaryI]", " ", 
        RowBox[{"(", 
         RowBox[{"dU2", "+", "dU3", "+", "dU4"}], ")"}], " ", 
        RowBox[{"kz", "[", "5", "]"}]}]}]], " ", 
     RowBox[{"(", 
      RowBox[{
       RowBox[{"\[Epsilon]2", " ", 
        RowBox[{"kz", "[", "1", "]"}]}], "+", 
       RowBox[{"\[Epsilon]1", " ", 
        RowBox[{"kz", "[", "2", "]"}]}]}], ")"}], " ", 
     RowBox[{"(", 
      RowBox[{
       RowBox[{"\[Epsilon]3", " ", 
        RowBox[{"kz", "[", "2", "]"}]}], "+", 
       RowBox[{"\[Epsilon]2", " ", 
        RowBox[{"kz", "[", "3", "]"}]}]}], ")"}], " ", 
     RowBox[{"(", 
      RowBox[{
       RowBox[{"\[Epsilon]4", " ", 
        RowBox[{"kz", "[", "3", "]"}]}], "-", 
       RowBox[{"\[Epsilon]3", " ", 
        RowBox[{"kz", "[", "4", "]"}]}]}], ")"}], " ", 
     RowBox[{"(", 
      RowBox[{
       RowBox[{"\[Epsilon]5", " ", 
        RowBox[{"kz", "[", "4", "]"}]}], "+", 
       RowBox[{"\[Epsilon]4", " ", 
        RowBox[{"kz", "[", "5", "]"}]}]}], ")"}]}], "+", 
    RowBox[{
     SuperscriptBox["\[ExponentialE]", 
      RowBox[{
       RowBox[{"\[ImaginaryI]", " ", "dU2", " ", 
        RowBox[{"kz", "[", "2", "]"}]}], "-", 
       RowBox[{"\[ImaginaryI]", " ", "dU3", " ", 
        RowBox[{"kz", "[", "3", "]"}]}], "-", 
       RowBox[{"\[ImaginaryI]", " ", "dU4", " ", 
        RowBox[{"kz", "[", "4", "]"}]}], "+", 
       RowBox[{"\[ImaginaryI]", " ", 
        RowBox[{"(", 
         RowBox[{"dU2", "+", "dU3", "+", "dU4"}], ")"}], " ", 
        RowBox[{"kz", "[", "5", "]"}]}]}]], " ", 
     RowBox[{"(", 
      RowBox[{
       RowBox[{"\[Epsilon]2", " ", 
        RowBox[{"kz", "[", "1", "]"}]}], "+", 
       RowBox[{"\[Epsilon]1", " ", 
        RowBox[{"kz", "[", "2", "]"}]}]}], ")"}], " ", 
     RowBox[{"(", 
      RowBox[{
       RowBox[{"\[Epsilon]3", " ", 
        RowBox[{"kz", "[", "2", "]"}]}], "-", 
       RowBox[{"\[Epsilon]2", " ", 
        RowBox[{"kz", "[", "3", "]"}]}]}], ")"}], " ", 
     RowBox[{"(", 
      RowBox[{
       RowBox[{"\[Epsilon]4", " ", 
        RowBox[{"kz", "[", "3", "]"}]}], "+", 
       RowBox[{"\[Epsilon]3", " ", 
        RowBox[{"kz", "[", "4", "]"}]}]}], ")"}], " ", 
     RowBox[{"(", 
      RowBox[{
       RowBox[{"\[Epsilon]5", " ", 
        RowBox[{"kz", "[", "4", "]"}]}], "+", 
       RowBox[{"\[Epsilon]4", " ", 
        RowBox[{"kz", "[", "5", "]"}]}]}], ")"}]}], "-", 
    RowBox[{
     SuperscriptBox["\[ExponentialE]", 
      RowBox[{
       RowBox[{
        RowBox[{"-", "\[ImaginaryI]"}], " ", "dU2", " ", 
        RowBox[{"kz", "[", "2", "]"}]}], "-", 
       RowBox[{"\[ImaginaryI]", " ", "dU3", " ", 
        RowBox[{"kz", "[", "3", "]"}]}], "-", 
       RowBox[{"\[ImaginaryI]", " ", "dU4", " ", 
        RowBox[{"kz", "[", "4", "]"}]}], "+", 
       RowBox[{"\[ImaginaryI]", " ", 
        RowBox[{"(", 
         RowBox[{"dU2", "+", "dU3", "+", "dU4"}], ")"}], " ", 
        RowBox[{"kz", "[", "5", "]"}]}]}]], " ", 
     RowBox[{"(", 
      RowBox[{
       RowBox[{
        RowBox[{"-", "\[Epsilon]2"}], " ", 
        RowBox[{"kz", "[", "1", "]"}]}], "+", 
       RowBox[{"\[Epsilon]1", " ", 
        RowBox[{"kz", "[", "2", "]"}]}]}], ")"}], " ", 
     RowBox[{"(", 
      RowBox[{
       RowBox[{"\[Epsilon]3", " ", 
        RowBox[{"kz", "[", "2", "]"}]}], "+", 
       RowBox[{"\[Epsilon]2", " ", 
        RowBox[{"kz", "[", "3", "]"}]}]}], ")"}], " ", 
     RowBox[{"(", 
      RowBox[{
       RowBox[{"\[Epsilon]4", " ", 
        RowBox[{"kz", "[", "3", "]"}]}], "+", 
       RowBox[{"\[Epsilon]3", " ", 
        RowBox[{"kz", "[", "4", "]"}]}]}], ")"}], " ", 
     RowBox[{"(", 
      RowBox[{
       RowBox[{"\[Epsilon]5", " ", 
        RowBox[{"kz", "[", "4", "]"}]}], "+", 
       RowBox[{"\[Epsilon]4", " ", 
        RowBox[{"kz", "[", "5", "]"}]}]}], ")"}]}]}]}], 
  ";"}], "\[IndentingNewLine]", 
 RowBox[{
  RowBox[{
   RowBox[{"dispersionDeterminant", "[", 
    RowBox[{"5", ",", "\"\<Plasmon\>\""}], "]"}], "=", 
   RowBox[{
    RowBox[{"dispersionDeterminant", "[", 
     RowBox[{"5", ",", "\"\<No Branches\>\""}], "]"}], "/.", 
    RowBox[{"kzBranches", "[", 
     RowBox[{"5", ",", "\"\<Plasmon\>\""}], "]"}]}]}], 
  ";"}], "\[IndentingNewLine]", 
 RowBox[{
  RowBox[{
   RowBox[{"dispersionDeterminant", "[", 
    RowBox[{"5", ",", "\"\<Guided Wave\>\""}], "]"}], "=", 
   RowBox[{
    RowBox[{"dispersionDeterminant", "[", 
     RowBox[{"5", ",", "\"\<No Branches\>\""}], "]"}], "/.", 
    RowBox[{"kzBranches", "[", 
     RowBox[{"5", ",", "\"\<Guided Wave\>\""}], "]"}]}]}], 
  ";"}], "\[IndentingNewLine]", 
 RowBox[{
  RowBox[{
   RowBox[{"dispersionDeterminant", "[", 
    RowBox[{"5", ",", "\"\<Leaky\>\""}], "]"}], "=", 
   RowBox[{
    RowBox[{"dispersionDeterminant", "[", 
     RowBox[{"5", ",", "\"\<No Branches\>\""}], "]"}], "/.", 
    RowBox[{"kzBranches", "[", 
     RowBox[{"5", ",", "\"\<Leaky\>\""}], "]"}]}]}], ";"}]}], "Input",
 InitializationCell->True,
 CellChangeTimes->{{3.803747229390085*^9, 3.8037472820717087`*^9}, {
   3.8037473908264837`*^9, 3.803747402101362*^9}, {3.803747432736403*^9, 
   3.803747460114971*^9}, 3.803748093649641*^9, {3.803777327176763*^9, 
   3.8037773297547913`*^9}, {3.803777493315948*^9, 3.8037775158688383`*^9}, {
   3.803777590110635*^9, 3.8037776024493523`*^9}, {3.8037802943069153`*^9, 
   3.803780297325019*^9}, {3.803835864740859*^9, 3.803835866369281*^9}, {
   3.803835905151462*^9, 3.803835912442443*^9}, 3.8038391692369833`*^9, {
   3.803924721105785*^9, 3.8039247237798443`*^9}, {3.803926203208449*^9, 
   3.803926206780052*^9}, {3.803928324566514*^9, 3.803928331946076*^9}, {
   3.803946005499111*^9, 3.803946020259259*^9}, {3.804274235955057*^9, 
   3.804274236933711*^9}, {3.804294663340343*^9, 3.804294670109387*^9}, {
   3.804294867662581*^9, 3.804294871302739*^9}},
 CellLabel->
  "In[106]:=",ExpressionUUID->"95992a88-1cb3-49cc-8022-17061237ede9"]
}, Closed]]
}, Closed]],

Cell[CellGroupData[{

Cell["ATR", "Section",
 CellChangeTimes->{{3.803739468248823*^9, 
  3.803739468510127*^9}},ExpressionUUID->"f621e553-366e-4ddc-9a5d-\
fc0c83984a53"],

Cell[BoxData[{
 RowBox[{
  RowBox[{"Unprotect", "[", "atr", "]"}], ";", 
  RowBox[{"Clear", "@", "atr"}], ";"}], "\[IndentingNewLine]", 
 RowBox[{
  RowBox[{
   RowBox[{"atr", "::", "usage"}], "=", 
   "\"\<The ATR expressions.  First argument is the number of layers.  The \
optional second argument is \\\"No Branches\\\", which evaluates to the ATR \
expression in terms of the kz's.\>\""}], ";"}]}], "Input",
 InitializationCell->True,
 CellChangeTimes->{{3.804294868622717*^9, 3.8042948743154182`*^9}, {
  3.804294916661983*^9, 3.804294975025839*^9}, {3.804295014242581*^9, 
  3.80429502634693*^9}, {3.804295163913118*^9, 3.804295217237319*^9}, {
  3.837611700127777*^9, 3.837611703094144*^9}},
 CellLabel->
  "In[110]:=",ExpressionUUID->"3b551da9-c3c6-4441-96bc-715175c7c459"],

Cell[BoxData[{
 RowBox[{
  RowBox[{
   RowBox[{"atr", "[", 
    RowBox[{"5", ",", "\"\<No Branches\>\""}], "]"}], "=", 
   SuperscriptBox[
    RowBox[{"Abs", "[", "\[IndentingNewLine]", 
     RowBox[{
      RowBox[{"(", 
       RowBox[{
        RowBox[{
         RowBox[{"-", 
          SuperscriptBox["\[ExponentialE]", 
           RowBox[{
            RowBox[{"2", " ", "\[ImaginaryI]", " ", "dU2", " ", 
             RowBox[{"kz", "[", "2", "]"}]}], "+", 
            RowBox[{"2", " ", "\[ImaginaryI]", " ", "dU2", " ", 
             RowBox[{"kz", "[", "3", "]"}]}], "+", 
            RowBox[{"\[ImaginaryI]", " ", 
             RowBox[{"(", 
              RowBox[{
               RowBox[{"2", " ", "dU2"}], "+", 
               RowBox[{"2", " ", "dU3"}], "+", 
               RowBox[{"2", " ", "dU4"}]}], ")"}], " ", 
             RowBox[{"kz", "[", "4", "]"}]}]}]]}], " ", 
         RowBox[{"(", 
          RowBox[{
           RowBox[{"\[Epsilon]2", " ", 
            RowBox[{"kz", "[", "1", "]"}]}], "+", 
           RowBox[{"\[Epsilon]1", " ", 
            RowBox[{"kz", "[", "2", "]"}]}]}], ")"}], " ", 
         RowBox[{"(", 
          RowBox[{
           RowBox[{"\[Epsilon]3", " ", 
            RowBox[{"kz", "[", "2", "]"}]}], "-", 
           RowBox[{"\[Epsilon]2", " ", 
            RowBox[{"kz", "[", "3", "]"}]}]}], ")"}], " ", 
         RowBox[{"(", 
          RowBox[{
           RowBox[{"\[Epsilon]4", " ", 
            RowBox[{"kz", "[", "3", "]"}]}], "-", 
           RowBox[{"\[Epsilon]3", " ", 
            RowBox[{"kz", "[", "4", "]"}]}]}], ")"}], " ", 
         RowBox[{"(", 
          RowBox[{
           RowBox[{"\[Epsilon]5", " ", 
            RowBox[{"kz", "[", "4", "]"}]}], "-", 
           RowBox[{"\[Epsilon]4", " ", 
            RowBox[{"kz", "[", "5", "]"}]}]}], ")"}]}], "+", 
        RowBox[{
         SuperscriptBox["\[ExponentialE]", 
          RowBox[{
           RowBox[{"2", " ", "\[ImaginaryI]", " ", "dU2", " ", 
            RowBox[{"kz", "[", "3", "]"}]}], "+", 
           RowBox[{"\[ImaginaryI]", " ", 
            RowBox[{"(", 
             RowBox[{
              RowBox[{"2", " ", "dU2"}], "+", 
              RowBox[{"2", " ", "dU3"}], "+", 
              RowBox[{"2", " ", "dU4"}]}], ")"}], " ", 
            RowBox[{"kz", "[", "4", "]"}]}]}]], " ", 
         RowBox[{"(", 
          RowBox[{
           RowBox[{
            RowBox[{"-", "\[Epsilon]2"}], " ", 
            RowBox[{"kz", "[", "1", "]"}]}], "+", 
           RowBox[{"\[Epsilon]1", " ", 
            RowBox[{"kz", "[", "2", "]"}]}]}], ")"}], " ", 
         RowBox[{"(", 
          RowBox[{
           RowBox[{"\[Epsilon]3", " ", 
            RowBox[{"kz", "[", "2", "]"}]}], "+", 
           RowBox[{"\[Epsilon]2", " ", 
            RowBox[{"kz", "[", "3", "]"}]}]}], ")"}], " ", 
         RowBox[{"(", 
          RowBox[{
           RowBox[{"\[Epsilon]4", " ", 
            RowBox[{"kz", "[", "3", "]"}]}], "-", 
           RowBox[{"\[Epsilon]3", " ", 
            RowBox[{"kz", "[", "4", "]"}]}]}], ")"}], " ", 
         RowBox[{"(", 
          RowBox[{
           RowBox[{"\[Epsilon]5", " ", 
            RowBox[{"kz", "[", "4", "]"}]}], "-", 
           RowBox[{"\[Epsilon]4", " ", 
            RowBox[{"kz", "[", "5", "]"}]}]}], ")"}]}], "+", 
        RowBox[{
         SuperscriptBox["\[ExponentialE]", 
          RowBox[{
           RowBox[{"\[ImaginaryI]", " ", 
            RowBox[{"(", 
             RowBox[{
              RowBox[{"2", " ", "dU2"}], "+", 
              RowBox[{"2", " ", "dU3"}]}], ")"}], " ", 
            RowBox[{"kz", "[", "3", "]"}]}], "+", 
           RowBox[{"\[ImaginaryI]", " ", 
            RowBox[{"(", 
             RowBox[{
              RowBox[{"2", " ", "dU2"}], "+", 
              RowBox[{"2", " ", "dU3"}], "+", 
              RowBox[{"2", " ", "dU4"}]}], ")"}], " ", 
            RowBox[{"kz", "[", "4", "]"}]}]}]], " ", 
         RowBox[{"(", 
          RowBox[{
           RowBox[{
            RowBox[{"-", "\[Epsilon]2"}], " ", 
            RowBox[{"kz", "[", "1", "]"}]}], "+", 
           RowBox[{"\[Epsilon]1", " ", 
            RowBox[{"kz", "[", "2", "]"}]}]}], ")"}], " ", 
         RowBox[{"(", 
          RowBox[{
           RowBox[{"\[Epsilon]3", " ", 
            RowBox[{"kz", "[", "2", "]"}]}], "-", 
           RowBox[{"\[Epsilon]2", " ", 
            RowBox[{"kz", "[", "3", "]"}]}]}], ")"}], " ", 
         RowBox[{"(", 
          RowBox[{
           RowBox[{"\[Epsilon]4", " ", 
            RowBox[{"kz", "[", "3", "]"}]}], "+", 
           RowBox[{"\[Epsilon]3", " ", 
            RowBox[{"kz", "[", "4", "]"}]}]}], ")"}], " ", 
         RowBox[{"(", 
          RowBox[{
           RowBox[{"\[Epsilon]5", " ", 
            RowBox[{"kz", "[", "4", "]"}]}], "-", 
           RowBox[{"\[Epsilon]4", " ", 
            RowBox[{"kz", "[", "5", "]"}]}]}], ")"}]}], "-", 
        RowBox[{
         SuperscriptBox["\[ExponentialE]", 
          RowBox[{
           RowBox[{"2", " ", "\[ImaginaryI]", " ", "dU2", " ", 
            RowBox[{"kz", "[", "2", "]"}]}], "+", 
           RowBox[{"\[ImaginaryI]", " ", 
            RowBox[{"(", 
             RowBox[{
              RowBox[{"2", " ", "dU2"}], "+", 
              RowBox[{"2", " ", "dU3"}]}], ")"}], " ", 
            RowBox[{"kz", "[", "3", "]"}]}], "+", 
           RowBox[{"\[ImaginaryI]", " ", 
            RowBox[{"(", 
             RowBox[{
              RowBox[{"2", " ", "dU2"}], "+", 
              RowBox[{"2", " ", "dU3"}], "+", 
              RowBox[{"2", " ", "dU4"}]}], ")"}], " ", 
            RowBox[{"kz", "[", "4", "]"}]}]}]], " ", 
         RowBox[{"(", 
          RowBox[{
           RowBox[{"\[Epsilon]2", " ", 
            RowBox[{"kz", "[", "1", "]"}]}], "+", 
           RowBox[{"\[Epsilon]1", " ", 
            RowBox[{"kz", "[", "2", "]"}]}]}], ")"}], " ", 
         RowBox[{"(", 
          RowBox[{
           RowBox[{"\[Epsilon]3", " ", 
            RowBox[{"kz", "[", "2", "]"}]}], "+", 
           RowBox[{"\[Epsilon]2", " ", 
            RowBox[{"kz", "[", "3", "]"}]}]}], ")"}], " ", 
         RowBox[{"(", 
          RowBox[{
           RowBox[{"\[Epsilon]4", " ", 
            RowBox[{"kz", "[", "3", "]"}]}], "+", 
           RowBox[{"\[Epsilon]3", " ", 
            RowBox[{"kz", "[", "4", "]"}]}]}], ")"}], " ", 
         RowBox[{"(", 
          RowBox[{
           RowBox[{"\[Epsilon]5", " ", 
            RowBox[{"kz", "[", "4", "]"}]}], "-", 
           RowBox[{"\[Epsilon]4", " ", 
            RowBox[{"kz", "[", "5", "]"}]}]}], ")"}]}], "+", 
        RowBox[{
         SuperscriptBox["\[ExponentialE]", 
          RowBox[{
           RowBox[{"\[ImaginaryI]", " ", 
            RowBox[{"(", 
             RowBox[{
              RowBox[{"2", " ", "dU2"}], "+", 
              RowBox[{"2", " ", "dU3"}]}], ")"}], " ", 
            RowBox[{"kz", "[", "3", "]"}]}], "+", 
           RowBox[{"\[ImaginaryI]", " ", 
            RowBox[{"(", 
             RowBox[{
              RowBox[{"2", " ", "dU2"}], "+", 
              RowBox[{"2", " ", "dU3"}]}], ")"}], " ", 
            RowBox[{"kz", "[", "4", "]"}]}]}]], " ", 
         RowBox[{"(", 
          RowBox[{
           RowBox[{
            RowBox[{"-", "\[Epsilon]2"}], " ", 
            RowBox[{"kz", "[", "1", "]"}]}], "+", 
           RowBox[{"\[Epsilon]1", " ", 
            RowBox[{"kz", "[", "2", "]"}]}]}], ")"}], " ", 
         RowBox[{"(", 
          RowBox[{
           RowBox[{"\[Epsilon]3", " ", 
            RowBox[{"kz", "[", "2", "]"}]}], "-", 
           RowBox[{"\[Epsilon]2", " ", 
            RowBox[{"kz", "[", "3", "]"}]}]}], ")"}], " ", 
         RowBox[{"(", 
          RowBox[{
           RowBox[{"\[Epsilon]4", " ", 
            RowBox[{"kz", "[", "3", "]"}]}], "-", 
           RowBox[{"\[Epsilon]3", " ", 
            RowBox[{"kz", "[", "4", "]"}]}]}], ")"}], " ", 
         RowBox[{"(", 
          RowBox[{
           RowBox[{"\[Epsilon]5", " ", 
            RowBox[{"kz", "[", "4", "]"}]}], "+", 
           RowBox[{"\[Epsilon]4", " ", 
            RowBox[{"kz", "[", "5", "]"}]}]}], ")"}]}], "-", 
        RowBox[{
         SuperscriptBox["\[ExponentialE]", 
          RowBox[{
           RowBox[{"2", " ", "\[ImaginaryI]", " ", "dU2", " ", 
            RowBox[{"kz", "[", "2", "]"}]}], "+", 
           RowBox[{"\[ImaginaryI]", " ", 
            RowBox[{"(", 
             RowBox[{
              RowBox[{"2", " ", "dU2"}], "+", 
              RowBox[{"2", " ", "dU3"}]}], ")"}], " ", 
            RowBox[{"kz", "[", "3", "]"}]}], "+", 
           RowBox[{"\[ImaginaryI]", " ", 
            RowBox[{"(", 
             RowBox[{
              RowBox[{"2", " ", "dU2"}], "+", 
              RowBox[{"2", " ", "dU3"}]}], ")"}], " ", 
            RowBox[{"kz", "[", "4", "]"}]}]}]], " ", 
         RowBox[{"(", 
          RowBox[{
           RowBox[{"\[Epsilon]2", " ", 
            RowBox[{"kz", "[", "1", "]"}]}], "+", 
           RowBox[{"\[Epsilon]1", " ", 
            RowBox[{"kz", "[", "2", "]"}]}]}], ")"}], " ", 
         RowBox[{"(", 
          RowBox[{
           RowBox[{"\[Epsilon]3", " ", 
            RowBox[{"kz", "[", "2", "]"}]}], "+", 
           RowBox[{"\[Epsilon]2", " ", 
            RowBox[{"kz", "[", "3", "]"}]}]}], ")"}], " ", 
         RowBox[{"(", 
          RowBox[{
           RowBox[{"\[Epsilon]4", " ", 
            RowBox[{"kz", "[", "3", "]"}]}], "-", 
           RowBox[{"\[Epsilon]3", " ", 
            RowBox[{"kz", "[", "4", "]"}]}]}], ")"}], " ", 
         RowBox[{"(", 
          RowBox[{
           RowBox[{"\[Epsilon]5", " ", 
            RowBox[{"kz", "[", "4", "]"}]}], "+", 
           RowBox[{"\[Epsilon]4", " ", 
            RowBox[{"kz", "[", "5", "]"}]}]}], ")"}]}], "-", 
        RowBox[{
         SuperscriptBox["\[ExponentialE]", 
          RowBox[{
           RowBox[{"2", " ", "\[ImaginaryI]", " ", "dU2", " ", 
            RowBox[{"kz", "[", "2", "]"}]}], "+", 
           RowBox[{"2", " ", "\[ImaginaryI]", " ", "dU2", " ", 
            RowBox[{"kz", "[", "3", "]"}]}], "+", 
           RowBox[{"\[ImaginaryI]", " ", 
            RowBox[{"(", 
             RowBox[{
              RowBox[{"2", " ", "dU2"}], "+", 
              RowBox[{"2", " ", "dU3"}]}], ")"}], " ", 
            RowBox[{"kz", "[", "4", "]"}]}]}]], " ", 
         RowBox[{"(", 
          RowBox[{
           RowBox[{"\[Epsilon]2", " ", 
            RowBox[{"kz", "[", "1", "]"}]}], "+", 
           RowBox[{"\[Epsilon]1", " ", 
            RowBox[{"kz", "[", "2", "]"}]}]}], ")"}], " ", 
         RowBox[{"(", 
          RowBox[{
           RowBox[{"\[Epsilon]3", " ", 
            RowBox[{"kz", "[", "2", "]"}]}], "-", 
           RowBox[{"\[Epsilon]2", " ", 
            RowBox[{"kz", "[", "3", "]"}]}]}], ")"}], " ", 
         RowBox[{"(", 
          RowBox[{
           RowBox[{"\[Epsilon]4", " ", 
            RowBox[{"kz", "[", "3", "]"}]}], "+", 
           RowBox[{"\[Epsilon]3", " ", 
            RowBox[{"kz", "[", "4", "]"}]}]}], ")"}], " ", 
         RowBox[{"(", 
          RowBox[{
           RowBox[{"\[Epsilon]5", " ", 
            RowBox[{"kz", "[", "4", "]"}]}], "+", 
           RowBox[{"\[Epsilon]4", " ", 
            RowBox[{"kz", "[", "5", "]"}]}]}], ")"}]}], "+", 
        RowBox[{
         SuperscriptBox["\[ExponentialE]", 
          RowBox[{
           RowBox[{"2", " ", "\[ImaginaryI]", " ", "dU2", " ", 
            RowBox[{"kz", "[", "3", "]"}]}], "+", 
           RowBox[{"\[ImaginaryI]", " ", 
            RowBox[{"(", 
             RowBox[{
              RowBox[{"2", " ", "dU2"}], "+", 
              RowBox[{"2", " ", "dU3"}]}], ")"}], " ", 
            RowBox[{"kz", "[", "4", "]"}]}]}]], " ", 
         RowBox[{"(", 
          RowBox[{
           RowBox[{
            RowBox[{"-", "\[Epsilon]2"}], " ", 
            RowBox[{"kz", "[", "1", "]"}]}], "+", 
           RowBox[{"\[Epsilon]1", " ", 
            RowBox[{"kz", "[", "2", "]"}]}]}], ")"}], " ", 
         RowBox[{"(", 
          RowBox[{
           RowBox[{"\[Epsilon]3", " ", 
            RowBox[{"kz", "[", "2", "]"}]}], "+", 
           RowBox[{"\[Epsilon]2", " ", 
            RowBox[{"kz", "[", "3", "]"}]}]}], ")"}], " ", 
         RowBox[{"(", 
          RowBox[{
           RowBox[{"\[Epsilon]4", " ", 
            RowBox[{"kz", "[", "3", "]"}]}], "+", 
           RowBox[{"\[Epsilon]3", " ", 
            RowBox[{"kz", "[", "4", "]"}]}]}], ")"}], " ", 
         RowBox[{"(", 
          RowBox[{
           RowBox[{"\[Epsilon]5", " ", 
            RowBox[{"kz", "[", "4", "]"}]}], "+", 
           RowBox[{"\[Epsilon]4", " ", 
            RowBox[{"kz", "[", "5", "]"}]}]}], ")"}]}]}], ")"}], "/", 
      RowBox[{"(", 
       RowBox[{
        RowBox[{
         RowBox[{"-", 
          SuperscriptBox["\[ExponentialE]", 
           RowBox[{
            RowBox[{"2", " ", "\[ImaginaryI]", " ", "dU2", " ", 
             RowBox[{"kz", "[", "2", "]"}]}], "+", 
            RowBox[{"2", " ", "\[ImaginaryI]", " ", "dU2", " ", 
             RowBox[{"kz", "[", "3", "]"}]}], "+", 
            RowBox[{"\[ImaginaryI]", " ", 
             RowBox[{"(", 
              RowBox[{
               RowBox[{"2", " ", "dU2"}], "+", 
               RowBox[{"2", " ", "dU3"}], "+", 
               RowBox[{"2", " ", "dU4"}]}], ")"}], " ", 
             RowBox[{"kz", "[", "4", "]"}]}]}]]}], " ", 
         RowBox[{"(", 
          RowBox[{
           RowBox[{
            RowBox[{"-", "\[Epsilon]2"}], " ", 
            RowBox[{"kz", "[", "1", "]"}]}], "+", 
           RowBox[{"\[Epsilon]1", " ", 
            RowBox[{"kz", "[", "2", "]"}]}]}], ")"}], " ", 
         RowBox[{"(", 
          RowBox[{
           RowBox[{"\[Epsilon]3", " ", 
            RowBox[{"kz", "[", "2", "]"}]}], "-", 
           RowBox[{"\[Epsilon]2", " ", 
            RowBox[{"kz", "[", "3", "]"}]}]}], ")"}], " ", 
         RowBox[{"(", 
          RowBox[{
           RowBox[{"\[Epsilon]4", " ", 
            RowBox[{"kz", "[", "3", "]"}]}], "-", 
           RowBox[{"\[Epsilon]3", " ", 
            RowBox[{"kz", "[", "4", "]"}]}]}], ")"}], " ", 
         RowBox[{"(", 
          RowBox[{
           RowBox[{"\[Epsilon]5", " ", 
            RowBox[{"kz", "[", "4", "]"}]}], "-", 
           RowBox[{"\[Epsilon]4", " ", 
            RowBox[{"kz", "[", "5", "]"}]}]}], ")"}]}], "+", 
        RowBox[{
         SuperscriptBox["\[ExponentialE]", 
          RowBox[{
           RowBox[{"2", " ", "\[ImaginaryI]", " ", "dU2", " ", 
            RowBox[{"kz", "[", "3", "]"}]}], "+", 
           RowBox[{"\[ImaginaryI]", " ", 
            RowBox[{"(", 
             RowBox[{
              RowBox[{"2", " ", "dU2"}], "+", 
              RowBox[{"2", " ", "dU3"}], "+", 
              RowBox[{"2", " ", "dU4"}]}], ")"}], " ", 
            RowBox[{"kz", "[", "4", "]"}]}]}]], " ", 
         RowBox[{"(", 
          RowBox[{
           RowBox[{"\[Epsilon]2", " ", 
            RowBox[{"kz", "[", "1", "]"}]}], "+", 
           RowBox[{"\[Epsilon]1", " ", 
            RowBox[{"kz", "[", "2", "]"}]}]}], ")"}], " ", 
         RowBox[{"(", 
          RowBox[{
           RowBox[{"\[Epsilon]3", " ", 
            RowBox[{"kz", "[", "2", "]"}]}], "+", 
           RowBox[{"\[Epsilon]2", " ", 
            RowBox[{"kz", "[", "3", "]"}]}]}], ")"}], " ", 
         RowBox[{"(", 
          RowBox[{
           RowBox[{"\[Epsilon]4", " ", 
            RowBox[{"kz", "[", "3", "]"}]}], "-", 
           RowBox[{"\[Epsilon]3", " ", 
            RowBox[{"kz", "[", "4", "]"}]}]}], ")"}], " ", 
         RowBox[{"(", 
          RowBox[{
           RowBox[{"\[Epsilon]5", " ", 
            RowBox[{"kz", "[", "4", "]"}]}], "-", 
           RowBox[{"\[Epsilon]4", " ", 
            RowBox[{"kz", "[", "5", "]"}]}]}], ")"}]}], "+", 
        RowBox[{
         SuperscriptBox["\[ExponentialE]", 
          RowBox[{
           RowBox[{"\[ImaginaryI]", " ", 
            RowBox[{"(", 
             RowBox[{
              RowBox[{"2", " ", "dU2"}], "+", 
              RowBox[{"2", " ", "dU3"}]}], ")"}], " ", 
            RowBox[{"kz", "[", "3", "]"}]}], "+", 
           RowBox[{"\[ImaginaryI]", " ", 
            RowBox[{"(", 
             RowBox[{
              RowBox[{"2", " ", "dU2"}], "+", 
              RowBox[{"2", " ", "dU3"}], "+", 
              RowBox[{"2", " ", "dU4"}]}], ")"}], " ", 
            RowBox[{"kz", "[", "4", "]"}]}]}]], " ", 
         RowBox[{"(", 
          RowBox[{
           RowBox[{"\[Epsilon]2", " ", 
            RowBox[{"kz", "[", "1", "]"}]}], "+", 
           RowBox[{"\[Epsilon]1", " ", 
            RowBox[{"kz", "[", "2", "]"}]}]}], ")"}], " ", 
         RowBox[{"(", 
          RowBox[{
           RowBox[{"\[Epsilon]3", " ", 
            RowBox[{"kz", "[", "2", "]"}]}], "-", 
           RowBox[{"\[Epsilon]2", " ", 
            RowBox[{"kz", "[", "3", "]"}]}]}], ")"}], " ", 
         RowBox[{"(", 
          RowBox[{
           RowBox[{"\[Epsilon]4", " ", 
            RowBox[{"kz", "[", "3", "]"}]}], "+", 
           RowBox[{"\[Epsilon]3", " ", 
            RowBox[{"kz", "[", "4", "]"}]}]}], ")"}], " ", 
         RowBox[{"(", 
          RowBox[{
           RowBox[{"\[Epsilon]5", " ", 
            RowBox[{"kz", "[", "4", "]"}]}], "-", 
           RowBox[{"\[Epsilon]4", " ", 
            RowBox[{"kz", "[", "5", "]"}]}]}], ")"}]}], "-", 
        RowBox[{
         SuperscriptBox["\[ExponentialE]", 
          RowBox[{
           RowBox[{"2", " ", "\[ImaginaryI]", " ", "dU2", " ", 
            RowBox[{"kz", "[", "2", "]"}]}], "+", 
           RowBox[{"\[ImaginaryI]", " ", 
            RowBox[{"(", 
             RowBox[{
              RowBox[{"2", " ", "dU2"}], "+", 
              RowBox[{"2", " ", "dU3"}]}], ")"}], " ", 
            RowBox[{"kz", "[", "3", "]"}]}], "+", 
           RowBox[{"\[ImaginaryI]", " ", 
            RowBox[{"(", 
             RowBox[{
              RowBox[{"2", " ", "dU2"}], "+", 
              RowBox[{"2", " ", "dU3"}], "+", 
              RowBox[{"2", " ", "dU4"}]}], ")"}], " ", 
            RowBox[{"kz", "[", "4", "]"}]}]}]], " ", 
         RowBox[{"(", 
          RowBox[{
           RowBox[{
            RowBox[{"-", "\[Epsilon]2"}], " ", 
            RowBox[{"kz", "[", "1", "]"}]}], "+", 
           RowBox[{"\[Epsilon]1", " ", 
            RowBox[{"kz", "[", "2", "]"}]}]}], ")"}], " ", 
         RowBox[{"(", 
          RowBox[{
           RowBox[{"\[Epsilon]3", " ", 
            RowBox[{"kz", "[", "2", "]"}]}], "+", 
           RowBox[{"\[Epsilon]2", " ", 
            RowBox[{"kz", "[", "3", "]"}]}]}], ")"}], " ", 
         RowBox[{"(", 
          RowBox[{
           RowBox[{"\[Epsilon]4", " ", 
            RowBox[{"kz", "[", "3", "]"}]}], "+", 
           RowBox[{"\[Epsilon]3", " ", 
            RowBox[{"kz", "[", "4", "]"}]}]}], ")"}], " ", 
         RowBox[{"(", 
          RowBox[{
           RowBox[{"\[Epsilon]5", " ", 
            RowBox[{"kz", "[", "4", "]"}]}], "-", 
           RowBox[{"\[Epsilon]4", " ", 
            RowBox[{"kz", "[", "5", "]"}]}]}], ")"}]}], "+", 
        RowBox[{
         SuperscriptBox["\[ExponentialE]", 
          RowBox[{
           RowBox[{"\[ImaginaryI]", " ", 
            RowBox[{"(", 
             RowBox[{
              RowBox[{"2", " ", "dU2"}], "+", 
              RowBox[{"2", " ", "dU3"}]}], ")"}], " ", 
            RowBox[{"kz", "[", "3", "]"}]}], "+", 
           RowBox[{"\[ImaginaryI]", " ", 
            RowBox[{"(", 
             RowBox[{
              RowBox[{"2", " ", "dU2"}], "+", 
              RowBox[{"2", " ", "dU3"}]}], ")"}], " ", 
            RowBox[{"kz", "[", "4", "]"}]}]}]], " ", 
         RowBox[{"(", 
          RowBox[{
           RowBox[{"\[Epsilon]2", " ", 
            RowBox[{"kz", "[", "1", "]"}]}], "+", 
           RowBox[{"\[Epsilon]1", " ", 
            RowBox[{"kz", "[", "2", "]"}]}]}], ")"}], " ", 
         RowBox[{"(", 
          RowBox[{
           RowBox[{"\[Epsilon]3", " ", 
            RowBox[{"kz", "[", "2", "]"}]}], "-", 
           RowBox[{"\[Epsilon]2", " ", 
            RowBox[{"kz", "[", "3", "]"}]}]}], ")"}], " ", 
         RowBox[{"(", 
          RowBox[{
           RowBox[{"\[Epsilon]4", " ", 
            RowBox[{"kz", "[", "3", "]"}]}], "-", 
           RowBox[{"\[Epsilon]3", " ", 
            RowBox[{"kz", "[", "4", "]"}]}]}], ")"}], " ", 
         RowBox[{"(", 
          RowBox[{
           RowBox[{"\[Epsilon]5", " ", 
            RowBox[{"kz", "[", "4", "]"}]}], "+", 
           RowBox[{"\[Epsilon]4", " ", 
            RowBox[{"kz", "[", "5", "]"}]}]}], ")"}]}], "-", 
        RowBox[{
         SuperscriptBox["\[ExponentialE]", 
          RowBox[{
           RowBox[{"2", " ", "\[ImaginaryI]", " ", "dU2", " ", 
            RowBox[{"kz", "[", "2", "]"}]}], "+", 
           RowBox[{"\[ImaginaryI]", " ", 
            RowBox[{"(", 
             RowBox[{
              RowBox[{"2", " ", "dU2"}], "+", 
              RowBox[{"2", " ", "dU3"}]}], ")"}], " ", 
            RowBox[{"kz", "[", "3", "]"}]}], "+", 
           RowBox[{"\[ImaginaryI]", " ", 
            RowBox[{"(", 
             RowBox[{
              RowBox[{"2", " ", "dU2"}], "+", 
              RowBox[{"2", " ", "dU3"}]}], ")"}], " ", 
            RowBox[{"kz", "[", "4", "]"}]}]}]], " ", 
         RowBox[{"(", 
          RowBox[{
           RowBox[{
            RowBox[{"-", "\[Epsilon]2"}], " ", 
            RowBox[{"kz", "[", "1", "]"}]}], "+", 
           RowBox[{"\[Epsilon]1", " ", 
            RowBox[{"kz", "[", "2", "]"}]}]}], ")"}], " ", 
         RowBox[{"(", 
          RowBox[{
           RowBox[{"\[Epsilon]3", " ", 
            RowBox[{"kz", "[", "2", "]"}]}], "+", 
           RowBox[{"\[Epsilon]2", " ", 
            RowBox[{"kz", "[", "3", "]"}]}]}], ")"}], " ", 
         RowBox[{"(", 
          RowBox[{
           RowBox[{"\[Epsilon]4", " ", 
            RowBox[{"kz", "[", "3", "]"}]}], "-", 
           RowBox[{"\[Epsilon]3", " ", 
            RowBox[{"kz", "[", "4", "]"}]}]}], ")"}], " ", 
         RowBox[{"(", 
          RowBox[{
           RowBox[{"\[Epsilon]5", " ", 
            RowBox[{"kz", "[", "4", "]"}]}], "+", 
           RowBox[{"\[Epsilon]4", " ", 
            RowBox[{"kz", "[", "5", "]"}]}]}], ")"}]}], "-", 
        RowBox[{
         SuperscriptBox["\[ExponentialE]", 
          RowBox[{
           RowBox[{"2", " ", "\[ImaginaryI]", " ", "dU2", " ", 
            RowBox[{"kz", "[", "2", "]"}]}], "+", 
           RowBox[{"2", " ", "\[ImaginaryI]", " ", "dU2", " ", 
            RowBox[{"kz", "[", "3", "]"}]}], "+", 
           RowBox[{"\[ImaginaryI]", " ", 
            RowBox[{"(", 
             RowBox[{
              RowBox[{"2", " ", "dU2"}], "+", 
              RowBox[{"2", " ", "dU3"}]}], ")"}], " ", 
            RowBox[{"kz", "[", "4", "]"}]}]}]], " ", 
         RowBox[{"(", 
          RowBox[{
           RowBox[{
            RowBox[{"-", "\[Epsilon]2"}], " ", 
            RowBox[{"kz", "[", "1", "]"}]}], "+", 
           RowBox[{"\[Epsilon]1", " ", 
            RowBox[{"kz", "[", "2", "]"}]}]}], ")"}], " ", 
         RowBox[{"(", 
          RowBox[{
           RowBox[{"\[Epsilon]3", " ", 
            RowBox[{"kz", "[", "2", "]"}]}], "-", 
           RowBox[{"\[Epsilon]2", " ", 
            RowBox[{"kz", "[", "3", "]"}]}]}], ")"}], " ", 
         RowBox[{"(", 
          RowBox[{
           RowBox[{"\[Epsilon]4", " ", 
            RowBox[{"kz", "[", "3", "]"}]}], "+", 
           RowBox[{"\[Epsilon]3", " ", 
            RowBox[{"kz", "[", "4", "]"}]}]}], ")"}], " ", 
         RowBox[{"(", 
          RowBox[{
           RowBox[{"\[Epsilon]5", " ", 
            RowBox[{"kz", "[", "4", "]"}]}], "+", 
           RowBox[{"\[Epsilon]4", " ", 
            RowBox[{"kz", "[", "5", "]"}]}]}], ")"}]}], "+", 
        RowBox[{
         SuperscriptBox["\[ExponentialE]", 
          RowBox[{
           RowBox[{"2", " ", "\[ImaginaryI]", " ", "dU2", " ", 
            RowBox[{"kz", "[", "3", "]"}]}], "+", 
           RowBox[{"\[ImaginaryI]", " ", 
            RowBox[{"(", 
             RowBox[{
              RowBox[{"2", " ", "dU2"}], "+", 
              RowBox[{"2", " ", "dU3"}]}], ")"}], " ", 
            RowBox[{"kz", "[", "4", "]"}]}]}]], " ", 
         RowBox[{"(", 
          RowBox[{
           RowBox[{"\[Epsilon]2", " ", 
            RowBox[{"kz", "[", "1", "]"}]}], "+", 
           RowBox[{"\[Epsilon]1", " ", 
            RowBox[{"kz", "[", "2", "]"}]}]}], ")"}], " ", 
         RowBox[{"(", 
          RowBox[{
           RowBox[{"\[Epsilon]3", " ", 
            RowBox[{"kz", "[", "2", "]"}]}], "+", 
           RowBox[{"\[Epsilon]2", " ", 
            RowBox[{"kz", "[", "3", "]"}]}]}], ")"}], " ", 
         RowBox[{"(", 
          RowBox[{
           RowBox[{"\[Epsilon]4", " ", 
            RowBox[{"kz", "[", "3", "]"}]}], "+", 
           RowBox[{"\[Epsilon]3", " ", 
            RowBox[{"kz", "[", "4", "]"}]}]}], ")"}], " ", 
         RowBox[{"(", 
          RowBox[{
           RowBox[{"\[Epsilon]5", " ", 
            RowBox[{"kz", "[", "4", "]"}]}], "+", 
           RowBox[{"\[Epsilon]4", " ", 
            RowBox[{"kz", "[", "5", "]"}]}]}], ")"}]}]}], ")"}]}], 
     "\[IndentingNewLine]", "]"}], "2"]}], ";"}], "\[IndentingNewLine]", 
 RowBox[{
  RowBox[{
   RowBox[{"atr", "[", "5", "]"}], "=", 
   RowBox[{
    RowBox[{"atr", "[", 
     RowBox[{"5", ",", "\"\<No Branches\>\""}], "]"}], "/.", 
    RowBox[{"kzBranches", "[", 
     RowBox[{"5", ",", "\"\<ATR\>\""}], "]"}]}]}], ";"}]}], "Input",
 InitializationCell->True,
 CellChangeTimes->{{3.774105683796053*^9, 3.774105780340732*^9}, {
   3.774105821382511*^9, 3.7741061661277103`*^9}, {3.774106520420836*^9, 
   3.774106523818356*^9}, {3.774120025984928*^9, 3.774120044996849*^9}, {
   3.7741201016432867`*^9, 3.774120115404769*^9}, {3.774120152149845*^9, 
   3.77412015226276*^9}, 3.774120184422298*^9, {3.7741203353869867`*^9, 
   3.774120338423077*^9}, {3.774120555608967*^9, 3.774120578503174*^9}, {
   3.7741207377397757`*^9, 3.774120761798354*^9}, {3.77479859077309*^9, 
   3.7747985988211927`*^9}, {3.774803313593498*^9, 3.774803317956397*^9}, {
   3.7748033755204363`*^9, 3.774803437865205*^9}, {3.774803758829842*^9, 
   3.7748037821060953`*^9}, 3.7748047168657427`*^9, {3.774807113918303*^9, 
   3.774807126621208*^9}, {3.7748071754231157`*^9, 3.774807200465336*^9}, 
   3.774969589176676*^9, {3.774980794070343*^9, 3.774980797252388*^9}, {
   3.7750870628211517`*^9, 3.7750870659848757`*^9}, {3.775087143524531*^9, 
   3.775087148153129*^9}, {3.77542013010763*^9, 3.7754201314042397`*^9}, {
   3.776386353830291*^9, 3.776386363268342*^9}, {3.79721629552391*^9, 
   3.797216339728261*^9}, {3.797216556136696*^9, 3.7972165563013887`*^9}, {
   3.801416501013053*^9, 3.80141654802514*^9}, {3.801416865772437*^9, 
   3.801416915609418*^9}, {3.801506114296246*^9, 3.8015061604865828`*^9}, {
   3.801506232562378*^9, 3.8015062327932043`*^9}, {3.801506571763859*^9, 
   3.801506577465404*^9}, {3.8026959920136747`*^9, 3.8026960075432377`*^9}, {
   3.8026964119920483`*^9, 3.8026964376197443`*^9}, {3.803231037528216*^9, 
   3.80323105367087*^9}, 3.8032311099377737`*^9, 3.803231195990706*^9, {
   3.803234651984977*^9, 3.803234653735939*^9}, {3.803647339604837*^9, 
   3.803647380760034*^9}, {3.803647520476427*^9, 3.803647522298073*^9}, 
   3.803660445539826*^9, {3.804033720690546*^9, 3.804033731353405*^9}, {
   3.804034335696453*^9, 3.804034337699732*^9}},
 CellLabel->
  "In[112]:=",ExpressionUUID->"8cdaf419-0a40-4c10-8196-27ecb02b5f7e"],

Cell[BoxData[{
 RowBox[{
  RowBox[{
   RowBox[{"atr", "[", 
    RowBox[{"6", ",", "\"\<No Branches\>\""}], "]"}], "=", 
   SuperscriptBox[
    RowBox[{"Abs", "[", "\[IndentingNewLine]", 
     RowBox[{
      RowBox[{"(", 
       RowBox[{
        RowBox[{
         SuperscriptBox["\[ExponentialE]", 
          RowBox[{
           RowBox[{
            RowBox[{"-", "\[ImaginaryI]"}], " ", "dU2", " ", 
            RowBox[{"kz", "[", "2", "]"}]}], "+", 
           RowBox[{"\[ImaginaryI]", " ", 
            RowBox[{"(", 
             RowBox[{"dU2", "+", "dU3"}], ")"}], " ", 
            RowBox[{"kz", "[", "3", "]"}]}], "+", 
           RowBox[{"\[ImaginaryI]", " ", 
            RowBox[{"(", 
             RowBox[{"dU2", "+", "dU3", "-", "dU4"}], ")"}], " ", 
            RowBox[{"kz", "[", "4", "]"}]}], "+", 
           RowBox[{"\[ImaginaryI]", " ", 
            RowBox[{"(", 
             RowBox[{"dU2", "+", "dU3", "+", "dU4", "+", "dU5"}], ")"}], " ", 
            RowBox[{"kz", "[", "5", "]"}]}], "+", 
           RowBox[{"\[ImaginaryI]", " ", 
            RowBox[{"(", 
             RowBox[{"dU2", "+", "dU3", "+", "dU4", "+", "dU5"}], ")"}], " ", 
            RowBox[{"kz", "[", "6", "]"}]}]}]], " ", 
         RowBox[{"(", 
          RowBox[{
           RowBox[{"\[Epsilon]2", " ", 
            RowBox[{"kz", "[", "1", "]"}]}], "-", 
           RowBox[{"\[Epsilon]1", " ", 
            RowBox[{"kz", "[", "2", "]"}]}]}], ")"}], " ", 
         RowBox[{"(", 
          RowBox[{
           RowBox[{"\[Epsilon]3", " ", 
            RowBox[{"kz", "[", "2", "]"}]}], "-", 
           RowBox[{"\[Epsilon]2", " ", 
            RowBox[{"kz", "[", "3", "]"}]}]}], ")"}], " ", 
         RowBox[{"(", 
          RowBox[{
           RowBox[{"\[Epsilon]4", " ", 
            RowBox[{"kz", "[", "3", "]"}]}], "-", 
           RowBox[{"\[Epsilon]3", " ", 
            RowBox[{"kz", "[", "4", "]"}]}]}], ")"}], " ", 
         RowBox[{"(", 
          RowBox[{
           RowBox[{"\[Epsilon]5", " ", 
            RowBox[{"kz", "[", "4", "]"}]}], "-", 
           RowBox[{"\[Epsilon]4", " ", 
            RowBox[{"kz", "[", "5", "]"}]}]}], ")"}], " ", 
         RowBox[{"(", 
          RowBox[{
           RowBox[{"\[Epsilon]6", " ", 
            RowBox[{"kz", "[", "5", "]"}]}], "-", 
           RowBox[{"\[Epsilon]5", " ", 
            RowBox[{"kz", "[", "6", "]"}]}]}], ")"}]}], "+", 
        RowBox[{
         SuperscriptBox["\[ExponentialE]", 
          RowBox[{
           RowBox[{"\[ImaginaryI]", " ", "dU2", " ", 
            RowBox[{"kz", "[", "2", "]"}]}], "+", 
           RowBox[{"\[ImaginaryI]", " ", 
            RowBox[{"(", 
             RowBox[{"dU2", "+", "dU3"}], ")"}], " ", 
            RowBox[{"kz", "[", "3", "]"}]}], "+", 
           RowBox[{"\[ImaginaryI]", " ", 
            RowBox[{"(", 
             RowBox[{"dU2", "+", "dU3", "-", "dU4"}], ")"}], " ", 
            RowBox[{"kz", "[", "4", "]"}]}], "+", 
           RowBox[{"\[ImaginaryI]", " ", 
            RowBox[{"(", 
             RowBox[{"dU2", "+", "dU3", "+", "dU4", "+", "dU5"}], ")"}], " ", 
            RowBox[{"kz", "[", "5", "]"}]}], "+", 
           RowBox[{"\[ImaginaryI]", " ", 
            RowBox[{"(", 
             RowBox[{"dU2", "+", "dU3", "+", "dU4", "+", "dU5"}], ")"}], " ", 
            RowBox[{"kz", "[", "6", "]"}]}]}]], " ", 
         RowBox[{"(", 
          RowBox[{
           RowBox[{"\[Epsilon]2", " ", 
            RowBox[{"kz", "[", "1", "]"}]}], "+", 
           RowBox[{"\[Epsilon]1", " ", 
            RowBox[{"kz", "[", "2", "]"}]}]}], ")"}], " ", 
         RowBox[{"(", 
          RowBox[{
           RowBox[{"\[Epsilon]3", " ", 
            RowBox[{"kz", "[", "2", "]"}]}], "+", 
           RowBox[{"\[Epsilon]2", " ", 
            RowBox[{"kz", "[", "3", "]"}]}]}], ")"}], " ", 
         RowBox[{"(", 
          RowBox[{
           RowBox[{"\[Epsilon]4", " ", 
            RowBox[{"kz", "[", "3", "]"}]}], "-", 
           RowBox[{"\[Epsilon]3", " ", 
            RowBox[{"kz", "[", "4", "]"}]}]}], ")"}], " ", 
         RowBox[{"(", 
          RowBox[{
           RowBox[{"\[Epsilon]5", " ", 
            RowBox[{"kz", "[", "4", "]"}]}], "-", 
           RowBox[{"\[Epsilon]4", " ", 
            RowBox[{"kz", "[", "5", "]"}]}]}], ")"}], " ", 
         RowBox[{"(", 
          RowBox[{
           RowBox[{"\[Epsilon]6", " ", 
            RowBox[{"kz", "[", "5", "]"}]}], "-", 
           RowBox[{"\[Epsilon]5", " ", 
            RowBox[{"kz", "[", "6", "]"}]}]}], ")"}]}], "+", 
        RowBox[{
         SuperscriptBox["\[ExponentialE]", 
          RowBox[{
           RowBox[{"\[ImaginaryI]", " ", "dU2", " ", 
            RowBox[{"kz", "[", "2", "]"}]}], "+", 
           RowBox[{"\[ImaginaryI]", " ", 
            RowBox[{"(", 
             RowBox[{"dU2", "-", "dU3"}], ")"}], " ", 
            RowBox[{"kz", "[", "3", "]"}]}], "+", 
           RowBox[{"\[ImaginaryI]", " ", 
            RowBox[{"(", 
             RowBox[{"dU2", "+", "dU3", "-", "dU4"}], ")"}], " ", 
            RowBox[{"kz", "[", "4", "]"}]}], "+", 
           RowBox[{"\[ImaginaryI]", " ", 
            RowBox[{"(", 
             RowBox[{"dU2", "+", "dU3", "+", "dU4", "+", "dU5"}], ")"}], " ", 
            RowBox[{"kz", "[", "5", "]"}]}], "+", 
           RowBox[{"\[ImaginaryI]", " ", 
            RowBox[{"(", 
             RowBox[{"dU2", "+", "dU3", "+", "dU4", "+", "dU5"}], ")"}], " ", 
            RowBox[{"kz", "[", "6", "]"}]}]}]], " ", 
         RowBox[{"(", 
          RowBox[{
           RowBox[{"\[Epsilon]2", " ", 
            RowBox[{"kz", "[", "1", "]"}]}], "+", 
           RowBox[{"\[Epsilon]1", " ", 
            RowBox[{"kz", "[", "2", "]"}]}]}], ")"}], " ", 
         RowBox[{"(", 
          RowBox[{
           RowBox[{"\[Epsilon]3", " ", 
            RowBox[{"kz", "[", "2", "]"}]}], "-", 
           RowBox[{"\[Epsilon]2", " ", 
            RowBox[{"kz", "[", "3", "]"}]}]}], ")"}], " ", 
         RowBox[{"(", 
          RowBox[{
           RowBox[{"\[Epsilon]4", " ", 
            RowBox[{"kz", "[", "3", "]"}]}], "+", 
           RowBox[{"\[Epsilon]3", " ", 
            RowBox[{"kz", "[", "4", "]"}]}]}], ")"}], " ", 
         RowBox[{"(", 
          RowBox[{
           RowBox[{"\[Epsilon]5", " ", 
            RowBox[{"kz", "[", "4", "]"}]}], "-", 
           RowBox[{"\[Epsilon]4", " ", 
            RowBox[{"kz", "[", "5", "]"}]}]}], ")"}], " ", 
         RowBox[{"(", 
          RowBox[{
           RowBox[{"\[Epsilon]6", " ", 
            RowBox[{"kz", "[", "5", "]"}]}], "-", 
           RowBox[{"\[Epsilon]5", " ", 
            RowBox[{"kz", "[", "6", "]"}]}]}], ")"}]}], "+", 
        RowBox[{
         SuperscriptBox["\[ExponentialE]", 
          RowBox[{
           RowBox[{
            RowBox[{"-", "\[ImaginaryI]"}], " ", "dU2", " ", 
            RowBox[{"kz", "[", "2", "]"}]}], "+", 
           RowBox[{"\[ImaginaryI]", " ", 
            RowBox[{"(", 
             RowBox[{"dU2", "-", "dU3"}], ")"}], " ", 
            RowBox[{"kz", "[", "3", "]"}]}], "+", 
           RowBox[{"\[ImaginaryI]", " ", 
            RowBox[{"(", 
             RowBox[{"dU2", "+", "dU3", "-", "dU4"}], ")"}], " ", 
            RowBox[{"kz", "[", "4", "]"}]}], "+", 
           RowBox[{"\[ImaginaryI]", " ", 
            RowBox[{"(", 
             RowBox[{"dU2", "+", "dU3", "+", "dU4", "+", "dU5"}], ")"}], " ", 
            RowBox[{"kz", "[", "5", "]"}]}], "+", 
           RowBox[{"\[ImaginaryI]", " ", 
            RowBox[{"(", 
             RowBox[{"dU2", "+", "dU3", "+", "dU4", "+", "dU5"}], ")"}], " ", 
            RowBox[{"kz", "[", "6", "]"}]}]}]], " ", 
         RowBox[{"(", 
          RowBox[{
           RowBox[{"\[Epsilon]2", " ", 
            RowBox[{"kz", "[", "1", "]"}]}], "-", 
           RowBox[{"\[Epsilon]1", " ", 
            RowBox[{"kz", "[", "2", "]"}]}]}], ")"}], " ", 
         RowBox[{"(", 
          RowBox[{
           RowBox[{"\[Epsilon]3", " ", 
            RowBox[{"kz", "[", "2", "]"}]}], "+", 
           RowBox[{"\[Epsilon]2", " ", 
            RowBox[{"kz", "[", "3", "]"}]}]}], ")"}], " ", 
         RowBox[{"(", 
          RowBox[{
           RowBox[{"\[Epsilon]4", " ", 
            RowBox[{"kz", "[", "3", "]"}]}], "+", 
           RowBox[{"\[Epsilon]3", " ", 
            RowBox[{"kz", "[", "4", "]"}]}]}], ")"}], " ", 
         RowBox[{"(", 
          RowBox[{
           RowBox[{"\[Epsilon]5", " ", 
            RowBox[{"kz", "[", "4", "]"}]}], "-", 
           RowBox[{"\[Epsilon]4", " ", 
            RowBox[{"kz", "[", "5", "]"}]}]}], ")"}], " ", 
         RowBox[{"(", 
          RowBox[{
           RowBox[{"\[Epsilon]6", " ", 
            RowBox[{"kz", "[", "5", "]"}]}], "-", 
           RowBox[{"\[Epsilon]5", " ", 
            RowBox[{"kz", "[", "6", "]"}]}]}], ")"}]}], "+", 
        RowBox[{
         SuperscriptBox["\[ExponentialE]", 
          RowBox[{
           RowBox[{"\[ImaginaryI]", " ", "dU2", " ", 
            RowBox[{"kz", "[", "2", "]"}]}], "+", 
           RowBox[{"\[ImaginaryI]", " ", 
            RowBox[{"(", 
             RowBox[{"dU2", "-", "dU3"}], ")"}], " ", 
            RowBox[{"kz", "[", "3", "]"}]}], "+", 
           RowBox[{"\[ImaginaryI]", " ", 
            RowBox[{"(", 
             RowBox[{"dU2", "+", "dU3", "+", "dU4"}], ")"}], " ", 
            RowBox[{"kz", "[", "4", "]"}]}], "+", 
           RowBox[{"\[ImaginaryI]", " ", 
            RowBox[{"(", 
             RowBox[{"dU2", "+", "dU3", "+", "dU4", "+", "dU5"}], ")"}], " ", 
            RowBox[{"kz", "[", "5", "]"}]}], "+", 
           RowBox[{"\[ImaginaryI]", " ", 
            RowBox[{"(", 
             RowBox[{"dU2", "+", "dU3", "+", "dU4", "+", "dU5"}], ")"}], " ", 
            RowBox[{"kz", "[", "6", "]"}]}]}]], " ", 
         RowBox[{"(", 
          RowBox[{
           RowBox[{"\[Epsilon]2", " ", 
            RowBox[{"kz", "[", "1", "]"}]}], "+", 
           RowBox[{"\[Epsilon]1", " ", 
            RowBox[{"kz", "[", "2", "]"}]}]}], ")"}], " ", 
         RowBox[{"(", 
          RowBox[{
           RowBox[{"\[Epsilon]3", " ", 
            RowBox[{"kz", "[", "2", "]"}]}], "-", 
           RowBox[{"\[Epsilon]2", " ", 
            RowBox[{"kz", "[", "3", "]"}]}]}], ")"}], " ", 
         RowBox[{"(", 
          RowBox[{
           RowBox[{"\[Epsilon]4", " ", 
            RowBox[{"kz", "[", "3", "]"}]}], "-", 
           RowBox[{"\[Epsilon]3", " ", 
            RowBox[{"kz", "[", "4", "]"}]}]}], ")"}], " ", 
         RowBox[{"(", 
          RowBox[{
           RowBox[{"\[Epsilon]5", " ", 
            RowBox[{"kz", "[", "4", "]"}]}], "+", 
           RowBox[{"\[Epsilon]4", " ", 
            RowBox[{"kz", "[", "5", "]"}]}]}], ")"}], " ", 
         RowBox[{"(", 
          RowBox[{
           RowBox[{"\[Epsilon]6", " ", 
            RowBox[{"kz", "[", "5", "]"}]}], "-", 
           RowBox[{"\[Epsilon]5", " ", 
            RowBox[{"kz", "[", "6", "]"}]}]}], ")"}]}], "+", 
        RowBox[{
         SuperscriptBox["\[ExponentialE]", 
          RowBox[{
           RowBox[{
            RowBox[{"-", "\[ImaginaryI]"}], " ", "dU2", " ", 
            RowBox[{"kz", "[", "2", "]"}]}], "+", 
           RowBox[{"\[ImaginaryI]", " ", 
            RowBox[{"(", 
             RowBox[{"dU2", "-", "dU3"}], ")"}], " ", 
            RowBox[{"kz", "[", "3", "]"}]}], "+", 
           RowBox[{"\[ImaginaryI]", " ", 
            RowBox[{"(", 
             RowBox[{"dU2", "+", "dU3", "+", "dU4"}], ")"}], " ", 
            RowBox[{"kz", "[", "4", "]"}]}], "+", 
           RowBox[{"\[ImaginaryI]", " ", 
            RowBox[{"(", 
             RowBox[{"dU2", "+", "dU3", "+", "dU4", "+", "dU5"}], ")"}], " ", 
            RowBox[{"kz", "[", "5", "]"}]}], "+", 
           RowBox[{"\[ImaginaryI]", " ", 
            RowBox[{"(", 
             RowBox[{"dU2", "+", "dU3", "+", "dU4", "+", "dU5"}], ")"}], " ", 
            RowBox[{"kz", "[", "6", "]"}]}]}]], " ", 
         RowBox[{"(", 
          RowBox[{
           RowBox[{"\[Epsilon]2", " ", 
            RowBox[{"kz", "[", "1", "]"}]}], "-", 
           RowBox[{"\[Epsilon]1", " ", 
            RowBox[{"kz", "[", "2", "]"}]}]}], ")"}], " ", 
         RowBox[{"(", 
          RowBox[{
           RowBox[{"\[Epsilon]3", " ", 
            RowBox[{"kz", "[", "2", "]"}]}], "+", 
           RowBox[{"\[Epsilon]2", " ", 
            RowBox[{"kz", "[", "3", "]"}]}]}], ")"}], " ", 
         RowBox[{"(", 
          RowBox[{
           RowBox[{"\[Epsilon]4", " ", 
            RowBox[{"kz", "[", "3", "]"}]}], "-", 
           RowBox[{"\[Epsilon]3", " ", 
            RowBox[{"kz", "[", "4", "]"}]}]}], ")"}], " ", 
         RowBox[{"(", 
          RowBox[{
           RowBox[{"\[Epsilon]5", " ", 
            RowBox[{"kz", "[", "4", "]"}]}], "+", 
           RowBox[{"\[Epsilon]4", " ", 
            RowBox[{"kz", "[", "5", "]"}]}]}], ")"}], " ", 
         RowBox[{"(", 
          RowBox[{
           RowBox[{"\[Epsilon]6", " ", 
            RowBox[{"kz", "[", "5", "]"}]}], "-", 
           RowBox[{"\[Epsilon]5", " ", 
            RowBox[{"kz", "[", "6", "]"}]}]}], ")"}]}], "+", 
        RowBox[{
         SuperscriptBox["\[ExponentialE]", 
          RowBox[{
           RowBox[{
            RowBox[{"-", "\[ImaginaryI]"}], " ", "dU2", " ", 
            RowBox[{"kz", "[", "2", "]"}]}], "+", 
           RowBox[{"\[ImaginaryI]", " ", 
            RowBox[{"(", 
             RowBox[{"dU2", "+", "dU3"}], ")"}], " ", 
            RowBox[{"kz", "[", "3", "]"}]}], "+", 
           RowBox[{"\[ImaginaryI]", " ", 
            RowBox[{"(", 
             RowBox[{"dU2", "+", "dU3", "+", "dU4"}], ")"}], " ", 
            RowBox[{"kz", "[", "4", "]"}]}], "+", 
           RowBox[{"\[ImaginaryI]", " ", 
            RowBox[{"(", 
             RowBox[{"dU2", "+", "dU3", "+", "dU4", "+", "dU5"}], ")"}], " ", 
            RowBox[{"kz", "[", "5", "]"}]}], "+", 
           RowBox[{"\[ImaginaryI]", " ", 
            RowBox[{"(", 
             RowBox[{"dU2", "+", "dU3", "+", "dU4", "+", "dU5"}], ")"}], " ", 
            RowBox[{"kz", "[", "6", "]"}]}]}]], " ", 
         RowBox[{"(", 
          RowBox[{
           RowBox[{"\[Epsilon]2", " ", 
            RowBox[{"kz", "[", "1", "]"}]}], "-", 
           RowBox[{"\[Epsilon]1", " ", 
            RowBox[{"kz", "[", "2", "]"}]}]}], ")"}], " ", 
         RowBox[{"(", 
          RowBox[{
           RowBox[{"\[Epsilon]3", " ", 
            RowBox[{"kz", "[", "2", "]"}]}], "-", 
           RowBox[{"\[Epsilon]2", " ", 
            RowBox[{"kz", "[", "3", "]"}]}]}], ")"}], " ", 
         RowBox[{"(", 
          RowBox[{
           RowBox[{"\[Epsilon]4", " ", 
            RowBox[{"kz", "[", "3", "]"}]}], "+", 
           RowBox[{"\[Epsilon]3", " ", 
            RowBox[{"kz", "[", "4", "]"}]}]}], ")"}], " ", 
         RowBox[{"(", 
          RowBox[{
           RowBox[{"\[Epsilon]5", " ", 
            RowBox[{"kz", "[", "4", "]"}]}], "+", 
           RowBox[{"\[Epsilon]4", " ", 
            RowBox[{"kz", "[", "5", "]"}]}]}], ")"}], " ", 
         RowBox[{"(", 
          RowBox[{
           RowBox[{"\[Epsilon]6", " ", 
            RowBox[{"kz", "[", "5", "]"}]}], "-", 
           RowBox[{"\[Epsilon]5", " ", 
            RowBox[{"kz", "[", "6", "]"}]}]}], ")"}]}], "+", 
        RowBox[{
         SuperscriptBox["\[ExponentialE]", 
          RowBox[{
           RowBox[{"\[ImaginaryI]", " ", "dU2", " ", 
            RowBox[{"kz", "[", "2", "]"}]}], "+", 
           RowBox[{"\[ImaginaryI]", " ", 
            RowBox[{"(", 
             RowBox[{"dU2", "+", "dU3"}], ")"}], " ", 
            RowBox[{"kz", "[", "3", "]"}]}], "+", 
           RowBox[{"\[ImaginaryI]", " ", 
            RowBox[{"(", 
             RowBox[{"dU2", "+", "dU3", "+", "dU4"}], ")"}], " ", 
            RowBox[{"kz", "[", "4", "]"}]}], "+", 
           RowBox[{"\[ImaginaryI]", " ", 
            RowBox[{"(", 
             RowBox[{"dU2", "+", "dU3", "+", "dU4", "+", "dU5"}], ")"}], " ", 
            RowBox[{"kz", "[", "5", "]"}]}], "+", 
           RowBox[{"\[ImaginaryI]", " ", 
            RowBox[{"(", 
             RowBox[{"dU2", "+", "dU3", "+", "dU4", "+", "dU5"}], ")"}], " ", 
            RowBox[{"kz", "[", "6", "]"}]}]}]], " ", 
         RowBox[{"(", 
          RowBox[{
           RowBox[{"\[Epsilon]2", " ", 
            RowBox[{"kz", "[", "1", "]"}]}], "+", 
           RowBox[{"\[Epsilon]1", " ", 
            RowBox[{"kz", "[", "2", "]"}]}]}], ")"}], " ", 
         RowBox[{"(", 
          RowBox[{
           RowBox[{"\[Epsilon]3", " ", 
            RowBox[{"kz", "[", "2", "]"}]}], "+", 
           RowBox[{"\[Epsilon]2", " ", 
            RowBox[{"kz", "[", "3", "]"}]}]}], ")"}], " ", 
         RowBox[{"(", 
          RowBox[{
           RowBox[{"\[Epsilon]4", " ", 
            RowBox[{"kz", "[", "3", "]"}]}], "+", 
           RowBox[{"\[Epsilon]3", " ", 
            RowBox[{"kz", "[", "4", "]"}]}]}], ")"}], " ", 
         RowBox[{"(", 
          RowBox[{
           RowBox[{"\[Epsilon]5", " ", 
            RowBox[{"kz", "[", "4", "]"}]}], "+", 
           RowBox[{"\[Epsilon]4", " ", 
            RowBox[{"kz", "[", "5", "]"}]}]}], ")"}], " ", 
         RowBox[{"(", 
          RowBox[{
           RowBox[{"\[Epsilon]6", " ", 
            RowBox[{"kz", "[", "5", "]"}]}], "-", 
           RowBox[{"\[Epsilon]5", " ", 
            RowBox[{"kz", "[", "6", "]"}]}]}], ")"}]}], "+", 
        RowBox[{
         SuperscriptBox["\[ExponentialE]", 
          RowBox[{
           RowBox[{"\[ImaginaryI]", " ", "dU2", " ", 
            RowBox[{"kz", "[", "2", "]"}]}], "+", 
           RowBox[{"\[ImaginaryI]", " ", 
            RowBox[{"(", 
             RowBox[{"dU2", "-", "dU3"}], ")"}], " ", 
            RowBox[{"kz", "[", "3", "]"}]}], "+", 
           RowBox[{"\[ImaginaryI]", " ", 
            RowBox[{"(", 
             RowBox[{"dU2", "+", "dU3", "+", "dU4"}], ")"}], " ", 
            RowBox[{"kz", "[", "4", "]"}]}], "+", 
           RowBox[{"\[ImaginaryI]", " ", 
            RowBox[{"(", 
             RowBox[{"dU2", "+", "dU3", "+", "dU4", "-", "dU5"}], ")"}], " ", 
            RowBox[{"kz", "[", "5", "]"}]}], "+", 
           RowBox[{"\[ImaginaryI]", " ", 
            RowBox[{"(", 
             RowBox[{"dU2", "+", "dU3", "+", "dU4", "+", "dU5"}], ")"}], " ", 
            RowBox[{"kz", "[", "6", "]"}]}]}]], " ", 
         RowBox[{"(", 
          RowBox[{
           RowBox[{"\[Epsilon]2", " ", 
            RowBox[{"kz", "[", "1", "]"}]}], "+", 
           RowBox[{"\[Epsilon]1", " ", 
            RowBox[{"kz", "[", "2", "]"}]}]}], ")"}], " ", 
         RowBox[{"(", 
          RowBox[{
           RowBox[{"\[Epsilon]3", " ", 
            RowBox[{"kz", "[", "2", "]"}]}], "-", 
           RowBox[{"\[Epsilon]2", " ", 
            RowBox[{"kz", "[", "3", "]"}]}]}], ")"}], " ", 
         RowBox[{"(", 
          RowBox[{
           RowBox[{"\[Epsilon]4", " ", 
            RowBox[{"kz", "[", "3", "]"}]}], "-", 
           RowBox[{"\[Epsilon]3", " ", 
            RowBox[{"kz", "[", "4", "]"}]}]}], ")"}], " ", 
         RowBox[{"(", 
          RowBox[{
           RowBox[{"\[Epsilon]5", " ", 
            RowBox[{"kz", "[", "4", "]"}]}], "-", 
           RowBox[{"\[Epsilon]4", " ", 
            RowBox[{"kz", "[", "5", "]"}]}]}], ")"}], " ", 
         RowBox[{"(", 
          RowBox[{
           RowBox[{"\[Epsilon]6", " ", 
            RowBox[{"kz", "[", "5", "]"}]}], "+", 
           RowBox[{"\[Epsilon]5", " ", 
            RowBox[{"kz", "[", "6", "]"}]}]}], ")"}]}], "+", 
        RowBox[{
         SuperscriptBox["\[ExponentialE]", 
          RowBox[{
           RowBox[{
            RowBox[{"-", "\[ImaginaryI]"}], " ", "dU2", " ", 
            RowBox[{"kz", "[", "2", "]"}]}], "+", 
           RowBox[{"\[ImaginaryI]", " ", 
            RowBox[{"(", 
             RowBox[{"dU2", "-", "dU3"}], ")"}], " ", 
            RowBox[{"kz", "[", "3", "]"}]}], "+", 
           RowBox[{"\[ImaginaryI]", " ", 
            RowBox[{"(", 
             RowBox[{"dU2", "+", "dU3", "+", "dU4"}], ")"}], " ", 
            RowBox[{"kz", "[", "4", "]"}]}], "+", 
           RowBox[{"\[ImaginaryI]", " ", 
            RowBox[{"(", 
             RowBox[{"dU2", "+", "dU3", "+", "dU4", "-", "dU5"}], ")"}], " ", 
            RowBox[{"kz", "[", "5", "]"}]}], "+", 
           RowBox[{"\[ImaginaryI]", " ", 
            RowBox[{"(", 
             RowBox[{"dU2", "+", "dU3", "+", "dU4", "+", "dU5"}], ")"}], " ", 
            RowBox[{"kz", "[", "6", "]"}]}]}]], " ", 
         RowBox[{"(", 
          RowBox[{
           RowBox[{"\[Epsilon]2", " ", 
            RowBox[{"kz", "[", "1", "]"}]}], "-", 
           RowBox[{"\[Epsilon]1", " ", 
            RowBox[{"kz", "[", "2", "]"}]}]}], ")"}], " ", 
         RowBox[{"(", 
          RowBox[{
           RowBox[{"\[Epsilon]3", " ", 
            RowBox[{"kz", "[", "2", "]"}]}], "+", 
           RowBox[{"\[Epsilon]2", " ", 
            RowBox[{"kz", "[", "3", "]"}]}]}], ")"}], " ", 
         RowBox[{"(", 
          RowBox[{
           RowBox[{"\[Epsilon]4", " ", 
            RowBox[{"kz", "[", "3", "]"}]}], "-", 
           RowBox[{"\[Epsilon]3", " ", 
            RowBox[{"kz", "[", "4", "]"}]}]}], ")"}], " ", 
         RowBox[{"(", 
          RowBox[{
           RowBox[{"\[Epsilon]5", " ", 
            RowBox[{"kz", "[", "4", "]"}]}], "-", 
           RowBox[{"\[Epsilon]4", " ", 
            RowBox[{"kz", "[", "5", "]"}]}]}], ")"}], " ", 
         RowBox[{"(", 
          RowBox[{
           RowBox[{"\[Epsilon]6", " ", 
            RowBox[{"kz", "[", "5", "]"}]}], "+", 
           RowBox[{"\[Epsilon]5", " ", 
            RowBox[{"kz", "[", "6", "]"}]}]}], ")"}]}], "+", 
        RowBox[{
         SuperscriptBox["\[ExponentialE]", 
          RowBox[{
           RowBox[{
            RowBox[{"-", "\[ImaginaryI]"}], " ", "dU2", " ", 
            RowBox[{"kz", "[", "2", "]"}]}], "+", 
           RowBox[{"\[ImaginaryI]", " ", 
            RowBox[{"(", 
             RowBox[{"dU2", "+", "dU3"}], ")"}], " ", 
            RowBox[{"kz", "[", "3", "]"}]}], "+", 
           RowBox[{"\[ImaginaryI]", " ", 
            RowBox[{"(", 
             RowBox[{"dU2", "+", "dU3", "+", "dU4"}], ")"}], " ", 
            RowBox[{"kz", "[", "4", "]"}]}], "+", 
           RowBox[{"\[ImaginaryI]", " ", 
            RowBox[{"(", 
             RowBox[{"dU2", "+", "dU3", "+", "dU4", "-", "dU5"}], ")"}], " ", 
            RowBox[{"kz", "[", "5", "]"}]}], "+", 
           RowBox[{"\[ImaginaryI]", " ", 
            RowBox[{"(", 
             RowBox[{"dU2", "+", "dU3", "+", "dU4", "+", "dU5"}], ")"}], " ", 
            RowBox[{"kz", "[", "6", "]"}]}]}]], " ", 
         RowBox[{"(", 
          RowBox[{
           RowBox[{"\[Epsilon]2", " ", 
            RowBox[{"kz", "[", "1", "]"}]}], "-", 
           RowBox[{"\[Epsilon]1", " ", 
            RowBox[{"kz", "[", "2", "]"}]}]}], ")"}], " ", 
         RowBox[{"(", 
          RowBox[{
           RowBox[{"\[Epsilon]3", " ", 
            RowBox[{"kz", "[", "2", "]"}]}], "-", 
           RowBox[{"\[Epsilon]2", " ", 
            RowBox[{"kz", "[", "3", "]"}]}]}], ")"}], " ", 
         RowBox[{"(", 
          RowBox[{
           RowBox[{"\[Epsilon]4", " ", 
            RowBox[{"kz", "[", "3", "]"}]}], "+", 
           RowBox[{"\[Epsilon]3", " ", 
            RowBox[{"kz", "[", "4", "]"}]}]}], ")"}], " ", 
         RowBox[{"(", 
          RowBox[{
           RowBox[{"\[Epsilon]5", " ", 
            RowBox[{"kz", "[", "4", "]"}]}], "-", 
           RowBox[{"\[Epsilon]4", " ", 
            RowBox[{"kz", "[", "5", "]"}]}]}], ")"}], " ", 
         RowBox[{"(", 
          RowBox[{
           RowBox[{"\[Epsilon]6", " ", 
            RowBox[{"kz", "[", "5", "]"}]}], "+", 
           RowBox[{"\[Epsilon]5", " ", 
            RowBox[{"kz", "[", "6", "]"}]}]}], ")"}]}], "+", 
        RowBox[{
         SuperscriptBox["\[ExponentialE]", 
          RowBox[{
           RowBox[{"\[ImaginaryI]", " ", "dU2", " ", 
            RowBox[{"kz", "[", "2", "]"}]}], "+", 
           RowBox[{"\[ImaginaryI]", " ", 
            RowBox[{"(", 
             RowBox[{"dU2", "+", "dU3"}], ")"}], " ", 
            RowBox[{"kz", "[", "3", "]"}]}], "+", 
           RowBox[{"\[ImaginaryI]", " ", 
            RowBox[{"(", 
             RowBox[{"dU2", "+", "dU3", "+", "dU4"}], ")"}], " ", 
            RowBox[{"kz", "[", "4", "]"}]}], "+", 
           RowBox[{"\[ImaginaryI]", " ", 
            RowBox[{"(", 
             RowBox[{"dU2", "+", "dU3", "+", "dU4", "-", "dU5"}], ")"}], " ", 
            RowBox[{"kz", "[", "5", "]"}]}], "+", 
           RowBox[{"\[ImaginaryI]", " ", 
            RowBox[{"(", 
             RowBox[{"dU2", "+", "dU3", "+", "dU4", "+", "dU5"}], ")"}], " ", 
            RowBox[{"kz", "[", "6", "]"}]}]}]], " ", 
         RowBox[{"(", 
          RowBox[{
           RowBox[{"\[Epsilon]2", " ", 
            RowBox[{"kz", "[", "1", "]"}]}], "+", 
           RowBox[{"\[Epsilon]1", " ", 
            RowBox[{"kz", "[", "2", "]"}]}]}], ")"}], " ", 
         RowBox[{"(", 
          RowBox[{
           RowBox[{"\[Epsilon]3", " ", 
            RowBox[{"kz", "[", "2", "]"}]}], "+", 
           RowBox[{"\[Epsilon]2", " ", 
            RowBox[{"kz", "[", "3", "]"}]}]}], ")"}], " ", 
         RowBox[{"(", 
          RowBox[{
           RowBox[{"\[Epsilon]4", " ", 
            RowBox[{"kz", "[", "3", "]"}]}], "+", 
           RowBox[{"\[Epsilon]3", " ", 
            RowBox[{"kz", "[", "4", "]"}]}]}], ")"}], " ", 
         RowBox[{"(", 
          RowBox[{
           RowBox[{"\[Epsilon]5", " ", 
            RowBox[{"kz", "[", "4", "]"}]}], "-", 
           RowBox[{"\[Epsilon]4", " ", 
            RowBox[{"kz", "[", "5", "]"}]}]}], ")"}], " ", 
         RowBox[{"(", 
          RowBox[{
           RowBox[{"\[Epsilon]6", " ", 
            RowBox[{"kz", "[", "5", "]"}]}], "+", 
           RowBox[{"\[Epsilon]5", " ", 
            RowBox[{"kz", "[", "6", "]"}]}]}], ")"}]}], "+", 
        RowBox[{
         SuperscriptBox["\[ExponentialE]", 
          RowBox[{
           RowBox[{
            RowBox[{"-", "\[ImaginaryI]"}], " ", "dU2", " ", 
            RowBox[{"kz", "[", "2", "]"}]}], "+", 
           RowBox[{"\[ImaginaryI]", " ", 
            RowBox[{"(", 
             RowBox[{"dU2", "+", "dU3"}], ")"}], " ", 
            RowBox[{"kz", "[", "3", "]"}]}], "+", 
           RowBox[{"\[ImaginaryI]", " ", 
            RowBox[{"(", 
             RowBox[{"dU2", "+", "dU3", "-", "dU4"}], ")"}], " ", 
            RowBox[{"kz", "[", "4", "]"}]}], "+", 
           RowBox[{"\[ImaginaryI]", " ", 
            RowBox[{"(", 
             RowBox[{"dU2", "+", "dU3", "+", "dU4", "-", "dU5"}], ")"}], " ", 
            RowBox[{"kz", "[", "5", "]"}]}], "+", 
           RowBox[{"\[ImaginaryI]", " ", 
            RowBox[{"(", 
             RowBox[{"dU2", "+", "dU3", "+", "dU4", "+", "dU5"}], ")"}], " ", 
            RowBox[{"kz", "[", "6", "]"}]}]}]], " ", 
         RowBox[{"(", 
          RowBox[{
           RowBox[{"\[Epsilon]2", " ", 
            RowBox[{"kz", "[", "1", "]"}]}], "-", 
           RowBox[{"\[Epsilon]1", " ", 
            RowBox[{"kz", "[", "2", "]"}]}]}], ")"}], " ", 
         RowBox[{"(", 
          RowBox[{
           RowBox[{"\[Epsilon]3", " ", 
            RowBox[{"kz", "[", "2", "]"}]}], "-", 
           RowBox[{"\[Epsilon]2", " ", 
            RowBox[{"kz", "[", "3", "]"}]}]}], ")"}], " ", 
         RowBox[{"(", 
          RowBox[{
           RowBox[{"\[Epsilon]4", " ", 
            RowBox[{"kz", "[", "3", "]"}]}], "-", 
           RowBox[{"\[Epsilon]3", " ", 
            RowBox[{"kz", "[", "4", "]"}]}]}], ")"}], " ", 
         RowBox[{"(", 
          RowBox[{
           RowBox[{"\[Epsilon]5", " ", 
            RowBox[{"kz", "[", "4", "]"}]}], "+", 
           RowBox[{"\[Epsilon]4", " ", 
            RowBox[{"kz", "[", "5", "]"}]}]}], ")"}], " ", 
         RowBox[{"(", 
          RowBox[{
           RowBox[{"\[Epsilon]6", " ", 
            RowBox[{"kz", "[", "5", "]"}]}], "+", 
           RowBox[{"\[Epsilon]5", " ", 
            RowBox[{"kz", "[", "6", "]"}]}]}], ")"}]}], "+", 
        RowBox[{
         SuperscriptBox["\[ExponentialE]", 
          RowBox[{
           RowBox[{"\[ImaginaryI]", " ", "dU2", " ", 
            RowBox[{"kz", "[", "2", "]"}]}], "+", 
           RowBox[{"\[ImaginaryI]", " ", 
            RowBox[{"(", 
             RowBox[{"dU2", "+", "dU3"}], ")"}], " ", 
            RowBox[{"kz", "[", "3", "]"}]}], "+", 
           RowBox[{"\[ImaginaryI]", " ", 
            RowBox[{"(", 
             RowBox[{"dU2", "+", "dU3", "-", "dU4"}], ")"}], " ", 
            RowBox[{"kz", "[", "4", "]"}]}], "+", 
           RowBox[{"\[ImaginaryI]", " ", 
            RowBox[{"(", 
             RowBox[{"dU2", "+", "dU3", "+", "dU4", "-", "dU5"}], ")"}], " ", 
            RowBox[{"kz", "[", "5", "]"}]}], "+", 
           RowBox[{"\[ImaginaryI]", " ", 
            RowBox[{"(", 
             RowBox[{"dU2", "+", "dU3", "+", "dU4", "+", "dU5"}], ")"}], " ", 
            RowBox[{"kz", "[", "6", "]"}]}]}]], " ", 
         RowBox[{"(", 
          RowBox[{
           RowBox[{"\[Epsilon]2", " ", 
            RowBox[{"kz", "[", "1", "]"}]}], "+", 
           RowBox[{"\[Epsilon]1", " ", 
            RowBox[{"kz", "[", "2", "]"}]}]}], ")"}], " ", 
         RowBox[{"(", 
          RowBox[{
           RowBox[{"\[Epsilon]3", " ", 
            RowBox[{"kz", "[", "2", "]"}]}], "+", 
           RowBox[{"\[Epsilon]2", " ", 
            RowBox[{"kz", "[", "3", "]"}]}]}], ")"}], " ", 
         RowBox[{"(", 
          RowBox[{
           RowBox[{"\[Epsilon]4", " ", 
            RowBox[{"kz", "[", "3", "]"}]}], "-", 
           RowBox[{"\[Epsilon]3", " ", 
            RowBox[{"kz", "[", "4", "]"}]}]}], ")"}], " ", 
         RowBox[{"(", 
          RowBox[{
           RowBox[{"\[Epsilon]5", " ", 
            RowBox[{"kz", "[", "4", "]"}]}], "+", 
           RowBox[{"\[Epsilon]4", " ", 
            RowBox[{"kz", "[", "5", "]"}]}]}], ")"}], " ", 
         RowBox[{"(", 
          RowBox[{
           RowBox[{"\[Epsilon]6", " ", 
            RowBox[{"kz", "[", "5", "]"}]}], "+", 
           RowBox[{"\[Epsilon]5", " ", 
            RowBox[{"kz", "[", "6", "]"}]}]}], ")"}]}], "+", 
        RowBox[{
         SuperscriptBox["\[ExponentialE]", 
          RowBox[{
           RowBox[{"\[ImaginaryI]", " ", "dU2", " ", 
            RowBox[{"kz", "[", "2", "]"}]}], "+", 
           RowBox[{"\[ImaginaryI]", " ", 
            RowBox[{"(", 
             RowBox[{"dU2", "-", "dU3"}], ")"}], " ", 
            RowBox[{"kz", "[", "3", "]"}]}], "+", 
           RowBox[{"\[ImaginaryI]", " ", 
            RowBox[{"(", 
             RowBox[{"dU2", "+", "dU3", "-", "dU4"}], ")"}], " ", 
            RowBox[{"kz", "[", "4", "]"}]}], "+", 
           RowBox[{"\[ImaginaryI]", " ", 
            RowBox[{"(", 
             RowBox[{"dU2", "+", "dU3", "+", "dU4", "-", "dU5"}], ")"}], " ", 
            RowBox[{"kz", "[", "5", "]"}]}], "+", 
           RowBox[{"\[ImaginaryI]", " ", 
            RowBox[{"(", 
             RowBox[{"dU2", "+", "dU3", "+", "dU4", "+", "dU5"}], ")"}], " ", 
            RowBox[{"kz", "[", "6", "]"}]}]}]], " ", 
         RowBox[{"(", 
          RowBox[{
           RowBox[{"\[Epsilon]2", " ", 
            RowBox[{"kz", "[", "1", "]"}]}], "+", 
           RowBox[{"\[Epsilon]1", " ", 
            RowBox[{"kz", "[", "2", "]"}]}]}], ")"}], " ", 
         RowBox[{"(", 
          RowBox[{
           RowBox[{"\[Epsilon]3", " ", 
            RowBox[{"kz", "[", "2", "]"}]}], "-", 
           RowBox[{"\[Epsilon]2", " ", 
            RowBox[{"kz", "[", "3", "]"}]}]}], ")"}], " ", 
         RowBox[{"(", 
          RowBox[{
           RowBox[{"\[Epsilon]4", " ", 
            RowBox[{"kz", "[", "3", "]"}]}], "+", 
           RowBox[{"\[Epsilon]3", " ", 
            RowBox[{"kz", "[", "4", "]"}]}]}], ")"}], " ", 
         RowBox[{"(", 
          RowBox[{
           RowBox[{"\[Epsilon]5", " ", 
            RowBox[{"kz", "[", "4", "]"}]}], "+", 
           RowBox[{"\[Epsilon]4", " ", 
            RowBox[{"kz", "[", "5", "]"}]}]}], ")"}], " ", 
         RowBox[{"(", 
          RowBox[{
           RowBox[{"\[Epsilon]6", " ", 
            RowBox[{"kz", "[", "5", "]"}]}], "+", 
           RowBox[{"\[Epsilon]5", " ", 
            RowBox[{"kz", "[", "6", "]"}]}]}], ")"}]}], "+", 
        RowBox[{
         SuperscriptBox["\[ExponentialE]", 
          RowBox[{
           RowBox[{
            RowBox[{"-", "\[ImaginaryI]"}], " ", "dU2", " ", 
            RowBox[{"kz", "[", "2", "]"}]}], "+", 
           RowBox[{"\[ImaginaryI]", " ", 
            RowBox[{"(", 
             RowBox[{"dU2", "-", "dU3"}], ")"}], " ", 
            RowBox[{"kz", "[", "3", "]"}]}], "+", 
           RowBox[{"\[ImaginaryI]", " ", 
            RowBox[{"(", 
             RowBox[{"dU2", "+", "dU3", "-", "dU4"}], ")"}], " ", 
            RowBox[{"kz", "[", "4", "]"}]}], "+", 
           RowBox[{"\[ImaginaryI]", " ", 
            RowBox[{"(", 
             RowBox[{"dU2", "+", "dU3", "+", "dU4", "-", "dU5"}], ")"}], " ", 
            RowBox[{"kz", "[", "5", "]"}]}], "+", 
           RowBox[{"\[ImaginaryI]", " ", 
            RowBox[{"(", 
             RowBox[{"dU2", "+", "dU3", "+", "dU4", "+", "dU5"}], ")"}], " ", 
            RowBox[{"kz", "[", "6", "]"}]}]}]], " ", 
         RowBox[{"(", 
          RowBox[{
           RowBox[{"\[Epsilon]2", " ", 
            RowBox[{"kz", "[", "1", "]"}]}], "-", 
           RowBox[{"\[Epsilon]1", " ", 
            RowBox[{"kz", "[", "2", "]"}]}]}], ")"}], " ", 
         RowBox[{"(", 
          RowBox[{
           RowBox[{"\[Epsilon]3", " ", 
            RowBox[{"kz", "[", "2", "]"}]}], "+", 
           RowBox[{"\[Epsilon]2", " ", 
            RowBox[{"kz", "[", "3", "]"}]}]}], ")"}], " ", 
         RowBox[{"(", 
          RowBox[{
           RowBox[{"\[Epsilon]4", " ", 
            RowBox[{"kz", "[", "3", "]"}]}], "+", 
           RowBox[{"\[Epsilon]3", " ", 
            RowBox[{"kz", "[", "4", "]"}]}]}], ")"}], " ", 
         RowBox[{"(", 
          RowBox[{
           RowBox[{"\[Epsilon]5", " ", 
            RowBox[{"kz", "[", "4", "]"}]}], "+", 
           RowBox[{"\[Epsilon]4", " ", 
            RowBox[{"kz", "[", "5", "]"}]}]}], ")"}], " ", 
         RowBox[{"(", 
          RowBox[{
           RowBox[{"\[Epsilon]6", " ", 
            RowBox[{"kz", "[", "5", "]"}]}], "+", 
           RowBox[{"\[Epsilon]5", " ", 
            RowBox[{"kz", "[", "6", "]"}]}]}], ")"}]}]}], ")"}], "/", 
      RowBox[{"(", 
       RowBox[{
        RowBox[{
         RowBox[{"-", 
          SuperscriptBox["\[ExponentialE]", 
           RowBox[{
            RowBox[{
             RowBox[{"-", "\[ImaginaryI]"}], " ", "dU2", " ", 
             RowBox[{"kz", "[", "2", "]"}]}], "+", 
            RowBox[{"\[ImaginaryI]", " ", 
             RowBox[{"(", 
              RowBox[{"dU2", "+", "dU3"}], ")"}], " ", 
             RowBox[{"kz", "[", "3", "]"}]}], "+", 
            RowBox[{"\[ImaginaryI]", " ", 
             RowBox[{"(", 
              RowBox[{"dU2", "+", "dU3", "-", "dU4"}], ")"}], " ", 
             RowBox[{"kz", "[", "4", "]"}]}], "+", 
            RowBox[{"\[ImaginaryI]", " ", 
             RowBox[{"(", 
              RowBox[{"dU2", "+", "dU3", "+", "dU4", "+", "dU5"}], ")"}], " ", 
             RowBox[{"kz", "[", "5", "]"}]}], "+", 
            RowBox[{"\[ImaginaryI]", " ", 
             RowBox[{"(", 
              RowBox[{"dU2", "+", "dU3", "+", "dU4", "+", "dU5"}], ")"}], " ", 
             RowBox[{"kz", "[", "6", "]"}]}]}]]}], " ", 
         RowBox[{"(", 
          RowBox[{
           RowBox[{"\[Epsilon]2", " ", 
            RowBox[{"kz", "[", "1", "]"}]}], "+", 
           RowBox[{"\[Epsilon]1", " ", 
            RowBox[{"kz", "[", "2", "]"}]}]}], ")"}], " ", 
         RowBox[{"(", 
          RowBox[{
           RowBox[{"\[Epsilon]3", " ", 
            RowBox[{"kz", "[", "2", "]"}]}], "-", 
           RowBox[{"\[Epsilon]2", " ", 
            RowBox[{"kz", "[", "3", "]"}]}]}], ")"}], " ", 
         RowBox[{"(", 
          RowBox[{
           RowBox[{"\[Epsilon]4", " ", 
            RowBox[{"kz", "[", "3", "]"}]}], "-", 
           RowBox[{"\[Epsilon]3", " ", 
            RowBox[{"kz", "[", "4", "]"}]}]}], ")"}], " ", 
         RowBox[{"(", 
          RowBox[{
           RowBox[{"\[Epsilon]5", " ", 
            RowBox[{"kz", "[", "4", "]"}]}], "-", 
           RowBox[{"\[Epsilon]4", " ", 
            RowBox[{"kz", "[", "5", "]"}]}]}], ")"}], " ", 
         RowBox[{"(", 
          RowBox[{
           RowBox[{"\[Epsilon]6", " ", 
            RowBox[{"kz", "[", "5", "]"}]}], "-", 
           RowBox[{"\[Epsilon]5", " ", 
            RowBox[{"kz", "[", "6", "]"}]}]}], ")"}]}], "-", 
        RowBox[{
         SuperscriptBox["\[ExponentialE]", 
          RowBox[{
           RowBox[{"\[ImaginaryI]", " ", "dU2", " ", 
            RowBox[{"kz", "[", "2", "]"}]}], "+", 
           RowBox[{"\[ImaginaryI]", " ", 
            RowBox[{"(", 
             RowBox[{"dU2", "+", "dU3"}], ")"}], " ", 
            RowBox[{"kz", "[", "3", "]"}]}], "+", 
           RowBox[{"\[ImaginaryI]", " ", 
            RowBox[{"(", 
             RowBox[{"dU2", "+", "dU3", "-", "dU4"}], ")"}], " ", 
            RowBox[{"kz", "[", "4", "]"}]}], "+", 
           RowBox[{"\[ImaginaryI]", " ", 
            RowBox[{"(", 
             RowBox[{"dU2", "+", "dU3", "+", "dU4", "+", "dU5"}], ")"}], " ", 
            RowBox[{"kz", "[", "5", "]"}]}], "+", 
           RowBox[{"\[ImaginaryI]", " ", 
            RowBox[{"(", 
             RowBox[{"dU2", "+", "dU3", "+", "dU4", "+", "dU5"}], ")"}], " ", 
            RowBox[{"kz", "[", "6", "]"}]}]}]], " ", 
         RowBox[{"(", 
          RowBox[{
           RowBox[{"\[Epsilon]2", " ", 
            RowBox[{"kz", "[", "1", "]"}]}], "-", 
           RowBox[{"\[Epsilon]1", " ", 
            RowBox[{"kz", "[", "2", "]"}]}]}], ")"}], " ", 
         RowBox[{"(", 
          RowBox[{
           RowBox[{"\[Epsilon]3", " ", 
            RowBox[{"kz", "[", "2", "]"}]}], "+", 
           RowBox[{"\[Epsilon]2", " ", 
            RowBox[{"kz", "[", "3", "]"}]}]}], ")"}], " ", 
         RowBox[{"(", 
          RowBox[{
           RowBox[{"\[Epsilon]4", " ", 
            RowBox[{"kz", "[", "3", "]"}]}], "-", 
           RowBox[{"\[Epsilon]3", " ", 
            RowBox[{"kz", "[", "4", "]"}]}]}], ")"}], " ", 
         RowBox[{"(", 
          RowBox[{
           RowBox[{"\[Epsilon]5", " ", 
            RowBox[{"kz", "[", "4", "]"}]}], "-", 
           RowBox[{"\[Epsilon]4", " ", 
            RowBox[{"kz", "[", "5", "]"}]}]}], ")"}], " ", 
         RowBox[{"(", 
          RowBox[{
           RowBox[{"\[Epsilon]6", " ", 
            RowBox[{"kz", "[", "5", "]"}]}], "-", 
           RowBox[{"\[Epsilon]5", " ", 
            RowBox[{"kz", "[", "6", "]"}]}]}], ")"}]}], "-", 
        RowBox[{
         SuperscriptBox["\[ExponentialE]", 
          RowBox[{
           RowBox[{"\[ImaginaryI]", " ", "dU2", " ", 
            RowBox[{"kz", "[", "2", "]"}]}], "+", 
           RowBox[{"\[ImaginaryI]", " ", 
            RowBox[{"(", 
             RowBox[{"dU2", "-", "dU3"}], ")"}], " ", 
            RowBox[{"kz", "[", "3", "]"}]}], "+", 
           RowBox[{"\[ImaginaryI]", " ", 
            RowBox[{"(", 
             RowBox[{"dU2", "+", "dU3", "-", "dU4"}], ")"}], " ", 
            RowBox[{"kz", "[", "4", "]"}]}], "+", 
           RowBox[{"\[ImaginaryI]", " ", 
            RowBox[{"(", 
             RowBox[{"dU2", "+", "dU3", "+", "dU4", "+", "dU5"}], ")"}], " ", 
            RowBox[{"kz", "[", "5", "]"}]}], "+", 
           RowBox[{"\[ImaginaryI]", " ", 
            RowBox[{"(", 
             RowBox[{"dU2", "+", "dU3", "+", "dU4", "+", "dU5"}], ")"}], " ", 
            RowBox[{"kz", "[", "6", "]"}]}]}]], " ", 
         RowBox[{"(", 
          RowBox[{
           RowBox[{"\[Epsilon]2", " ", 
            RowBox[{"kz", "[", "1", "]"}]}], "-", 
           RowBox[{"\[Epsilon]1", " ", 
            RowBox[{"kz", "[", "2", "]"}]}]}], ")"}], " ", 
         RowBox[{"(", 
          RowBox[{
           RowBox[{"\[Epsilon]3", " ", 
            RowBox[{"kz", "[", "2", "]"}]}], "-", 
           RowBox[{"\[Epsilon]2", " ", 
            RowBox[{"kz", "[", "3", "]"}]}]}], ")"}], " ", 
         RowBox[{"(", 
          RowBox[{
           RowBox[{"\[Epsilon]4", " ", 
            RowBox[{"kz", "[", "3", "]"}]}], "+", 
           RowBox[{"\[Epsilon]3", " ", 
            RowBox[{"kz", "[", "4", "]"}]}]}], ")"}], " ", 
         RowBox[{"(", 
          RowBox[{
           RowBox[{"\[Epsilon]5", " ", 
            RowBox[{"kz", "[", "4", "]"}]}], "-", 
           RowBox[{"\[Epsilon]4", " ", 
            RowBox[{"kz", "[", "5", "]"}]}]}], ")"}], " ", 
         RowBox[{"(", 
          RowBox[{
           RowBox[{"\[Epsilon]6", " ", 
            RowBox[{"kz", "[", "5", "]"}]}], "-", 
           RowBox[{"\[Epsilon]5", " ", 
            RowBox[{"kz", "[", "6", "]"}]}]}], ")"}]}], "-", 
        RowBox[{
         SuperscriptBox["\[ExponentialE]", 
          RowBox[{
           RowBox[{
            RowBox[{"-", "\[ImaginaryI]"}], " ", "dU2", " ", 
            RowBox[{"kz", "[", "2", "]"}]}], "+", 
           RowBox[{"\[ImaginaryI]", " ", 
            RowBox[{"(", 
             RowBox[{"dU2", "-", "dU3"}], ")"}], " ", 
            RowBox[{"kz", "[", "3", "]"}]}], "+", 
           RowBox[{"\[ImaginaryI]", " ", 
            RowBox[{"(", 
             RowBox[{"dU2", "+", "dU3", "-", "dU4"}], ")"}], " ", 
            RowBox[{"kz", "[", "4", "]"}]}], "+", 
           RowBox[{"\[ImaginaryI]", " ", 
            RowBox[{"(", 
             RowBox[{"dU2", "+", "dU3", "+", "dU4", "+", "dU5"}], ")"}], " ", 
            RowBox[{"kz", "[", "5", "]"}]}], "+", 
           RowBox[{"\[ImaginaryI]", " ", 
            RowBox[{"(", 
             RowBox[{"dU2", "+", "dU3", "+", "dU4", "+", "dU5"}], ")"}], " ", 
            RowBox[{"kz", "[", "6", "]"}]}]}]], " ", 
         RowBox[{"(", 
          RowBox[{
           RowBox[{"\[Epsilon]2", " ", 
            RowBox[{"kz", "[", "1", "]"}]}], "+", 
           RowBox[{"\[Epsilon]1", " ", 
            RowBox[{"kz", "[", "2", "]"}]}]}], ")"}], " ", 
         RowBox[{"(", 
          RowBox[{
           RowBox[{"\[Epsilon]3", " ", 
            RowBox[{"kz", "[", "2", "]"}]}], "+", 
           RowBox[{"\[Epsilon]2", " ", 
            RowBox[{"kz", "[", "3", "]"}]}]}], ")"}], " ", 
         RowBox[{"(", 
          RowBox[{
           RowBox[{"\[Epsilon]4", " ", 
            RowBox[{"kz", "[", "3", "]"}]}], "+", 
           RowBox[{"\[Epsilon]3", " ", 
            RowBox[{"kz", "[", "4", "]"}]}]}], ")"}], " ", 
         RowBox[{"(", 
          RowBox[{
           RowBox[{"\[Epsilon]5", " ", 
            RowBox[{"kz", "[", "4", "]"}]}], "-", 
           RowBox[{"\[Epsilon]4", " ", 
            RowBox[{"kz", "[", "5", "]"}]}]}], ")"}], " ", 
         RowBox[{"(", 
          RowBox[{
           RowBox[{"\[Epsilon]6", " ", 
            RowBox[{"kz", "[", "5", "]"}]}], "-", 
           RowBox[{"\[Epsilon]5", " ", 
            RowBox[{"kz", "[", "6", "]"}]}]}], ")"}]}], "-", 
        RowBox[{
         SuperscriptBox["\[ExponentialE]", 
          RowBox[{
           RowBox[{"\[ImaginaryI]", " ", "dU2", " ", 
            RowBox[{"kz", "[", "2", "]"}]}], "+", 
           RowBox[{"\[ImaginaryI]", " ", 
            RowBox[{"(", 
             RowBox[{"dU2", "-", "dU3"}], ")"}], " ", 
            RowBox[{"kz", "[", "3", "]"}]}], "+", 
           RowBox[{"\[ImaginaryI]", " ", 
            RowBox[{"(", 
             RowBox[{"dU2", "+", "dU3", "+", "dU4"}], ")"}], " ", 
            RowBox[{"kz", "[", "4", "]"}]}], "+", 
           RowBox[{"\[ImaginaryI]", " ", 
            RowBox[{"(", 
             RowBox[{"dU2", "+", "dU3", "+", "dU4", "+", "dU5"}], ")"}], " ", 
            RowBox[{"kz", "[", "5", "]"}]}], "+", 
           RowBox[{"\[ImaginaryI]", " ", 
            RowBox[{"(", 
             RowBox[{"dU2", "+", "dU3", "+", "dU4", "+", "dU5"}], ")"}], " ", 
            RowBox[{"kz", "[", "6", "]"}]}]}]], " ", 
         RowBox[{"(", 
          RowBox[{
           RowBox[{"\[Epsilon]2", " ", 
            RowBox[{"kz", "[", "1", "]"}]}], "-", 
           RowBox[{"\[Epsilon]1", " ", 
            RowBox[{"kz", "[", "2", "]"}]}]}], ")"}], " ", 
         RowBox[{"(", 
          RowBox[{
           RowBox[{"\[Epsilon]3", " ", 
            RowBox[{"kz", "[", "2", "]"}]}], "-", 
           RowBox[{"\[Epsilon]2", " ", 
            RowBox[{"kz", "[", "3", "]"}]}]}], ")"}], " ", 
         RowBox[{"(", 
          RowBox[{
           RowBox[{"\[Epsilon]4", " ", 
            RowBox[{"kz", "[", "3", "]"}]}], "-", 
           RowBox[{"\[Epsilon]3", " ", 
            RowBox[{"kz", "[", "4", "]"}]}]}], ")"}], " ", 
         RowBox[{"(", 
          RowBox[{
           RowBox[{"\[Epsilon]5", " ", 
            RowBox[{"kz", "[", "4", "]"}]}], "+", 
           RowBox[{"\[Epsilon]4", " ", 
            RowBox[{"kz", "[", "5", "]"}]}]}], ")"}], " ", 
         RowBox[{"(", 
          RowBox[{
           RowBox[{"\[Epsilon]6", " ", 
            RowBox[{"kz", "[", "5", "]"}]}], "-", 
           RowBox[{"\[Epsilon]5", " ", 
            RowBox[{"kz", "[", "6", "]"}]}]}], ")"}]}], "-", 
        RowBox[{
         SuperscriptBox["\[ExponentialE]", 
          RowBox[{
           RowBox[{
            RowBox[{"-", "\[ImaginaryI]"}], " ", "dU2", " ", 
            RowBox[{"kz", "[", "2", "]"}]}], "+", 
           RowBox[{"\[ImaginaryI]", " ", 
            RowBox[{"(", 
             RowBox[{"dU2", "-", "dU3"}], ")"}], " ", 
            RowBox[{"kz", "[", "3", "]"}]}], "+", 
           RowBox[{"\[ImaginaryI]", " ", 
            RowBox[{"(", 
             RowBox[{"dU2", "+", "dU3", "+", "dU4"}], ")"}], " ", 
            RowBox[{"kz", "[", "4", "]"}]}], "+", 
           RowBox[{"\[ImaginaryI]", " ", 
            RowBox[{"(", 
             RowBox[{"dU2", "+", "dU3", "+", "dU4", "+", "dU5"}], ")"}], " ", 
            RowBox[{"kz", "[", "5", "]"}]}], "+", 
           RowBox[{"\[ImaginaryI]", " ", 
            RowBox[{"(", 
             RowBox[{"dU2", "+", "dU3", "+", "dU4", "+", "dU5"}], ")"}], " ", 
            RowBox[{"kz", "[", "6", "]"}]}]}]], " ", 
         RowBox[{"(", 
          RowBox[{
           RowBox[{"\[Epsilon]2", " ", 
            RowBox[{"kz", "[", "1", "]"}]}], "+", 
           RowBox[{"\[Epsilon]1", " ", 
            RowBox[{"kz", "[", "2", "]"}]}]}], ")"}], " ", 
         RowBox[{"(", 
          RowBox[{
           RowBox[{"\[Epsilon]3", " ", 
            RowBox[{"kz", "[", "2", "]"}]}], "+", 
           RowBox[{"\[Epsilon]2", " ", 
            RowBox[{"kz", "[", "3", "]"}]}]}], ")"}], " ", 
         RowBox[{"(", 
          RowBox[{
           RowBox[{"\[Epsilon]4", " ", 
            RowBox[{"kz", "[", "3", "]"}]}], "-", 
           RowBox[{"\[Epsilon]3", " ", 
            RowBox[{"kz", "[", "4", "]"}]}]}], ")"}], " ", 
         RowBox[{"(", 
          RowBox[{
           RowBox[{"\[Epsilon]5", " ", 
            RowBox[{"kz", "[", "4", "]"}]}], "+", 
           RowBox[{"\[Epsilon]4", " ", 
            RowBox[{"kz", "[", "5", "]"}]}]}], ")"}], " ", 
         RowBox[{"(", 
          RowBox[{
           RowBox[{"\[Epsilon]6", " ", 
            RowBox[{"kz", "[", "5", "]"}]}], "-", 
           RowBox[{"\[Epsilon]5", " ", 
            RowBox[{"kz", "[", "6", "]"}]}]}], ")"}]}], "-", 
        RowBox[{
         SuperscriptBox["\[ExponentialE]", 
          RowBox[{
           RowBox[{
            RowBox[{"-", "\[ImaginaryI]"}], " ", "dU2", " ", 
            RowBox[{"kz", "[", "2", "]"}]}], "+", 
           RowBox[{"\[ImaginaryI]", " ", 
            RowBox[{"(", 
             RowBox[{"dU2", "+", "dU3"}], ")"}], " ", 
            RowBox[{"kz", "[", "3", "]"}]}], "+", 
           RowBox[{"\[ImaginaryI]", " ", 
            RowBox[{"(", 
             RowBox[{"dU2", "+", "dU3", "+", "dU4"}], ")"}], " ", 
            RowBox[{"kz", "[", "4", "]"}]}], "+", 
           RowBox[{"\[ImaginaryI]", " ", 
            RowBox[{"(", 
             RowBox[{"dU2", "+", "dU3", "+", "dU4", "+", "dU5"}], ")"}], " ", 
            RowBox[{"kz", "[", "5", "]"}]}], "+", 
           RowBox[{"\[ImaginaryI]", " ", 
            RowBox[{"(", 
             RowBox[{"dU2", "+", "dU3", "+", "dU4", "+", "dU5"}], ")"}], " ", 
            RowBox[{"kz", "[", "6", "]"}]}]}]], " ", 
         RowBox[{"(", 
          RowBox[{
           RowBox[{"\[Epsilon]2", " ", 
            RowBox[{"kz", "[", "1", "]"}]}], "+", 
           RowBox[{"\[Epsilon]1", " ", 
            RowBox[{"kz", "[", "2", "]"}]}]}], ")"}], " ", 
         RowBox[{"(", 
          RowBox[{
           RowBox[{"\[Epsilon]3", " ", 
            RowBox[{"kz", "[", "2", "]"}]}], "-", 
           RowBox[{"\[Epsilon]2", " ", 
            RowBox[{"kz", "[", "3", "]"}]}]}], ")"}], " ", 
         RowBox[{"(", 
          RowBox[{
           RowBox[{"\[Epsilon]4", " ", 
            RowBox[{"kz", "[", "3", "]"}]}], "+", 
           RowBox[{"\[Epsilon]3", " ", 
            RowBox[{"kz", "[", "4", "]"}]}]}], ")"}], " ", 
         RowBox[{"(", 
          RowBox[{
           RowBox[{"\[Epsilon]5", " ", 
            RowBox[{"kz", "[", "4", "]"}]}], "+", 
           RowBox[{"\[Epsilon]4", " ", 
            RowBox[{"kz", "[", "5", "]"}]}]}], ")"}], " ", 
         RowBox[{"(", 
          RowBox[{
           RowBox[{"\[Epsilon]6", " ", 
            RowBox[{"kz", "[", "5", "]"}]}], "-", 
           RowBox[{"\[Epsilon]5", " ", 
            RowBox[{"kz", "[", "6", "]"}]}]}], ")"}]}], "-", 
        RowBox[{
         SuperscriptBox["\[ExponentialE]", 
          RowBox[{
           RowBox[{"\[ImaginaryI]", " ", "dU2", " ", 
            RowBox[{"kz", "[", "2", "]"}]}], "+", 
           RowBox[{"\[ImaginaryI]", " ", 
            RowBox[{"(", 
             RowBox[{"dU2", "+", "dU3"}], ")"}], " ", 
            RowBox[{"kz", "[", "3", "]"}]}], "+", 
           RowBox[{"\[ImaginaryI]", " ", 
            RowBox[{"(", 
             RowBox[{"dU2", "+", "dU3", "+", "dU4"}], ")"}], " ", 
            RowBox[{"kz", "[", "4", "]"}]}], "+", 
           RowBox[{"\[ImaginaryI]", " ", 
            RowBox[{"(", 
             RowBox[{"dU2", "+", "dU3", "+", "dU4", "+", "dU5"}], ")"}], " ", 
            RowBox[{"kz", "[", "5", "]"}]}], "+", 
           RowBox[{"\[ImaginaryI]", " ", 
            RowBox[{"(", 
             RowBox[{"dU2", "+", "dU3", "+", "dU4", "+", "dU5"}], ")"}], " ", 
            RowBox[{"kz", "[", "6", "]"}]}]}]], " ", 
         RowBox[{"(", 
          RowBox[{
           RowBox[{"\[Epsilon]2", " ", 
            RowBox[{"kz", "[", "1", "]"}]}], "-", 
           RowBox[{"\[Epsilon]1", " ", 
            RowBox[{"kz", "[", "2", "]"}]}]}], ")"}], " ", 
         RowBox[{"(", 
          RowBox[{
           RowBox[{"\[Epsilon]3", " ", 
            RowBox[{"kz", "[", "2", "]"}]}], "+", 
           RowBox[{"\[Epsilon]2", " ", 
            RowBox[{"kz", "[", "3", "]"}]}]}], ")"}], " ", 
         RowBox[{"(", 
          RowBox[{
           RowBox[{"\[Epsilon]4", " ", 
            RowBox[{"kz", "[", "3", "]"}]}], "+", 
           RowBox[{"\[Epsilon]3", " ", 
            RowBox[{"kz", "[", "4", "]"}]}]}], ")"}], " ", 
         RowBox[{"(", 
          RowBox[{
           RowBox[{"\[Epsilon]5", " ", 
            RowBox[{"kz", "[", "4", "]"}]}], "+", 
           RowBox[{"\[Epsilon]4", " ", 
            RowBox[{"kz", "[", "5", "]"}]}]}], ")"}], " ", 
         RowBox[{"(", 
          RowBox[{
           RowBox[{"\[Epsilon]6", " ", 
            RowBox[{"kz", "[", "5", "]"}]}], "-", 
           RowBox[{"\[Epsilon]5", " ", 
            RowBox[{"kz", "[", "6", "]"}]}]}], ")"}]}], "-", 
        RowBox[{
         SuperscriptBox["\[ExponentialE]", 
          RowBox[{
           RowBox[{"\[ImaginaryI]", " ", "dU2", " ", 
            RowBox[{"kz", "[", "2", "]"}]}], "+", 
           RowBox[{"\[ImaginaryI]", " ", 
            RowBox[{"(", 
             RowBox[{"dU2", "-", "dU3"}], ")"}], " ", 
            RowBox[{"kz", "[", "3", "]"}]}], "+", 
           RowBox[{"\[ImaginaryI]", " ", 
            RowBox[{"(", 
             RowBox[{"dU2", "+", "dU3", "+", "dU4"}], ")"}], " ", 
            RowBox[{"kz", "[", "4", "]"}]}], "+", 
           RowBox[{"\[ImaginaryI]", " ", 
            RowBox[{"(", 
             RowBox[{"dU2", "+", "dU3", "+", "dU4", "-", "dU5"}], ")"}], " ", 
            RowBox[{"kz", "[", "5", "]"}]}], "+", 
           RowBox[{"\[ImaginaryI]", " ", 
            RowBox[{"(", 
             RowBox[{"dU2", "+", "dU3", "+", "dU4", "+", "dU5"}], ")"}], " ", 
            RowBox[{"kz", "[", "6", "]"}]}]}]], " ", 
         RowBox[{"(", 
          RowBox[{
           RowBox[{"\[Epsilon]2", " ", 
            RowBox[{"kz", "[", "1", "]"}]}], "-", 
           RowBox[{"\[Epsilon]1", " ", 
            RowBox[{"kz", "[", "2", "]"}]}]}], ")"}], " ", 
         RowBox[{"(", 
          RowBox[{
           RowBox[{"\[Epsilon]3", " ", 
            RowBox[{"kz", "[", "2", "]"}]}], "-", 
           RowBox[{"\[Epsilon]2", " ", 
            RowBox[{"kz", "[", "3", "]"}]}]}], ")"}], " ", 
         RowBox[{"(", 
          RowBox[{
           RowBox[{"\[Epsilon]4", " ", 
            RowBox[{"kz", "[", "3", "]"}]}], "-", 
           RowBox[{"\[Epsilon]3", " ", 
            RowBox[{"kz", "[", "4", "]"}]}]}], ")"}], " ", 
         RowBox[{"(", 
          RowBox[{
           RowBox[{"\[Epsilon]5", " ", 
            RowBox[{"kz", "[", "4", "]"}]}], "-", 
           RowBox[{"\[Epsilon]4", " ", 
            RowBox[{"kz", "[", "5", "]"}]}]}], ")"}], " ", 
         RowBox[{"(", 
          RowBox[{
           RowBox[{"\[Epsilon]6", " ", 
            RowBox[{"kz", "[", "5", "]"}]}], "+", 
           RowBox[{"\[Epsilon]5", " ", 
            RowBox[{"kz", "[", "6", "]"}]}]}], ")"}]}], "-", 
        RowBox[{
         SuperscriptBox["\[ExponentialE]", 
          RowBox[{
           RowBox[{
            RowBox[{"-", "\[ImaginaryI]"}], " ", "dU2", " ", 
            RowBox[{"kz", "[", "2", "]"}]}], "+", 
           RowBox[{"\[ImaginaryI]", " ", 
            RowBox[{"(", 
             RowBox[{"dU2", "-", "dU3"}], ")"}], " ", 
            RowBox[{"kz", "[", "3", "]"}]}], "+", 
           RowBox[{"\[ImaginaryI]", " ", 
            RowBox[{"(", 
             RowBox[{"dU2", "+", "dU3", "+", "dU4"}], ")"}], " ", 
            RowBox[{"kz", "[", "4", "]"}]}], "+", 
           RowBox[{"\[ImaginaryI]", " ", 
            RowBox[{"(", 
             RowBox[{"dU2", "+", "dU3", "+", "dU4", "-", "dU5"}], ")"}], " ", 
            RowBox[{"kz", "[", "5", "]"}]}], "+", 
           RowBox[{"\[ImaginaryI]", " ", 
            RowBox[{"(", 
             RowBox[{"dU2", "+", "dU3", "+", "dU4", "+", "dU5"}], ")"}], " ", 
            RowBox[{"kz", "[", "6", "]"}]}]}]], " ", 
         RowBox[{"(", 
          RowBox[{
           RowBox[{"\[Epsilon]2", " ", 
            RowBox[{"kz", "[", "1", "]"}]}], "+", 
           RowBox[{"\[Epsilon]1", " ", 
            RowBox[{"kz", "[", "2", "]"}]}]}], ")"}], " ", 
         RowBox[{"(", 
          RowBox[{
           RowBox[{"\[Epsilon]3", " ", 
            RowBox[{"kz", "[", "2", "]"}]}], "+", 
           RowBox[{"\[Epsilon]2", " ", 
            RowBox[{"kz", "[", "3", "]"}]}]}], ")"}], " ", 
         RowBox[{"(", 
          RowBox[{
           RowBox[{"\[Epsilon]4", " ", 
            RowBox[{"kz", "[", "3", "]"}]}], "-", 
           RowBox[{"\[Epsilon]3", " ", 
            RowBox[{"kz", "[", "4", "]"}]}]}], ")"}], " ", 
         RowBox[{"(", 
          RowBox[{
           RowBox[{"\[Epsilon]5", " ", 
            RowBox[{"kz", "[", "4", "]"}]}], "-", 
           RowBox[{"\[Epsilon]4", " ", 
            RowBox[{"kz", "[", "5", "]"}]}]}], ")"}], " ", 
         RowBox[{"(", 
          RowBox[{
           RowBox[{"\[Epsilon]6", " ", 
            RowBox[{"kz", "[", "5", "]"}]}], "+", 
           RowBox[{"\[Epsilon]5", " ", 
            RowBox[{"kz", "[", "6", "]"}]}]}], ")"}]}], "-", 
        RowBox[{
         SuperscriptBox["\[ExponentialE]", 
          RowBox[{
           RowBox[{
            RowBox[{"-", "\[ImaginaryI]"}], " ", "dU2", " ", 
            RowBox[{"kz", "[", "2", "]"}]}], "+", 
           RowBox[{"\[ImaginaryI]", " ", 
            RowBox[{"(", 
             RowBox[{"dU2", "+", "dU3"}], ")"}], " ", 
            RowBox[{"kz", "[", "3", "]"}]}], "+", 
           RowBox[{"\[ImaginaryI]", " ", 
            RowBox[{"(", 
             RowBox[{"dU2", "+", "dU3", "+", "dU4"}], ")"}], " ", 
            RowBox[{"kz", "[", "4", "]"}]}], "+", 
           RowBox[{"\[ImaginaryI]", " ", 
            RowBox[{"(", 
             RowBox[{"dU2", "+", "dU3", "+", "dU4", "-", "dU5"}], ")"}], " ", 
            RowBox[{"kz", "[", "5", "]"}]}], "+", 
           RowBox[{"\[ImaginaryI]", " ", 
            RowBox[{"(", 
             RowBox[{"dU2", "+", "dU3", "+", "dU4", "+", "dU5"}], ")"}], " ", 
            RowBox[{"kz", "[", "6", "]"}]}]}]], " ", 
         RowBox[{"(", 
          RowBox[{
           RowBox[{"\[Epsilon]2", " ", 
            RowBox[{"kz", "[", "1", "]"}]}], "+", 
           RowBox[{"\[Epsilon]1", " ", 
            RowBox[{"kz", "[", "2", "]"}]}]}], ")"}], " ", 
         RowBox[{"(", 
          RowBox[{
           RowBox[{"\[Epsilon]3", " ", 
            RowBox[{"kz", "[", "2", "]"}]}], "-", 
           RowBox[{"\[Epsilon]2", " ", 
            RowBox[{"kz", "[", "3", "]"}]}]}], ")"}], " ", 
         RowBox[{"(", 
          RowBox[{
           RowBox[{"\[Epsilon]4", " ", 
            RowBox[{"kz", "[", "3", "]"}]}], "+", 
           RowBox[{"\[Epsilon]3", " ", 
            RowBox[{"kz", "[", "4", "]"}]}]}], ")"}], " ", 
         RowBox[{"(", 
          RowBox[{
           RowBox[{"\[Epsilon]5", " ", 
            RowBox[{"kz", "[", "4", "]"}]}], "-", 
           RowBox[{"\[Epsilon]4", " ", 
            RowBox[{"kz", "[", "5", "]"}]}]}], ")"}], " ", 
         RowBox[{"(", 
          RowBox[{
           RowBox[{"\[Epsilon]6", " ", 
            RowBox[{"kz", "[", "5", "]"}]}], "+", 
           RowBox[{"\[Epsilon]5", " ", 
            RowBox[{"kz", "[", "6", "]"}]}]}], ")"}]}], "-", 
        RowBox[{
         SuperscriptBox["\[ExponentialE]", 
          RowBox[{
           RowBox[{"\[ImaginaryI]", " ", "dU2", " ", 
            RowBox[{"kz", "[", "2", "]"}]}], "+", 
           RowBox[{"\[ImaginaryI]", " ", 
            RowBox[{"(", 
             RowBox[{"dU2", "+", "dU3"}], ")"}], " ", 
            RowBox[{"kz", "[", "3", "]"}]}], "+", 
           RowBox[{"\[ImaginaryI]", " ", 
            RowBox[{"(", 
             RowBox[{"dU2", "+", "dU3", "+", "dU4"}], ")"}], " ", 
            RowBox[{"kz", "[", "4", "]"}]}], "+", 
           RowBox[{"\[ImaginaryI]", " ", 
            RowBox[{"(", 
             RowBox[{"dU2", "+", "dU3", "+", "dU4", "-", "dU5"}], ")"}], " ", 
            RowBox[{"kz", "[", "5", "]"}]}], "+", 
           RowBox[{"\[ImaginaryI]", " ", 
            RowBox[{"(", 
             RowBox[{"dU2", "+", "dU3", "+", "dU4", "+", "dU5"}], ")"}], " ", 
            RowBox[{"kz", "[", "6", "]"}]}]}]], " ", 
         RowBox[{"(", 
          RowBox[{
           RowBox[{"\[Epsilon]2", " ", 
            RowBox[{"kz", "[", "1", "]"}]}], "-", 
           RowBox[{"\[Epsilon]1", " ", 
            RowBox[{"kz", "[", "2", "]"}]}]}], ")"}], " ", 
         RowBox[{"(", 
          RowBox[{
           RowBox[{"\[Epsilon]3", " ", 
            RowBox[{"kz", "[", "2", "]"}]}], "+", 
           RowBox[{"\[Epsilon]2", " ", 
            RowBox[{"kz", "[", "3", "]"}]}]}], ")"}], " ", 
         RowBox[{"(", 
          RowBox[{
           RowBox[{"\[Epsilon]4", " ", 
            RowBox[{"kz", "[", "3", "]"}]}], "+", 
           RowBox[{"\[Epsilon]3", " ", 
            RowBox[{"kz", "[", "4", "]"}]}]}], ")"}], " ", 
         RowBox[{"(", 
          RowBox[{
           RowBox[{"\[Epsilon]5", " ", 
            RowBox[{"kz", "[", "4", "]"}]}], "-", 
           RowBox[{"\[Epsilon]4", " ", 
            RowBox[{"kz", "[", "5", "]"}]}]}], ")"}], " ", 
         RowBox[{"(", 
          RowBox[{
           RowBox[{"\[Epsilon]6", " ", 
            RowBox[{"kz", "[", "5", "]"}]}], "+", 
           RowBox[{"\[Epsilon]5", " ", 
            RowBox[{"kz", "[", "6", "]"}]}]}], ")"}]}], "-", 
        RowBox[{
         SuperscriptBox["\[ExponentialE]", 
          RowBox[{
           RowBox[{
            RowBox[{"-", "\[ImaginaryI]"}], " ", "dU2", " ", 
            RowBox[{"kz", "[", "2", "]"}]}], "+", 
           RowBox[{"\[ImaginaryI]", " ", 
            RowBox[{"(", 
             RowBox[{"dU2", "+", "dU3"}], ")"}], " ", 
            RowBox[{"kz", "[", "3", "]"}]}], "+", 
           RowBox[{"\[ImaginaryI]", " ", 
            RowBox[{"(", 
             RowBox[{"dU2", "+", "dU3", "-", "dU4"}], ")"}], " ", 
            RowBox[{"kz", "[", "4", "]"}]}], "+", 
           RowBox[{"\[ImaginaryI]", " ", 
            RowBox[{"(", 
             RowBox[{"dU2", "+", "dU3", "+", "dU4", "-", "dU5"}], ")"}], " ", 
            RowBox[{"kz", "[", "5", "]"}]}], "+", 
           RowBox[{"\[ImaginaryI]", " ", 
            RowBox[{"(", 
             RowBox[{"dU2", "+", "dU3", "+", "dU4", "+", "dU5"}], ")"}], " ", 
            RowBox[{"kz", "[", "6", "]"}]}]}]], " ", 
         RowBox[{"(", 
          RowBox[{
           RowBox[{"\[Epsilon]2", " ", 
            RowBox[{"kz", "[", "1", "]"}]}], "+", 
           RowBox[{"\[Epsilon]1", " ", 
            RowBox[{"kz", "[", "2", "]"}]}]}], ")"}], " ", 
         RowBox[{"(", 
          RowBox[{
           RowBox[{"\[Epsilon]3", " ", 
            RowBox[{"kz", "[", "2", "]"}]}], "-", 
           RowBox[{"\[Epsilon]2", " ", 
            RowBox[{"kz", "[", "3", "]"}]}]}], ")"}], " ", 
         RowBox[{"(", 
          RowBox[{
           RowBox[{"\[Epsilon]4", " ", 
            RowBox[{"kz", "[", "3", "]"}]}], "-", 
           RowBox[{"\[Epsilon]3", " ", 
            RowBox[{"kz", "[", "4", "]"}]}]}], ")"}], " ", 
         RowBox[{"(", 
          RowBox[{
           RowBox[{"\[Epsilon]5", " ", 
            RowBox[{"kz", "[", "4", "]"}]}], "+", 
           RowBox[{"\[Epsilon]4", " ", 
            RowBox[{"kz", "[", "5", "]"}]}]}], ")"}], " ", 
         RowBox[{"(", 
          RowBox[{
           RowBox[{"\[Epsilon]6", " ", 
            RowBox[{"kz", "[", "5", "]"}]}], "+", 
           RowBox[{"\[Epsilon]5", " ", 
            RowBox[{"kz", "[", "6", "]"}]}]}], ")"}]}], "-", 
        RowBox[{
         SuperscriptBox["\[ExponentialE]", 
          RowBox[{
           RowBox[{"\[ImaginaryI]", " ", "dU2", " ", 
            RowBox[{"kz", "[", "2", "]"}]}], "+", 
           RowBox[{"\[ImaginaryI]", " ", 
            RowBox[{"(", 
             RowBox[{"dU2", "+", "dU3"}], ")"}], " ", 
            RowBox[{"kz", "[", "3", "]"}]}], "+", 
           RowBox[{"\[ImaginaryI]", " ", 
            RowBox[{"(", 
             RowBox[{"dU2", "+", "dU3", "-", "dU4"}], ")"}], " ", 
            RowBox[{"kz", "[", "4", "]"}]}], "+", 
           RowBox[{"\[ImaginaryI]", " ", 
            RowBox[{"(", 
             RowBox[{"dU2", "+", "dU3", "+", "dU4", "-", "dU5"}], ")"}], " ", 
            RowBox[{"kz", "[", "5", "]"}]}], "+", 
           RowBox[{"\[ImaginaryI]", " ", 
            RowBox[{"(", 
             RowBox[{"dU2", "+", "dU3", "+", "dU4", "+", "dU5"}], ")"}], " ", 
            RowBox[{"kz", "[", "6", "]"}]}]}]], " ", 
         RowBox[{"(", 
          RowBox[{
           RowBox[{"\[Epsilon]2", " ", 
            RowBox[{"kz", "[", "1", "]"}]}], "-", 
           RowBox[{"\[Epsilon]1", " ", 
            RowBox[{"kz", "[", "2", "]"}]}]}], ")"}], " ", 
         RowBox[{"(", 
          RowBox[{
           RowBox[{"\[Epsilon]3", " ", 
            RowBox[{"kz", "[", "2", "]"}]}], "+", 
           RowBox[{"\[Epsilon]2", " ", 
            RowBox[{"kz", "[", "3", "]"}]}]}], ")"}], " ", 
         RowBox[{"(", 
          RowBox[{
           RowBox[{"\[Epsilon]4", " ", 
            RowBox[{"kz", "[", "3", "]"}]}], "-", 
           RowBox[{"\[Epsilon]3", " ", 
            RowBox[{"kz", "[", "4", "]"}]}]}], ")"}], " ", 
         RowBox[{"(", 
          RowBox[{
           RowBox[{"\[Epsilon]5", " ", 
            RowBox[{"kz", "[", "4", "]"}]}], "+", 
           RowBox[{"\[Epsilon]4", " ", 
            RowBox[{"kz", "[", "5", "]"}]}]}], ")"}], " ", 
         RowBox[{"(", 
          RowBox[{
           RowBox[{"\[Epsilon]6", " ", 
            RowBox[{"kz", "[", "5", "]"}]}], "+", 
           RowBox[{"\[Epsilon]5", " ", 
            RowBox[{"kz", "[", "6", "]"}]}]}], ")"}]}], "-", 
        RowBox[{
         SuperscriptBox["\[ExponentialE]", 
          RowBox[{
           RowBox[{"\[ImaginaryI]", " ", "dU2", " ", 
            RowBox[{"kz", "[", "2", "]"}]}], "+", 
           RowBox[{"\[ImaginaryI]", " ", 
            RowBox[{"(", 
             RowBox[{"dU2", "-", "dU3"}], ")"}], " ", 
            RowBox[{"kz", "[", "3", "]"}]}], "+", 
           RowBox[{"\[ImaginaryI]", " ", 
            RowBox[{"(", 
             RowBox[{"dU2", "+", "dU3", "-", "dU4"}], ")"}], " ", 
            RowBox[{"kz", "[", "4", "]"}]}], "+", 
           RowBox[{"\[ImaginaryI]", " ", 
            RowBox[{"(", 
             RowBox[{"dU2", "+", "dU3", "+", "dU4", "-", "dU5"}], ")"}], " ", 
            RowBox[{"kz", "[", "5", "]"}]}], "+", 
           RowBox[{"\[ImaginaryI]", " ", 
            RowBox[{"(", 
             RowBox[{"dU2", "+", "dU3", "+", "dU4", "+", "dU5"}], ")"}], " ", 
            RowBox[{"kz", "[", "6", "]"}]}]}]], " ", 
         RowBox[{"(", 
          RowBox[{
           RowBox[{"\[Epsilon]2", " ", 
            RowBox[{"kz", "[", "1", "]"}]}], "-", 
           RowBox[{"\[Epsilon]1", " ", 
            RowBox[{"kz", "[", "2", "]"}]}]}], ")"}], " ", 
         RowBox[{"(", 
          RowBox[{
           RowBox[{"\[Epsilon]3", " ", 
            RowBox[{"kz", "[", "2", "]"}]}], "-", 
           RowBox[{"\[Epsilon]2", " ", 
            RowBox[{"kz", "[", "3", "]"}]}]}], ")"}], " ", 
         RowBox[{"(", 
          RowBox[{
           RowBox[{"\[Epsilon]4", " ", 
            RowBox[{"kz", "[", "3", "]"}]}], "+", 
           RowBox[{"\[Epsilon]3", " ", 
            RowBox[{"kz", "[", "4", "]"}]}]}], ")"}], " ", 
         RowBox[{"(", 
          RowBox[{
           RowBox[{"\[Epsilon]5", " ", 
            RowBox[{"kz", "[", "4", "]"}]}], "+", 
           RowBox[{"\[Epsilon]4", " ", 
            RowBox[{"kz", "[", "5", "]"}]}]}], ")"}], " ", 
         RowBox[{"(", 
          RowBox[{
           RowBox[{"\[Epsilon]6", " ", 
            RowBox[{"kz", "[", "5", "]"}]}], "+", 
           RowBox[{"\[Epsilon]5", " ", 
            RowBox[{"kz", "[", "6", "]"}]}]}], ")"}]}], "-", 
        RowBox[{
         SuperscriptBox["\[ExponentialE]", 
          RowBox[{
           RowBox[{
            RowBox[{"-", "\[ImaginaryI]"}], " ", "dU2", " ", 
            RowBox[{"kz", "[", "2", "]"}]}], "+", 
           RowBox[{"\[ImaginaryI]", " ", 
            RowBox[{"(", 
             RowBox[{"dU2", "-", "dU3"}], ")"}], " ", 
            RowBox[{"kz", "[", "3", "]"}]}], "+", 
           RowBox[{"\[ImaginaryI]", " ", 
            RowBox[{"(", 
             RowBox[{"dU2", "+", "dU3", "-", "dU4"}], ")"}], " ", 
            RowBox[{"kz", "[", "4", "]"}]}], "+", 
           RowBox[{"\[ImaginaryI]", " ", 
            RowBox[{"(", 
             RowBox[{"dU2", "+", "dU3", "+", "dU4", "-", "dU5"}], ")"}], " ", 
            RowBox[{"kz", "[", "5", "]"}]}], "+", 
           RowBox[{"\[ImaginaryI]", " ", 
            RowBox[{"(", 
             RowBox[{"dU2", "+", "dU3", "+", "dU4", "+", "dU5"}], ")"}], " ", 
            RowBox[{"kz", "[", "6", "]"}]}]}]], " ", 
         RowBox[{"(", 
          RowBox[{
           RowBox[{"\[Epsilon]2", " ", 
            RowBox[{"kz", "[", "1", "]"}]}], "+", 
           RowBox[{"\[Epsilon]1", " ", 
            RowBox[{"kz", "[", "2", "]"}]}]}], ")"}], " ", 
         RowBox[{"(", 
          RowBox[{
           RowBox[{"\[Epsilon]3", " ", 
            RowBox[{"kz", "[", "2", "]"}]}], "+", 
           RowBox[{"\[Epsilon]2", " ", 
            RowBox[{"kz", "[", "3", "]"}]}]}], ")"}], " ", 
         RowBox[{"(", 
          RowBox[{
           RowBox[{"\[Epsilon]4", " ", 
            RowBox[{"kz", "[", "3", "]"}]}], "+", 
           RowBox[{"\[Epsilon]3", " ", 
            RowBox[{"kz", "[", "4", "]"}]}]}], ")"}], " ", 
         RowBox[{"(", 
          RowBox[{
           RowBox[{"\[Epsilon]5", " ", 
            RowBox[{"kz", "[", "4", "]"}]}], "+", 
           RowBox[{"\[Epsilon]4", " ", 
            RowBox[{"kz", "[", "5", "]"}]}]}], ")"}], " ", 
         RowBox[{"(", 
          RowBox[{
           RowBox[{"\[Epsilon]6", " ", 
            RowBox[{"kz", "[", "5", "]"}]}], "+", 
           RowBox[{"\[Epsilon]5", " ", 
            RowBox[{"kz", "[", "6", "]"}]}]}], ")"}]}]}], ")"}]}], 
     "\[IndentingNewLine]", "]"}], "2"]}], ";"}], "\[IndentingNewLine]", 
 RowBox[{
  RowBox[{
   RowBox[{"atr", "[", "6", "]"}], "=", 
   RowBox[{
    RowBox[{"atr", "[", 
     RowBox[{"6", ",", "\"\<No Branches\>\""}], "]"}], "/.", 
    RowBox[{"kzBranches", "[", 
     RowBox[{"6", ",", "\"\<ATR\>\""}], "]"}]}]}], ";"}]}], "Input",
 InitializationCell->True,
 CellChangeTimes->{{3.774105683796053*^9, 3.774105780340732*^9}, {
   3.774105821382511*^9, 3.7741061661277103`*^9}, {3.774106520420836*^9, 
   3.774106523818356*^9}, {3.774120025984928*^9, 3.774120044996849*^9}, {
   3.7741201016432867`*^9, 3.774120115404769*^9}, {3.774120152149845*^9, 
   3.77412015226276*^9}, 3.774120184422298*^9, {3.7741203353869867`*^9, 
   3.774120338423077*^9}, {3.774120555608967*^9, 3.774120578503174*^9}, {
   3.7741207377397757`*^9, 3.774120761798354*^9}, {3.77479859077309*^9, 
   3.7747985988211927`*^9}, {3.774803313593498*^9, 3.774803317956397*^9}, {
   3.7748033755204363`*^9, 3.774803437865205*^9}, {3.774803758829842*^9, 
   3.7748037821060953`*^9}, 3.7748047168657427`*^9, {3.774807113918303*^9, 
   3.774807126621208*^9}, {3.7748071754231157`*^9, 3.774807200465336*^9}, 
   3.774969589176676*^9, {3.774980794070343*^9, 3.774980797252388*^9}, {
   3.7750870628211517`*^9, 3.7750870659848757`*^9}, {3.775087143524531*^9, 
   3.775087148153129*^9}, {3.77542013010763*^9, 3.7754201314042397`*^9}, {
   3.776386353830291*^9, 3.776386363268342*^9}, {3.79721629552391*^9, 
   3.797216339728261*^9}, {3.797216556136696*^9, 3.7972165563013887`*^9}, {
   3.801416501013053*^9, 3.80141654802514*^9}, {3.801416865772437*^9, 
   3.801416915609418*^9}, {3.801506114296246*^9, 3.8015061604865828`*^9}, {
   3.801506232562378*^9, 3.8015062327932043`*^9}, {3.801506571763859*^9, 
   3.801506577465404*^9}, {3.8026959920136747`*^9, 3.8026960075432377`*^9}, {
   3.8026964119920483`*^9, 3.8026964376197443`*^9}, {3.803231037528216*^9, 
   3.80323105367087*^9}, 3.8032311099377737`*^9, 3.803231195990706*^9, {
   3.803234651984977*^9, 3.803234653735939*^9}, {3.803647339604837*^9, 
   3.803647380760034*^9}, {3.803647520476427*^9, 3.803647522298073*^9}, 
   3.803660445539826*^9, {3.804033720690546*^9, 3.804033750811975*^9}, 
   3.8040338534388123`*^9},
 CellLabel->
  "In[114]:=",ExpressionUUID->"aec8ce93-e028-4348-a43e-4c0aa4ee9d65"]
}, Closed]],

Cell[CellGroupData[{

Cell["Field functions", "Section",
 CellChangeTimes->{{3.8018396021557713`*^9, 3.801839602558064*^9}, {
  3.802565236727075*^9, 3.802565237591818*^9}, {3.8037464602810097`*^9, 
  3.803746461169256*^9}, {3.8040342243706493`*^9, 
  3.804034225686954*^9}},ExpressionUUID->"45345047-58f4-4afe-8aad-\
0b7c08ecfd99"],

Cell[BoxData[{
 RowBox[{
  RowBox[{"Unprotect", "[", "fields", "]"}], ";", 
  RowBox[{"ClearAll", "[", "fields", "]"}], ";"}], "\[IndentingNewLine]", 
 RowBox[{
  RowBox[{
   RowBox[{"fields", "::", "usage"}], "=", 
   "\"\<The ATR expressions.  First argument is the number of layers.  The \
optional second argument is \\\"No Branches\\\", which evaluates to the ATR \
expression in terms of the kz's.\>\""}], ";"}]}], "Input",
 InitializationCell->True,
 CellChangeTimes->{{3.804294868622717*^9, 3.8042948743154182`*^9}, {
  3.804294916661983*^9, 3.804294975025839*^9}, {3.804295014242581*^9, 
  3.80429502634693*^9}, {3.804295163913118*^9, 3.804295211874607*^9}},
 CellLabel->
  "In[116]:=",ExpressionUUID->"d1468fad-28b7-411b-a8c2-51afea246874"],

Cell[BoxData[{
 RowBox[{
  RowBox[{
   RowBox[{"fields", "[", 
    RowBox[{"5", ",", "\"\<No Branches\>\""}], "]"}], "=", 
   RowBox[{"{", "\[IndentingNewLine]", 
    RowBox[{
     SuperscriptBox["\[ExponentialE]", 
      RowBox[{
       RowBox[{"-", "2"}], " ", "z", " ", 
       RowBox[{"Im", "[", 
        RowBox[{"kz", "[", "1", "]"}], "]"}]}]], "\[IndentingNewLine]", ",", 
     RowBox[{
      SuperscriptBox["\[ExponentialE]", 
       RowBox[{"2", " ", "z", " ", 
        RowBox[{"Im", "[", 
         RowBox[{"kz", "[", "2", "]"}], "]"}]}]], " ", 
      SuperscriptBox[
       RowBox[{"Abs", "[", 
        RowBox[{
         RowBox[{"(", 
          RowBox[{
           RowBox[{
            SuperscriptBox["\[ExponentialE]", 
             RowBox[{
              RowBox[{"2", " ", "\[ImaginaryI]", " ", 
               RowBox[{"(", 
                RowBox[{"dU3", "+", "dU4"}], ")"}], " ", 
               RowBox[{"kz", "[", "4", "]"}]}], "+", 
              RowBox[{"2", " ", "\[ImaginaryI]", " ", "dU2", " ", 
               RowBox[{"(", 
                RowBox[{
                 RowBox[{"kz", "[", "2", "]"}], "+", 
                 RowBox[{"kz", "[", "3", "]"}], "+", 
                 RowBox[{"kz", "[", "4", "]"}]}], ")"}]}]}]], " ", 
            "\[Epsilon]1", " ", 
            RowBox[{"kz", "[", "2", "]"}], " ", 
            RowBox[{"(", 
             RowBox[{
              RowBox[{"\[Epsilon]3", " ", 
               RowBox[{"kz", "[", "2", "]"}]}], "-", 
              RowBox[{"\[Epsilon]2", " ", 
               RowBox[{"kz", "[", "3", "]"}]}]}], ")"}], " ", 
            RowBox[{"(", 
             RowBox[{
              RowBox[{
               RowBox[{"-", "\[Epsilon]4"}], " ", 
               RowBox[{"kz", "[", "3", "]"}]}], "+", 
              RowBox[{"\[Epsilon]3", " ", 
               RowBox[{"kz", "[", "4", "]"}]}]}], ")"}], " ", 
            RowBox[{"(", 
             RowBox[{
              RowBox[{
               RowBox[{"-", "\[Epsilon]5"}], " ", 
               RowBox[{"kz", "[", "4", "]"}]}], "+", 
              RowBox[{"\[Epsilon]4", " ", 
               RowBox[{"kz", "[", "5", "]"}]}]}], ")"}]}], "-", 
           RowBox[{
            SuperscriptBox["\[ExponentialE]", 
             RowBox[{
              RowBox[{"2", " ", "\[ImaginaryI]", " ", "z", " ", 
               RowBox[{"kz", "[", "2", "]"}]}], "+", 
              RowBox[{"2", " ", "\[ImaginaryI]", " ", 
               RowBox[{"(", 
                RowBox[{"dU3", "+", "dU4"}], ")"}], " ", 
               RowBox[{"kz", "[", "4", "]"}]}], "+", 
              RowBox[{"2", " ", "\[ImaginaryI]", " ", "dU2", " ", 
               RowBox[{"(", 
                RowBox[{
                 RowBox[{"kz", "[", "3", "]"}], "+", 
                 RowBox[{"kz", "[", "4", "]"}]}], ")"}]}]}]], " ", 
            "\[Epsilon]1", " ", 
            RowBox[{"kz", "[", "2", "]"}], " ", 
            RowBox[{"(", 
             RowBox[{
              RowBox[{"\[Epsilon]3", " ", 
               RowBox[{"kz", "[", "2", "]"}]}], "+", 
              RowBox[{"\[Epsilon]2", " ", 
               RowBox[{"kz", "[", "3", "]"}]}]}], ")"}], " ", 
            RowBox[{"(", 
             RowBox[{
              RowBox[{
               RowBox[{"-", "\[Epsilon]4"}], " ", 
               RowBox[{"kz", "[", "3", "]"}]}], "+", 
              RowBox[{"\[Epsilon]3", " ", 
               RowBox[{"kz", "[", "4", "]"}]}]}], ")"}], " ", 
            RowBox[{"(", 
             RowBox[{
              RowBox[{
               RowBox[{"-", "\[Epsilon]5"}], " ", 
               RowBox[{"kz", "[", "4", "]"}]}], "+", 
              RowBox[{"\[Epsilon]4", " ", 
               RowBox[{"kz", "[", "5", "]"}]}]}], ")"}]}], "+", 
           RowBox[{
            SuperscriptBox["\[ExponentialE]", 
             RowBox[{
              RowBox[{"2", " ", "\[ImaginaryI]", " ", "dU3", " ", 
               RowBox[{"kz", "[", "4", "]"}]}], "+", 
              RowBox[{"2", " ", "\[ImaginaryI]", " ", "dU2", " ", 
               RowBox[{"(", 
                RowBox[{
                 RowBox[{"kz", "[", "2", "]"}], "+", 
                 RowBox[{"kz", "[", "3", "]"}], "+", 
                 RowBox[{"kz", "[", "4", "]"}]}], ")"}]}]}]], " ", 
            "\[Epsilon]1", " ", 
            RowBox[{"kz", "[", "2", "]"}], " ", 
            RowBox[{"(", 
             RowBox[{
              RowBox[{"\[Epsilon]3", " ", 
               RowBox[{"kz", "[", "2", "]"}]}], "-", 
              RowBox[{"\[Epsilon]2", " ", 
               RowBox[{"kz", "[", "3", "]"}]}]}], ")"}], " ", 
            RowBox[{"(", 
             RowBox[{
              RowBox[{"\[Epsilon]4", " ", 
               RowBox[{"kz", "[", "3", "]"}]}], "+", 
              RowBox[{"\[Epsilon]3", " ", 
               RowBox[{"kz", "[", "4", "]"}]}]}], ")"}], " ", 
            RowBox[{"(", 
             RowBox[{
              RowBox[{"\[Epsilon]5", " ", 
               RowBox[{"kz", "[", "4", "]"}]}], "+", 
              RowBox[{"\[Epsilon]4", " ", 
               RowBox[{"kz", "[", "5", "]"}]}]}], ")"}]}], "-", 
           RowBox[{
            SuperscriptBox["\[ExponentialE]", 
             RowBox[{
              RowBox[{"2", " ", "\[ImaginaryI]", " ", "z", " ", 
               RowBox[{"kz", "[", "2", "]"}]}], "+", 
              RowBox[{"2", " ", "\[ImaginaryI]", " ", "dU3", " ", 
               RowBox[{"kz", "[", "4", "]"}]}], "+", 
              RowBox[{"2", " ", "\[ImaginaryI]", " ", "dU2", " ", 
               RowBox[{"(", 
                RowBox[{
                 RowBox[{"kz", "[", "3", "]"}], "+", 
                 RowBox[{"kz", "[", "4", "]"}]}], ")"}]}]}]], " ", 
            "\[Epsilon]1", " ", 
            RowBox[{"kz", "[", "2", "]"}], " ", 
            RowBox[{"(", 
             RowBox[{
              RowBox[{"\[Epsilon]3", " ", 
               RowBox[{"kz", "[", "2", "]"}]}], "+", 
              RowBox[{"\[Epsilon]2", " ", 
               RowBox[{"kz", "[", "3", "]"}]}]}], ")"}], " ", 
            RowBox[{"(", 
             RowBox[{
              RowBox[{"\[Epsilon]4", " ", 
               RowBox[{"kz", "[", "3", "]"}]}], "+", 
              RowBox[{"\[Epsilon]3", " ", 
               RowBox[{"kz", "[", "4", "]"}]}]}], ")"}], " ", 
            RowBox[{"(", 
             RowBox[{
              RowBox[{"\[Epsilon]5", " ", 
               RowBox[{"kz", "[", "4", "]"}]}], "+", 
              RowBox[{"\[Epsilon]4", " ", 
               RowBox[{"kz", "[", "5", "]"}]}]}], ")"}]}], "+", 
           RowBox[{
            SuperscriptBox["\[ExponentialE]", 
             RowBox[{
              RowBox[{"2", " ", "\[ImaginaryI]", " ", "z", " ", 
               RowBox[{"kz", "[", "2", "]"}]}], "+", 
              RowBox[{"2", " ", "\[ImaginaryI]", " ", "dU2", " ", 
               RowBox[{"(", 
                RowBox[{
                 RowBox[{"kz", "[", "3", "]"}], "+", 
                 RowBox[{"kz", "[", "4", "]"}]}], ")"}]}], "+", 
              RowBox[{"2", " ", "\[ImaginaryI]", " ", "dU3", " ", 
               RowBox[{"(", 
                RowBox[{
                 RowBox[{"kz", "[", "3", "]"}], "+", 
                 RowBox[{"kz", "[", "4", "]"}]}], ")"}]}]}]], " ", 
            "\[Epsilon]1", " ", 
            RowBox[{"kz", "[", "2", "]"}], " ", 
            RowBox[{"(", 
             RowBox[{
              RowBox[{"\[Epsilon]3", " ", 
               RowBox[{"kz", "[", "2", "]"}]}], "-", 
              RowBox[{"\[Epsilon]2", " ", 
               RowBox[{"kz", "[", "3", "]"}]}]}], ")"}], " ", 
            RowBox[{"(", 
             RowBox[{
              RowBox[{
               RowBox[{"-", "\[Epsilon]4"}], " ", "\[Epsilon]5", " ", 
               RowBox[{"kz", "[", "3", "]"}], " ", 
               RowBox[{"kz", "[", "4", "]"}]}], "-", 
              RowBox[{
               SuperscriptBox["\[ExponentialE]", 
                RowBox[{"2", " ", "\[ImaginaryI]", " ", "dU4", " ", 
                 RowBox[{"kz", "[", "4", "]"}]}]], " ", "\[Epsilon]4", " ", 
               "\[Epsilon]5", " ", 
               RowBox[{"kz", "[", "3", "]"}], " ", 
               RowBox[{"kz", "[", "4", "]"}]}], "+", 
              RowBox[{"\[Epsilon]3", " ", "\[Epsilon]5", " ", 
               SuperscriptBox[
                RowBox[{"kz", "[", "4", "]"}], "2"]}], "-", 
              RowBox[{
               SuperscriptBox["\[ExponentialE]", 
                RowBox[{"2", " ", "\[ImaginaryI]", " ", "dU4", " ", 
                 RowBox[{"kz", "[", "4", "]"}]}]], " ", "\[Epsilon]3", " ", 
               "\[Epsilon]5", " ", 
               SuperscriptBox[
                RowBox[{"kz", "[", "4", "]"}], "2"]}], "-", 
              RowBox[{
               SuperscriptBox["\[Epsilon]4", "2"], " ", 
               RowBox[{"kz", "[", "3", "]"}], " ", 
               RowBox[{"kz", "[", "5", "]"}]}], "+", 
              RowBox[{
               SuperscriptBox["\[ExponentialE]", 
                RowBox[{"2", " ", "\[ImaginaryI]", " ", "dU4", " ", 
                 RowBox[{"kz", "[", "4", "]"}]}]], " ", 
               SuperscriptBox["\[Epsilon]4", "2"], " ", 
               RowBox[{"kz", "[", "3", "]"}], " ", 
               RowBox[{"kz", "[", "5", "]"}]}], "+", 
              RowBox[{"\[Epsilon]3", " ", "\[Epsilon]4", " ", 
               RowBox[{"kz", "[", "4", "]"}], " ", 
               RowBox[{"kz", "[", "5", "]"}]}], "+", 
              RowBox[{
               SuperscriptBox["\[ExponentialE]", 
                RowBox[{"2", " ", "\[ImaginaryI]", " ", "dU4", " ", 
                 RowBox[{"kz", "[", "4", "]"}]}]], " ", "\[Epsilon]3", " ", 
               "\[Epsilon]4", " ", 
               RowBox[{"kz", "[", "4", "]"}], " ", 
               RowBox[{"kz", "[", "5", "]"}]}]}], ")"}]}], "-", 
           RowBox[{
            SuperscriptBox["\[ExponentialE]", 
             RowBox[{
              RowBox[{"2", " ", "\[ImaginaryI]", " ", "dU3", " ", 
               RowBox[{"(", 
                RowBox[{
                 RowBox[{"kz", "[", "3", "]"}], "+", 
                 RowBox[{"kz", "[", "4", "]"}]}], ")"}]}], "+", 
              RowBox[{"2", " ", "\[ImaginaryI]", " ", "dU2", " ", 
               RowBox[{"(", 
                RowBox[{
                 RowBox[{"kz", "[", "2", "]"}], "+", 
                 RowBox[{"kz", "[", "3", "]"}], "+", 
                 RowBox[{"kz", "[", "4", "]"}]}], ")"}]}]}]], " ", 
            "\[Epsilon]1", " ", 
            RowBox[{"kz", "[", "2", "]"}], " ", 
            RowBox[{"(", 
             RowBox[{
              RowBox[{"\[Epsilon]3", " ", 
               RowBox[{"kz", "[", "2", "]"}]}], "+", 
              RowBox[{"\[Epsilon]2", " ", 
               RowBox[{"kz", "[", "3", "]"}]}]}], ")"}], " ", 
            RowBox[{"(", 
             RowBox[{
              RowBox[{
               RowBox[{"-", "\[Epsilon]4"}], " ", "\[Epsilon]5", " ", 
               RowBox[{"kz", "[", "3", "]"}], " ", 
               RowBox[{"kz", "[", "4", "]"}]}], "-", 
              RowBox[{
               SuperscriptBox["\[ExponentialE]", 
                RowBox[{"2", " ", "\[ImaginaryI]", " ", "dU4", " ", 
                 RowBox[{"kz", "[", "4", "]"}]}]], " ", "\[Epsilon]4", " ", 
               "\[Epsilon]5", " ", 
               RowBox[{"kz", "[", "3", "]"}], " ", 
               RowBox[{"kz", "[", "4", "]"}]}], "+", 
              RowBox[{"\[Epsilon]3", " ", "\[Epsilon]5", " ", 
               SuperscriptBox[
                RowBox[{"kz", "[", "4", "]"}], "2"]}], "-", 
              RowBox[{
               SuperscriptBox["\[ExponentialE]", 
                RowBox[{"2", " ", "\[ImaginaryI]", " ", "dU4", " ", 
                 RowBox[{"kz", "[", "4", "]"}]}]], " ", "\[Epsilon]3", " ", 
               "\[Epsilon]5", " ", 
               SuperscriptBox[
                RowBox[{"kz", "[", "4", "]"}], "2"]}], "-", 
              RowBox[{
               SuperscriptBox["\[Epsilon]4", "2"], " ", 
               RowBox[{"kz", "[", "3", "]"}], " ", 
               RowBox[{"kz", "[", "5", "]"}]}], "+", 
              RowBox[{
               SuperscriptBox["\[ExponentialE]", 
                RowBox[{"2", " ", "\[ImaginaryI]", " ", "dU4", " ", 
                 RowBox[{"kz", "[", "4", "]"}]}]], " ", 
               SuperscriptBox["\[Epsilon]4", "2"], " ", 
               RowBox[{"kz", "[", "3", "]"}], " ", 
               RowBox[{"kz", "[", "5", "]"}]}], "+", 
              RowBox[{"\[Epsilon]3", " ", "\[Epsilon]4", " ", 
               RowBox[{"kz", "[", "4", "]"}], " ", 
               RowBox[{"kz", "[", "5", "]"}]}], "+", 
              RowBox[{
               SuperscriptBox["\[ExponentialE]", 
                RowBox[{"2", " ", "\[ImaginaryI]", " ", "dU4", " ", 
                 RowBox[{"kz", "[", "4", "]"}]}]], " ", "\[Epsilon]3", " ", 
               "\[Epsilon]4", " ", 
               RowBox[{"kz", "[", "4", "]"}], " ", 
               RowBox[{"kz", "[", "5", "]"}]}]}], ")"}]}]}], ")"}], "/", 
         RowBox[{"(", 
          RowBox[{
           RowBox[{
            SuperscriptBox["\[ExponentialE]", 
             RowBox[{
              RowBox[{"2", " ", "\[ImaginaryI]", " ", 
               RowBox[{"(", 
                RowBox[{"dU3", "+", "dU4"}], ")"}], " ", 
               RowBox[{"kz", "[", "4", "]"}]}], "+", 
              RowBox[{"2", " ", "\[ImaginaryI]", " ", "dU2", " ", 
               RowBox[{"(", 
                RowBox[{
                 RowBox[{"kz", "[", "3", "]"}], "+", 
                 RowBox[{"kz", "[", "4", "]"}]}], ")"}]}]}]], " ", 
            "\[Epsilon]2", " ", 
            RowBox[{"kz", "[", "1", "]"}], " ", 
            RowBox[{"(", 
             RowBox[{
              RowBox[{
               RowBox[{"-", "\[Epsilon]3"}], " ", 
               RowBox[{"kz", "[", "2", "]"}]}], "-", 
              RowBox[{
               SuperscriptBox["\[ExponentialE]", 
                RowBox[{"2", " ", "\[ImaginaryI]", " ", "dU2", " ", 
                 RowBox[{"kz", "[", "2", "]"}]}]], " ", "\[Epsilon]3", " ", 
               RowBox[{"kz", "[", "2", "]"}]}], "-", 
              RowBox[{"\[Epsilon]2", " ", 
               RowBox[{"kz", "[", "3", "]"}]}], "+", 
              RowBox[{
               SuperscriptBox["\[ExponentialE]", 
                RowBox[{"2", " ", "\[ImaginaryI]", " ", "dU2", " ", 
                 RowBox[{"kz", "[", "2", "]"}]}]], " ", "\[Epsilon]2", " ", 
               RowBox[{"kz", "[", "3", "]"}]}]}], ")"}], " ", 
            RowBox[{"(", 
             RowBox[{
              RowBox[{
               RowBox[{"-", "\[Epsilon]4"}], " ", 
               RowBox[{"kz", "[", "3", "]"}]}], "+", 
              RowBox[{"\[Epsilon]3", " ", 
               RowBox[{"kz", "[", "4", "]"}]}]}], ")"}], " ", 
            RowBox[{"(", 
             RowBox[{
              RowBox[{
               RowBox[{"-", "\[Epsilon]5"}], " ", 
               RowBox[{"kz", "[", "4", "]"}]}], "+", 
              RowBox[{"\[Epsilon]4", " ", 
               RowBox[{"kz", "[", "5", "]"}]}]}], ")"}]}], "+", 
           RowBox[{
            SuperscriptBox["\[ExponentialE]", 
             RowBox[{
              RowBox[{"2", " ", "\[ImaginaryI]", " ", "dU3", " ", 
               RowBox[{"kz", "[", "4", "]"}]}], "+", 
              RowBox[{"2", " ", "\[ImaginaryI]", " ", "dU2", " ", 
               RowBox[{"(", 
                RowBox[{
                 RowBox[{"kz", "[", "3", "]"}], "+", 
                 RowBox[{"kz", "[", "4", "]"}]}], ")"}]}]}]], " ", 
            "\[Epsilon]2", " ", 
            RowBox[{"kz", "[", "1", "]"}], " ", 
            RowBox[{"(", 
             RowBox[{
              RowBox[{
               RowBox[{"-", "\[Epsilon]3"}], " ", 
               RowBox[{"kz", "[", "2", "]"}]}], "-", 
              RowBox[{
               SuperscriptBox["\[ExponentialE]", 
                RowBox[{"2", " ", "\[ImaginaryI]", " ", "dU2", " ", 
                 RowBox[{"kz", "[", "2", "]"}]}]], " ", "\[Epsilon]3", " ", 
               RowBox[{"kz", "[", "2", "]"}]}], "-", 
              RowBox[{"\[Epsilon]2", " ", 
               RowBox[{"kz", "[", "3", "]"}]}], "+", 
              RowBox[{
               SuperscriptBox["\[ExponentialE]", 
                RowBox[{"2", " ", "\[ImaginaryI]", " ", "dU2", " ", 
                 RowBox[{"kz", "[", "2", "]"}]}]], " ", "\[Epsilon]2", " ", 
               RowBox[{"kz", "[", "3", "]"}]}]}], ")"}], " ", 
            RowBox[{"(", 
             RowBox[{
              RowBox[{"\[Epsilon]4", " ", 
               RowBox[{"kz", "[", "3", "]"}]}], "+", 
              RowBox[{"\[Epsilon]3", " ", 
               RowBox[{"kz", "[", "4", "]"}]}]}], ")"}], " ", 
            RowBox[{"(", 
             RowBox[{
              RowBox[{"\[Epsilon]5", " ", 
               RowBox[{"kz", "[", "4", "]"}]}], "+", 
              RowBox[{"\[Epsilon]4", " ", 
               RowBox[{"kz", "[", "5", "]"}]}]}], ")"}]}], "+", 
           RowBox[{
            SuperscriptBox["\[ExponentialE]", 
             RowBox[{
              RowBox[{"2", " ", "\[ImaginaryI]", " ", "dU2", " ", 
               RowBox[{"(", 
                RowBox[{
                 RowBox[{"kz", "[", "3", "]"}], "+", 
                 RowBox[{"kz", "[", "4", "]"}]}], ")"}]}], "+", 
              RowBox[{"2", " ", "\[ImaginaryI]", " ", "dU3", " ", 
               RowBox[{"(", 
                RowBox[{
                 RowBox[{"kz", "[", "3", "]"}], "+", 
                 RowBox[{"kz", "[", "4", "]"}]}], ")"}]}]}]], " ", 
            "\[Epsilon]2", " ", 
            RowBox[{"kz", "[", "1", "]"}], " ", 
            RowBox[{"(", 
             RowBox[{
              RowBox[{"\[Epsilon]3", " ", 
               RowBox[{"kz", "[", "2", "]"}]}], "+", 
              RowBox[{
               SuperscriptBox["\[ExponentialE]", 
                RowBox[{"2", " ", "\[ImaginaryI]", " ", "dU2", " ", 
                 RowBox[{"kz", "[", "2", "]"}]}]], " ", "\[Epsilon]3", " ", 
               RowBox[{"kz", "[", "2", "]"}]}], "-", 
              RowBox[{"\[Epsilon]2", " ", 
               RowBox[{"kz", "[", "3", "]"}]}], "+", 
              RowBox[{
               SuperscriptBox["\[ExponentialE]", 
                RowBox[{"2", " ", "\[ImaginaryI]", " ", "dU2", " ", 
                 RowBox[{"kz", "[", "2", "]"}]}]], " ", "\[Epsilon]2", " ", 
               RowBox[{"kz", "[", "3", "]"}]}]}], ")"}], " ", 
            RowBox[{"(", 
             RowBox[{
              RowBox[{
               RowBox[{"-", "\[Epsilon]4"}], " ", "\[Epsilon]5", " ", 
               RowBox[{"kz", "[", "3", "]"}], " ", 
               RowBox[{"kz", "[", "4", "]"}]}], "-", 
              RowBox[{
               SuperscriptBox["\[ExponentialE]", 
                RowBox[{"2", " ", "\[ImaginaryI]", " ", "dU4", " ", 
                 RowBox[{"kz", "[", "4", "]"}]}]], " ", "\[Epsilon]4", " ", 
               "\[Epsilon]5", " ", 
               RowBox[{"kz", "[", "3", "]"}], " ", 
               RowBox[{"kz", "[", "4", "]"}]}], "+", 
              RowBox[{"\[Epsilon]3", " ", "\[Epsilon]5", " ", 
               SuperscriptBox[
                RowBox[{"kz", "[", "4", "]"}], "2"]}], "-", 
              RowBox[{
               SuperscriptBox["\[ExponentialE]", 
                RowBox[{"2", " ", "\[ImaginaryI]", " ", "dU4", " ", 
                 RowBox[{"kz", "[", "4", "]"}]}]], " ", "\[Epsilon]3", " ", 
               "\[Epsilon]5", " ", 
               SuperscriptBox[
                RowBox[{"kz", "[", "4", "]"}], "2"]}], "-", 
              RowBox[{
               SuperscriptBox["\[Epsilon]4", "2"], " ", 
               RowBox[{"kz", "[", "3", "]"}], " ", 
               RowBox[{"kz", "[", "5", "]"}]}], "+", 
              RowBox[{
               SuperscriptBox["\[ExponentialE]", 
                RowBox[{"2", " ", "\[ImaginaryI]", " ", "dU4", " ", 
                 RowBox[{"kz", "[", "4", "]"}]}]], " ", 
               SuperscriptBox["\[Epsilon]4", "2"], " ", 
               RowBox[{"kz", "[", "3", "]"}], " ", 
               RowBox[{"kz", "[", "5", "]"}]}], "+", 
              RowBox[{"\[Epsilon]3", " ", "\[Epsilon]4", " ", 
               RowBox[{"kz", "[", "4", "]"}], " ", 
               RowBox[{"kz", "[", "5", "]"}]}], "+", 
              RowBox[{
               SuperscriptBox["\[ExponentialE]", 
                RowBox[{"2", " ", "\[ImaginaryI]", " ", "dU4", " ", 
                 RowBox[{"kz", "[", "4", "]"}]}]], " ", "\[Epsilon]3", " ", 
               "\[Epsilon]4", " ", 
               RowBox[{"kz", "[", "4", "]"}], " ", 
               RowBox[{"kz", "[", "5", "]"}]}]}], ")"}]}]}], ")"}]}], "]"}], 
       "2"]}], ",", 
     SuperscriptBox[
      RowBox[{"Abs", "[", 
       RowBox[{
        RowBox[{
         RowBox[{"(", 
          RowBox[{"2", " ", 
           SuperscriptBox["\[ExponentialE]", 
            RowBox[{
             RowBox[{"\[ImaginaryI]", " ", 
              RowBox[{"(", 
               RowBox[{
                RowBox[{"2", " ", "dU3"}], "-", "z"}], ")"}], " ", 
              RowBox[{"kz", "[", "3", "]"}]}], "+", 
             RowBox[{"\[ImaginaryI]", " ", "dU2", " ", 
              RowBox[{"(", 
               RowBox[{
                RowBox[{"kz", "[", "2", "]"}], "+", 
                RowBox[{"3", " ", 
                 RowBox[{"kz", "[", "3", "]"}]}], "+", 
                RowBox[{"2", " ", 
                 RowBox[{"kz", "[", "4", "]"}]}]}], ")"}]}]}]], " ", 
           "\[Epsilon]1", " ", 
           RowBox[{"kz", "[", "2", "]"}], " ", 
           RowBox[{"kz", "[", "3", "]"}], " ", 
           RowBox[{"(", 
            RowBox[{
             RowBox[{
              RowBox[{"-", 
               SuperscriptBox["\[ExponentialE]", 
                RowBox[{"2", " ", "\[ImaginaryI]", " ", 
                 RowBox[{"(", 
                  RowBox[{"dU3", "+", "dU4"}], ")"}], " ", 
                 RowBox[{"kz", "[", "4", "]"}]}]]}], " ", 
              RowBox[{"(", 
               RowBox[{
                RowBox[{"\[Epsilon]4", " ", 
                 RowBox[{"kz", "[", "3", "]"}]}], "+", 
                RowBox[{"\[Epsilon]3", " ", 
                 RowBox[{"kz", "[", "4", "]"}]}]}], ")"}], " ", 
              RowBox[{"(", 
               RowBox[{
                RowBox[{
                 RowBox[{"-", "\[Epsilon]5"}], " ", 
                 RowBox[{"kz", "[", "4", "]"}]}], "+", 
                RowBox[{"\[Epsilon]4", " ", 
                 RowBox[{"kz", "[", "5", "]"}]}]}], ")"}]}], "+", 
             RowBox[{
              SuperscriptBox["\[ExponentialE]", 
               RowBox[{"2", " ", "\[ImaginaryI]", " ", "dU3", " ", 
                RowBox[{"kz", "[", "4", "]"}]}]], " ", 
              RowBox[{"(", 
               RowBox[{
                RowBox[{"\[Epsilon]4", " ", 
                 RowBox[{"kz", "[", "3", "]"}]}], "-", 
                RowBox[{"\[Epsilon]3", " ", 
                 RowBox[{"kz", "[", "4", "]"}]}]}], ")"}], " ", 
              RowBox[{"(", 
               RowBox[{
                RowBox[{"\[Epsilon]5", " ", 
                 RowBox[{"kz", "[", "4", "]"}]}], "+", 
                RowBox[{"\[Epsilon]4", " ", 
                 RowBox[{"kz", "[", "5", "]"}]}]}], ")"}]}]}], ")"}]}], ")"}],
          "/", 
         RowBox[{"(", 
          RowBox[{
           RowBox[{"kz", "[", "1", "]"}], " ", 
           RowBox[{"(", 
            RowBox[{
             RowBox[{
              SuperscriptBox["\[ExponentialE]", 
               RowBox[{
                RowBox[{"2", " ", "\[ImaginaryI]", " ", 
                 RowBox[{"(", 
                  RowBox[{"dU3", "+", "dU4"}], ")"}], " ", 
                 RowBox[{"kz", "[", "4", "]"}]}], "+", 
                RowBox[{"2", " ", "\[ImaginaryI]", " ", "dU2", " ", 
                 RowBox[{"(", 
                  RowBox[{
                   RowBox[{"kz", "[", "2", "]"}], "+", 
                   RowBox[{"kz", "[", "3", "]"}], "+", 
                   RowBox[{"kz", "[", "4", "]"}]}], ")"}]}]}]], " ", 
              RowBox[{"(", 
               RowBox[{
                RowBox[{"\[Epsilon]3", " ", 
                 RowBox[{"kz", "[", "2", "]"}]}], "-", 
                RowBox[{"\[Epsilon]2", " ", 
                 RowBox[{"kz", "[", "3", "]"}]}]}], ")"}], " ", 
              RowBox[{"(", 
               RowBox[{
                RowBox[{
                 RowBox[{"-", "\[Epsilon]4"}], " ", 
                 RowBox[{"kz", "[", "3", "]"}]}], "+", 
                RowBox[{"\[Epsilon]3", " ", 
                 RowBox[{"kz", "[", "4", "]"}]}]}], ")"}], " ", 
              RowBox[{"(", 
               RowBox[{
                RowBox[{"\[Epsilon]5", " ", 
                 RowBox[{"kz", "[", "4", "]"}]}], "-", 
                RowBox[{"\[Epsilon]4", " ", 
                 RowBox[{"kz", "[", "5", "]"}]}]}], ")"}]}], "+", 
             RowBox[{
              SuperscriptBox["\[ExponentialE]", 
               RowBox[{
                RowBox[{"2", " ", "\[ImaginaryI]", " ", 
                 RowBox[{"(", 
                  RowBox[{"dU3", "+", "dU4"}], ")"}], " ", 
                 RowBox[{"kz", "[", "4", "]"}]}], "+", 
                RowBox[{"2", " ", "\[ImaginaryI]", " ", "dU2", " ", 
                 RowBox[{"(", 
                  RowBox[{
                   RowBox[{"kz", "[", "3", "]"}], "+", 
                   RowBox[{"kz", "[", "4", "]"}]}], ")"}]}]}]], " ", 
              RowBox[{"(", 
               RowBox[{
                RowBox[{"\[Epsilon]3", " ", 
                 RowBox[{"kz", "[", "2", "]"}]}], "+", 
                RowBox[{"\[Epsilon]2", " ", 
                 RowBox[{"kz", "[", "3", "]"}]}]}], ")"}], " ", 
              RowBox[{"(", 
               RowBox[{
                RowBox[{
                 RowBox[{"-", "\[Epsilon]4"}], " ", 
                 RowBox[{"kz", "[", "3", "]"}]}], "+", 
                RowBox[{"\[Epsilon]3", " ", 
                 RowBox[{"kz", "[", "4", "]"}]}]}], ")"}], " ", 
              RowBox[{"(", 
               RowBox[{
                RowBox[{"\[Epsilon]5", " ", 
                 RowBox[{"kz", "[", "4", "]"}]}], "-", 
                RowBox[{"\[Epsilon]4", " ", 
                 RowBox[{"kz", "[", "5", "]"}]}]}], ")"}]}], "-", 
             RowBox[{
              SuperscriptBox["\[ExponentialE]", 
               RowBox[{
                RowBox[{"2", " ", "\[ImaginaryI]", " ", "dU4", " ", 
                 RowBox[{"kz", "[", "4", "]"}]}], "+", 
                RowBox[{"2", " ", "\[ImaginaryI]", " ", "dU2", " ", 
                 RowBox[{"(", 
                  RowBox[{
                   RowBox[{"kz", "[", "3", "]"}], "+", 
                   RowBox[{"kz", "[", "4", "]"}]}], ")"}]}], "+", 
                RowBox[{"2", " ", "\[ImaginaryI]", " ", "dU3", " ", 
                 RowBox[{"(", 
                  RowBox[{
                   RowBox[{"kz", "[", "3", "]"}], "+", 
                   RowBox[{"kz", "[", "4", "]"}]}], ")"}]}]}]], " ", 
              RowBox[{"(", 
               RowBox[{
                RowBox[{"\[Epsilon]3", " ", 
                 RowBox[{"kz", "[", "2", "]"}]}], "-", 
                RowBox[{"\[Epsilon]2", " ", 
                 RowBox[{"kz", "[", "3", "]"}]}]}], ")"}], " ", 
              RowBox[{"(", 
               RowBox[{
                RowBox[{"\[Epsilon]4", " ", 
                 RowBox[{"kz", "[", "3", "]"}]}], "+", 
                RowBox[{"\[Epsilon]3", " ", 
                 RowBox[{"kz", "[", "4", "]"}]}]}], ")"}], " ", 
              RowBox[{"(", 
               RowBox[{
                RowBox[{"\[Epsilon]5", " ", 
                 RowBox[{"kz", "[", "4", "]"}]}], "-", 
                RowBox[{"\[Epsilon]4", " ", 
                 RowBox[{"kz", "[", "5", "]"}]}]}], ")"}]}], "+", 
             RowBox[{
              SuperscriptBox["\[ExponentialE]", 
               RowBox[{
                RowBox[{"2", " ", "\[ImaginaryI]", " ", "dU4", " ", 
                 RowBox[{"kz", "[", "4", "]"}]}], "+", 
                RowBox[{"2", " ", "\[ImaginaryI]", " ", "dU3", " ", 
                 RowBox[{"(", 
                  RowBox[{
                   RowBox[{"kz", "[", "3", "]"}], "+", 
                   RowBox[{"kz", "[", "4", "]"}]}], ")"}]}], "+", 
                RowBox[{"2", " ", "\[ImaginaryI]", " ", "dU2", " ", 
                 RowBox[{"(", 
                  RowBox[{
                   RowBox[{"kz", "[", "2", "]"}], "+", 
                   RowBox[{"kz", "[", "3", "]"}], "+", 
                   RowBox[{"kz", "[", "4", "]"}]}], ")"}]}]}]], " ", 
              RowBox[{"(", 
               RowBox[{
                RowBox[{"\[Epsilon]3", " ", 
                 RowBox[{"kz", "[", "2", "]"}]}], "+", 
                RowBox[{"\[Epsilon]2", " ", 
                 RowBox[{"kz", "[", "3", "]"}]}]}], ")"}], " ", 
              RowBox[{"(", 
               RowBox[{
                RowBox[{"\[Epsilon]4", " ", 
                 RowBox[{"kz", "[", "3", "]"}]}], "+", 
                RowBox[{"\[Epsilon]3", " ", 
                 RowBox[{"kz", "[", "4", "]"}]}]}], ")"}], " ", 
              RowBox[{"(", 
               RowBox[{
                RowBox[{
                 RowBox[{"-", "\[Epsilon]5"}], " ", 
                 RowBox[{"kz", "[", "4", "]"}]}], "+", 
                RowBox[{"\[Epsilon]4", " ", 
                 RowBox[{"kz", "[", "5", "]"}]}]}], ")"}]}], "+", 
             RowBox[{
              SuperscriptBox["\[ExponentialE]", 
               RowBox[{"2", " ", "\[ImaginaryI]", " ", 
                RowBox[{"(", 
                 RowBox[{"dU2", "+", "dU3"}], ")"}], " ", 
                RowBox[{"(", 
                 RowBox[{
                  RowBox[{"kz", "[", "3", "]"}], "+", 
                  RowBox[{"kz", "[", "4", "]"}]}], ")"}]}]], " ", 
              RowBox[{"(", 
               RowBox[{
                RowBox[{"\[Epsilon]3", " ", 
                 RowBox[{"kz", "[", "2", "]"}]}], "-", 
                RowBox[{"\[Epsilon]2", " ", 
                 RowBox[{"kz", "[", "3", "]"}]}]}], ")"}], " ", 
              RowBox[{"(", 
               RowBox[{
                RowBox[{
                 RowBox[{"-", "\[Epsilon]4"}], " ", 
                 RowBox[{"kz", "[", "3", "]"}]}], "+", 
                RowBox[{"\[Epsilon]3", " ", 
                 RowBox[{"kz", "[", "4", "]"}]}]}], ")"}], " ", 
              RowBox[{"(", 
               RowBox[{
                RowBox[{"\[Epsilon]5", " ", 
                 RowBox[{"kz", "[", "4", "]"}]}], "+", 
                RowBox[{"\[Epsilon]4", " ", 
                 RowBox[{"kz", "[", "5", "]"}]}]}], ")"}]}], "+", 
             RowBox[{
              SuperscriptBox["\[ExponentialE]", 
               RowBox[{
                RowBox[{"2", " ", "\[ImaginaryI]", " ", "dU3", " ", 
                 RowBox[{"(", 
                  RowBox[{
                   RowBox[{"kz", "[", "3", "]"}], "+", 
                   RowBox[{"kz", "[", "4", "]"}]}], ")"}]}], "+", 
                RowBox[{"2", " ", "\[ImaginaryI]", " ", "dU2", " ", 
                 RowBox[{"(", 
                  RowBox[{
                   RowBox[{"kz", "[", "2", "]"}], "+", 
                   RowBox[{"kz", "[", "3", "]"}], "+", 
                   RowBox[{"kz", "[", "4", "]"}]}], ")"}]}]}]], " ", 
              RowBox[{"(", 
               RowBox[{
                RowBox[{"\[Epsilon]3", " ", 
                 RowBox[{"kz", "[", "2", "]"}]}], "+", 
                RowBox[{"\[Epsilon]2", " ", 
                 RowBox[{"kz", "[", "3", "]"}]}]}], ")"}], " ", 
              RowBox[{"(", 
               RowBox[{
                RowBox[{
                 RowBox[{"-", "\[Epsilon]4"}], " ", 
                 RowBox[{"kz", "[", "3", "]"}]}], "+", 
                RowBox[{"\[Epsilon]3", " ", 
                 RowBox[{"kz", "[", "4", "]"}]}]}], ")"}], " ", 
              RowBox[{"(", 
               RowBox[{
                RowBox[{"\[Epsilon]5", " ", 
                 RowBox[{"kz", "[", "4", "]"}]}], "+", 
                RowBox[{"\[Epsilon]4", " ", 
                 RowBox[{"kz", "[", "5", "]"}]}]}], ")"}]}], "+", 
             RowBox[{
              SuperscriptBox["\[ExponentialE]", 
               RowBox[{
                RowBox[{"2", " ", "\[ImaginaryI]", " ", "dU3", " ", 
                 RowBox[{"kz", "[", "4", "]"}]}], "+", 
                RowBox[{"2", " ", "\[ImaginaryI]", " ", "dU2", " ", 
                 RowBox[{"(", 
                  RowBox[{
                   RowBox[{"kz", "[", "2", "]"}], "+", 
                   RowBox[{"kz", "[", "3", "]"}], "+", 
                   RowBox[{"kz", "[", "4", "]"}]}], ")"}]}]}]], " ", 
              RowBox[{"(", 
               RowBox[{
                RowBox[{
                 RowBox[{"-", "\[Epsilon]3"}], " ", 
                 RowBox[{"kz", "[", "2", "]"}]}], "+", 
                RowBox[{"\[Epsilon]2", " ", 
                 RowBox[{"kz", "[", "3", "]"}]}]}], ")"}], " ", 
              RowBox[{"(", 
               RowBox[{
                RowBox[{"\[Epsilon]4", " ", 
                 RowBox[{"kz", "[", "3", "]"}]}], "+", 
                RowBox[{"\[Epsilon]3", " ", 
                 RowBox[{"kz", "[", "4", "]"}]}]}], ")"}], " ", 
              RowBox[{"(", 
               RowBox[{
                RowBox[{"\[Epsilon]5", " ", 
                 RowBox[{"kz", "[", "4", "]"}]}], "+", 
                RowBox[{"\[Epsilon]4", " ", 
                 RowBox[{"kz", "[", "5", "]"}]}]}], ")"}]}], "-", 
             RowBox[{
              SuperscriptBox["\[ExponentialE]", 
               RowBox[{
                RowBox[{"2", " ", "\[ImaginaryI]", " ", "dU3", " ", 
                 RowBox[{"kz", "[", "4", "]"}]}], "+", 
                RowBox[{"2", " ", "\[ImaginaryI]", " ", "dU2", " ", 
                 RowBox[{"(", 
                  RowBox[{
                   RowBox[{"kz", "[", "3", "]"}], "+", 
                   RowBox[{"kz", "[", "4", "]"}]}], ")"}]}]}]], " ", 
              RowBox[{"(", 
               RowBox[{
                RowBox[{"\[Epsilon]3", " ", 
                 RowBox[{"kz", "[", "2", "]"}]}], "+", 
                RowBox[{"\[Epsilon]2", " ", 
                 RowBox[{"kz", "[", "3", "]"}]}]}], ")"}], " ", 
              RowBox[{"(", 
               RowBox[{
                RowBox[{"\[Epsilon]4", " ", 
                 RowBox[{"kz", "[", "3", "]"}]}], "+", 
                RowBox[{"\[Epsilon]3", " ", 
                 RowBox[{"kz", "[", "4", "]"}]}]}], ")"}], " ", 
              RowBox[{"(", 
               RowBox[{
                RowBox[{"\[Epsilon]5", " ", 
                 RowBox[{"kz", "[", "4", "]"}]}], "+", 
                RowBox[{"\[Epsilon]4", " ", 
                 RowBox[{"kz", "[", "5", "]"}]}]}], ")"}]}]}], ")"}]}], 
          ")"}]}], "+", 
        RowBox[{
         RowBox[{"(", 
          RowBox[{"2", " ", 
           SuperscriptBox["\[ExponentialE]", 
            RowBox[{
             RowBox[{"\[ImaginaryI]", " ", "dU2", " ", 
              RowBox[{"(", 
               RowBox[{
                RowBox[{"kz", "[", "2", "]"}], "-", 
                RowBox[{"kz", "[", "3", "]"}]}], ")"}]}], "+", 
             RowBox[{"\[ImaginaryI]", " ", "z", " ", 
              RowBox[{"kz", "[", "3", "]"}]}]}]], " ", "\[Epsilon]1", " ", 
           RowBox[{"kz", "[", "2", "]"}], " ", 
           RowBox[{"kz", "[", "3", "]"}], " ", 
           RowBox[{"(", 
            RowBox[{
             RowBox[{
              SuperscriptBox["\[ExponentialE]", 
               RowBox[{"2", " ", "\[ImaginaryI]", " ", 
                RowBox[{"(", 
                 RowBox[{"dU3", "+", "dU4"}], ")"}], " ", 
                RowBox[{"kz", "[", "4", "]"}]}]], " ", 
              RowBox[{"(", 
               RowBox[{
                RowBox[{"\[Epsilon]4", " ", 
                 RowBox[{"kz", "[", "3", "]"}]}], "-", 
                RowBox[{"\[Epsilon]3", " ", 
                 RowBox[{"kz", "[", "4", "]"}]}]}], ")"}], " ", 
              RowBox[{"(", 
               RowBox[{
                RowBox[{
                 RowBox[{"-", "\[Epsilon]5"}], " ", 
                 RowBox[{"kz", "[", "4", "]"}]}], "+", 
                RowBox[{"\[Epsilon]4", " ", 
                 RowBox[{"kz", "[", "5", "]"}]}]}], ")"}]}], "-", 
             RowBox[{
              SuperscriptBox["\[ExponentialE]", 
               RowBox[{"2", " ", "\[ImaginaryI]", " ", "dU3", " ", 
                RowBox[{"kz", "[", "4", "]"}]}]], " ", 
              RowBox[{"(", 
               RowBox[{
                RowBox[{"\[Epsilon]4", " ", 
                 RowBox[{"kz", "[", "3", "]"}]}], "+", 
                RowBox[{"\[Epsilon]3", " ", 
                 RowBox[{"kz", "[", "4", "]"}]}]}], ")"}], " ", 
              RowBox[{"(", 
               RowBox[{
                RowBox[{"\[Epsilon]5", " ", 
                 RowBox[{"kz", "[", "4", "]"}]}], "+", 
                RowBox[{"\[Epsilon]4", " ", 
                 RowBox[{"kz", "[", "5", "]"}]}]}], ")"}]}]}], ")"}]}], ")"}],
          "/", 
         RowBox[{"(", 
          RowBox[{
           RowBox[{"kz", "[", "1", "]"}], " ", 
           RowBox[{"(", 
            RowBox[{
             RowBox[{
              SuperscriptBox["\[ExponentialE]", 
               RowBox[{"2", " ", "\[ImaginaryI]", " ", 
                RowBox[{"(", 
                 RowBox[{"dU3", "+", "dU4"}], ")"}], " ", 
                RowBox[{"kz", "[", "4", "]"}]}]], " ", 
              RowBox[{"(", 
               RowBox[{
                RowBox[{
                 RowBox[{"(", 
                  RowBox[{"1", "+", 
                   SuperscriptBox["\[ExponentialE]", 
                    RowBox[{"2", " ", "\[ImaginaryI]", " ", "dU2", " ", 
                    RowBox[{"kz", "[", "2", "]"}]}]]}], ")"}], " ", 
                 "\[Epsilon]3", " ", 
                 RowBox[{"kz", "[", "2", "]"}]}], "-", 
                RowBox[{
                 RowBox[{"(", 
                  RowBox[{
                   RowBox[{"-", "1"}], "+", 
                   SuperscriptBox["\[ExponentialE]", 
                    RowBox[{"2", " ", "\[ImaginaryI]", " ", "dU2", " ", 
                    RowBox[{"kz", "[", "2", "]"}]}]]}], ")"}], " ", 
                 "\[Epsilon]2", " ", 
                 RowBox[{"kz", "[", "3", "]"}]}]}], ")"}], " ", 
              RowBox[{"(", 
               RowBox[{
                RowBox[{
                 RowBox[{"-", "\[Epsilon]4"}], " ", 
                 RowBox[{"kz", "[", "3", "]"}]}], "+", 
                RowBox[{"\[Epsilon]3", " ", 
                 RowBox[{"kz", "[", "4", "]"}]}]}], ")"}], " ", 
              RowBox[{"(", 
               RowBox[{
                RowBox[{"\[Epsilon]5", " ", 
                 RowBox[{"kz", "[", "4", "]"}]}], "-", 
                RowBox[{"\[Epsilon]4", " ", 
                 RowBox[{"kz", "[", "5", "]"}]}]}], ")"}]}], "+", 
             RowBox[{
              SuperscriptBox["\[ExponentialE]", 
               RowBox[{
                RowBox[{"2", " ", "\[ImaginaryI]", " ", "dU4", " ", 
                 RowBox[{"kz", "[", "4", "]"}]}], "+", 
                RowBox[{"2", " ", "\[ImaginaryI]", " ", "dU3", " ", 
                 RowBox[{"(", 
                  RowBox[{
                   RowBox[{"kz", "[", "3", "]"}], "+", 
                   RowBox[{"kz", "[", "4", "]"}]}], ")"}]}]}]], " ", 
              RowBox[{"(", 
               RowBox[{
                RowBox[{
                 RowBox[{"(", 
                  RowBox[{"1", "+", 
                   SuperscriptBox["\[ExponentialE]", 
                    RowBox[{"2", " ", "\[ImaginaryI]", " ", "dU2", " ", 
                    RowBox[{"kz", "[", "2", "]"}]}]]}], ")"}], " ", 
                 "\[Epsilon]3", " ", 
                 RowBox[{"kz", "[", "2", "]"}]}], "+", 
                RowBox[{
                 RowBox[{"(", 
                  RowBox[{
                   RowBox[{"-", "1"}], "+", 
                   SuperscriptBox["\[ExponentialE]", 
                    RowBox[{"2", " ", "\[ImaginaryI]", " ", "dU2", " ", 
                    RowBox[{"kz", "[", "2", "]"}]}]]}], ")"}], " ", 
                 "\[Epsilon]2", " ", 
                 RowBox[{"kz", "[", "3", "]"}]}]}], ")"}], " ", 
              RowBox[{"(", 
               RowBox[{
                RowBox[{"\[Epsilon]4", " ", 
                 RowBox[{"kz", "[", "3", "]"}]}], "+", 
                RowBox[{"\[Epsilon]3", " ", 
                 RowBox[{"kz", "[", "4", "]"}]}]}], ")"}], " ", 
              RowBox[{"(", 
               RowBox[{
                RowBox[{
                 RowBox[{"-", "\[Epsilon]5"}], " ", 
                 RowBox[{"kz", "[", "4", "]"}]}], "+", 
                RowBox[{"\[Epsilon]4", " ", 
                 RowBox[{"kz", "[", "5", "]"}]}]}], ")"}]}], "+", 
             RowBox[{
              SuperscriptBox["\[ExponentialE]", 
               RowBox[{"2", " ", "\[ImaginaryI]", " ", "dU3", " ", 
                RowBox[{"(", 
                 RowBox[{
                  RowBox[{"kz", "[", "3", "]"}], "+", 
                  RowBox[{"kz", "[", "4", "]"}]}], ")"}]}]], " ", 
              RowBox[{"(", 
               RowBox[{
                RowBox[{
                 RowBox[{"(", 
                  RowBox[{"1", "+", 
                   SuperscriptBox["\[ExponentialE]", 
                    RowBox[{"2", " ", "\[ImaginaryI]", " ", "dU2", " ", 
                    RowBox[{"kz", "[", "2", "]"}]}]]}], ")"}], " ", 
                 "\[Epsilon]3", " ", 
                 RowBox[{"kz", "[", "2", "]"}]}], "+", 
                RowBox[{
                 RowBox[{"(", 
                  RowBox[{
                   RowBox[{"-", "1"}], "+", 
                   SuperscriptBox["\[ExponentialE]", 
                    RowBox[{"2", " ", "\[ImaginaryI]", " ", "dU2", " ", 
                    RowBox[{"kz", "[", "2", "]"}]}]]}], ")"}], " ", 
                 "\[Epsilon]2", " ", 
                 RowBox[{"kz", "[", "3", "]"}]}]}], ")"}], " ", 
              RowBox[{"(", 
               RowBox[{
                RowBox[{
                 RowBox[{"-", "\[Epsilon]4"}], " ", 
                 RowBox[{"kz", "[", "3", "]"}]}], "+", 
                RowBox[{"\[Epsilon]3", " ", 
                 RowBox[{"kz", "[", "4", "]"}]}]}], ")"}], " ", 
              RowBox[{"(", 
               RowBox[{
                RowBox[{"\[Epsilon]5", " ", 
                 RowBox[{"kz", "[", "4", "]"}]}], "+", 
                RowBox[{"\[Epsilon]4", " ", 
                 RowBox[{"kz", "[", "5", "]"}]}]}], ")"}]}], "-", 
             RowBox[{
              SuperscriptBox["\[ExponentialE]", 
               RowBox[{"2", " ", "\[ImaginaryI]", " ", "dU3", " ", 
                RowBox[{"kz", "[", "4", "]"}]}]], " ", 
              RowBox[{"(", 
               RowBox[{
                RowBox[{
                 RowBox[{"(", 
                  RowBox[{"1", "+", 
                   SuperscriptBox["\[ExponentialE]", 
                    RowBox[{"2", " ", "\[ImaginaryI]", " ", "dU2", " ", 
                    RowBox[{"kz", "[", "2", "]"}]}]]}], ")"}], " ", 
                 "\[Epsilon]3", " ", 
                 RowBox[{"kz", "[", "2", "]"}]}], "-", 
                RowBox[{
                 RowBox[{"(", 
                  RowBox[{
                   RowBox[{"-", "1"}], "+", 
                   SuperscriptBox["\[ExponentialE]", 
                    RowBox[{"2", " ", "\[ImaginaryI]", " ", "dU2", " ", 
                    RowBox[{"kz", "[", "2", "]"}]}]]}], ")"}], " ", 
                 "\[Epsilon]2", " ", 
                 RowBox[{"kz", "[", "3", "]"}]}]}], ")"}], " ", 
              RowBox[{"(", 
               RowBox[{
                RowBox[{"\[Epsilon]4", " ", 
                 RowBox[{"kz", "[", "3", "]"}]}], "+", 
                RowBox[{"\[Epsilon]3", " ", 
                 RowBox[{"kz", "[", "4", "]"}]}]}], ")"}], " ", 
              RowBox[{"(", 
               RowBox[{
                RowBox[{"\[Epsilon]5", " ", 
                 RowBox[{"kz", "[", "4", "]"}]}], "+", 
                RowBox[{"\[Epsilon]4", " ", 
                 RowBox[{"kz", "[", "5", "]"}]}]}], ")"}]}]}], ")"}]}], 
          ")"}]}]}], "]"}], "2"], "\[IndentingNewLine]", ",", 
     RowBox[{"16", " ", 
      SuperscriptBox["\[ExponentialE]", 
       RowBox[{
        RowBox[{"2", " ", "z", " ", 
         RowBox[{"Im", "[", 
          RowBox[{"kz", "[", "4", "]"}], "]"}]}], "-", 
        RowBox[{"2", " ", 
         RowBox[{"(", 
          RowBox[{
           RowBox[{"Im", "[", 
            RowBox[{"dU3", " ", 
             RowBox[{"kz", "[", "3", "]"}]}], "]"}], "+", 
           RowBox[{"Im", "[", 
            RowBox[{"dU3", " ", 
             RowBox[{"kz", "[", "4", "]"}]}], "]"}]}], ")"}]}], "-", 
        RowBox[{"2", " ", "dU2", " ", 
         RowBox[{"Im", "[", 
          RowBox[{
           RowBox[{"kz", "[", "2", "]"}], "+", 
           RowBox[{"2", " ", 
            RowBox[{"kz", "[", "3", "]"}]}], "+", 
           RowBox[{"kz", "[", "4", "]"}]}], "]"}]}]}]], " ", 
      SuperscriptBox[
       RowBox[{"Abs", "[", 
        RowBox[{
         RowBox[{"(", 
          RowBox[{
           RowBox[{
            RowBox[{"-", 
             SuperscriptBox["\[ExponentialE]", 
              RowBox[{"2", " ", "\[ImaginaryI]", " ", 
               RowBox[{"(", 
                RowBox[{"dU2", "+", "dU3", "+", "dU4"}], ")"}], " ", 
               RowBox[{"kz", "[", "4", "]"}]}]]}], " ", "\[Epsilon]1", " ", 
            "\[Epsilon]3", " ", 
            RowBox[{"kz", "[", "2", "]"}], " ", 
            RowBox[{"kz", "[", "3", "]"}], " ", 
            RowBox[{"kz", "[", "4", "]"}], " ", 
            RowBox[{"(", 
             RowBox[{
              RowBox[{"\[Epsilon]5", " ", 
               RowBox[{"kz", "[", "4", "]"}]}], "-", 
              RowBox[{"\[Epsilon]4", " ", 
               RowBox[{"kz", "[", "5", "]"}]}]}], ")"}]}], "+", 
           RowBox[{
            SuperscriptBox["\[ExponentialE]", 
             RowBox[{"2", " ", "\[ImaginaryI]", " ", "z", " ", 
              RowBox[{"kz", "[", "4", "]"}]}]], " ", "\[Epsilon]1", " ", 
            "\[Epsilon]3", " ", 
            RowBox[{"kz", "[", "2", "]"}], " ", 
            RowBox[{"kz", "[", "3", "]"}], " ", 
            RowBox[{"kz", "[", "4", "]"}], " ", 
            RowBox[{"(", 
             RowBox[{
              RowBox[{"\[Epsilon]5", " ", 
               RowBox[{"kz", "[", "4", "]"}]}], "+", 
              RowBox[{"\[Epsilon]4", " ", 
               RowBox[{"kz", "[", "5", "]"}]}]}], ")"}]}]}], ")"}], "/", 
         RowBox[{"(", 
          RowBox[{
           RowBox[{
            SuperscriptBox["\[ExponentialE]", 
             RowBox[{
              RowBox[{"2", " ", "\[ImaginaryI]", " ", 
               RowBox[{"(", 
                RowBox[{"dU3", "+", "dU4"}], ")"}], " ", 
               RowBox[{"kz", "[", "4", "]"}]}], "+", 
              RowBox[{"2", " ", "\[ImaginaryI]", " ", "dU2", " ", 
               RowBox[{"(", 
                RowBox[{
                 RowBox[{"kz", "[", "3", "]"}], "+", 
                 RowBox[{"kz", "[", "4", "]"}]}], ")"}]}]}]], " ", 
            RowBox[{"kz", "[", "1", "]"}], " ", 
            RowBox[{"(", 
             RowBox[{
              RowBox[{"\[Epsilon]3", " ", 
               RowBox[{"kz", "[", "2", "]"}]}], "+", 
              RowBox[{
               SuperscriptBox["\[ExponentialE]", 
                RowBox[{"2", " ", "\[ImaginaryI]", " ", "dU2", " ", 
                 RowBox[{"kz", "[", "2", "]"}]}]], " ", "\[Epsilon]3", " ", 
               RowBox[{"kz", "[", "2", "]"}]}], "+", 
              RowBox[{"\[Epsilon]2", " ", 
               RowBox[{"kz", "[", "3", "]"}]}], "-", 
              RowBox[{
               SuperscriptBox["\[ExponentialE]", 
                RowBox[{"2", " ", "\[ImaginaryI]", " ", "dU2", " ", 
                 RowBox[{"kz", "[", "2", "]"}]}]], " ", "\[Epsilon]2", " ", 
               RowBox[{"kz", "[", "3", "]"}]}]}], ")"}], " ", 
            RowBox[{"(", 
             RowBox[{
              RowBox[{
               RowBox[{"-", "\[Epsilon]4"}], " ", 
               RowBox[{"kz", "[", "3", "]"}]}], "+", 
              RowBox[{"\[Epsilon]3", " ", 
               RowBox[{"kz", "[", "4", "]"}]}]}], ")"}], " ", 
            RowBox[{"(", 
             RowBox[{
              RowBox[{
               RowBox[{"-", "\[Epsilon]5"}], " ", 
               RowBox[{"kz", "[", "4", "]"}]}], "+", 
              RowBox[{"\[Epsilon]4", " ", 
               RowBox[{"kz", "[", "5", "]"}]}]}], ")"}]}], "+", 
           RowBox[{
            SuperscriptBox["\[ExponentialE]", 
             RowBox[{
              RowBox[{"2", " ", "\[ImaginaryI]", " ", "dU3", " ", 
               RowBox[{"kz", "[", "4", "]"}]}], "+", 
              RowBox[{"2", " ", "\[ImaginaryI]", " ", "dU2", " ", 
               RowBox[{"(", 
                RowBox[{
                 RowBox[{"kz", "[", "3", "]"}], "+", 
                 RowBox[{"kz", "[", "4", "]"}]}], ")"}]}]}]], " ", 
            RowBox[{"kz", "[", "1", "]"}], " ", 
            RowBox[{"(", 
             RowBox[{
              RowBox[{"\[Epsilon]3", " ", 
               RowBox[{"kz", "[", "2", "]"}]}], "+", 
              RowBox[{
               SuperscriptBox["\[ExponentialE]", 
                RowBox[{"2", " ", "\[ImaginaryI]", " ", "dU2", " ", 
                 RowBox[{"kz", "[", "2", "]"}]}]], " ", "\[Epsilon]3", " ", 
               RowBox[{"kz", "[", "2", "]"}]}], "+", 
              RowBox[{"\[Epsilon]2", " ", 
               RowBox[{"kz", "[", "3", "]"}]}], "-", 
              RowBox[{
               SuperscriptBox["\[ExponentialE]", 
                RowBox[{"2", " ", "\[ImaginaryI]", " ", "dU2", " ", 
                 RowBox[{"kz", "[", "2", "]"}]}]], " ", "\[Epsilon]2", " ", 
               RowBox[{"kz", "[", "3", "]"}]}]}], ")"}], " ", 
            RowBox[{"(", 
             RowBox[{
              RowBox[{"\[Epsilon]4", " ", 
               RowBox[{"kz", "[", "3", "]"}]}], "+", 
              RowBox[{"\[Epsilon]3", " ", 
               RowBox[{"kz", "[", "4", "]"}]}]}], ")"}], " ", 
            RowBox[{"(", 
             RowBox[{
              RowBox[{"\[Epsilon]5", " ", 
               RowBox[{"kz", "[", "4", "]"}]}], "+", 
              RowBox[{"\[Epsilon]4", " ", 
               RowBox[{"kz", "[", "5", "]"}]}]}], ")"}]}], "-", 
           RowBox[{
            SuperscriptBox["\[ExponentialE]", 
             RowBox[{
              RowBox[{"2", " ", "\[ImaginaryI]", " ", "dU2", " ", 
               RowBox[{"(", 
                RowBox[{
                 RowBox[{"kz", "[", "3", "]"}], "+", 
                 RowBox[{"kz", "[", "4", "]"}]}], ")"}]}], "+", 
              RowBox[{"2", " ", "\[ImaginaryI]", " ", "dU3", " ", 
               RowBox[{"(", 
                RowBox[{
                 RowBox[{"kz", "[", "3", "]"}], "+", 
                 RowBox[{"kz", "[", "4", "]"}]}], ")"}]}]}]], " ", 
            RowBox[{"kz", "[", "1", "]"}], " ", 
            RowBox[{"(", 
             RowBox[{
              RowBox[{"\[Epsilon]3", " ", 
               RowBox[{"kz", "[", "2", "]"}]}], "+", 
              RowBox[{
               SuperscriptBox["\[ExponentialE]", 
                RowBox[{"2", " ", "\[ImaginaryI]", " ", "dU2", " ", 
                 RowBox[{"kz", "[", "2", "]"}]}]], " ", "\[Epsilon]3", " ", 
               RowBox[{"kz", "[", "2", "]"}]}], "-", 
              RowBox[{"\[Epsilon]2", " ", 
               RowBox[{"kz", "[", "3", "]"}]}], "+", 
              RowBox[{
               SuperscriptBox["\[ExponentialE]", 
                RowBox[{"2", " ", "\[ImaginaryI]", " ", "dU2", " ", 
                 RowBox[{"kz", "[", "2", "]"}]}]], " ", "\[Epsilon]2", " ", 
               RowBox[{"kz", "[", "3", "]"}]}]}], ")"}], " ", 
            RowBox[{"(", 
             RowBox[{
              RowBox[{
               RowBox[{"-", "\[Epsilon]4"}], " ", "\[Epsilon]5", " ", 
               RowBox[{"kz", "[", "3", "]"}], " ", 
               RowBox[{"kz", "[", "4", "]"}]}], "-", 
              RowBox[{
               SuperscriptBox["\[ExponentialE]", 
                RowBox[{"2", " ", "\[ImaginaryI]", " ", "dU4", " ", 
                 RowBox[{"kz", "[", "4", "]"}]}]], " ", "\[Epsilon]4", " ", 
               "\[Epsilon]5", " ", 
               RowBox[{"kz", "[", "3", "]"}], " ", 
               RowBox[{"kz", "[", "4", "]"}]}], "+", 
              RowBox[{"\[Epsilon]3", " ", "\[Epsilon]5", " ", 
               SuperscriptBox[
                RowBox[{"kz", "[", "4", "]"}], "2"]}], "-", 
              RowBox[{
               SuperscriptBox["\[ExponentialE]", 
                RowBox[{"2", " ", "\[ImaginaryI]", " ", "dU4", " ", 
                 RowBox[{"kz", "[", "4", "]"}]}]], " ", "\[Epsilon]3", " ", 
               "\[Epsilon]5", " ", 
               SuperscriptBox[
                RowBox[{"kz", "[", "4", "]"}], "2"]}], "-", 
              RowBox[{
               SuperscriptBox["\[Epsilon]4", "2"], " ", 
               RowBox[{"kz", "[", "3", "]"}], " ", 
               RowBox[{"kz", "[", "5", "]"}]}], "+", 
              RowBox[{
               SuperscriptBox["\[ExponentialE]", 
                RowBox[{"2", " ", "\[ImaginaryI]", " ", "dU4", " ", 
                 RowBox[{"kz", "[", "4", "]"}]}]], " ", 
               SuperscriptBox["\[Epsilon]4", "2"], " ", 
               RowBox[{"kz", "[", "3", "]"}], " ", 
               RowBox[{"kz", "[", "5", "]"}]}], "+", 
              RowBox[{"\[Epsilon]3", " ", "\[Epsilon]4", " ", 
               RowBox[{"kz", "[", "4", "]"}], " ", 
               RowBox[{"kz", "[", "5", "]"}]}], "+", 
              RowBox[{
               SuperscriptBox["\[ExponentialE]", 
                RowBox[{"2", " ", "\[ImaginaryI]", " ", "dU4", " ", 
                 RowBox[{"kz", "[", "4", "]"}]}]], " ", "\[Epsilon]3", " ", 
               "\[Epsilon]4", " ", 
               RowBox[{"kz", "[", "4", "]"}], " ", 
               RowBox[{"kz", "[", "5", "]"}]}]}], ")"}]}]}], ")"}]}], "]"}], 
       "2"]}], ",", 
     RowBox[{"64", " ", 
      SuperscriptBox["\[ExponentialE]", 
       RowBox[{
        RowBox[{
         RowBox[{"-", "2"}], " ", "dU2", " ", 
         RowBox[{"(", 
          RowBox[{
           RowBox[{"Im", "[", 
            RowBox[{"kz", "[", "2", "]"}], "]"}], "+", 
           RowBox[{"Im", "[", 
            RowBox[{"kz", "[", "3", "]"}], "]"}]}], ")"}]}], "-", 
        RowBox[{"2", " ", "z", " ", 
         RowBox[{"Im", "[", 
          RowBox[{"kz", "[", "5", "]"}], "]"}]}], "-", 
        RowBox[{"2", " ", 
         RowBox[{"(", 
          RowBox[{
           RowBox[{"Im", "[", 
            RowBox[{
             RowBox[{"(", 
              RowBox[{"dU2", "+", "dU3"}], ")"}], " ", 
             RowBox[{"kz", "[", "3", "]"}]}], "]"}], "+", 
           RowBox[{"Im", "[", 
            RowBox[{
             RowBox[{"(", 
              RowBox[{"dU2", "+", "dU3"}], ")"}], " ", 
             RowBox[{"kz", "[", "4", "]"}]}], "]"}], "+", 
           RowBox[{"Im", "[", 
            RowBox[{
             RowBox[{"(", 
              RowBox[{"dU2", "+", "dU3", "+", "dU4"}], ")"}], " ", 
             RowBox[{"kz", "[", "4", "]"}]}], "]"}], "-", 
           RowBox[{"Im", "[", 
            RowBox[{
             RowBox[{"(", 
              RowBox[{"dU2", "+", "dU3", "+", "dU4"}], ")"}], " ", 
             RowBox[{"kz", "[", "5", "]"}]}], "]"}]}], ")"}]}]}]], " ", 
      SuperscriptBox[
       RowBox[{"Abs", "[", 
        RowBox[{
         RowBox[{"(", 
          RowBox[{"\[Epsilon]1", " ", "\[Epsilon]3", " ", "\[Epsilon]4", " ", 
           RowBox[{"kz", "[", "2", "]"}], " ", 
           RowBox[{"kz", "[", "3", "]"}], " ", 
           RowBox[{"kz", "[", "4", "]"}], " ", 
           RowBox[{"kz", "[", "5", "]"}]}], ")"}], "/", 
         RowBox[{"(", 
          RowBox[{
           RowBox[{
            RowBox[{"-", 
             SuperscriptBox["\[ExponentialE]", 
              RowBox[{
               RowBox[{"2", " ", "\[ImaginaryI]", " ", 
                RowBox[{"(", 
                 RowBox[{"dU3", "+", "dU4"}], ")"}], " ", 
                RowBox[{"kz", "[", "4", "]"}]}], "+", 
               RowBox[{"2", " ", "\[ImaginaryI]", " ", "dU2", " ", 
                RowBox[{"(", 
                 RowBox[{
                  RowBox[{"kz", "[", "3", "]"}], "+", 
                  RowBox[{"kz", "[", "4", "]"}]}], ")"}]}]}]]}], " ", 
            RowBox[{"kz", "[", "1", "]"}], " ", 
            RowBox[{"(", 
             RowBox[{
              RowBox[{"\[Epsilon]3", " ", 
               RowBox[{"kz", "[", "2", "]"}]}], "+", 
              RowBox[{
               SuperscriptBox["\[ExponentialE]", 
                RowBox[{"2", " ", "\[ImaginaryI]", " ", "dU2", " ", 
                 RowBox[{"kz", "[", "2", "]"}]}]], " ", "\[Epsilon]3", " ", 
               RowBox[{"kz", "[", "2", "]"}]}], "+", 
              RowBox[{"\[Epsilon]2", " ", 
               RowBox[{"kz", "[", "3", "]"}]}], "-", 
              RowBox[{
               SuperscriptBox["\[ExponentialE]", 
                RowBox[{"2", " ", "\[ImaginaryI]", " ", "dU2", " ", 
                 RowBox[{"kz", "[", "2", "]"}]}]], " ", "\[Epsilon]2", " ", 
               RowBox[{"kz", "[", "3", "]"}]}]}], ")"}], " ", 
            RowBox[{"(", 
             RowBox[{
              RowBox[{
               RowBox[{"-", "\[Epsilon]4"}], " ", 
               RowBox[{"kz", "[", "3", "]"}]}], "+", 
              RowBox[{"\[Epsilon]3", " ", 
               RowBox[{"kz", "[", "4", "]"}]}]}], ")"}], " ", 
            RowBox[{"(", 
             RowBox[{
              RowBox[{
               RowBox[{"-", "\[Epsilon]5"}], " ", 
               RowBox[{"kz", "[", "4", "]"}]}], "+", 
              RowBox[{"\[Epsilon]4", " ", 
               RowBox[{"kz", "[", "5", "]"}]}]}], ")"}]}], "-", 
           RowBox[{
            SuperscriptBox["\[ExponentialE]", 
             RowBox[{
              RowBox[{"2", " ", "\[ImaginaryI]", " ", "dU3", " ", 
               RowBox[{"kz", "[", "4", "]"}]}], "+", 
              RowBox[{"2", " ", "\[ImaginaryI]", " ", "dU2", " ", 
               RowBox[{"(", 
                RowBox[{
                 RowBox[{"kz", "[", "3", "]"}], "+", 
                 RowBox[{"kz", "[", "4", "]"}]}], ")"}]}]}]], " ", 
            RowBox[{"kz", "[", "1", "]"}], " ", 
            RowBox[{"(", 
             RowBox[{
              RowBox[{"\[Epsilon]3", " ", 
               RowBox[{"kz", "[", "2", "]"}]}], "+", 
              RowBox[{
               SuperscriptBox["\[ExponentialE]", 
                RowBox[{"2", " ", "\[ImaginaryI]", " ", "dU2", " ", 
                 RowBox[{"kz", "[", "2", "]"}]}]], " ", "\[Epsilon]3", " ", 
               RowBox[{"kz", "[", "2", "]"}]}], "+", 
              RowBox[{"\[Epsilon]2", " ", 
               RowBox[{"kz", "[", "3", "]"}]}], "-", 
              RowBox[{
               SuperscriptBox["\[ExponentialE]", 
                RowBox[{"2", " ", "\[ImaginaryI]", " ", "dU2", " ", 
                 RowBox[{"kz", "[", "2", "]"}]}]], " ", "\[Epsilon]2", " ", 
               RowBox[{"kz", "[", "3", "]"}]}]}], ")"}], " ", 
            RowBox[{"(", 
             RowBox[{
              RowBox[{"\[Epsilon]4", " ", 
               RowBox[{"kz", "[", "3", "]"}]}], "+", 
              RowBox[{"\[Epsilon]3", " ", 
               RowBox[{"kz", "[", "4", "]"}]}]}], ")"}], " ", 
            RowBox[{"(", 
             RowBox[{
              RowBox[{"\[Epsilon]5", " ", 
               RowBox[{"kz", "[", "4", "]"}]}], "+", 
              RowBox[{"\[Epsilon]4", " ", 
               RowBox[{"kz", "[", "5", "]"}]}]}], ")"}]}], "+", 
           RowBox[{
            SuperscriptBox["\[ExponentialE]", 
             RowBox[{
              RowBox[{"2", " ", "\[ImaginaryI]", " ", "dU2", " ", 
               RowBox[{"(", 
                RowBox[{
                 RowBox[{"kz", "[", "3", "]"}], "+", 
                 RowBox[{"kz", "[", "4", "]"}]}], ")"}]}], "+", 
              RowBox[{"2", " ", "\[ImaginaryI]", " ", "dU3", " ", 
               RowBox[{"(", 
                RowBox[{
                 RowBox[{"kz", "[", "3", "]"}], "+", 
                 RowBox[{"kz", "[", "4", "]"}]}], ")"}]}]}]], " ", 
            RowBox[{"kz", "[", "1", "]"}], " ", 
            RowBox[{"(", 
             RowBox[{
              RowBox[{"\[Epsilon]3", " ", 
               RowBox[{"kz", "[", "2", "]"}]}], "+", 
              RowBox[{
               SuperscriptBox["\[ExponentialE]", 
                RowBox[{"2", " ", "\[ImaginaryI]", " ", "dU2", " ", 
                 RowBox[{"kz", "[", "2", "]"}]}]], " ", "\[Epsilon]3", " ", 
               RowBox[{"kz", "[", "2", "]"}]}], "-", 
              RowBox[{"\[Epsilon]2", " ", 
               RowBox[{"kz", "[", "3", "]"}]}], "+", 
              RowBox[{
               SuperscriptBox["\[ExponentialE]", 
                RowBox[{"2", " ", "\[ImaginaryI]", " ", "dU2", " ", 
                 RowBox[{"kz", "[", "2", "]"}]}]], " ", "\[Epsilon]2", " ", 
               RowBox[{"kz", "[", "3", "]"}]}]}], ")"}], " ", 
            RowBox[{"(", 
             RowBox[{
              RowBox[{
               RowBox[{"-", "\[Epsilon]4"}], " ", "\[Epsilon]5", " ", 
               RowBox[{"kz", "[", "3", "]"}], " ", 
               RowBox[{"kz", "[", "4", "]"}]}], "-", 
              RowBox[{
               SuperscriptBox["\[ExponentialE]", 
                RowBox[{"2", " ", "\[ImaginaryI]", " ", "dU4", " ", 
                 RowBox[{"kz", "[", "4", "]"}]}]], " ", "\[Epsilon]4", " ", 
               "\[Epsilon]5", " ", 
               RowBox[{"kz", "[", "3", "]"}], " ", 
               RowBox[{"kz", "[", "4", "]"}]}], "+", 
              RowBox[{"\[Epsilon]3", " ", "\[Epsilon]5", " ", 
               SuperscriptBox[
                RowBox[{"kz", "[", "4", "]"}], "2"]}], "-", 
              RowBox[{
               SuperscriptBox["\[ExponentialE]", 
                RowBox[{"2", " ", "\[ImaginaryI]", " ", "dU4", " ", 
                 RowBox[{"kz", "[", "4", "]"}]}]], " ", "\[Epsilon]3", " ", 
               "\[Epsilon]5", " ", 
               SuperscriptBox[
                RowBox[{"kz", "[", "4", "]"}], "2"]}], "-", 
              RowBox[{
               SuperscriptBox["\[Epsilon]4", "2"], " ", 
               RowBox[{"kz", "[", "3", "]"}], " ", 
               RowBox[{"kz", "[", "5", "]"}]}], "+", 
              RowBox[{
               SuperscriptBox["\[ExponentialE]", 
                RowBox[{"2", " ", "\[ImaginaryI]", " ", "dU4", " ", 
                 RowBox[{"kz", "[", "4", "]"}]}]], " ", 
               SuperscriptBox["\[Epsilon]4", "2"], " ", 
               RowBox[{"kz", "[", "3", "]"}], " ", 
               RowBox[{"kz", "[", "5", "]"}]}], "+", 
              RowBox[{"\[Epsilon]3", " ", "\[Epsilon]4", " ", 
               RowBox[{"kz", "[", "4", "]"}], " ", 
               RowBox[{"kz", "[", "5", "]"}]}], "+", 
              RowBox[{
               SuperscriptBox["\[ExponentialE]", 
                RowBox[{"2", " ", "\[ImaginaryI]", " ", "dU4", " ", 
                 RowBox[{"kz", "[", "4", "]"}]}]], " ", "\[Epsilon]3", " ", 
               "\[Epsilon]4", " ", 
               RowBox[{"kz", "[", "4", "]"}], " ", 
               RowBox[{"kz", "[", "5", "]"}]}]}], ")"}]}]}], ")"}]}], "]"}], 
       "2"]}]}], "\[IndentingNewLine]", "}"}]}], ";"}], "\[IndentingNewLine]", 
 RowBox[{
  RowBox[{
   RowBox[{"fields", "[", 
    RowBox[{"5", ",", "\"\<Plasmon\>\""}], "]"}], "=", 
   RowBox[{
    RowBox[{"fields", "[", 
     RowBox[{"5", ",", "\"\<No Branches\>\""}], "]"}], "/.", 
    RowBox[{"kzBranches", "[", 
     RowBox[{"5", ",", "\"\<Plasmon\>\""}], "]"}]}]}], 
  ";"}], "\[IndentingNewLine]", 
 RowBox[{
  RowBox[{
   RowBox[{"fields", "[", 
    RowBox[{"5", ",", "\"\<Guided Wave\>\""}], "]"}], "=", 
   RowBox[{
    RowBox[{"fields", "[", 
     RowBox[{"5", ",", "\"\<No Branches\>\""}], "]"}], "/.", 
    RowBox[{"kzBranches", "[", 
     RowBox[{"5", ",", "\"\<Guided Wave\>\""}], "]"}]}]}], ";"}]}], "Input",
 InitializationCell->True,
 CellChangeTimes->{{3.801839661309668*^9, 3.80183973579939*^9}, {
   3.801839884013918*^9, 3.801839894658538*^9}, 3.801840176930973*^9, 
   3.801840222519579*^9, {3.801923310185423*^9, 3.801923329146984*^9}, {
   3.801938658580401*^9, 3.801938713908352*^9}, {3.802134787158476*^9, 
   3.802134792931622*^9}, 3.802135635459626*^9, 3.802200257459107*^9, 
   3.8022004794024973`*^9, {3.802200514033009*^9, 3.8022005422217503`*^9}, {
   3.8022007404166603`*^9, 3.802200740503517*^9}, 3.8022007728796463`*^9, {
   3.8026965031844587`*^9, 3.802696511293949*^9}, 3.80269943231229*^9, 
   3.802699962957333*^9, 3.803740566651618*^9, 3.8037407178816853`*^9, 
   3.803740758390402*^9, {3.804033996430271*^9, 3.804034025708272*^9}, {
   3.80403406418836*^9, 3.804034069983876*^9}, {3.804034113041205*^9, 
   3.804034148940782*^9}, 3.804034214708561*^9, {3.804273809836328*^9, 
   3.804273840985928*^9}},
 CellLabel->
  "In[118]:=",ExpressionUUID->"553b3d9c-a823-41a3-9b27-25db3e8f0b5e"]
}, Closed]]
}, Closed]],

Cell[CellGroupData[{

Cell["Data and ATR functions specific to this study", "Chapter",
 CellChangeTimes->{{3.873464548720652*^9, 
  3.873464558564336*^9}},ExpressionUUID->"0420dd01-92cf-4d24-8151-\
d590caa1a046"],

Cell[CellGroupData[{

Cell["Data", "Section",
 CellChangeTimes->{{3.8042092921573687`*^9, 3.8042092924944773`*^9}, {
   3.834233405789781*^9, 3.83423340794925*^9}, 
   3.8734643504217243`*^9},ExpressionUUID->"4a500ed7-1c40-4a8f-915c-\
17c0acaca972"],

Cell[CellGroupData[{

Cell["Data", "Subsection",
 InitializationCell->True,
 CellChangeTimes->{{3.8049417224509244`*^9, 3.804941748940675*^9}, {
  3.804941837434293*^9, 3.8049418760420475`*^9}, {3.804945098999897*^9, 
  3.804945098999897*^9}, {3.8714901941606627`*^9, 3.871490200249379*^9}, {
  3.873464330705963*^9, 
  3.87346433105476*^9}},ExpressionUUID->"a210ae51-5bb0-47df-863b-\
7d456a7c4edb"],

Cell[BoxData[{
 RowBox[{
  RowBox[{"wavelengths", "=", 
   RowBox[{"Range", "[", 
    RowBox[{"488", ",", "640"}], "]"}]}], ";"}], "\[IndentingNewLine]", 
 RowBox[{
  RowBox[{"angles", "=", 
   RowBox[{"Range", "[", 
    RowBox[{"50", ",", "61", ",", "1"}], "]"}]}], ";"}]}], "Input",
 InitializationCell->True,
 CellChangeTimes->{{3.80403637751516*^9, 3.804036398009521*^9}, {
   3.804036435276166*^9, 3.8040364519663754`*^9}, {3.8040364892725983`*^9, 
   3.8040365130878696`*^9}, {3.8040365659294977`*^9, 3.804036566568576*^9}, {
   3.804343163683938*^9, 3.8043431752840366`*^9}, {3.804701104041774*^9, 
   3.8047011385376463`*^9}, 3.804701395102894*^9, {3.8047015092053113`*^9, 
   3.804701510021966*^9}, {3.804701545834823*^9, 3.8047016123275843`*^9}, {
   3.8047016490625715`*^9, 3.80470168391361*^9}, {3.804701727425996*^9, 
   3.8047017275529222`*^9}, {3.804701760776096*^9, 3.804701763713363*^9}, 
   3.804701805208605*^9, {3.804701878589364*^9, 3.804701939005771*^9}, {
   3.8047019816715837`*^9, 3.8047020033858023`*^9}, {3.8047020478193407`*^9, 
   3.804702093326136*^9}, {3.8047022755650516`*^9, 3.8047023650525317`*^9}, {
   3.8047024721076717`*^9, 3.804702489244834*^9}, {3.804702537412427*^9, 
   3.8047025618691015`*^9}, {3.804702720842552*^9, 3.80470282795698*^9}, {
   3.804702866428603*^9, 3.8047030000048227`*^9}, {3.804703131480861*^9, 
   3.8047032493938103`*^9}, {3.8047032891116905`*^9, 3.80470331222789*^9}, 
   3.804703359005288*^9, {3.804703477163783*^9, 3.8047035408352675`*^9}, {
   3.8047036521010704`*^9, 3.8047036929463625`*^9}, {3.8047037310726366`*^9, 
   3.804703789615859*^9}, {3.8047039142409353`*^9, 3.8047039589557085`*^9}, {
   3.804704006849724*^9, 3.804704026833577*^9}, {3.804704074997075*^9, 
   3.804704081278573*^9}, 3.8049417141879344`*^9, {3.8051290848641777`*^9, 
   3.805129088209276*^9}, {3.805129226901373*^9, 3.8051292269614153`*^9}, {
   3.8051296214987803`*^9, 3.805129633586362*^9}, {3.805132035928999*^9, 
   3.805132056890424*^9}, {3.805132136975346*^9, 3.8051321370492125`*^9}, {
   3.805132237994361*^9, 3.805132252946061*^9}, {3.805459196096551*^9, 
   3.8054592018878784`*^9}, {3.8060750610220757`*^9, 3.806075067596778*^9}, {
   3.8060821211420507`*^9, 3.806082122156596*^9}, {3.8060829093941736`*^9, 
   3.8060829104006233`*^9}, {3.806083640011304*^9, 3.8060836426733527`*^9}, {
   3.806085501525487*^9, 3.8060855037162437`*^9}, {3.806085723618414*^9, 
   3.806085740673563*^9}, {3.8061852409709373`*^9, 3.8061852473924065`*^9}, 
   3.8061853092806454`*^9, {3.8065156987545104`*^9, 3.8065156988205004`*^9}, {
   3.8164595933829265`*^9, 3.8164595962993293`*^9}, {3.816459688990092*^9, 
   3.816459689046215*^9}, {3.8164598610426445`*^9, 3.816459867114018*^9}, {
   3.8164599138763695`*^9, 3.81645991395255*^9}, {3.820606859408224*^9, 
   3.8206068661433396`*^9}, {3.824568196729372*^9, 3.824568199772852*^9}, {
   3.8330466946924624`*^9, 3.833046699817705*^9}, 3.871490183530436*^9},
 CellLabel->
  "In[121]:=",ExpressionUUID->"0d10a79f-8cc2-40f3-9cba-27d8d13148ae"],

Cell[BoxData[
 RowBox[{
  RowBox[{
   RowBox[{"data", "[", "\"\<35-80-35_PIM2MIMDATA\>\"", "]"}], "=", 
   RowBox[{"{", 
    RowBox[{
     RowBox[{"{", 
      RowBox[{
       RowBox[{"{", 
        RowBox[{"50", ",", "488", ",", "0.5109468899`"}], "}"}], ",", 
       RowBox[{"{", 
        RowBox[{"50", ",", "489", ",", "0.5129107187`"}], "}"}], ",", 
       RowBox[{"{", 
        RowBox[{"50", ",", "490", ",", "0.5135451774`"}], "}"}], ",", 
       RowBox[{"{", 
        RowBox[{"50", ",", "491", ",", "0.5109404675`"}], "}"}], ",", 
       RowBox[{"{", 
        RowBox[{"50", ",", "492", ",", "0.5102672758`"}], "}"}], ",", 
       RowBox[{"{", 
        RowBox[{"50", ",", "493", ",", "0.5078881007`"}], "}"}], ",", 
       RowBox[{"{", 
        RowBox[{"50", ",", "494", ",", "0.5053760366`"}], "}"}], ",", 
       RowBox[{"{", 
        RowBox[{"50", ",", "495", ",", "0.4971195584`"}], "}"}], ",", 
       RowBox[{"{", 
        RowBox[{"50", ",", "496", ",", "0.5038137767`"}], "}"}], ",", 
       RowBox[{"{", 
        RowBox[{"50", ",", "497", ",", "0.4946073943`"}], "}"}], ",", 
       RowBox[{"{", 
        RowBox[{"50", ",", "498", ",", "0.5010133401`"}], "}"}], ",", 
       RowBox[{"{", 
        RowBox[{"50", ",", "499", ",", "0.5137561678`"}], "}"}], ",", 
       RowBox[{"{", 
        RowBox[{"50", ",", "500", ",", "0.4975706861`"}], "}"}], ",", 
       RowBox[{"{", 
        RowBox[{"50", ",", "501", ",", "0.4955101974`"}], "}"}], ",", 
       RowBox[{"{", 
        RowBox[{"50", ",", "502", ",", "0.482784537`"}], "}"}], ",", 
       RowBox[{"{", 
        RowBox[{"50", ",", "503", ",", "0.4889873118`"}], "}"}], ",", 
       RowBox[{"{", 
        RowBox[{"50", ",", "504", ",", "0.47816413`"}], "}"}], ",", 
       RowBox[{"{", 
        RowBox[{"50", ",", "505", ",", "0.4853196351`"}], "}"}], ",", 
       RowBox[{"{", 
        RowBox[{"50", ",", "506", ",", "0.47386071`"}], "}"}], ",", 
       RowBox[{"{", 
        RowBox[{"50", ",", "507", ",", "0.47582376`"}], "}"}], ",", 
       RowBox[{"{", 
        RowBox[{"50", ",", "508", ",", "0.476963463`"}], "}"}], ",", 
       RowBox[{"{", 
        RowBox[{"50", ",", "509", ",", "0.4606700202`"}], "}"}], ",", 
       RowBox[{"{", 
        RowBox[{"50", ",", "510", ",", "0.46482438`"}], "}"}], ",", 
       RowBox[{"{", 
        RowBox[{"50", ",", "511", ",", "0.4638449389`"}], "}"}], ",", 
       RowBox[{"{", 
        RowBox[{"50", ",", "512", ",", "0.4577030339`"}], "}"}], ",", 
       RowBox[{"{", 
        RowBox[{"50", ",", "513", ",", "0.4524021079`"}], "}"}], ",", 
       RowBox[{"{", 
        RowBox[{"50", ",", "514", ",", "0.4493103605`"}], "}"}], ",", 
       RowBox[{"{", 
        RowBox[{"50", ",", "515", ",", "0.4445909071`"}], "}"}], ",", 
       RowBox[{"{", 
        RowBox[{"50", ",", "516", ",", "0.4355810748`"}], "}"}], ",", 
       RowBox[{"{", 
        RowBox[{"50", ",", "517", ",", "0.4356877348`"}], "}"}], ",", 
       RowBox[{"{", 
        RowBox[{"50", ",", "518", ",", "0.4295702135`"}], "}"}], ",", 
       RowBox[{"{", 
        RowBox[{"50", ",", "519", ",", "0.4239174341`"}], "}"}], ",", 
       RowBox[{"{", 
        RowBox[{"50", ",", "520", ",", "0.4186927468`"}], "}"}], ",", 
       RowBox[{"{", 
        RowBox[{"50", ",", "521", ",", "0.4171046348`"}], "}"}], ",", 
       RowBox[{"{", 
        RowBox[{"50", ",", "522", ",", "0.4117033296`"}], "}"}], ",", 
       RowBox[{"{", 
        RowBox[{"50", ",", "523", ",", "0.405977281`"}], "}"}], ",", 
       RowBox[{"{", 
        RowBox[{"50", ",", "524", ",", "0.4006310454`"}], "}"}], ",", 
       RowBox[{"{", 
        RowBox[{"50", ",", "525", ",", "0.3958497706`"}], "}"}], ",", 
       RowBox[{"{", 
        RowBox[{"50", ",", "526", ",", "0.3873016135`"}], "}"}], ",", 
       RowBox[{"{", 
        RowBox[{"50", ",", "527", ",", "0.3796715074`"}], "}"}], ",", 
       RowBox[{"{", 
        RowBox[{"50", ",", "528", ",", "0.3783808924`"}], "}"}], ",", 
       RowBox[{"{", 
        RowBox[{"50", ",", "529", ",", "0.3724391245`"}], "}"}], ",", 
       RowBox[{"{", 
        RowBox[{"50", ",", "530", ",", "0.3667644104`"}], "}"}], ",", 
       RowBox[{"{", 
        RowBox[{"50", ",", "531", ",", "0.3555762149`"}], "}"}], ",", 
       RowBox[{"{", 
        RowBox[{"50", ",", "532", ",", "0.3535941802`"}], "}"}], ",", 
       RowBox[{"{", 
        RowBox[{"50", ",", "533", ",", "0.3480748532`"}], "}"}], ",", 
       RowBox[{"{", 
        RowBox[{"50", ",", "534", ",", "0.3388738455`"}], "}"}], ",", 
       RowBox[{"{", 
        RowBox[{"50", ",", "535", ",", "0.3371394379`"}], "}"}], ",", 
       RowBox[{"{", 
        RowBox[{"50", ",", "536", ",", "0.3283711316`"}], "}"}], ",", 
       RowBox[{"{", 
        RowBox[{"50", ",", "537", ",", "0.3231794567`"}], "}"}], ",", 
       RowBox[{"{", 
        RowBox[{"50", ",", "538", ",", "0.3161567632`"}], "}"}], ",", 
       RowBox[{"{", 
        RowBox[{"50", ",", "539", ",", "0.3104650502`"}], "}"}], ",", 
       RowBox[{"{", 
        RowBox[{"50", ",", "540", ",", "0.3032701161`"}], "}"}], ",", 
       RowBox[{"{", 
        RowBox[{"50", ",", "541", ",", "0.2972728471`"}], "}"}], ",", 
       RowBox[{"{", 
        RowBox[{"50", ",", "542", ",", "0.2916748173`"}], "}"}], ",", 
       RowBox[{"{", 
        RowBox[{"50", ",", "543", ",", "0.2783274373`"}], "}"}], ",", 
       RowBox[{"{", 
        RowBox[{"50", ",", "544", ",", "0.272813078`"}], "}"}], ",", 
       RowBox[{"{", 
        RowBox[{"50", ",", "545", ",", "0.2687517732`"}], "}"}], ",", 
       RowBox[{"{", 
        RowBox[{"50", ",", "546", ",", "0.2626324269`"}], "}"}], ",", 
       RowBox[{"{", 
        RowBox[{"50", ",", "547", ",", "0.2557857951`"}], "}"}], ",", 
       RowBox[{"{", 
        RowBox[{"50", ",", "548", ",", "0.2495729744`"}], "}"}], ",", 
       RowBox[{"{", 
        RowBox[{"50", ",", "549", ",", "0.2427011687`"}], "}"}], ",", 
       RowBox[{"{", 
        RowBox[{"50", ",", "550", ",", "0.2366848105`"}], "}"}], ",", 
       RowBox[{"{", 
        RowBox[{"50", ",", "551", ",", "0.2300007931`"}], "}"}], ",", 
       RowBox[{"{", 
        RowBox[{"50", ",", "552", ",", "0.2223040125`"}], "}"}], ",", 
       RowBox[{"{", 
        RowBox[{"50", ",", "553", ",", "0.2128583058`"}], "}"}], ",", 
       RowBox[{"{", 
        RowBox[{"50", ",", "554", ",", "0.2081315048`"}], "}"}], ",", 
       RowBox[{"{", 
        RowBox[{"50", ",", "555", ",", "0.2018203046`"}], "}"}], ",", 
       RowBox[{"{", 
        RowBox[{"50", ",", "556", ",", "0.1946112966`"}], "}"}], ",", 
       RowBox[{"{", 
        RowBox[{"50", ",", "557", ",", "0.1869506372`"}], "}"}], ",", 
       RowBox[{"{", 
        RowBox[{"50", ",", "558", ",", "0.179666308`"}], "}"}], ",", 
       RowBox[{"{", 
        RowBox[{"50", ",", "559", ",", "0.1735416597`"}], "}"}], ",", 
       RowBox[{"{", 
        RowBox[{"50", ",", "560", ",", "0.166399761`"}], "}"}], ",", 
       RowBox[{"{", 
        RowBox[{"50", ",", "561", ",", "0.1611578919`"}], "}"}], ",", 
       RowBox[{"{", 
        RowBox[{"50", ",", "562", ",", "0.1534116457`"}], "}"}], ",", 
       RowBox[{"{", 
        RowBox[{"50", ",", "563", ",", "0.1476471467`"}], "}"}], ",", 
       RowBox[{"{", 
        RowBox[{"50", ",", "564", ",", "0.1413741287`"}], "}"}], ",", 
       RowBox[{"{", 
        RowBox[{"50", ",", "565", ",", "0.1375376906`"}], "}"}], ",", 
       RowBox[{"{", 
        RowBox[{"50", ",", "566", ",", "0.135761305`"}], "}"}], ",", 
       RowBox[{"{", 
        RowBox[{"50", ",", "567", ",", "0.1323940313`"}], "}"}], ",", 
       RowBox[{"{", 
        RowBox[{"50", ",", "568", ",", "0.1265249289`"}], "}"}], ",", 
       RowBox[{"{", 
        RowBox[{"50", ",", "569", ",", "0.1145256358`"}], "}"}], ",", 
       RowBox[{"{", 
        RowBox[{"50", ",", "570", ",", "0.1080447802`"}], "}"}], ",", 
       RowBox[{"{", 
        RowBox[{"50", ",", "571", ",", "0.1022071857`"}], "}"}], ",", 
       RowBox[{"{", 
        RowBox[{"50", ",", "572", ",", "0.09939892`"}], "}"}], ",", 
       RowBox[{"{", 
        RowBox[{"50", ",", "573", ",", "0.0933783497`"}], "}"}], ",", 
       RowBox[{"{", 
        RowBox[{"50", ",", "574", ",", "0.0911384263`"}], "}"}], ",", 
       RowBox[{"{", 
        RowBox[{"50", ",", "575", ",", "0.0867143832`"}], "}"}], ",", 
       RowBox[{"{", 
        RowBox[{"50", ",", "576", ",", "0.0840140834`"}], "}"}], ",", 
       RowBox[{"{", 
        RowBox[{"50", ",", "577", ",", "0.0771535059`"}], "}"}], ",", 
       RowBox[{"{", 
        RowBox[{"50", ",", "578", ",", "0.0730723912`"}], "}"}], ",", 
       RowBox[{"{", 
        RowBox[{"50", ",", "579", ",", "0.0706856544`"}], "}"}], ",", 
       RowBox[{"{", 
        RowBox[{"50", ",", "580", ",", "0.0675613201`"}], "}"}], ",", 
       RowBox[{"{", 
        RowBox[{"50", ",", "581", ",", "0.0641243693`"}], "}"}], ",", 
       RowBox[{"{", 
        RowBox[{"50", ",", "582", ",", "0.0640387765`"}], "}"}], ",", 
       RowBox[{"{", 
        RowBox[{"50", ",", "583", ",", "0.0608598112`"}], "}"}], ",", 
       RowBox[{"{", 
        RowBox[{"50", ",", "584", ",", "0.0576490164`"}], "}"}], ",", 
       RowBox[{"{", 
        RowBox[{"50", ",", "585", ",", "0.0558687259`"}], "}"}], ",", 
       RowBox[{"{", 
        RowBox[{"50", ",", "586", ",", "0.0563135298`"}], "}"}], ",", 
       RowBox[{"{", 
        RowBox[{"50", ",", "587", ",", "0.0555338987`"}], "}"}], ",", 
       RowBox[{"{", 
        RowBox[{"50", ",", "588", ",", "0.0560392787`"}], "}"}], ",", 
       RowBox[{"{", 
        RowBox[{"50", ",", "589", ",", "0.0563743411`"}], "}"}], ",", 
       RowBox[{"{", 
        RowBox[{"50", ",", "590", ",", "0.0574022051`"}], "}"}], ",", 
       RowBox[{"{", 
        RowBox[{"50", ",", "591", ",", "0.0589405725`"}], "}"}], ",", 
       RowBox[{"{", 
        RowBox[{"50", ",", "592", ",", "0.0627503692`"}], "}"}], ",", 
       RowBox[{"{", 
        RowBox[{"50", ",", "593", ",", "0.065767413`"}], "}"}], ",", 
       RowBox[{"{", 
        RowBox[{"50", ",", "594", ",", "0.0681346731`"}], "}"}], ",", 
       RowBox[{"{", 
        RowBox[{"50", ",", "595", ",", "0.0708981581`"}], "}"}], ",", 
       RowBox[{"{", 
        RowBox[{"50", ",", "596", ",", "0.0771017436`"}], "}"}], ",", 
       RowBox[{"{", 
        RowBox[{"50", ",", "597", ",", "0.0814963245`"}], "}"}], ",", 
       RowBox[{"{", 
        RowBox[{"50", ",", "598", ",", "0.0864550301`"}], "}"}], ",", 
       RowBox[{"{", 
        RowBox[{"50", ",", "599", ",", "0.0916285873`"}], "}"}], ",", 
       RowBox[{"{", 
        RowBox[{"50", ",", "600", ",", "0.097054753`"}], "}"}], ",", 
       RowBox[{"{", 
        RowBox[{"50", ",", "601", ",", "0.1036341515`"}], "}"}], ",", 
       RowBox[{"{", 
        RowBox[{"50", ",", "602", ",", "0.1113038769`"}], "}"}], ",", 
       RowBox[{"{", 
        RowBox[{"50", ",", "603", ",", "0.1167527353`"}], "}"}], ",", 
       RowBox[{"{", 
        RowBox[{"50", ",", "604", ",", "0.124968329`"}], "}"}], ",", 
       RowBox[{"{", 
        RowBox[{"50", ",", "605", ",", "0.1329093339`"}], "}"}], ",", 
       RowBox[{"{", 
        RowBox[{"50", ",", "606", ",", "0.1424438877`"}], "}"}], ",", 
       RowBox[{"{", 
        RowBox[{"50", ",", "607", ",", "0.1490579288`"}], "}"}], ",", 
       RowBox[{"{", 
        RowBox[{"50", ",", "608", ",", "0.1595695465`"}], "}"}], ",", 
       RowBox[{"{", 
        RowBox[{"50", ",", "609", ",", "0.1697562001`"}], "}"}], ",", 
       RowBox[{"{", 
        RowBox[{"50", ",", "610", ",", "0.1787426125`"}], "}"}], ",", 
       RowBox[{"{", 
        RowBox[{"50", ",", "611", ",", "0.1885144164`"}], "}"}], ",", 
       RowBox[{"{", 
        RowBox[{"50", ",", "612", ",", "0.1964824322`"}], "}"}], ",", 
       RowBox[{"{", 
        RowBox[{"50", ",", "613", ",", "0.207491331`"}], "}"}], ",", 
       RowBox[{"{", 
        RowBox[{"50", ",", "614", ",", "0.2166780455`"}], "}"}], ",", 
       RowBox[{"{", 
        RowBox[{"50", ",", "615", ",", "0.2260727681`"}], "}"}], ",", 
       RowBox[{"{", 
        RowBox[{"50", ",", "616", ",", "0.2362262274`"}], "}"}], ",", 
       RowBox[{"{", 
        RowBox[{"50", ",", "617", ",", "0.2465740847`"}], "}"}], ",", 
       RowBox[{"{", 
        RowBox[{"50", ",", "618", ",", "0.2589508251`"}], "}"}], ",", 
       RowBox[{"{", 
        RowBox[{"50", ",", "619", ",", "0.267380229`"}], "}"}], ",", 
       RowBox[{"{", 
        RowBox[{"50", ",", "620", ",", "0.274606733`"}], "}"}], ",", 
       RowBox[{"{", 
        RowBox[{"50", ",", "621", ",", "0.2827292285`"}], "}"}], ",", 
       RowBox[{"{", 
        RowBox[{"50", ",", "622", ",", "0.2969674499`"}], "}"}], ",", 
       RowBox[{"{", 
        RowBox[{"50", ",", "623", ",", "0.3068163725`"}], "}"}], ",", 
       RowBox[{"{", 
        RowBox[{"50", ",", "624", ",", "0.3146636298`"}], "}"}], ",", 
       RowBox[{"{", 
        RowBox[{"50", ",", "625", ",", "0.3241950912`"}], "}"}], ",", 
       RowBox[{"{", 
        RowBox[{"50", ",", "626", ",", "0.3345043364`"}], "}"}], ",", 
       RowBox[{"{", 
        RowBox[{"50", ",", "627", ",", "0.3427935579`"}], "}"}], ",", 
       RowBox[{"{", 
        RowBox[{"50", ",", "628", ",", "0.3490272263`"}], "}"}], ",", 
       RowBox[{"{", 
        RowBox[{"50", ",", "629", ",", "0.3590265054`"}], "}"}], ",", 
       RowBox[{"{", 
        RowBox[{"50", ",", "630", ",", "0.3676257428`"}], "}"}], ",", 
       RowBox[{"{", 
        RowBox[{"50", ",", "631", ",", "0.3753706017`"}], "}"}], ",", 
       RowBox[{"{", 
        RowBox[{"50", ",", "632", ",", "0.3836022193`"}], "}"}], ",", 
       RowBox[{"{", 
        RowBox[{"50", ",", "633", ",", "0.391179255`"}], "}"}], ",", 
       RowBox[{"{", 
        RowBox[{"50", ",", "634", ",", "0.3977219781`"}], "}"}], ",", 
       RowBox[{"{", 
        RowBox[{"50", ",", "635", ",", "0.4050294341`"}], "}"}], ",", 
       RowBox[{"{", 
        RowBox[{"50", ",", "636", ",", "0.4113944943`"}], "}"}], ",", 
       RowBox[{"{", 
        RowBox[{"50", ",", "637", ",", "0.4171735266`"}], "}"}], ",", 
       RowBox[{"{", 
        RowBox[{"50", ",", "638", ",", "0.4235821776`"}], "}"}], ",", 
       RowBox[{"{", 
        RowBox[{"50", ",", "639", ",", "0.4270322661`"}], "}"}], ",", 
       RowBox[{"{", 
        RowBox[{"50", ",", "640", ",", "0.4335357449`"}], "}"}]}], "}"}], ",", 
     RowBox[{"{", 
      RowBox[{
       RowBox[{"{", 
        RowBox[{"51", ",", "488", ",", "0.5458102739`"}], "}"}], ",", 
       RowBox[{"{", 
        RowBox[{"51", ",", "489", ",", "0.4703153511`"}], "}"}], ",", 
       RowBox[{"{", 
        RowBox[{"51", ",", "490", ",", "0.552014716`"}], "}"}], ",", 
       RowBox[{"{", 
        RowBox[{"51", ",", "491", ",", "0.5623204998`"}], "}"}], ",", 
       RowBox[{"{", 
        RowBox[{"51", ",", "492", ",", "0.5616814731`"}], "}"}], ",", 
       RowBox[{"{", 
        RowBox[{"51", ",", "493", ",", "0.5536103147`"}], "}"}], ",", 
       RowBox[{"{", 
        RowBox[{"51", ",", "494", ",", "0.5532620978`"}], "}"}], ",", 
       RowBox[{"{", 
        RowBox[{"51", ",", "495", ",", "0.5363611817`"}], "}"}], ",", 
       RowBox[{"{", 
        RowBox[{"51", ",", "496", ",", "0.5456453885`"}], "}"}], ",", 
       RowBox[{"{", 
        RowBox[{"51", ",", "497", ",", "0.5357905499`"}], "}"}], ",", 
       RowBox[{"{", 
        RowBox[{"51", ",", "498", ",", "0.541864744`"}], "}"}], ",", 
       RowBox[{"{", 
        RowBox[{"51", ",", "499", ",", "0.5393678095`"}], "}"}], ",", 
       RowBox[{"{", 
        RowBox[{"51", ",", "500", ",", "0.5353876636`"}], "}"}], ",", 
       RowBox[{"{", 
        RowBox[{"51", ",", "501", ",", "0.5467345957`"}], "}"}], ",", 
       RowBox[{"{", 
        RowBox[{"51", ",", "502", ",", "0.5198481463`"}], "}"}], ",", 
       RowBox[{"{", 
        RowBox[{"51", ",", "503", ",", "0.524737721`"}], "}"}], ",", 
       RowBox[{"{", 
        RowBox[{"51", ",", "504", ",", "0.5129797435`"}], "}"}], ",", 
       RowBox[{"{", 
        RowBox[{"51", ",", "505", ",", "0.5197387469`"}], "}"}], ",", 
       RowBox[{"{", 
        RowBox[{"51", ",", "506", ",", "0.5078222995`"}], "}"}], ",", 
       RowBox[{"{", 
        RowBox[{"51", ",", "507", ",", "0.5066159183`"}], "}"}], ",", 
       RowBox[{"{", 
        RowBox[{"51", ",", "508", ",", "0.5073858661`"}], "}"}], ",", 
       RowBox[{"{", 
        RowBox[{"51", ",", "509", ",", "0.4979372652`"}], "}"}], ",", 
       RowBox[{"{", 
        RowBox[{"51", ",", "510", ",", "0.493399651`"}], "}"}], ",", 
       RowBox[{"{", 
        RowBox[{"51", ",", "511", ",", "0.4909174717`"}], "}"}], ",", 
       RowBox[{"{", 
        RowBox[{"51", ",", "512", ",", "0.483400318`"}], "}"}], ",", 
       RowBox[{"{", 
        RowBox[{"51", ",", "513", ",", "0.4761744901`"}], "}"}], ",", 
       RowBox[{"{", 
        RowBox[{"51", ",", "514", ",", "0.4720944193`"}], "}"}], ",", 
       RowBox[{"{", 
        RowBox[{"51", ",", "515", ",", "0.4649953291`"}], "}"}], ",", 
       RowBox[{"{", 
        RowBox[{"51", ",", "516", ",", "0.4536738077`"}], "}"}], ",", 
       RowBox[{"{", 
        RowBox[{"51", ",", "517", ",", "0.4536632518`"}], "}"}], ",", 
       RowBox[{"{", 
        RowBox[{"51", ",", "518", ",", "0.4462037447`"}], "}"}], ",", 
       RowBox[{"{", 
        RowBox[{"51", ",", "519", ",", "0.4384309683`"}], "}"}], ",", 
       RowBox[{"{", 
        RowBox[{"51", ",", "520", ",", "0.4320501981`"}], "}"}], ",", 
       RowBox[{"{", 
        RowBox[{"51", ",", "521", ",", "0.4296807985`"}], "}"}], ",", 
       RowBox[{"{", 
        RowBox[{"51", ",", "522", ",", "0.422150845`"}], "}"}], ",", 
       RowBox[{"{", 
        RowBox[{"51", ",", "523", ",", "0.4151406091`"}], "}"}], ",", 
       RowBox[{"{", 
        RowBox[{"51", ",", "524", ",", "0.4061259817`"}], "}"}], ",", 
       RowBox[{"{", 
        RowBox[{"51", ",", "525", ",", "0.4018843601`"}], "}"}], ",", 
       RowBox[{"{", 
        RowBox[{"51", ",", "526", ",", "0.3892465128`"}], "}"}], ",", 
       RowBox[{"{", 
        RowBox[{"51", ",", "527", ",", "0.3822895725`"}], "}"}], ",", 
       RowBox[{"{", 
        RowBox[{"51", ",", "528", ",", "0.3780416475`"}], "}"}], ",", 
       RowBox[{"{", 
        RowBox[{"51", ",", "529", ",", "0.3711405111`"}], "}"}], ",", 
       RowBox[{"{", 
        RowBox[{"51", ",", "530", ",", "0.3639476113`"}], "}"}], ",", 
       RowBox[{"{", 
        RowBox[{"51", ",", "531", ",", "0.3523896418`"}], "}"}], ",", 
       RowBox[{"{", 
        RowBox[{"51", ",", "532", ",", "0.3471409168`"}], "}"}], ",", 
       RowBox[{"{", 
        RowBox[{"51", ",", "533", ",", "0.3394050205`"}], "}"}], ",", 
       RowBox[{"{", 
        RowBox[{"51", ",", "534", ",", "0.3290742848`"}], "}"}], ",", 
       RowBox[{"{", 
        RowBox[{"51", ",", "535", ",", "0.3253046853`"}], "}"}], ",", 
       RowBox[{"{", 
        RowBox[{"51", ",", "536", ",", "0.31430371`"}], "}"}], ",", 
       RowBox[{"{", 
        RowBox[{"51", ",", "537", ",", "0.3077057958`"}], "}"}], ",", 
       RowBox[{"{", 
        RowBox[{"51", ",", "538", ",", "0.2988735519`"}], "}"}], ",", 
       RowBox[{"{", 
        RowBox[{"51", ",", "539", ",", "0.2894220694`"}], "}"}], ",", 
       RowBox[{"{", 
        RowBox[{"51", ",", "540", ",", "0.2820607054`"}], "}"}], ",", 
       RowBox[{"{", 
        RowBox[{"51", ",", "541", ",", "0.2743784324`"}], "}"}], ",", 
       RowBox[{"{", 
        RowBox[{"51", ",", "542", ",", "0.2671797867`"}], "}"}], ",", 
       RowBox[{"{", 
        RowBox[{"51", ",", "543", ",", "0.2522864488`"}], "}"}], ",", 
       RowBox[{"{", 
        RowBox[{"51", ",", "544", ",", "0.2447624488`"}], "}"}], ",", 
       RowBox[{"{", 
        RowBox[{"51", ",", "545", ",", "0.2384059468`"}], "}"}], ",", 
       RowBox[{"{", 
        RowBox[{"51", ",", "546", ",", "0.2305739318`"}], "}"}], ",", 
       RowBox[{"{", 
        RowBox[{"51", ",", "547", ",", "0.2219986298`"}], "}"}], ",", 
       RowBox[{"{", 
        RowBox[{"51", ",", "548", ",", "0.2141959292`"}], "}"}], ",", 
       RowBox[{"{", 
        RowBox[{"51", ",", "549", ",", "0.2052078888`"}], "}"}], ",", 
       RowBox[{"{", 
        RowBox[{"51", ",", "550", ",", "0.1980864839`"}], "}"}], ",", 
       RowBox[{"{", 
        RowBox[{"51", ",", "551", ",", "0.1884948257`"}], "}"}], ",", 
       RowBox[{"{", 
        RowBox[{"51", ",", "552", ",", "0.1804276428`"}], "}"}], ",", 
       RowBox[{"{", 
        RowBox[{"51", ",", "553", ",", "0.1698095085`"}], "}"}], ",", 
       RowBox[{"{", 
        RowBox[{"51", ",", "554", ",", "0.1628300328`"}], "}"}], ",", 
       RowBox[{"{", 
        RowBox[{"51", ",", "555", ",", "0.1556924011`"}], "}"}], ",", 
       RowBox[{"{", 
        RowBox[{"51", ",", "556", ",", "0.1470496895`"}], "}"}], ",", 
       RowBox[{"{", 
        RowBox[{"51", ",", "557", ",", "0.1377885508`"}], "}"}], ",", 
       RowBox[{"{", 
        RowBox[{"51", ",", "558", ",", "0.129709567`"}], "}"}], ",", 
       RowBox[{"{", 
        RowBox[{"51", ",", "559", ",", "0.1224542937`"}], "}"}], ",", 
       RowBox[{"{", 
        RowBox[{"51", ",", "560", ",", "0.1144183135`"}], "}"}], ",", 
       RowBox[{"{", 
        RowBox[{"51", ",", "561", ",", "0.1087390624`"}], "}"}], ",", 
       RowBox[{"{", 
        RowBox[{"51", ",", "562", ",", "0.0997204506`"}], "}"}], ",", 
       RowBox[{"{", 
        RowBox[{"51", ",", "563", ",", "0.0933437539`"}], "}"}], ",", 
       RowBox[{"{", 
        RowBox[{"51", ",", "564", ",", "0.0863543204`"}], "}"}], ",", 
       RowBox[{"{", 
        RowBox[{"51", ",", "565", ",", "0.0843475609`"}], "}"}], ",", 
       RowBox[{"{", 
        RowBox[{"51", ",", "566", ",", "0.0800474807`"}], "}"}], ",", 
       RowBox[{"{", 
        RowBox[{"51", ",", "567", ",", "0.0726450131`"}], "}"}], ",", 
       RowBox[{"{", 
        RowBox[{"51", ",", "568", ",", "0.0671822996`"}], "}"}], ",", 
       RowBox[{"{", 
        RowBox[{"51", ",", "569", ",", "0.0610438256`"}], "}"}], ",", 
       RowBox[{"{", 
        RowBox[{"51", ",", "570", ",", "0.0559332366`"}], "}"}], ",", 
       RowBox[{"{", 
        RowBox[{"51", ",", "571", ",", "0.0510283501`"}], "}"}], ",", 
       RowBox[{"{", 
        RowBox[{"51", ",", "572", ",", "0.0498108888`"}], "}"}], ",", 
       RowBox[{"{", 
        RowBox[{"51", ",", "573", ",", "0.0444940941`"}], "}"}], ",", 
       RowBox[{"{", 
        RowBox[{"51", ",", "574", ",", "0.0451245518`"}], "}"}], ",", 
       RowBox[{"{", 
        RowBox[{"51", ",", "575", ",", "0.0392178883`"}], "}"}], ",", 
       RowBox[{"{", 
        RowBox[{"51", ",", "576", ",", "0.0359632213`"}], "}"}], ",", 
       RowBox[{"{", 
        RowBox[{"51", ",", "577", ",", "0.0355505862`"}], "}"}], ",", 
       RowBox[{"{", 
        RowBox[{"51", ",", "578", ",", "0.0346689831`"}], "}"}], ",", 
       RowBox[{"{", 
        RowBox[{"51", ",", "579", ",", "0.0349422192`"}], "}"}], ",", 
       RowBox[{"{", 
        RowBox[{"51", ",", "580", ",", "0.0362377534`"}], "}"}], ",", 
       RowBox[{"{", 
        RowBox[{"51", ",", "581", ",", "0.0346242405`"}], "}"}], ",", 
       RowBox[{"{", 
        RowBox[{"51", ",", "582", ",", "0.0373482094`"}], "}"}], ",", 
       RowBox[{"{", 
        RowBox[{"51", ",", "583", ",", "0.0371254428`"}], "}"}], ",", 
       RowBox[{"{", 
        RowBox[{"51", ",", "584", ",", "0.0388072884`"}], "}"}], ",", 
       RowBox[{"{", 
        RowBox[{"51", ",", "585", ",", "0.042557364`"}], "}"}], ",", 
       RowBox[{"{", 
        RowBox[{"51", ",", "586", ",", "0.0462533582`"}], "}"}], ",", 
       RowBox[{"{", 
        RowBox[{"51", ",", "587", ",", "0.050628116`"}], "}"}], ",", 
       RowBox[{"{", 
        RowBox[{"51", ",", "588", ",", "0.0561556226`"}], "}"}], ",", 
       RowBox[{"{", 
        RowBox[{"51", ",", "589", ",", "0.0604147838`"}], "}"}], ",", 
       RowBox[{"{", 
        RowBox[{"51", ",", "590", ",", "0.0687211828`"}], "}"}], ",", 
       RowBox[{"{", 
        RowBox[{"51", ",", "591", ",", "0.0747484386`"}], "}"}], ",", 
       RowBox[{"{", 
        RowBox[{"51", ",", "592", ",", "0.0843173899`"}], "}"}], ",", 
       RowBox[{"{", 
        RowBox[{"51", ",", "593", ",", "0.0924604525`"}], "}"}], ",", 
       RowBox[{"{", 
        RowBox[{"51", ",", "594", ",", "0.099671242`"}], "}"}], ",", 
       RowBox[{"{", 
        RowBox[{"51", ",", "595", ",", "0.1075054979`"}], "}"}], ",", 
       RowBox[{"{", 
        RowBox[{"51", ",", "596", ",", "0.121050885`"}], "}"}], ",", 
       RowBox[{"{", 
        RowBox[{"51", ",", "597", ",", "0.1300656922`"}], "}"}], ",", 
       RowBox[{"{", 
        RowBox[{"51", ",", "598", ",", "0.1392882446`"}], "}"}], ",", 
       RowBox[{"{", 
        RowBox[{"51", ",", "599", ",", "0.1495502368`"}], "}"}], ",", 
       RowBox[{"{", 
        RowBox[{"51", ",", "600", ",", "0.1597742393`"}], "}"}], ",", 
       RowBox[{"{", 
        RowBox[{"51", ",", "601", ",", "0.1698711277`"}], "}"}], ",", 
       RowBox[{"{", 
        RowBox[{"51", ",", "602", ",", "0.1830498972`"}], "}"}], ",", 
       RowBox[{"{", 
        RowBox[{"51", ",", "603", ",", "0.1915956554`"}], "}"}], ",", 
       RowBox[{"{", 
        RowBox[{"51", ",", "604", ",", "0.2050453263`"}], "}"}], ",", 
       RowBox[{"{", 
        RowBox[{"51", ",", "605", ",", "0.2165987542`"}], "}"}], ",", 
       RowBox[{"{", 
        RowBox[{"51", ",", "606", ",", "0.2291808335`"}], "}"}], ",", 
       RowBox[{"{", 
        RowBox[{"51", ",", "607", ",", "0.2383887247`"}], "}"}], ",", 
       RowBox[{"{", 
        RowBox[{"51", ",", "608", ",", "0.2527591771`"}], "}"}], ",", 
       RowBox[{"{", 
        RowBox[{"51", ",", "609", ",", "0.2662974075`"}], "}"}], ",", 
       RowBox[{"{", 
        RowBox[{"51", ",", "610", ",", "0.2785551193`"}], "}"}], ",", 
       RowBox[{"{", 
        RowBox[{"51", ",", "611", ",", "0.2904540429`"}], "}"}], ",", 
       RowBox[{"{", 
        RowBox[{"51", ",", "612", ",", "0.3002280974`"}], "}"}], ",", 
       RowBox[{"{", 
        RowBox[{"51", ",", "613", ",", "0.3128201626`"}], "}"}], ",", 
       RowBox[{"{", 
        RowBox[{"51", ",", "614", ",", "0.3233958981`"}], "}"}], ",", 
       RowBox[{"{", 
        RowBox[{"51", ",", "615", ",", "0.3345821928`"}], "}"}], ",", 
       RowBox[{"{", 
        RowBox[{"51", ",", "616", ",", "0.3457614073`"}], "}"}], ",", 
       RowBox[{"{", 
        RowBox[{"51", ",", "617", ",", "0.3567134553`"}], "}"}], ",", 
       RowBox[{"{", 
        RowBox[{"51", ",", "618", ",", "0.3702252635`"}], "}"}], ",", 
       RowBox[{"{", 
        RowBox[{"51", ",", "619", ",", "0.3801576381`"}], "}"}], ",", 
       RowBox[{"{", 
        RowBox[{"51", ",", "620", ",", "0.3863323327`"}], "}"}], ",", 
       RowBox[{"{", 
        RowBox[{"51", ",", "621", ",", "0.394587459`"}], "}"}], ",", 
       RowBox[{"{", 
        RowBox[{"51", ",", "622", ",", "0.4083435572`"}], "}"}], ",", 
       RowBox[{"{", 
        RowBox[{"51", ",", "623", ",", "0.4191986091`"}], "}"}], ",", 
       RowBox[{"{", 
        RowBox[{"51", ",", "624", ",", "0.4257156209`"}], "}"}], ",", 
       RowBox[{"{", 
        RowBox[{"51", ",", "625", ",", "0.4356613822`"}], "}"}], ",", 
       RowBox[{"{", 
        RowBox[{"51", ",", "626", ",", "0.4449424216`"}], "}"}], ",", 
       RowBox[{"{", 
        RowBox[{"51", ",", "627", ",", "0.4525527981`"}], "}"}], ",", 
       RowBox[{"{", 
        RowBox[{"51", ",", "628", ",", "0.4594747648`"}], "}"}], ",", 
       RowBox[{"{", 
        RowBox[{"51", ",", "629", ",", "0.4684222953`"}], "}"}], ",", 
       RowBox[{"{", 
        RowBox[{"51", ",", "630", ",", "0.4755223077`"}], "}"}], ",", 
       RowBox[{"{", 
        RowBox[{"51", ",", "631", ",", "0.4831563115`"}], "}"}], ",", 
       RowBox[{"{", 
        RowBox[{"51", ",", "632", ",", "0.4885243022`"}], "}"}], ",", 
       RowBox[{"{", 
        RowBox[{"51", ",", "633", ",", "0.496055697`"}], "}"}], ",", 
       RowBox[{"{", 
        RowBox[{"51", ",", "634", ",", "0.5022944635`"}], "}"}], ",", 
       RowBox[{"{", 
        RowBox[{"51", ",", "635", ",", "0.508283083`"}], "}"}], ",", 
       RowBox[{"{", 
        RowBox[{"51", ",", "636", ",", "0.5126851808`"}], "}"}], ",", 
       RowBox[{"{", 
        RowBox[{"51", ",", "637", ",", "0.5160536191`"}], "}"}], ",", 
       RowBox[{"{", 
        RowBox[{"51", ",", "638", ",", "0.5232022546`"}], "}"}], ",", 
       RowBox[{"{", 
        RowBox[{"51", ",", "639", ",", "0.5263242675`"}], "}"}], ",", 
       RowBox[{"{", 
        RowBox[{"51", ",", "640", ",", "0.5315357869`"}], "}"}]}], "}"}], ",", 
     RowBox[{"{", 
      RowBox[{
       RowBox[{"{", 
        RowBox[{"52", ",", "488", ",", "0.6062709729`"}], "}"}], ",", 
       RowBox[{"{", 
        RowBox[{"52", ",", "489", ",", "0.6194386934`"}], "}"}], ",", 
       RowBox[{"{", 
        RowBox[{"52", ",", "490", ",", "0.6194458416`"}], "}"}], ",", 
       RowBox[{"{", 
        RowBox[{"52", ",", "491", ",", "0.6145649168`"}], "}"}], ",", 
       RowBox[{"{", 
        RowBox[{"52", ",", "492", ",", "0.6114895019`"}], "}"}], ",", 
       RowBox[{"{", 
        RowBox[{"52", ",", "493", ",", "0.607904618`"}], "}"}], ",", 
       RowBox[{"{", 
        RowBox[{"52", ",", "494", ",", "0.6060132437`"}], "}"}], ",", 
       RowBox[{"{", 
        RowBox[{"52", ",", "495", ",", "0.5927825662`"}], "}"}], ",", 
       RowBox[{"{", 
        RowBox[{"52", ",", "496", ",", "0.5996526619`"}], "}"}], ",", 
       RowBox[{"{", 
        RowBox[{"52", ",", "497", ",", "0.5877656861`"}], "}"}], ",", 
       RowBox[{"{", 
        RowBox[{"52", ",", "498", ",", "0.6140484028`"}], "}"}], ",", 
       RowBox[{"{", 
        RowBox[{"52", ",", "499", ",", "0.5877291982`"}], "}"}], ",", 
       RowBox[{"{", 
        RowBox[{"52", ",", "500", ",", "0.6037857111`"}], "}"}], ",", 
       RowBox[{"{", 
        RowBox[{"52", ",", "501", ",", "0.5821466138`"}], "}"}], ",", 
       RowBox[{"{", 
        RowBox[{"52", ",", "502", ",", "0.5650886952`"}], "}"}], ",", 
       RowBox[{"{", 
        RowBox[{"52", ",", "503", ",", "0.5707779022`"}], "}"}], ",", 
       RowBox[{"{", 
        RowBox[{"52", ",", "504", ",", "0.5584177498`"}], "}"}], ",", 
       RowBox[{"{", 
        RowBox[{"52", ",", "505", ",", "0.5634232397`"}], "}"}], ",", 
       RowBox[{"{", 
        RowBox[{"52", ",", "506", ",", "0.5514532264`"}], "}"}], ",", 
       RowBox[{"{", 
        RowBox[{"52", ",", "507", ",", "0.550406876`"}], "}"}], ",", 
       RowBox[{"{", 
        RowBox[{"52", ",", "508", ",", "0.5483024066`"}], "}"}], ",", 
       RowBox[{"{", 
        RowBox[{"52", ",", "509", ",", "0.5362358438`"}], "}"}], ",", 
       RowBox[{"{", 
        RowBox[{"52", ",", "510", ",", "0.5313114822`"}], "}"}], ",", 
       RowBox[{"{", 
        RowBox[{"52", ",", "511", ",", "0.5277688732`"}], "}"}], ",", 
       RowBox[{"{", 
        RowBox[{"52", ",", "512", ",", "0.5187059678`"}], "}"}], ",", 
       RowBox[{"{", 
        RowBox[{"52", ",", "513", ",", "0.5100311339`"}], "}"}], ",", 
       RowBox[{"{", 
        RowBox[{"52", ",", "514", ",", "0.5048636063`"}], "}"}], ",", 
       RowBox[{"{", 
        RowBox[{"52", ",", "515", ",", "0.4964778707`"}], "}"}], ",", 
       RowBox[{"{", 
        RowBox[{"52", ",", "516", ",", "0.4833738385`"}], "}"}], ",", 
       RowBox[{"{", 
        RowBox[{"52", ",", "517", ",", "0.482986543`"}], "}"}], ",", 
       RowBox[{"{", 
        RowBox[{"52", ",", "518", ",", "0.4736454864`"}], "}"}], ",", 
       RowBox[{"{", 
        RowBox[{"52", ",", "519", ",", "0.4643538861`"}], "}"}], ",", 
       RowBox[{"{", 
        RowBox[{"52", ",", "520", ",", "0.4565235267`"}], "}"}], ",", 
       RowBox[{"{", 
        RowBox[{"52", ",", "521", ",", "0.4536507419`"}], "}"}], ",", 
       RowBox[{"{", 
        RowBox[{"52", ",", "522", ",", "0.4440413981`"}], "}"}], ",", 
       RowBox[{"{", 
        RowBox[{"52", ",", "523", ",", "0.4359622447`"}], "}"}], ",", 
       RowBox[{"{", 
        RowBox[{"52", ",", "524", ",", "0.4249844167`"}], "}"}], ",", 
       RowBox[{"{", 
        RowBox[{"52", ",", "525", ",", "0.4192788677`"}], "}"}], ",", 
       RowBox[{"{", 
        RowBox[{"52", ",", "526", ",", "0.4074430201`"}], "}"}], ",", 
       RowBox[{"{", 
        RowBox[{"52", ",", "527", ",", "0.396100992`"}], "}"}], ",", 
       RowBox[{"{", 
        RowBox[{"52", ",", "528", ",", "0.3914226285`"}], "}"}], ",", 
       RowBox[{"{", 
        RowBox[{"52", ",", "529", ",", "0.3827327628`"}], "}"}], ",", 
       RowBox[{"{", 
        RowBox[{"52", ",", "530", ",", "0.3742348909`"}], "}"}], ",", 
       RowBox[{"{", 
        RowBox[{"52", ",", "531", ",", "0.3608137983`"}], "}"}], ",", 
       RowBox[{"{", 
        RowBox[{"52", ",", "532", ",", "0.3547132239`"}], "}"}], ",", 
       RowBox[{"{", 
        RowBox[{"52", ",", "533", ",", "0.3453166178`"}], "}"}], ",", 
       RowBox[{"{", 
        RowBox[{"52", ",", "534", ",", "0.334086436`"}], "}"}], ",", 
       RowBox[{"{", 
        RowBox[{"52", ",", "535", ",", "0.3281835343`"}], "}"}], ",", 
       RowBox[{"{", 
        RowBox[{"52", ",", "536", ",", "0.315601832`"}], "}"}], ",", 
       RowBox[{"{", 
        RowBox[{"52", ",", "537", ",", "0.3073812112`"}], "}"}], ",", 
       RowBox[{"{", 
        RowBox[{"52", ",", "538", ",", "0.2966717455`"}], "}"}], ",", 
       RowBox[{"{", 
        RowBox[{"52", ",", "539", ",", "0.286633722`"}], "}"}], ",", 
       RowBox[{"{", 
        RowBox[{"52", ",", "540", ",", "0.2778156811`"}], "}"}], ",", 
       RowBox[{"{", 
        RowBox[{"52", ",", "541", ",", "0.2686924321`"}], "}"}], ",", 
       RowBox[{"{", 
        RowBox[{"52", ",", "542", ",", "0.2601913215`"}], "}"}], ",", 
       RowBox[{"{", 
        RowBox[{"52", ",", "543", ",", "0.2439626247`"}], "}"}], ",", 
       RowBox[{"{", 
        RowBox[{"52", ",", "544", ",", "0.2355454688`"}], "}"}], ",", 
       RowBox[{"{", 
        RowBox[{"52", ",", "545", ",", "0.2274743641`"}], "}"}], ",", 
       RowBox[{"{", 
        RowBox[{"52", ",", "546", ",", "0.2182242607`"}], "}"}], ",", 
       RowBox[{"{", 
        RowBox[{"52", ",", "547", ",", "0.2090548532`"}], "}"}], ",", 
       RowBox[{"{", 
        RowBox[{"52", ",", "548", ",", "0.2005423547`"}], "}"}], ",", 
       RowBox[{"{", 
        RowBox[{"52", ",", "549", ",", "0.1905012375`"}], "}"}], ",", 
       RowBox[{"{", 
        RowBox[{"52", ",", "550", ",", "0.183076626`"}], "}"}], ",", 
       RowBox[{"{", 
        RowBox[{"52", ",", "551", ",", "0.1723383096`"}], "}"}], ",", 
       RowBox[{"{", 
        RowBox[{"52", ",", "552", ",", "0.1640253544`"}], "}"}], ",", 
       RowBox[{"{", 
        RowBox[{"52", ",", "553", ",", "0.1534657162`"}], "}"}], ",", 
       RowBox[{"{", 
        RowBox[{"52", ",", "554", ",", "0.1454247223`"}], "}"}], ",", 
       RowBox[{"{", 
        RowBox[{"52", ",", "555", ",", "0.1386386227`"}], "}"}], ",", 
       RowBox[{"{", 
        RowBox[{"52", ",", "556", ",", "0.1300150118`"}], "}"}], ",", 
       RowBox[{"{", 
        RowBox[{"52", ",", "557", ",", "0.120899997`"}], "}"}], ",", 
       RowBox[{"{", 
        RowBox[{"52", ",", "558", ",", "0.1130918294`"}], "}"}], ",", 
       RowBox[{"{", 
        RowBox[{"52", ",", "559", ",", "0.1064732429`"}], "}"}], ",", 
       RowBox[{"{", 
        RowBox[{"52", ",", "560", ",", "0.0988217646`"}], "}"}], ",", 
       RowBox[{"{", 
        RowBox[{"52", ",", "561", ",", "0.0947343318`"}], "}"}], ",", 
       RowBox[{"{", 
        RowBox[{"52", ",", "562", ",", "0.0865897252`"}], "}"}], ",", 
       RowBox[{"{", 
        RowBox[{"52", ",", "563", ",", "0.0817784411`"}], "}"}], ",", 
       RowBox[{"{", 
        RowBox[{"52", ",", "564", ",", "0.0767610205`"}], "}"}], ",", 
       RowBox[{"{", 
        RowBox[{"52", ",", "565", ",", "0.077438547`"}], "}"}], ",", 
       RowBox[{"{", 
        RowBox[{"52", ",", "566", ",", "0.0758599262`"}], "}"}], ",", 
       RowBox[{"{", 
        RowBox[{"52", ",", "567", ",", "0.0698588018`"}], "}"}], ",", 
       RowBox[{"{", 
        RowBox[{"52", ",", "568", ",", "0.0670315872`"}], "}"}], ",", 
       RowBox[{"{", 
        RowBox[{"52", ",", "569", ",", "0.0634359699`"}], "}"}], ",", 
       RowBox[{"{", 
        RowBox[{"52", ",", "570", ",", "0.062032212`"}], "}"}], ",", 
       RowBox[{"{", 
        RowBox[{"52", ",", "571", ",", "0.0604503837`"}], "}"}], ",", 
       RowBox[{"{", 
        RowBox[{"52", ",", "572", ",", "0.0625846932`"}], "}"}], ",", 
       RowBox[{"{", 
        RowBox[{"52", ",", "573", ",", "0.0607265516`"}], "}"}], ",", 
       RowBox[{"{", 
        RowBox[{"52", ",", "574", ",", "0.065577484`"}], "}"}], ",", 
       RowBox[{"{", 
        RowBox[{"52", ",", "575", ",", "0.0645283621`"}], "}"}], ",", 
       RowBox[{"{", 
        RowBox[{"52", ",", "576", ",", "0.0640795818`"}], "}"}], ",", 
       RowBox[{"{", 
        RowBox[{"52", ",", "577", ",", "0.0678275253`"}], "}"}], ",", 
       RowBox[{"{", 
        RowBox[{"52", ",", "578", ",", "0.0726436104`"}], "}"}], ",", 
       RowBox[{"{", 
        RowBox[{"52", ",", "579", ",", "0.0767996796`"}], "}"}], ",", 
       RowBox[{"{", 
        RowBox[{"52", ",", "580", ",", "0.0843126454`"}], "}"}], ",", 
       RowBox[{"{", 
        RowBox[{"52", ",", "581", ",", "0.0866922368`"}], "}"}], ",", 
       RowBox[{"{", 
        RowBox[{"52", ",", "582", ",", "0.0932332326`"}], "}"}], ",", 
       RowBox[{"{", 
        RowBox[{"52", ",", "583", ",", "0.1009864696`"}], "}"}], ",", 
       RowBox[{"{", 
        RowBox[{"52", ",", "584", ",", "0.1057450579`"}], "}"}], ",", 
       RowBox[{"{", 
        RowBox[{"52", ",", "585", ",", "0.1156752783`"}], "}"}], ",", 
       RowBox[{"{", 
        RowBox[{"52", ",", "586", ",", "0.1231667661`"}], "}"}], ",", 
       RowBox[{"{", 
        RowBox[{"52", ",", "587", ",", "0.1334361488`"}], "}"}], ",", 
       RowBox[{"{", 
        RowBox[{"52", ",", "588", ",", "0.1433653738`"}], "}"}], ",", 
       RowBox[{"{", 
        RowBox[{"52", ",", "589", ",", "0.1522832801`"}], "}"}], ",", 
       RowBox[{"{", 
        RowBox[{"52", ",", "590", ",", "0.1661236814`"}], "}"}], ",", 
       RowBox[{"{", 
        RowBox[{"52", ",", "591", ",", "0.1758797598`"}], "}"}], ",", 
       RowBox[{"{", 
        RowBox[{"52", ",", "592", ",", "0.1904258747`"}], "}"}], ",", 
       RowBox[{"{", 
        RowBox[{"52", ",", "593", ",", "0.2015460919`"}], "}"}], ",", 
       RowBox[{"{", 
        RowBox[{"52", ",", "594", ",", "0.2119994317`"}], "}"}], ",", 
       RowBox[{"{", 
        RowBox[{"52", ",", "595", ",", "0.2233962855`"}], "}"}], ",", 
       RowBox[{"{", 
        RowBox[{"52", ",", "596", ",", "0.241195466`"}], "}"}], ",", 
       RowBox[{"{", 
        RowBox[{"52", ",", "597", ",", "0.2521676515`"}], "}"}], ",", 
       RowBox[{"{", 
        RowBox[{"52", ",", "598", ",", "0.2638636494`"}], "}"}], ",", 
       RowBox[{"{", 
        RowBox[{"52", ",", "599", ",", "0.2765180675`"}], "}"}], ",", 
       RowBox[{"{", 
        RowBox[{"52", ",", "600", ",", "0.2882544823`"}], "}"}], ",", 
       RowBox[{"{", 
        RowBox[{"52", ",", "601", ",", "0.2999535693`"}], "}"}], ",", 
       RowBox[{"{", 
        RowBox[{"52", ",", "602", ",", "0.3153187367`"}], "}"}], ",", 
       RowBox[{"{", 
        RowBox[{"52", ",", "603", ",", "0.3250864492`"}], "}"}], ",", 
       RowBox[{"{", 
        RowBox[{"52", ",", "604", ",", "0.3383683369`"}], "}"}], ",", 
       RowBox[{"{", 
        RowBox[{"52", ",", "605", ",", "0.3494120756`"}], "}"}], ",", 
       RowBox[{"{", 
        RowBox[{"52", ",", "606", ",", "0.3641766272`"}], "}"}], ",", 
       RowBox[{"{", 
        RowBox[{"52", ",", "607", ",", "0.3731757192`"}], "}"}], ",", 
       RowBox[{"{", 
        RowBox[{"52", ",", "608", ",", "0.3873321967`"}], "}"}], ",", 
       RowBox[{"{", 
        RowBox[{"52", ",", "609", ",", "0.4011327395`"}], "}"}], ",", 
       RowBox[{"{", 
        RowBox[{"52", ",", "610", ",", "0.412597015`"}], "}"}], ",", 
       RowBox[{"{", 
        RowBox[{"52", ",", "611", ",", "0.4232380887`"}], "}"}], ",", 
       RowBox[{"{", 
        RowBox[{"52", ",", "612", ",", "0.4324746201`"}], "}"}], ",", 
       RowBox[{"{", 
        RowBox[{"52", ",", "613", ",", "0.4446645038`"}], "}"}], ",", 
       RowBox[{"{", 
        RowBox[{"52", ",", "614", ",", "0.454779874`"}], "}"}], ",", 
       RowBox[{"{", 
        RowBox[{"52", ",", "615", ",", "0.4645905363`"}], "}"}], ",", 
       RowBox[{"{", 
        RowBox[{"52", ",", "616", ",", "0.4734265335`"}], "}"}], ",", 
       RowBox[{"{", 
        RowBox[{"52", ",", "617", ",", "0.4836149195`"}], "}"}], ",", 
       RowBox[{"{", 
        RowBox[{"52", ",", "618", ",", "0.4951393412`"}], "}"}], ",", 
       RowBox[{"{", 
        RowBox[{"52", ",", "619", ",", "0.5024929672`"}], "}"}], ",", 
       RowBox[{"{", 
        RowBox[{"52", ",", "620", ",", "0.5094842284`"}], "}"}], ",", 
       RowBox[{"{", 
        RowBox[{"52", ",", "621", ",", "0.5153952284`"}], "}"}], ",", 
       RowBox[{"{", 
        RowBox[{"52", ",", "622", ",", "0.5279218097`"}], "}"}], ",", 
       RowBox[{"{", 
        RowBox[{"52", ",", "623", ",", "0.5358555699`"}], "}"}], ",", 
       RowBox[{"{", 
        RowBox[{"52", ",", "624", ",", "0.5437113361`"}], "}"}], ",", 
       RowBox[{"{", 
        RowBox[{"52", ",", "625", ",", "0.5512764427`"}], "}"}], ",", 
       RowBox[{"{", 
        RowBox[{"52", ",", "626", ",", "0.5564028297`"}], "}"}], ",", 
       RowBox[{"{", 
        RowBox[{"52", ",", "627", ",", "0.5631677199`"}], "}"}], ",", 
       RowBox[{"{", 
        RowBox[{"52", ",", "628", ",", "0.5681006184`"}], "}"}], ",", 
       RowBox[{"{", 
        RowBox[{"52", ",", "629", ",", "0.5754056851`"}], "}"}], ",", 
       RowBox[{"{", 
        RowBox[{"52", ",", "630", ",", "0.5817449962`"}], "}"}], ",", 
       RowBox[{"{", 
        RowBox[{"52", ",", "631", ",", "0.5866232325`"}], "}"}], ",", 
       RowBox[{"{", 
        RowBox[{"52", ",", "632", ",", "0.5910482397`"}], "}"}], ",", 
       RowBox[{"{", 
        RowBox[{"52", ",", "633", ",", "0.5966402559`"}], "}"}], ",", 
       RowBox[{"{", 
        RowBox[{"52", ",", "634", ",", "0.6010999115`"}], "}"}], ",", 
       RowBox[{"{", 
        RowBox[{"52", ",", "635", ",", "0.6047997631`"}], "}"}], ",", 
       RowBox[{"{", 
        RowBox[{"52", ",", "636", ",", "0.6087017362`"}], "}"}], ",", 
       RowBox[{"{", 
        RowBox[{"52", ",", "637", ",", "0.6125734923`"}], "}"}], ",", 
       RowBox[{"{", 
        RowBox[{"52", ",", "638", ",", "0.6145342617`"}], "}"}], ",", 
       RowBox[{"{", 
        RowBox[{"52", ",", "639", ",", "0.6189146794`"}], "}"}], ",", 
       RowBox[{"{", 
        RowBox[{"52", ",", "640", ",", "0.6217370675`"}], "}"}]}], "}"}], ",", 
     RowBox[{"{", 
      RowBox[{
       RowBox[{"{", 
        RowBox[{"53", ",", "488", ",", "0.6661362976`"}], "}"}], ",", 
       RowBox[{"{", 
        RowBox[{"53", ",", "489", ",", "0.6680471104`"}], "}"}], ",", 
       RowBox[{"{", 
        RowBox[{"53", ",", "490", ",", "0.6709446478`"}], "}"}], ",", 
       RowBox[{"{", 
        RowBox[{"53", ",", "491", ",", "0.6678694155`"}], "}"}], ",", 
       RowBox[{"{", 
        RowBox[{"53", ",", "492", ",", "0.6667148034`"}], "}"}], ",", 
       RowBox[{"{", 
        RowBox[{"53", ",", "493", ",", "0.662591354`"}], "}"}], ",", 
       RowBox[{"{", 
        RowBox[{"53", ",", "494", ",", "0.655991281`"}], "}"}], ",", 
       RowBox[{"{", 
        RowBox[{"53", ",", "495", ",", "0.649318059`"}], "}"}], ",", 
       RowBox[{"{", 
        RowBox[{"53", ",", "496", ",", "0.6462585179`"}], "}"}], ",", 
       RowBox[{"{", 
        RowBox[{"53", ",", "497", ",", "0.6366973671`"}], "}"}], ",", 
       RowBox[{"{", 
        RowBox[{"53", ",", "498", ",", "0.6436552509`"}], "}"}], ",", 
       RowBox[{"{", 
        RowBox[{"53", ",", "499", ",", "0.6364777074`"}], "}"}], ",", 
       RowBox[{"{", 
        RowBox[{"53", ",", "500", ",", "0.6330676186`"}], "}"}], ",", 
       RowBox[{"{", 
        RowBox[{"53", ",", "501", ",", "0.6268263897`"}], "}"}], ",", 
       RowBox[{"{", 
        RowBox[{"53", ",", "502", ",", "0.625400334`"}], "}"}], ",", 
       RowBox[{"{", 
        RowBox[{"53", ",", "503", ",", "0.6189671552`"}], "}"}], ",", 
       RowBox[{"{", 
        RowBox[{"53", ",", "504", ",", "0.6226215554`"}], "}"}], ",", 
       RowBox[{"{", 
        RowBox[{"53", ",", "505", ",", "0.6101694551`"}], "}"}], ",", 
       RowBox[{"{", 
        RowBox[{"53", ",", "506", ",", "0.6017203151`"}], "}"}], ",", 
       RowBox[{"{", 
        RowBox[{"53", ",", "507", ",", "0.6127937366`"}], "}"}], ",", 
       RowBox[{"{", 
        RowBox[{"53", ",", "508", ",", "0.585870454`"}], "}"}], ",", 
       RowBox[{"{", 
        RowBox[{"53", ",", "509", ",", "0.574667099`"}], "}"}], ",", 
       RowBox[{"{", 
        RowBox[{"53", ",", "510", ",", "0.5751547754`"}], "}"}], ",", 
       RowBox[{"{", 
        RowBox[{"53", ",", "511", ",", "0.5685102594`"}], "}"}], ",", 
       RowBox[{"{", 
        RowBox[{"53", ",", "512", ",", "0.5617855774`"}], "}"}], ",", 
       RowBox[{"{", 
        RowBox[{"53", ",", "513", ",", "0.5474717291`"}], "}"}], ",", 
       RowBox[{"{", 
        RowBox[{"53", ",", "514", ",", "0.5416572396`"}], "}"}], ",", 
       RowBox[{"{", 
        RowBox[{"53", ",", "515", ",", "0.5374323901`"}], "}"}], ",", 
       RowBox[{"{", 
        RowBox[{"53", ",", "516", ",", "0.5309492732`"}], "}"}], ",", 
       RowBox[{"{", 
        RowBox[{"53", ",", "517", ",", "0.5218516872`"}], "}"}], ",", 
       RowBox[{"{", 
        RowBox[{"53", ",", "518", ",", "0.5120339403`"}], "}"}], ",", 
       RowBox[{"{", 
        RowBox[{"53", ",", "519", ",", "0.5019965144`"}], "}"}], ",", 
       RowBox[{"{", 
        RowBox[{"53", ",", "520", ",", "0.4872739978`"}], "}"}], ",", 
       RowBox[{"{", 
        RowBox[{"53", ",", "521", ",", "0.4868566461`"}], "}"}], ",", 
       RowBox[{"{", 
        RowBox[{"53", ",", "522", ",", "0.4773267123`"}], "}"}], ",", 
       RowBox[{"{", 
        RowBox[{"53", ",", "523", ",", "0.4680960893`"}], "}"}], ",", 
       RowBox[{"{", 
        RowBox[{"53", ",", "524", ",", "0.4576240785`"}], "}"}], ",", 
       RowBox[{"{", 
        RowBox[{"53", ",", "525", ",", "0.4497000253`"}], "}"}], ",", 
       RowBox[{"{", 
        RowBox[{"53", ",", "526", ",", "0.4383687069`"}], "}"}], ",", 
       RowBox[{"{", 
        RowBox[{"53", ",", "527", ",", "0.4289100699`"}], "}"}], ",", 
       RowBox[{"{", 
        RowBox[{"53", ",", "528", ",", "0.4188890124`"}], "}"}], ",", 
       RowBox[{"{", 
        RowBox[{"53", ",", "529", ",", "0.4093921312`"}], "}"}], ",", 
       RowBox[{"{", 
        RowBox[{"53", ",", "530", ",", "0.4017467458`"}], "}"}], ",", 
       RowBox[{"{", 
        RowBox[{"53", ",", "531", ",", "0.3887480756`"}], "}"}], ",", 
       RowBox[{"{", 
        RowBox[{"53", ",", "532", ",", "0.3790226244`"}], "}"}], ",", 
       RowBox[{"{", 
        RowBox[{"53", ",", "533", ",", "0.3685511344`"}], "}"}], ",", 
       RowBox[{"{", 
        RowBox[{"53", ",", "534", ",", "0.3600044552`"}], "}"}], ",", 
       RowBox[{"{", 
        RowBox[{"53", ",", "535", ",", "0.3497129078`"}], "}"}], ",", 
       RowBox[{"{", 
        RowBox[{"53", ",", "536", ",", "0.3366781755`"}], "}"}], ",", 
       RowBox[{"{", 
        RowBox[{"53", ",", "537", ",", "0.327959716`"}], "}"}], ",", 
       RowBox[{"{", 
        RowBox[{"53", ",", "538", ",", "0.3160143747`"}], "}"}], ",", 
       RowBox[{"{", 
        RowBox[{"53", ",", "539", ",", "0.3070082427`"}], "}"}], ",", 
       RowBox[{"{", 
        RowBox[{"53", ",", "540", ",", "0.2970739599`"}], "}"}], ",", 
       RowBox[{"{", 
        RowBox[{"53", ",", "541", ",", "0.2875207962`"}], "}"}], ",", 
       RowBox[{"{", 
        RowBox[{"53", ",", "542", ",", "0.2780999327`"}], "}"}], ",", 
       RowBox[{"{", 
        RowBox[{"53", ",", "543", ",", "0.2660926351`"}], "}"}], ",", 
       RowBox[{"{", 
        RowBox[{"53", ",", "544", ",", "0.2567360002`"}], "}"}], ",", 
       RowBox[{"{", 
        RowBox[{"53", ",", "545", ",", "0.2458073558`"}], "}"}], ",", 
       RowBox[{"{", 
        RowBox[{"53", ",", "546", ",", "0.2358183003`"}], "}"}], ",", 
       RowBox[{"{", 
        RowBox[{"53", ",", "547", ",", "0.2271188137`"}], "}"}], ",", 
       RowBox[{"{", 
        RowBox[{"53", ",", "548", ",", "0.2196249093`"}], "}"}], ",", 
       RowBox[{"{", 
        RowBox[{"53", ",", "549", ",", "0.2091577732`"}], "}"}], ",", 
       RowBox[{"{", 
        RowBox[{"53", ",", "550", ",", "0.2023913862`"}], "}"}], ",", 
       RowBox[{"{", 
        RowBox[{"53", ",", "551", ",", "0.1929229722`"}], "}"}], ",", 
       RowBox[{"{", 
        RowBox[{"53", ",", "552", ",", "0.1855301268`"}], "}"}], ",", 
       RowBox[{"{", 
        RowBox[{"53", ",", "553", ",", "0.1784231628`"}], "}"}], ",", 
       RowBox[{"{", 
        RowBox[{"53", ",", "554", ",", "0.1703275615`"}], "}"}], ",", 
       RowBox[{"{", 
        RowBox[{"53", ",", "555", ",", "0.1653833132`"}], "}"}], ",", 
       RowBox[{"{", 
        RowBox[{"53", ",", "556", ",", "0.1590890667`"}], "}"}], ",", 
       RowBox[{"{", 
        RowBox[{"53", ",", "557", ",", "0.1516445257`"}], "}"}], ",", 
       RowBox[{"{", 
        RowBox[{"53", ",", "558", ",", "0.1468088211`"}], "}"}], ",", 
       RowBox[{"{", 
        RowBox[{"53", ",", "559", ",", "0.1425585471`"}], "}"}], ",", 
       RowBox[{"{", 
        RowBox[{"53", ",", "560", ",", "0.1375184335`"}], "}"}], ",", 
       RowBox[{"{", 
        RowBox[{"53", ",", "561", ",", "0.13630674`"}], "}"}], ",", 
       RowBox[{"{", 
        RowBox[{"53", ",", "562", ",", "0.1316375451`"}], "}"}], ",", 
       RowBox[{"{", 
        RowBox[{"53", ",", "563", ",", "0.1299051347`"}], "}"}], ",", 
       RowBox[{"{", 
        RowBox[{"53", ",", "564", ",", "0.1295368112`"}], "}"}], ",", 
       RowBox[{"{", 
        RowBox[{"53", ",", "565", ",", "0.1336157526`"}], "}"}], ",", 
       RowBox[{"{", 
        RowBox[{"53", ",", "566", ",", "0.135071119`"}], "}"}], ",", 
       RowBox[{"{", 
        RowBox[{"53", ",", "567", ",", "0.1319426292`"}], "}"}], ",", 
       RowBox[{"{", 
        RowBox[{"53", ",", "568", ",", "0.1317851707`"}], "}"}], ",", 
       RowBox[{"{", 
        RowBox[{"53", ",", "569", ",", "0.1340411483`"}], "}"}], ",", 
       RowBox[{"{", 
        RowBox[{"53", ",", "570", ",", "0.1329257701`"}], "}"}], ",", 
       RowBox[{"{", 
        RowBox[{"53", ",", "571", ",", "0.1414641967`"}], "}"}], ",", 
       RowBox[{"{", 
        RowBox[{"53", ",", "572", ",", "0.1468436183`"}], "}"}], ",", 
       RowBox[{"{", 
        RowBox[{"53", ",", "573", ",", "0.1500537427`"}], "}"}], ",", 
       RowBox[{"{", 
        RowBox[{"53", ",", "574", ",", "0.1586304691`"}], "}"}], ",", 
       RowBox[{"{", 
        RowBox[{"53", ",", "575", ",", "0.162876634`"}], "}"}], ",", 
       RowBox[{"{", 
        RowBox[{"53", ",", "576", ",", "0.1660470537`"}], "}"}], ",", 
       RowBox[{"{", 
        RowBox[{"53", ",", "577", ",", "0.173614832`"}], "}"}], ",", 
       RowBox[{"{", 
        RowBox[{"53", ",", "578", ",", "0.183056884`"}], "}"}], ",", 
       RowBox[{"{", 
        RowBox[{"53", ",", "579", ",", "0.1903367069`"}], "}"}], ",", 
       RowBox[{"{", 
        RowBox[{"53", ",", "580", ",", "0.2014383152`"}], "}"}], ",", 
       RowBox[{"{", 
        RowBox[{"53", ",", "581", ",", "0.2083847642`"}], "}"}], ",", 
       RowBox[{"{", 
        RowBox[{"53", ",", "582", ",", "0.2169917987`"}], "}"}], ",", 
       RowBox[{"{", 
        RowBox[{"53", ",", "583", ",", "0.230638015`"}], "}"}], ",", 
       RowBox[{"{", 
        RowBox[{"53", ",", "584", ",", "0.2318990391`"}], "}"}], ",", 
       RowBox[{"{", 
        RowBox[{"53", ",", "585", ",", "0.2528903954`"}], "}"}], ",", 
       RowBox[{"{", 
        RowBox[{"53", ",", "586", ",", "0.2607264505`"}], "}"}], ",", 
       RowBox[{"{", 
        RowBox[{"53", ",", "587", ",", "0.2760458014`"}], "}"}], ",", 
       RowBox[{"{", 
        RowBox[{"53", ",", "588", ",", "0.2799235697`"}], "}"}], ",", 
       RowBox[{"{", 
        RowBox[{"53", ",", "589", ",", "0.2966647077`"}], "}"}], ",", 
       RowBox[{"{", 
        RowBox[{"53", ",", "590", ",", "0.3134456943`"}], "}"}], ",", 
       RowBox[{"{", 
        RowBox[{"53", ",", "591", ",", "0.3248505326`"}], "}"}], ",", 
       RowBox[{"{", 
        RowBox[{"53", ",", "592", ",", "0.3394279278`"}], "}"}], ",", 
       RowBox[{"{", 
        RowBox[{"53", ",", "593", ",", "0.3503395613`"}], "}"}], ",", 
       RowBox[{"{", 
        RowBox[{"53", ",", "594", ",", "0.3621821375`"}], "}"}], ",", 
       RowBox[{"{", 
        RowBox[{"53", ",", "595", ",", "0.383851923`"}], "}"}], ",", 
       RowBox[{"{", 
        RowBox[{"53", ",", "596", ",", "0.3931623828`"}], "}"}], ",", 
       RowBox[{"{", 
        RowBox[{"53", ",", "597", ",", "0.3971390453`"}], "}"}], ",", 
       RowBox[{"{", 
        RowBox[{"53", ",", "598", ",", "0.4101774844`"}], "}"}], ",", 
       RowBox[{"{", 
        RowBox[{"53", ",", "599", ",", "0.4234968589`"}], "}"}], ",", 
       RowBox[{"{", 
        RowBox[{"53", ",", "600", ",", "0.4370244458`"}], "}"}], ",", 
       RowBox[{"{", 
        RowBox[{"53", ",", "601", ",", "0.4465854317`"}], "}"}], ",", 
       RowBox[{"{", 
        RowBox[{"53", ",", "602", ",", "0.4618621673`"}], "}"}], ",", 
       RowBox[{"{", 
        RowBox[{"53", ",", "603", ",", "0.4684689659`"}], "}"}], ",", 
       RowBox[{"{", 
        RowBox[{"53", ",", "604", ",", "0.4813066607`"}], "}"}], ",", 
       RowBox[{"{", 
        RowBox[{"53", ",", "605", ",", "0.4910627695`"}], "}"}], ",", 
       RowBox[{"{", 
        RowBox[{"53", ",", "606", ",", "0.5019918666`"}], "}"}], ",", 
       RowBox[{"{", 
        RowBox[{"53", ",", "607", ",", "0.5044751914`"}], "}"}], ",", 
       RowBox[{"{", 
        RowBox[{"53", ",", "608", ",", "0.523730363`"}], "}"}], ",", 
       RowBox[{"{", 
        RowBox[{"53", ",", "609", ",", "0.5329698013`"}], "}"}], ",", 
       RowBox[{"{", 
        RowBox[{"53", ",", "610", ",", "0.5365206112`"}], "}"}], ",", 
       RowBox[{"{", 
        RowBox[{"53", ",", "611", ",", "0.551916965`"}], "}"}], ",", 
       RowBox[{"{", 
        RowBox[{"53", ",", "612", ",", "0.5584050263`"}], "}"}], ",", 
       RowBox[{"{", 
        RowBox[{"53", ",", "613", ",", "0.5698935568`"}], "}"}], ",", 
       RowBox[{"{", 
        RowBox[{"53", ",", "614", ",", "0.577530946`"}], "}"}], ",", 
       RowBox[{"{", 
        RowBox[{"53", ",", "615", ",", "0.5850657025`"}], "}"}], ",", 
       RowBox[{"{", 
        RowBox[{"53", ",", "616", ",", "0.5941170151`"}], "}"}], ",", 
       RowBox[{"{", 
        RowBox[{"53", ",", "617", ",", "0.6019484741`"}], "}"}], ",", 
       RowBox[{"{", 
        RowBox[{"53", ",", "618", ",", "0.6092318883`"}], "}"}], ",", 
       RowBox[{"{", 
        RowBox[{"53", ",", "619", ",", "0.6192392196`"}], "}"}], ",", 
       RowBox[{"{", 
        RowBox[{"53", ",", "620", ",", "0.6202377195`"}], "}"}], ",", 
       RowBox[{"{", 
        RowBox[{"53", ",", "621", ",", "0.6271948753`"}], "}"}], ",", 
       RowBox[{"{", 
        RowBox[{"53", ",", "622", ",", "0.636036999`"}], "}"}], ",", 
       RowBox[{"{", 
        RowBox[{"53", ",", "623", ",", "0.6404417319`"}], "}"}], ",", 
       RowBox[{"{", 
        RowBox[{"53", ",", "624", ",", "0.6473699335`"}], "}"}], ",", 
       RowBox[{"{", 
        RowBox[{"53", ",", "625", ",", "0.6488193732`"}], "}"}], ",", 
       RowBox[{"{", 
        RowBox[{"53", ",", "626", ",", "0.6575149897`"}], "}"}], ",", 
       RowBox[{"{", 
        RowBox[{"53", ",", "627", ",", "0.6614855752`"}], "}"}], ",", 
       RowBox[{"{", 
        RowBox[{"53", ",", "628", ",", "0.6642741724`"}], "}"}], ",", 
       RowBox[{"{", 
        RowBox[{"53", ",", "629", ",", "0.6687662911`"}], "}"}], ",", 
       RowBox[{"{", 
        RowBox[{"53", ",", "630", ",", "0.6727135407`"}], "}"}], ",", 
       RowBox[{"{", 
        RowBox[{"53", ",", "631", ",", "0.6753930292`"}], "}"}], ",", 
       RowBox[{"{", 
        RowBox[{"53", ",", "632", ",", "0.6773411196`"}], "}"}], ",", 
       RowBox[{"{", 
        RowBox[{"53", ",", "633", ",", "0.6805931134`"}], "}"}], ",", 
       RowBox[{"{", 
        RowBox[{"53", ",", "634", ",", "0.6845685449`"}], "}"}], ",", 
       RowBox[{"{", 
        RowBox[{"53", ",", "635", ",", "0.68450222`"}], "}"}], ",", 
       RowBox[{"{", 
        RowBox[{"53", ",", "636", ",", "0.689627653`"}], "}"}], ",", 
       RowBox[{"{", 
        RowBox[{"53", ",", "637", ",", "0.6921402073`"}], "}"}], ",", 
       RowBox[{"{", 
        RowBox[{"53", ",", "638", ",", "0.693113476`"}], "}"}], ",", 
       RowBox[{"{", 
        RowBox[{"53", ",", "639", ",", "0.696447861`"}], "}"}], ",", 
       RowBox[{"{", 
        RowBox[{"53", ",", "640", ",", "0.6997030945`"}], "}"}]}], "}"}], ",", 
     RowBox[{"{", 
      RowBox[{
       RowBox[{"{", 
        RowBox[{"54", ",", "488", ",", "0.714643692`"}], "}"}], ",", 
       RowBox[{"{", 
        RowBox[{"54", ",", "489", ",", "0.7185747138`"}], "}"}], ",", 
       RowBox[{"{", 
        RowBox[{"54", ",", "490", ",", "0.7124376833`"}], "}"}], ",", 
       RowBox[{"{", 
        RowBox[{"54", ",", "491", ",", "0.7099312243`"}], "}"}], ",", 
       RowBox[{"{", 
        RowBox[{"54", ",", "492", ",", "0.7095021795`"}], "}"}], ",", 
       RowBox[{"{", 
        RowBox[{"54", ",", "493", ",", "0.7087118842`"}], "}"}], ",", 
       RowBox[{"{", 
        RowBox[{"54", ",", "494", ",", "0.7013441041`"}], "}"}], ",", 
       RowBox[{"{", 
        RowBox[{"54", ",", "495", ",", "0.6982044602`"}], "}"}], ",", 
       RowBox[{"{", 
        RowBox[{"54", ",", "496", ",", "0.6937214562`"}], "}"}], ",", 
       RowBox[{"{", 
        RowBox[{"54", ",", "497", ",", "0.6783630636`"}], "}"}], ",", 
       RowBox[{"{", 
        RowBox[{"54", ",", "498", ",", "0.6866554587`"}], "}"}], ",", 
       RowBox[{"{", 
        RowBox[{"54", ",", "499", ",", "0.6755203997`"}], "}"}], ",", 
       RowBox[{"{", 
        RowBox[{"54", ",", "500", ",", "0.6685655209`"}], "}"}], ",", 
       RowBox[{"{", 
        RowBox[{"54", ",", "501", ",", "0.6689663778`"}], "}"}], ",", 
       RowBox[{"{", 
        RowBox[{"54", ",", "502", ",", "0.6685891217`"}], "}"}], ",", 
       RowBox[{"{", 
        RowBox[{"54", ",", "503", ",", "0.6617565015`"}], "}"}], ",", 
       RowBox[{"{", 
        RowBox[{"54", ",", "504", ",", "0.6459991698`"}], "}"}], ",", 
       RowBox[{"{", 
        RowBox[{"54", ",", "505", ",", "0.6519240296`"}], "}"}], ",", 
       RowBox[{"{", 
        RowBox[{"54", ",", "506", ",", "0.6441091815`"}], "}"}], ",", 
       RowBox[{"{", 
        RowBox[{"54", ",", "507", ",", "0.637241061`"}], "}"}], ",", 
       RowBox[{"{", 
        RowBox[{"54", ",", "508", ",", "0.6271883104`"}], "}"}], ",", 
       RowBox[{"{", 
        RowBox[{"54", ",", "509", ",", "0.615340277`"}], "}"}], ",", 
       RowBox[{"{", 
        RowBox[{"54", ",", "510", ",", "0.6173461588`"}], "}"}], ",", 
       RowBox[{"{", 
        RowBox[{"54", ",", "511", ",", "0.6091630245`"}], "}"}], ",", 
       RowBox[{"{", 
        RowBox[{"54", ",", "512", ",", "0.6012566407`"}], "}"}], ",", 
       RowBox[{"{", 
        RowBox[{"54", ",", "513", ",", "0.5869078555`"}], "}"}], ",", 
       RowBox[{"{", 
        RowBox[{"54", ",", "514", ",", "0.5801548161`"}], "}"}], ",", 
       RowBox[{"{", 
        RowBox[{"54", ",", "515", ",", "0.5760523406`"}], "}"}], ",", 
       RowBox[{"{", 
        RowBox[{"54", ",", "516", ",", "0.5707149783`"}], "}"}], ",", 
       RowBox[{"{", 
        RowBox[{"54", ",", "517", ",", "0.560427185`"}], "}"}], ",", 
       RowBox[{"{", 
        RowBox[{"54", ",", "518", ",", "0.5507133347`"}], "}"}], ",", 
       RowBox[{"{", 
        RowBox[{"54", ",", "519", ",", "0.540426956`"}], "}"}], ",", 
       RowBox[{"{", 
        RowBox[{"54", ",", "520", ",", "0.5232883223`"}], "}"}], ",", 
       RowBox[{"{", 
        RowBox[{"54", ",", "521", ",", "0.5227906857`"}], "}"}], ",", 
       RowBox[{"{", 
        RowBox[{"54", ",", "522", ",", "0.5130187724`"}], "}"}], ",", 
       RowBox[{"{", 
        RowBox[{"54", ",", "523", ",", "0.5051750083`"}], "}"}], ",", 
       RowBox[{"{", 
        RowBox[{"54", ",", "524", ",", "0.494419393`"}], "}"}], ",", 
       RowBox[{"{", 
        RowBox[{"54", ",", "525", ",", "0.4857630934`"}], "}"}], ",", 
       RowBox[{"{", 
        RowBox[{"54", ",", "526", ",", "0.4742894622`"}], "}"}], ",", 
       RowBox[{"{", 
        RowBox[{"54", ",", "527", ",", "0.4663578462`"}], "}"}], ",", 
       RowBox[{"{", 
        RowBox[{"54", ",", "528", ",", "0.4551713445`"}], "}"}], ",", 
       RowBox[{"{", 
        RowBox[{"54", ",", "529", ",", "0.4454078896`"}], "}"}], ",", 
       RowBox[{"{", 
        RowBox[{"54", ",", "530", ",", "0.436605052`"}], "}"}], ",", 
       RowBox[{"{", 
        RowBox[{"54", ",", "531", ",", "0.4250899188`"}], "}"}], ",", 
       RowBox[{"{", 
        RowBox[{"54", ",", "532", ",", "0.4146994233`"}], "}"}], ",", 
       RowBox[{"{", 
        RowBox[{"54", ",", "533", ",", "0.4059388244`"}], "}"}], ",", 
       RowBox[{"{", 
        RowBox[{"54", ",", "534", ",", "0.3961067861`"}], "}"}], ",", 
       RowBox[{"{", 
        RowBox[{"54", ",", "535", ",", "0.3851130382`"}], "}"}], ",", 
       RowBox[{"{", 
        RowBox[{"54", ",", "536", ",", "0.3739470994`"}], "}"}], ",", 
       RowBox[{"{", 
        RowBox[{"54", ",", "537", ",", "0.3658298489`"}], "}"}], ",", 
       RowBox[{"{", 
        RowBox[{"54", ",", "538", ",", "0.3544820408`"}], "}"}], ",", 
       RowBox[{"{", 
        RowBox[{"54", ",", "539", ",", "0.3465100532`"}], "}"}], ",", 
       RowBox[{"{", 
        RowBox[{"54", ",", "540", ",", "0.3373064494`"}], "}"}], ",", 
       RowBox[{"{", 
        RowBox[{"54", ",", "541", ",", "0.3284991148`"}], "}"}], ",", 
       RowBox[{"{", 
        RowBox[{"54", ",", "542", ",", "0.3193501341`"}], "}"}], ",", 
       RowBox[{"{", 
        RowBox[{"54", ",", "543", ",", "0.3099797856`"}], "}"}], ",", 
       RowBox[{"{", 
        RowBox[{"54", ",", "544", ",", "0.3006447416`"}], "}"}], ",", 
       RowBox[{"{", 
        RowBox[{"54", ",", "545", ",", "0.2932548235`"}], "}"}], ",", 
       RowBox[{"{", 
        RowBox[{"54", ",", "546", ",", "0.2843392484`"}], "}"}], ",", 
       RowBox[{"{", 
        RowBox[{"54", ",", "547", ",", "0.2772550937`"}], "}"}], ",", 
       RowBox[{"{", 
        RowBox[{"54", ",", "548", ",", "0.2713446524`"}], "}"}], ",", 
       RowBox[{"{", 
        RowBox[{"54", ",", "549", ",", "0.2638216365`"}], "}"}], ",", 
       RowBox[{"{", 
        RowBox[{"54", ",", "550", ",", "0.2595262`"}], "}"}], ",", 
       RowBox[{"{", 
        RowBox[{"54", ",", "551", ",", "0.2526333297`"}], "}"}], ",", 
       RowBox[{"{", 
        RowBox[{"54", ",", "552", ",", "0.2479562129`"}], "}"}], ",", 
       RowBox[{"{", 
        RowBox[{"54", ",", "553", ",", "0.2438268731`"}], "}"}], ",", 
       RowBox[{"{", 
        RowBox[{"54", ",", "554", ",", "0.2387430607`"}], "}"}], ",", 
       RowBox[{"{", 
        RowBox[{"54", ",", "555", ",", "0.2369610814`"}], "}"}], ",", 
       RowBox[{"{", 
        RowBox[{"54", ",", "556", ",", "0.2339366251`"}], "}"}], ",", 
       RowBox[{"{", 
        RowBox[{"54", ",", "557", ",", "0.230214411`"}], "}"}], ",", 
       RowBox[{"{", 
        RowBox[{"54", ",", "558", ",", "0.2291000342`"}], "}"}], ",", 
       RowBox[{"{", 
        RowBox[{"54", ",", "559", ",", "0.2284477539`"}], "}"}], ",", 
       RowBox[{"{", 
        RowBox[{"54", ",", "560", ",", "0.2272199091`"}], "}"}], ",", 
       RowBox[{"{", 
        RowBox[{"54", ",", "561", ",", "0.2294626885`"}], "}"}], ",", 
       RowBox[{"{", 
        RowBox[{"54", ",", "562", ",", "0.2290962976`"}], "}"}], ",", 
       RowBox[{"{", 
        RowBox[{"54", ",", "563", ",", "0.2312086657`"}], "}"}], ",", 
       RowBox[{"{", 
        RowBox[{"54", ",", "564", ",", "0.2358281096`"}], "}"}], ",", 
       RowBox[{"{", 
        RowBox[{"54", ",", "565", ",", "0.2415578201`"}], "}"}], ",", 
       RowBox[{"{", 
        RowBox[{"54", ",", "566", ",", "0.2461661177`"}], "}"}], ",", 
       RowBox[{"{", 
        RowBox[{"54", ",", "567", ",", "0.2481441775`"}], "}"}], ",", 
       RowBox[{"{", 
        RowBox[{"54", ",", "568", ",", "0.2538065047`"}], "}"}], ",", 
       RowBox[{"{", 
        RowBox[{"54", ",", "569", ",", "0.2582095175`"}], "}"}], ",", 
       RowBox[{"{", 
        RowBox[{"54", ",", "570", ",", "0.2567860687`"}], "}"}], ",", 
       RowBox[{"{", 
        RowBox[{"54", ",", "571", ",", "0.2725888902`"}], "}"}], ",", 
       RowBox[{"{", 
        RowBox[{"54", ",", "572", ",", "0.2729771868`"}], "}"}], ",", 
       RowBox[{"{", 
        RowBox[{"54", ",", "573", ",", "0.2790604318`"}], "}"}], ",", 
       RowBox[{"{", 
        RowBox[{"54", ",", "574", ",", "0.2874559764`"}], "}"}], ",", 
       RowBox[{"{", 
        RowBox[{"54", ",", "575", ",", "0.3031511227`"}], "}"}], ",", 
       RowBox[{"{", 
        RowBox[{"54", ",", "576", ",", "0.3101701346`"}], "}"}], ",", 
       RowBox[{"{", 
        RowBox[{"54", ",", "577", ",", "0.317978714`"}], "}"}], ",", 
       RowBox[{"{", 
        RowBox[{"54", ",", "578", ",", "0.3300836963`"}], "}"}], ",", 
       RowBox[{"{", 
        RowBox[{"54", ",", "579", ",", "0.3377404588`"}], "}"}], ",", 
       RowBox[{"{", 
        RowBox[{"54", ",", "580", ",", "0.3492585154`"}], "}"}], ",", 
       RowBox[{"{", 
        RowBox[{"54", ",", "581", ",", "0.3585444302`"}], "}"}], ",", 
       RowBox[{"{", 
        RowBox[{"54", ",", "582", ",", "0.3669771549`"}], "}"}], ",", 
       RowBox[{"{", 
        RowBox[{"54", ",", "583", ",", "0.3811952584`"}], "}"}], ",", 
       RowBox[{"{", 
        RowBox[{"54", ",", "584", ",", "0.3887779583`"}], "}"}], ",", 
       RowBox[{"{", 
        RowBox[{"54", ",", "585", ",", "0.3932910183`"}], "}"}], ",", 
       RowBox[{"{", 
        RowBox[{"54", ",", "586", ",", "0.4124428868`"}], "}"}], ",", 
       RowBox[{"{", 
        RowBox[{"54", ",", "587", ",", "0.4274411699`"}], "}"}], ",", 
       RowBox[{"{", 
        RowBox[{"54", ",", "588", ",", "0.4372507047`"}], "}"}], ",", 
       RowBox[{"{", 
        RowBox[{"54", ",", "589", ",", "0.4469886406`"}], "}"}], ",", 
       RowBox[{"{", 
        RowBox[{"54", ",", "590", ",", "0.4625720038`"}], "}"}], ",", 
       RowBox[{"{", 
        RowBox[{"54", ",", "591", ",", "0.4727825686`"}], "}"}], ",", 
       RowBox[{"{", 
        RowBox[{"54", ",", "592", ",", "0.4851220017`"}], "}"}], ",", 
       RowBox[{"{", 
        RowBox[{"54", ",", "593", ",", "0.4946529065`"}], "}"}], ",", 
       RowBox[{"{", 
        RowBox[{"54", ",", "594", ",", "0.5053046513`"}], "}"}], ",", 
       RowBox[{"{", 
        RowBox[{"54", ",", "595", ",", "0.529490777`"}], "}"}], ",", 
       RowBox[{"{", 
        RowBox[{"54", ",", "596", ",", "0.5320824046`"}], "}"}], ",", 
       RowBox[{"{", 
        RowBox[{"54", ",", "597", ",", "0.5319028173`"}], "}"}], ",", 
       RowBox[{"{", 
        RowBox[{"54", ",", "598", ",", "0.5464892656`"}], "}"}], ",", 
       RowBox[{"{", 
        RowBox[{"54", ",", "599", ",", "0.5561954202`"}], "}"}], ",", 
       RowBox[{"{", 
        RowBox[{"54", ",", "600", ",", "0.5680820875`"}], "}"}], ",", 
       RowBox[{"{", 
        RowBox[{"54", ",", "601", ",", "0.5745179116`"}], "}"}], ",", 
       RowBox[{"{", 
        RowBox[{"54", ",", "602", ",", "0.5870217865`"}], "}"}], ",", 
       RowBox[{"{", 
        RowBox[{"54", ",", "603", ",", "0.5927895516`"}], "}"}], ",", 
       RowBox[{"{", 
        RowBox[{"54", ",", "604", ",", "0.6014438671`"}], "}"}], ",", 
       RowBox[{"{", 
        RowBox[{"54", ",", "605", ",", "0.6096350304`"}], "}"}], ",", 
       RowBox[{"{", 
        RowBox[{"54", ",", "606", ",", "0.6189109401`"}], "}"}], ",", 
       RowBox[{"{", 
        RowBox[{"54", ",", "607", ",", "0.6172126768`"}], "}"}], ",", 
       RowBox[{"{", 
        RowBox[{"54", ",", "608", ",", "0.633535451`"}], "}"}], ",", 
       RowBox[{"{", 
        RowBox[{"54", ",", "609", ",", "0.64176646`"}], "}"}], ",", 
       RowBox[{"{", 
        RowBox[{"54", ",", "610", ",", "0.6406603783`"}], "}"}], ",", 
       RowBox[{"{", 
        RowBox[{"54", ",", "611", ",", "0.656052631`"}], "}"}], ",", 
       RowBox[{"{", 
        RowBox[{"54", ",", "612", ",", "0.6611134537`"}], "}"}], ",", 
       RowBox[{"{", 
        RowBox[{"54", ",", "613", ",", "0.6672602419`"}], "}"}], ",", 
       RowBox[{"{", 
        RowBox[{"54", ",", "614", ",", "0.6739890494`"}], "}"}], ",", 
       RowBox[{"{", 
        RowBox[{"54", ",", "615", ",", "0.6804656185`"}], "}"}], ",", 
       RowBox[{"{", 
        RowBox[{"54", ",", "616", ",", "0.6859493357`"}], "}"}], ",", 
       RowBox[{"{", 
        RowBox[{"54", ",", "617", ",", "0.6930895758`"}], "}"}], ",", 
       RowBox[{"{", 
        RowBox[{"54", ",", "618", ",", "0.6983448629`"}], "}"}], ",", 
       RowBox[{"{", 
        RowBox[{"54", ",", "619", ",", "0.7048246398`"}], "}"}], ",", 
       RowBox[{"{", 
        RowBox[{"54", ",", "620", ",", "0.7056878277`"}], "}"}], ",", 
       RowBox[{"{", 
        RowBox[{"54", ",", "621", ",", "0.710566686`"}], "}"}], ",", 
       RowBox[{"{", 
        RowBox[{"54", ",", "622", ",", "0.7161987316`"}], "}"}], ",", 
       RowBox[{"{", 
        RowBox[{"54", ",", "623", ",", "0.7197450182`"}], "}"}], ",", 
       RowBox[{"{", 
        RowBox[{"54", ",", "624", ",", "0.7246255285`"}], "}"}], ",", 
       RowBox[{"{", 
        RowBox[{"54", ",", "625", ",", "0.7267585225`"}], "}"}], ",", 
       RowBox[{"{", 
        RowBox[{"54", ",", "626", ",", "0.7298680491`"}], "}"}], ",", 
       RowBox[{"{", 
        RowBox[{"54", ",", "627", ",", "0.7342935014`"}], "}"}], ",", 
       RowBox[{"{", 
        RowBox[{"54", ",", "628", ",", "0.7368979215`"}], "}"}], ",", 
       RowBox[{"{", 
        RowBox[{"54", ",", "629", ",", "0.7391559407`"}], "}"}], ",", 
       RowBox[{"{", 
        RowBox[{"54", ",", "630", ",", "0.7423375494`"}], "}"}], ",", 
       RowBox[{"{", 
        RowBox[{"54", ",", "631", ",", "0.7429714218`"}], "}"}], ",", 
       RowBox[{"{", 
        RowBox[{"54", ",", "632", ",", "0.7443196277`"}], "}"}], ",", 
       RowBox[{"{", 
        RowBox[{"54", ",", "633", ",", "0.747161253`"}], "}"}], ",", 
       RowBox[{"{", 
        RowBox[{"54", ",", "634", ",", "0.7481658904`"}], "}"}], ",", 
       RowBox[{"{", 
        RowBox[{"54", ",", "635", ",", "0.7504092188`"}], "}"}], ",", 
       RowBox[{"{", 
        RowBox[{"54", ",", "636", ",", "0.751493714`"}], "}"}], ",", 
       RowBox[{"{", 
        RowBox[{"54", ",", "637", ",", "0.7535250443`"}], "}"}], ",", 
       RowBox[{"{", 
        RowBox[{"54", ",", "638", ",", "0.7546223086`"}], "}"}], ",", 
       RowBox[{"{", 
        RowBox[{"54", ",", "639", ",", "0.7529554405`"}], "}"}], ",", 
       RowBox[{"{", 
        RowBox[{"54", ",", "640", ",", "0.7588240616`"}], "}"}]}], "}"}], ",", 
     RowBox[{"{", 
      RowBox[{
       RowBox[{"{", 
        RowBox[{"55", ",", "488", ",", "0.7400717163`"}], "}"}], ",", 
       RowBox[{"{", 
        RowBox[{"55", ",", "489", ",", "0.7545741023`"}], "}"}], ",", 
       RowBox[{"{", 
        RowBox[{"55", ",", "490", ",", "0.7507936847`"}], "}"}], ",", 
       RowBox[{"{", 
        RowBox[{"55", ",", "491", ",", "0.7493660454`"}], "}"}], ",", 
       RowBox[{"{", 
        RowBox[{"55", ",", "492", ",", "0.7484627795`"}], "}"}], ",", 
       RowBox[{"{", 
        RowBox[{"55", ",", "493", ",", "0.7457480984`"}], "}"}], ",", 
       RowBox[{"{", 
        RowBox[{"55", ",", "494", ",", "0.7366930822`"}], "}"}], ",", 
       RowBox[{"{", 
        RowBox[{"55", ",", "495", ",", "0.7361447026`"}], "}"}], ",", 
       RowBox[{"{", 
        RowBox[{"55", ",", "496", ",", "0.7321951388`"}], "}"}], ",", 
       RowBox[{"{", 
        RowBox[{"55", ",", "497", ",", "0.7160265597`"}], "}"}], ",", 
       RowBox[{"{", 
        RowBox[{"55", ",", "498", ",", "0.723581383`"}], "}"}], ",", 
       RowBox[{"{", 
        RowBox[{"55", ",", "499", ",", "0.7670142775`"}], "}"}], ",", 
       RowBox[{"{", 
        RowBox[{"55", ",", "500", ",", "0.7648598903`"}], "}"}], ",", 
       RowBox[{"{", 
        RowBox[{"55", ",", "501", ",", "0.7066607704`"}], "}"}], ",", 
       RowBox[{"{", 
        RowBox[{"55", ",", "502", ",", "0.7067210355`"}], "}"}], ",", 
       RowBox[{"{", 
        RowBox[{"55", ",", "503", ",", "0.6994150582`"}], "}"}], ",", 
       RowBox[{"{", 
        RowBox[{"55", ",", "504", ",", "0.6822352784`"}], "}"}], ",", 
       RowBox[{"{", 
        RowBox[{"55", ",", "505", ",", "0.6889766079`"}], "}"}], ",", 
       RowBox[{"{", 
        RowBox[{"55", ",", "506", ",", "0.681146057`"}], "}"}], ",", 
       RowBox[{"{", 
        RowBox[{"55", ",", "507", ",", "0.6740005418`"}], "}"}], ",", 
       RowBox[{"{", 
        RowBox[{"55", ",", "508", ",", "0.6638172156`"}], "}"}], ",", 
       RowBox[{"{", 
        RowBox[{"55", ",", "509", ",", "0.6518229593`"}], "}"}], ",", 
       RowBox[{"{", 
        RowBox[{"55", ",", "510", ",", "0.6547940822`"}], "}"}], ",", 
       RowBox[{"{", 
        RowBox[{"55", ",", "511", ",", "0.6463026461`"}], "}"}], ",", 
       RowBox[{"{", 
        RowBox[{"55", ",", "512", ",", "0.6390320073`"}], "}"}], ",", 
       RowBox[{"{", 
        RowBox[{"55", ",", "513", ",", "0.6239598673`"}], "}"}], ",", 
       RowBox[{"{", 
        RowBox[{"55", ",", "514", ",", "0.6175918663`"}], "}"}], ",", 
       RowBox[{"{", 
        RowBox[{"55", ",", "515", ",", "0.6143132144`"}], "}"}], ",", 
       RowBox[{"{", 
        RowBox[{"55", ",", "516", ",", "0.6095011887`"}], "}"}], ",", 
       RowBox[{"{", 
        RowBox[{"55", ",", "517", ",", "0.5996109981`"}], "}"}], ",", 
       RowBox[{"{", 
        RowBox[{"55", ",", "518", ",", "0.5898282407`"}], "}"}], ",", 
       RowBox[{"{", 
        RowBox[{"55", ",", "519", ",", "0.5795956278`"}], "}"}], ",", 
       RowBox[{"{", 
        RowBox[{"55", ",", "520", ",", "0.5658097702`"}], "}"}], ",", 
       RowBox[{"{", 
        RowBox[{"55", ",", "521", ",", "0.5658944916`"}], "}"}], ",", 
       RowBox[{"{", 
        RowBox[{"55", ",", "522", ",", "0.5536109441`"}], "}"}], ",", 
       RowBox[{"{", 
        RowBox[{"55", ",", "523", ",", "0.547054183`"}], "}"}], ",", 
       RowBox[{"{", 
        RowBox[{"55", ",", "524", ",", "0.5379509524`"}], "}"}], ",", 
       RowBox[{"{", 
        RowBox[{"55", ",", "525", ",", "0.5281701488`"}], "}"}], ",", 
       RowBox[{"{", 
        RowBox[{"55", ",", "526", ",", "0.5190970022`"}], "}"}], ",", 
       RowBox[{"{", 
        RowBox[{"55", ",", "527", ",", "0.5112061268`"}], "}"}], ",", 
       RowBox[{"{", 
        RowBox[{"55", ",", "528", ",", "0.5004018407`"}], "}"}], ",", 
       RowBox[{"{", 
        RowBox[{"55", ",", "529", ",", "0.491158325`"}], "}"}], ",", 
       RowBox[{"{", 
        RowBox[{"55", ",", "530", ",", "0.4831912394`"}], "}"}], ",", 
       RowBox[{"{", 
        RowBox[{"55", ",", "531", ",", "0.4742119896`"}], "}"}], ",", 
       RowBox[{"{", 
        RowBox[{"55", ",", "532", ",", "0.4640801042`"}], "}"}], ",", 
       RowBox[{"{", 
        RowBox[{"55", ",", "533", ",", "0.455832048`"}], "}"}], ",", 
       RowBox[{"{", 
        RowBox[{"55", ",", "534", ",", "0.4473570951`"}], "}"}], ",", 
       RowBox[{"{", 
        RowBox[{"55", ",", "535", ",", "0.4391396104`"}], "}"}], ",", 
       RowBox[{"{", 
        RowBox[{"55", ",", "536", ",", "0.4292518658`"}], "}"}], ",", 
       RowBox[{"{", 
        RowBox[{"55", ",", "537", ",", "0.4219355286`"}], "}"}], ",", 
       RowBox[{"{", 
        RowBox[{"55", ",", "538", ",", "0.4129200431`"}], "}"}], ",", 
       RowBox[{"{", 
        RowBox[{"55", ",", "539", ",", "0.4069313937`"}], "}"}], ",", 
       RowBox[{"{", 
        RowBox[{"55", ",", "540", ",", "0.3994170147`"}], "}"}], ",", 
       RowBox[{"{", 
        RowBox[{"55", ",", "541", ",", "0.3925468862`"}], "}"}], ",", 
       RowBox[{"{", 
        RowBox[{"55", ",", "542", ",", "0.3875057786`"}], "}"}], ",", 
       RowBox[{"{", 
        RowBox[{"55", ",", "543", ",", "0.3795730158`"}], "}"}], ",", 
       RowBox[{"{", 
        RowBox[{"55", ",", "544", ",", "0.3738217213`"}], "}"}], ",", 
       RowBox[{"{", 
        RowBox[{"55", ",", "545", ",", "0.3683036985`"}], "}"}], ",", 
       RowBox[{"{", 
        RowBox[{"55", ",", "546", ",", "0.3624439168`"}], "}"}], ",", 
       RowBox[{"{", 
        RowBox[{"55", ",", "547", ",", "0.3587411807`"}], "}"}], ",", 
       RowBox[{"{", 
        RowBox[{"55", ",", "548", ",", "0.3555356948`"}], "}"}], ",", 
       RowBox[{"{", 
        RowBox[{"55", ",", "549", ",", "0.3504267864`"}], "}"}], ",", 
       RowBox[{"{", 
        RowBox[{"55", ",", "550", ",", "0.3493881142`"}], "}"}], ",", 
       RowBox[{"{", 
        RowBox[{"55", ",", "551", ",", "0.3457740672`"}], "}"}], ",", 
       RowBox[{"{", 
        RowBox[{"55", ",", "552", ",", "0.3448542255`"}], "}"}], ",", 
       RowBox[{"{", 
        RowBox[{"55", ",", "553", ",", "0.3446227285`"}], "}"}], ",", 
       RowBox[{"{", 
        RowBox[{"55", ",", "554", ",", "0.3424333486`"}], "}"}], ",", 
       RowBox[{"{", 
        RowBox[{"55", ",", "555", ",", "0.3443533862`"}], "}"}], ",", 
       RowBox[{"{", 
        RowBox[{"55", ",", "556", ",", "0.3444307566`"}], "}"}], ",", 
       RowBox[{"{", 
        RowBox[{"55", ",", "557", ",", "0.344779839`"}], "}"}], ",", 
       RowBox[{"{", 
        RowBox[{"55", ",", "558", ",", "0.3464947537`"}], "}"}], ",", 
       RowBox[{"{", 
        RowBox[{"55", ",", "559", ",", "0.3498601314`"}], "}"}], ",", 
       RowBox[{"{", 
        RowBox[{"55", ",", "560", ",", "0.3514058818`"}], "}"}], ",", 
       RowBox[{"{", 
        RowBox[{"55", ",", "561", ",", "0.3569523447`"}], "}"}], ",", 
       RowBox[{"{", 
        RowBox[{"55", ",", "562", ",", "0.3598757642`"}], "}"}], ",", 
       RowBox[{"{", 
        RowBox[{"55", ",", "563", ",", "0.3648393437`"}], "}"}], ",", 
       RowBox[{"{", 
        RowBox[{"55", ",", "564", ",", "0.3732564154`"}], "}"}], ",", 
       RowBox[{"{", 
        RowBox[{"55", ",", "565", ",", "0.3788400111`"}], "}"}], ",", 
       RowBox[{"{", 
        RowBox[{"55", ",", "566", ",", "0.3991144981`"}], "}"}], ",", 
       RowBox[{"{", 
        RowBox[{"55", ",", "567", ",", "0.3855013995`"}], "}"}], ",", 
       RowBox[{"{", 
        RowBox[{"55", ",", "568", ",", "0.3875660602`"}], "}"}], ",", 
       RowBox[{"{", 
        RowBox[{"55", ",", "569", ",", "0.3917443337`"}], "}"}], ",", 
       RowBox[{"{", 
        RowBox[{"55", ",", "570", ",", "0.3924192984`"}], "}"}], ",", 
       RowBox[{"{", 
        RowBox[{"55", ",", "571", ",", "0.3989450791`"}], "}"}], ",", 
       RowBox[{"{", 
        RowBox[{"55", ",", "572", ",", "0.4293375744`"}], "}"}], ",", 
       RowBox[{"{", 
        RowBox[{"55", ",", "573", ",", "0.4377198416`"}], "}"}], ",", 
       RowBox[{"{", 
        RowBox[{"55", ",", "574", ",", "0.4476549461`"}], "}"}], ",", 
       RowBox[{"{", 
        RowBox[{"55", ",", "575", ",", "0.4549407655`"}], "}"}], ",", 
       RowBox[{"{", 
        RowBox[{"55", ",", "576", ",", "0.4633896395`"}], "}"}], ",", 
       RowBox[{"{", 
        RowBox[{"55", ",", "577", ",", "0.471157663`"}], "}"}], ",", 
       RowBox[{"{", 
        RowBox[{"55", ",", "578", ",", "0.4818806421`"}], "}"}], ",", 
       RowBox[{"{", 
        RowBox[{"55", ",", "579", ",", "0.4900717073`"}], "}"}], ",", 
       RowBox[{"{", 
        RowBox[{"55", ",", "580", ",", "0.4973323413`"}], "}"}], ",", 
       RowBox[{"{", 
        RowBox[{"55", ",", "581", ",", "0.5104276354`"}], "}"}], ",", 
       RowBox[{"{", 
        RowBox[{"55", ",", "582", ",", "0.5162967538`"}], "}"}], ",", 
       RowBox[{"{", 
        RowBox[{"55", ",", "583", ",", "0.5282710257`"}], "}"}], ",", 
       RowBox[{"{", 
        RowBox[{"55", ",", "584", ",", "0.538070882`"}], "}"}], ",", 
       RowBox[{"{", 
        RowBox[{"55", ",", "585", ",", "0.5498560871`"}], "}"}], ",", 
       RowBox[{"{", 
        RowBox[{"55", ",", "586", ",", "0.5565955376`"}], "}"}], ",", 
       RowBox[{"{", 
        RowBox[{"55", ",", "587", ",", "0.5684320993`"}], "}"}], ",", 
       RowBox[{"{", 
        RowBox[{"55", ",", "588", ",", "0.5765622741`"}], "}"}], ",", 
       RowBox[{"{", 
        RowBox[{"55", ",", "589", ",", "0.5839775132`"}], "}"}], ",", 
       RowBox[{"{", 
        RowBox[{"55", ",", "590", ",", "0.5974426703`"}], "}"}], ",", 
       RowBox[{"{", 
        RowBox[{"55", ",", "591", ",", "0.6052961697`"}], "}"}], ",", 
       RowBox[{"{", 
        RowBox[{"55", ",", "592", ",", "0.6163043514`"}], "}"}], ",", 
       RowBox[{"{", 
        RowBox[{"55", ",", "593", ",", "0.6232942245`"}], "}"}], ",", 
       RowBox[{"{", 
        RowBox[{"55", ",", "594", ",", "0.6308782718`"}], "}"}], ",", 
       RowBox[{"{", 
        RowBox[{"55", ",", "595", ",", "0.6552750743`"}], "}"}], ",", 
       RowBox[{"{", 
        RowBox[{"55", ",", "596", ",", "0.6538132054`"}], "}"}], ",", 
       RowBox[{"{", 
        RowBox[{"55", ",", "597", ",", "0.6501365427`"}], "}"}], ",", 
       RowBox[{"{", 
        RowBox[{"55", ",", "598", ",", "0.660304882`"}], "}"}], ",", 
       RowBox[{"{", 
        RowBox[{"55", ",", "599", ",", "0.6692147325`"}], "}"}], ",", 
       RowBox[{"{", 
        RowBox[{"55", ",", "600", ",", "0.6783305028`"}], "}"}], ",", 
       RowBox[{"{", 
        RowBox[{"55", ",", "601", ",", "0.6848912573`"}], "}"}], ",", 
       RowBox[{"{", 
        RowBox[{"55", ",", "602", ",", "0.6960326446`"}], "}"}], ",", 
       RowBox[{"{", 
        RowBox[{"55", ",", "603", ",", "0.6957110658`"}], "}"}], ",", 
       RowBox[{"{", 
        RowBox[{"55", ",", "604", ",", "0.7039260026`"}], "}"}], ",", 
       RowBox[{"{", 
        RowBox[{"55", ",", "605", ",", "0.7090259287`"}], "}"}], ",", 
       RowBox[{"{", 
        RowBox[{"55", ",", "606", ",", "0.7173623363`"}], "}"}], ",", 
       RowBox[{"{", 
        RowBox[{"55", ",", "607", ",", "0.7109688811`"}], "}"}], ",", 
       RowBox[{"{", 
        RowBox[{"55", ",", "608", ",", "0.7230758186`"}], "}"}], ",", 
       RowBox[{"{", 
        RowBox[{"55", ",", "609", ",", "0.7315211769`"}], "}"}], ",", 
       RowBox[{"{", 
        RowBox[{"55", ",", "610", ",", "0.7264303408`"}], "}"}], ",", 
       RowBox[{"{", 
        RowBox[{"55", ",", "611", ",", "0.7422044154`"}], "}"}], ",", 
       RowBox[{"{", 
        RowBox[{"55", ",", "612", ",", "0.7457609467`"}], "}"}], ",", 
       RowBox[{"{", 
        RowBox[{"55", ",", "613", ",", "0.7496248848`"}], "}"}], ",", 
       RowBox[{"{", 
        RowBox[{"55", ",", "614", ",", "0.7547017392`"}], "}"}], ",", 
       RowBox[{"{", 
        RowBox[{"55", ",", "615", ",", "0.7586673993`"}], "}"}], ",", 
       RowBox[{"{", 
        RowBox[{"55", ",", "616", ",", "0.7630320035`"}], "}"}], ",", 
       RowBox[{"{", 
        RowBox[{"55", ",", "617", ",", "0.7649868367`"}], "}"}], ",", 
       RowBox[{"{", 
        RowBox[{"55", ",", "618", ",", "0.7711534592`"}], "}"}], ",", 
       RowBox[{"{", 
        RowBox[{"55", ",", "619", ",", "0.7761277198`"}], "}"}], ",", 
       RowBox[{"{", 
        RowBox[{"55", ",", "620", ",", "0.7759836684`"}], "}"}], ",", 
       RowBox[{"{", 
        RowBox[{"55", ",", "621", ",", "0.7786647824`"}], "}"}], ",", 
       RowBox[{"{", 
        RowBox[{"55", ",", "622", ",", "0.7831837109`"}], "}"}], ",", 
       RowBox[{"{", 
        RowBox[{"55", ",", "623", ",", "0.786268516`"}], "}"}], ",", 
       RowBox[{"{", 
        RowBox[{"55", ",", "624", ",", "0.7908522221`"}], "}"}], ",", 
       RowBox[{"{", 
        RowBox[{"55", ",", "625", ",", "0.7894910092`"}], "}"}], ",", 
       RowBox[{"{", 
        RowBox[{"55", ",", "626", ",", "0.7924237293`"}], "}"}], ",", 
       RowBox[{"{", 
        RowBox[{"55", ",", "627", ",", "0.7940578227`"}], "}"}], ",", 
       RowBox[{"{", 
        RowBox[{"55", ",", "628", ",", "0.7960395829`"}], "}"}], ",", 
       RowBox[{"{", 
        RowBox[{"55", ",", "629", ",", "0.7978643813`"}], "}"}], ",", 
       RowBox[{"{", 
        RowBox[{"55", ",", "630", ",", "0.7987075519`"}], "}"}], ",", 
       RowBox[{"{", 
        RowBox[{"55", ",", "631", ",", "0.7939532226`"}], "}"}], ",", 
       RowBox[{"{", 
        RowBox[{"55", ",", "632", ",", "0.7969709791`"}], "}"}], ",", 
       RowBox[{"{", 
        RowBox[{"55", ",", "633", ",", "0.8000481517`"}], "}"}], ",", 
       RowBox[{"{", 
        RowBox[{"55", ",", "634", ",", "0.8020039747`"}], "}"}], ",", 
       RowBox[{"{", 
        RowBox[{"55", ",", "635", ",", "0.8010086702`"}], "}"}], ",", 
       RowBox[{"{", 
        RowBox[{"55", ",", "636", ",", "0.8021654853`"}], "}"}], ",", 
       RowBox[{"{", 
        RowBox[{"55", ",", "637", ",", "0.8031703953`"}], "}"}], ",", 
       RowBox[{"{", 
        RowBox[{"55", ",", "638", ",", "0.8029877407`"}], "}"}], ",", 
       RowBox[{"{", 
        RowBox[{"55", ",", "639", ",", "0.8022625211`"}], "}"}], ",", 
       RowBox[{"{", 
        RowBox[{"55", ",", "640", ",", "0.806646789`"}], "}"}]}], "}"}], ",", 
     RowBox[{"{", 
      RowBox[{
       RowBox[{"{", 
        RowBox[{"56", ",", "488", ",", "0.7148634349`"}], "}"}], ",", 
       RowBox[{"{", 
        RowBox[{"56", ",", "489", ",", "0.7163817308`"}], "}"}], ",", 
       RowBox[{"{", 
        RowBox[{"56", ",", "490", ",", "0.7186781658`"}], "}"}], ",", 
       RowBox[{"{", 
        RowBox[{"56", ",", "491", ",", "0.7146616284`"}], "}"}], ",", 
       RowBox[{"{", 
        RowBox[{"56", ",", "492", ",", "0.7108231914`"}], "}"}], ",", 
       RowBox[{"{", 
        RowBox[{"56", ",", "493", ",", "0.7090203622`"}], "}"}], ",", 
       RowBox[{"{", 
        RowBox[{"56", ",", "494", ",", "0.7060861059`"}], "}"}], ",", 
       RowBox[{"{", 
        RowBox[{"56", ",", "495", ",", "0.7002320479`"}], "}"}], ",", 
       RowBox[{"{", 
        RowBox[{"56", ",", "496", ",", "0.6957553164`"}], "}"}], ",", 
       RowBox[{"{", 
        RowBox[{"56", ",", "497", ",", "0.6910412115`"}], "}"}], ",", 
       RowBox[{"{", 
        RowBox[{"56", ",", "498", ",", "0.6877672239`"}], "}"}], ",", 
       RowBox[{"{", 
        RowBox[{"56", ",", "499", ",", "0.6772487067`"}], "}"}], ",", 
       RowBox[{"{", 
        RowBox[{"56", ",", "500", ",", "0.6798242343`"}], "}"}], ",", 
       RowBox[{"{", 
        RowBox[{"56", ",", "501", ",", "0.6775348304`"}], "}"}], ",", 
       RowBox[{"{", 
        RowBox[{"56", ",", "502", ",", "0.6579627848`"}], "}"}], ",", 
       RowBox[{"{", 
        RowBox[{"56", ",", "503", ",", "0.6480424485`"}], "}"}], ",", 
       RowBox[{"{", 
        RowBox[{"56", ",", "504", ",", "0.6544268424`"}], "}"}], ",", 
       RowBox[{"{", 
        RowBox[{"56", ",", "505", ",", "0.6581508233`"}], "}"}], ",", 
       RowBox[{"{", 
        RowBox[{"56", ",", "506", ",", "0.6577213476`"}], "}"}], ",", 
       RowBox[{"{", 
        RowBox[{"56", ",", "507", ",", "0.6447656945`"}], "}"}], ",", 
       RowBox[{"{", 
        RowBox[{"56", ",", "508", ",", "0.6264052944`"}], "}"}], ",", 
       RowBox[{"{", 
        RowBox[{"56", ",", "509", ",", "0.6327114536`"}], "}"}], ",", 
       RowBox[{"{", 
        RowBox[{"56", ",", "510", ",", "0.6274529638`"}], "}"}], ",", 
       RowBox[{"{", 
        RowBox[{"56", ",", "511", ",", "0.6210854476`"}], "}"}], ",", 
       RowBox[{"{", 
        RowBox[{"56", ",", "512", ",", "0.6141120944`"}], "}"}], ",", 
       RowBox[{"{", 
        RowBox[{"56", ",", "513", ",", "0.6065440675`"}], "}"}], ",", 
       RowBox[{"{", 
        RowBox[{"56", ",", "514", ",", "0.6015629102`"}], "}"}], ",", 
       RowBox[{"{", 
        RowBox[{"56", ",", "515", ",", "0.592731441`"}], "}"}], ",", 
       RowBox[{"{", 
        RowBox[{"56", ",", "516", ",", "0.5820155189`"}], "}"}], ",", 
       RowBox[{"{", 
        RowBox[{"56", ",", "517", ",", "0.5803474421`"}], "}"}], ",", 
       RowBox[{"{", 
        RowBox[{"56", ",", "518", ",", "0.5718106748`"}], "}"}], ",", 
       RowBox[{"{", 
        RowBox[{"56", ",", "519", ",", "0.5638815772`"}], "}"}], ",", 
       RowBox[{"{", 
        RowBox[{"56", ",", "520", ",", "0.5561037082`"}], "}"}], ",", 
       RowBox[{"{", 
        RowBox[{"56", ",", "521", ",", "0.5514710024`"}], "}"}], ",", 
       RowBox[{"{", 
        RowBox[{"56", ",", "522", ",", "0.5443574104`"}], "}"}], ",", 
       RowBox[{"{", 
        RowBox[{"56", ",", "523", ",", "0.538338261`"}], "}"}], ",", 
       RowBox[{"{", 
        RowBox[{"56", ",", "524", ",", "0.5289341208`"}], "}"}], ",", 
       RowBox[{"{", 
        RowBox[{"56", ",", "525", ",", "0.5224036589`"}], "}"}], ",", 
       RowBox[{"{", 
        RowBox[{"56", ",", "526", ",", "0.514476132`"}], "}"}], ",", 
       RowBox[{"{", 
        RowBox[{"56", ",", "527", ",", "0.5090593205`"}], "}"}], ",", 
       RowBox[{"{", 
        RowBox[{"56", ",", "528", ",", "0.5026349233`"}], "}"}], ",", 
       RowBox[{"{", 
        RowBox[{"56", ",", "529", ",", "0.4936823119`"}], "}"}], ",", 
       RowBox[{"{", 
        RowBox[{"56", ",", "530", ",", "0.4885235836`"}], "}"}], ",", 
       RowBox[{"{", 
        RowBox[{"56", ",", "531", ",", "0.4808171743`"}], "}"}], ",", 
       RowBox[{"{", 
        RowBox[{"56", ",", "532", ",", "0.4737904815`"}], "}"}], ",", 
       RowBox[{"{", 
        RowBox[{"56", ",", "533", ",", "0.4677111191`"}], "}"}], ",", 
       RowBox[{"{", 
        RowBox[{"56", ",", "534", ",", "0.4624037004`"}], "}"}], ",", 
       RowBox[{"{", 
        RowBox[{"56", ",", "535", ",", "0.4506191108`"}], "}"}], ",", 
       RowBox[{"{", 
        RowBox[{"56", ",", "536", ",", "0.4505962287`"}], "}"}], ",", 
       RowBox[{"{", 
        RowBox[{"56", ",", "537", ",", "0.4459981158`"}], "}"}], ",", 
       RowBox[{"{", 
        RowBox[{"56", ",", "538", ",", "0.4400744041`"}], "}"}], ",", 
       RowBox[{"{", 
        RowBox[{"56", ",", "539", ",", "0.4361086458`"}], "}"}], ",", 
       RowBox[{"{", 
        RowBox[{"56", ",", "540", ",", "0.4287523991`"}], "}"}], ",", 
       RowBox[{"{", 
        RowBox[{"56", ",", "541", ",", "0.4255158206`"}], "}"}], ",", 
       RowBox[{"{", 
        RowBox[{"56", ",", "542", ",", "0.4238590761`"}], "}"}], ",", 
       RowBox[{"{", 
        RowBox[{"56", ",", "543", ",", "0.4216514684`"}], "}"}], ",", 
       RowBox[{"{", 
        RowBox[{"56", ",", "544", ",", "0.4143284582`"}], "}"}], ",", 
       RowBox[{"{", 
        RowBox[{"56", ",", "545", ",", "0.4152511288`"}], "}"}], ",", 
       RowBox[{"{", 
        RowBox[{"56", ",", "546", ",", "0.4135772592`"}], "}"}], ",", 
       RowBox[{"{", 
        RowBox[{"56", ",", "547", ",", "0.412197259`"}], "}"}], ",", 
       RowBox[{"{", 
        RowBox[{"56", ",", "548", ",", "0.4039185226`"}], "}"}], ",", 
       RowBox[{"{", 
        RowBox[{"56", ",", "549", ",", "0.4096007249`"}], "}"}], ",", 
       RowBox[{"{", 
        RowBox[{"56", ",", "550", ",", "0.4112647528`"}], "}"}], ",", 
       RowBox[{"{", 
        RowBox[{"56", ",", "551", ",", "0.4107809216`"}], "}"}], ",", 
       RowBox[{"{", 
        RowBox[{"56", ",", "552", ",", "0.412466246`"}], "}"}], ",", 
       RowBox[{"{", 
        RowBox[{"56", ",", "553", ",", "0.41542278`"}], "}"}], ",", 
       RowBox[{"{", 
        RowBox[{"56", ",", "554", ",", "0.4150763889`"}], "}"}], ",", 
       RowBox[{"{", 
        RowBox[{"56", ",", "555", ",", "0.4201721115`"}], "}"}], ",", 
       RowBox[{"{", 
        RowBox[{"56", ",", "556", ",", "0.4119392547`"}], "}"}], ",", 
       RowBox[{"{", 
        RowBox[{"56", ",", "557", ",", "0.4242669058`"}], "}"}], ",", 
       RowBox[{"{", 
        RowBox[{"56", ",", "558", ",", "0.426628444`"}], "}"}], ",", 
       RowBox[{"{", 
        RowBox[{"56", ",", "559", ",", "0.4313159644`"}], "}"}], ",", 
       RowBox[{"{", 
        RowBox[{"56", ",", "560", ",", "0.4334634237`"}], "}"}], ",", 
       RowBox[{"{", 
        RowBox[{"56", ",", "561", ",", "0.4404152071`"}], "}"}], ",", 
       RowBox[{"{", 
        RowBox[{"56", ",", "562", ",", "0.4429586891`"}], "}"}], ",", 
       RowBox[{"{", 
        RowBox[{"56", ",", "563", ",", "0.4455313598`"}], "}"}], ",", 
       RowBox[{"{", 
        RowBox[{"56", ",", "564", ",", "0.4571851968`"}], "}"}], ",", 
       RowBox[{"{", 
        RowBox[{"56", ",", "565", ",", "0.4633455077`"}], "}"}], ",", 
       RowBox[{"{", 
        RowBox[{"56", ",", "566", ",", "0.4687410403`"}], "}"}], ",", 
       RowBox[{"{", 
        RowBox[{"56", ",", "567", ",", "0.4729998462`"}], "}"}], ",", 
       RowBox[{"{", 
        RowBox[{"56", ",", "568", ",", "0.484376687`"}], "}"}], ",", 
       RowBox[{"{", 
        RowBox[{"56", ",", "569", ",", "0.4975122205`"}], "}"}], ",", 
       RowBox[{"{", 
        RowBox[{"56", ",", "570", ",", "0.4958779486`"}], "}"}], ",", 
       RowBox[{"{", 
        RowBox[{"56", ",", "571", ",", "0.5046391902`"}], "}"}], ",", 
       RowBox[{"{", 
        RowBox[{"56", ",", "572", ",", "0.5098195119`"}], "}"}], ",", 
       RowBox[{"{", 
        RowBox[{"56", ",", "573", ",", "0.515437534`"}], "}"}], ",", 
       RowBox[{"{", 
        RowBox[{"56", ",", "574", ",", "0.5238318529`"}], "}"}], ",", 
       RowBox[{"{", 
        RowBox[{"56", ",", "575", ",", "0.5310596216`"}], "}"}], ",", 
       RowBox[{"{", 
        RowBox[{"56", ",", "576", ",", "0.5377194487`"}], "}"}], ",", 
       RowBox[{"{", 
        RowBox[{"56", ",", "577", ",", "0.5444862488`"}], "}"}], ",", 
       RowBox[{"{", 
        RowBox[{"56", ",", "578", ",", "0.547237078`"}], "}"}], ",", 
       RowBox[{"{", 
        RowBox[{"56", ",", "579", ",", "0.560546517`"}], "}"}], ",", 
       RowBox[{"{", 
        RowBox[{"56", ",", "580", ",", "0.5652687745`"}], "}"}], ",", 
       RowBox[{"{", 
        RowBox[{"56", ",", "581", ",", "0.5751772206`"}], "}"}], ",", 
       RowBox[{"{", 
        RowBox[{"56", ",", "582", ",", "0.5803936561`"}], "}"}], ",", 
       RowBox[{"{", 
        RowBox[{"56", ",", "583", ",", "0.5921259543`"}], "}"}], ",", 
       RowBox[{"{", 
        RowBox[{"56", ",", "584", ",", "0.5955909603`"}], "}"}], ",", 
       RowBox[{"{", 
        RowBox[{"56", ",", "585", ",", "0.6049127207`"}], "}"}], ",", 
       RowBox[{"{", 
        RowBox[{"56", ",", "586", ",", "0.6103514194`"}], "}"}], ",", 
       RowBox[{"{", 
        RowBox[{"56", ",", "587", ",", "0.6189312755`"}], "}"}], ",", 
       RowBox[{"{", 
        RowBox[{"56", ",", "588", ",", "0.6241454731`"}], "}"}], ",", 
       RowBox[{"{", 
        RowBox[{"56", ",", "589", ",", "0.6313713637`"}], "}"}], ",", 
       RowBox[{"{", 
        RowBox[{"56", ",", "590", ",", "0.6375430924`"}], "}"}], ",", 
       RowBox[{"{", 
        RowBox[{"56", ",", "591", ",", "0.6454912902`"}], "}"}], ",", 
       RowBox[{"{", 
        RowBox[{"56", ",", "592", ",", "0.6529557781`"}], "}"}], ",", 
       RowBox[{"{", 
        RowBox[{"56", ",", "593", ",", "0.65623115`"}], "}"}], ",", 
       RowBox[{"{", 
        RowBox[{"56", ",", "594", ",", "0.6541951623`"}], "}"}], ",", 
       RowBox[{"{", 
        RowBox[{"56", ",", "595", ",", "0.6684496014`"}], "}"}], ",", 
       RowBox[{"{", 
        RowBox[{"56", ",", "596", ",", "0.6779618089`"}], "}"}], ",", 
       RowBox[{"{", 
        RowBox[{"56", ",", "597", ",", "0.6823858683`"}], "}"}], ",", 
       RowBox[{"{", 
        RowBox[{"56", ",", "598", ",", "0.6937356136`"}], "}"}], ",", 
       RowBox[{"{", 
        RowBox[{"56", ",", "599", ",", "0.6908687815`"}], "}"}], ",", 
       RowBox[{"{", 
        RowBox[{"56", ",", "600", ",", "0.6876735594`"}], "}"}], ",", 
       RowBox[{"{", 
        RowBox[{"56", ",", "601", ",", "0.6996475621`"}], "}"}], ",", 
       RowBox[{"{", 
        RowBox[{"56", ",", "602", ",", "0.7051192268`"}], "}"}], ",", 
       RowBox[{"{", 
        RowBox[{"56", ",", "603", ",", "0.7101767197`"}], "}"}], ",", 
       RowBox[{"{", 
        RowBox[{"56", ",", "604", ",", "0.7162939826`"}], "}"}], ",", 
       RowBox[{"{", 
        RowBox[{"56", ",", "605", ",", "0.7168325983`"}], "}"}], ",", 
       RowBox[{"{", 
        RowBox[{"56", ",", "606", ",", "0.7213069139`"}], "}"}], ",", 
       RowBox[{"{", 
        RowBox[{"56", ",", "607", ",", "0.7265125569`"}], "}"}], ",", 
       RowBox[{"{", 
        RowBox[{"56", ",", "608", ",", "0.7306247772`"}], "}"}], ",", 
       RowBox[{"{", 
        RowBox[{"56", ",", "609", ",", "0.733433158`"}], "}"}], ",", 
       RowBox[{"{", 
        RowBox[{"56", ",", "610", ",", "0.7372341916`"}], "}"}], ",", 
       RowBox[{"{", 
        RowBox[{"56", ",", "611", ",", "0.7407624271`"}], "}"}], ",", 
       RowBox[{"{", 
        RowBox[{"56", ",", "612", ",", "0.7439887142`"}], "}"}], ",", 
       RowBox[{"{", 
        RowBox[{"56", ",", "613", ",", "0.7465082656`"}], "}"}], ",", 
       RowBox[{"{", 
        RowBox[{"56", ",", "614", ",", "0.7506348478`"}], "}"}], ",", 
       RowBox[{"{", 
        RowBox[{"56", ",", "615", ",", "0.7556328998`"}], "}"}], ",", 
       RowBox[{"{", 
        RowBox[{"56", ",", "616", ",", "0.7448524456`"}], "}"}], ",", 
       RowBox[{"{", 
        RowBox[{"56", ",", "617", ",", "0.7569890757`"}], "}"}], ",", 
       RowBox[{"{", 
        RowBox[{"56", ",", "618", ",", "0.7601207556`"}], "}"}], ",", 
       RowBox[{"{", 
        RowBox[{"56", ",", "619", ",", "0.7621396477`"}], "}"}], ",", 
       RowBox[{"{", 
        RowBox[{"56", ",", "620", ",", "0.7640228249`"}], "}"}], ",", 
       RowBox[{"{", 
        RowBox[{"56", ",", "621", ",", "0.7656327051`"}], "}"}], ",", 
       RowBox[{"{", 
        RowBox[{"56", ",", "622", ",", "0.7691380102`"}], "}"}], ",", 
       RowBox[{"{", 
        RowBox[{"56", ",", "623", ",", "0.7663301369`"}], "}"}], ",", 
       RowBox[{"{", 
        RowBox[{"56", ",", "624", ",", "0.770739207`"}], "}"}], ",", 
       RowBox[{"{", 
        RowBox[{"56", ",", "625", ",", "0.7731626256`"}], "}"}], ",", 
       RowBox[{"{", 
        RowBox[{"56", ",", "626", ",", "0.7752470454`"}], "}"}], ",", 
       RowBox[{"{", 
        RowBox[{"56", ",", "627", ",", "0.7770855578`"}], "}"}], ",", 
       RowBox[{"{", 
        RowBox[{"56", ",", "628", ",", "0.776165118`"}], "}"}], ",", 
       RowBox[{"{", 
        RowBox[{"56", ",", "629", ",", "0.7772029453`"}], "}"}], ",", 
       RowBox[{"{", 
        RowBox[{"56", ",", "630", ",", "0.776875142`"}], "}"}], ",", 
       RowBox[{"{", 
        RowBox[{"56", ",", "631", ",", "0.7789959264`"}], "}"}], ",", 
       RowBox[{"{", 
        RowBox[{"56", ",", "632", ",", "0.7802072463`"}], "}"}], ",", 
       RowBox[{"{", 
        RowBox[{"56", ",", "633", ",", "0.7802663436`"}], "}"}], ",", 
       RowBox[{"{", 
        RowBox[{"56", ",", "634", ",", "0.7810674149`"}], "}"}], ",", 
       RowBox[{"{", 
        RowBox[{"56", ",", "635", ",", "0.7819887151`"}], "}"}], ",", 
       RowBox[{"{", 
        RowBox[{"56", ",", "636", ",", "0.780480841`"}], "}"}], ",", 
       RowBox[{"{", 
        RowBox[{"56", ",", "637", ",", "0.7818326626`"}], "}"}], ",", 
       RowBox[{"{", 
        RowBox[{"56", ",", "638", ",", "0.7819625872`"}], "}"}], ",", 
       RowBox[{"{", 
        RowBox[{"56", ",", "639", ",", "0.7822742501`"}], "}"}], ",", 
       RowBox[{"{", 
        RowBox[{"56", ",", "640", ",", "0.7781060739`"}], "}"}]}], "}"}], ",", 
     RowBox[{"{", 
      RowBox[{
       RowBox[{"{", 
        RowBox[{"57", ",", "488", ",", "0.7286639361`"}], "}"}], ",", 
       RowBox[{"{", 
        RowBox[{"57", ",", "489", ",", "0.7066999225`"}], "}"}], ",", 
       RowBox[{"{", 
        RowBox[{"57", ",", "490", ",", "0.7190294391`"}], "}"}], ",", 
       RowBox[{"{", 
        RowBox[{"57", ",", "491", ",", "0.7160875923`"}], "}"}], ",", 
       RowBox[{"{", 
        RowBox[{"57", ",", "492", ",", "0.7079322117`"}], "}"}], ",", 
       RowBox[{"{", 
        RowBox[{"57", ",", "493", ",", "0.7113718524`"}], "}"}], ",", 
       RowBox[{"{", 
        RowBox[{"57", ",", "494", ",", "0.709078535`"}], "}"}], ",", 
       RowBox[{"{", 
        RowBox[{"57", ",", "495", ",", "0.6967994129`"}], "}"}], ",", 
       RowBox[{"{", 
        RowBox[{"57", ",", "496", ",", "0.6943077375`"}], "}"}], ",", 
       RowBox[{"{", 
        RowBox[{"57", ",", "497", ",", "0.6925228092`"}], "}"}], ",", 
       RowBox[{"{", 
        RowBox[{"57", ",", "498", ",", "0.6894198901`"}], "}"}], ",", 
       RowBox[{"{", 
        RowBox[{"57", ",", "499", ",", "0.689638088`"}], "}"}], ",", 
       RowBox[{"{", 
        RowBox[{"57", ",", "500", ",", "0.6845189266`"}], "}"}], ",", 
       RowBox[{"{", 
        RowBox[{"57", ",", "501", ",", "0.682721681`"}], "}"}], ",", 
       RowBox[{"{", 
        RowBox[{"57", ",", "502", ",", "0.6630390312`"}], "}"}], ",", 
       RowBox[{"{", 
        RowBox[{"57", ",", "503", ",", "0.6558155658`"}], "}"}], ",", 
       RowBox[{"{", 
        RowBox[{"57", ",", "504", ",", "0.6619051206`"}], "}"}], ",", 
       RowBox[{"{", 
        RowBox[{"57", ",", "505", ",", "0.665523112`"}], "}"}], ",", 
       RowBox[{"{", 
        RowBox[{"57", ",", "506", ",", "0.6665381808`"}], "}"}], ",", 
       RowBox[{"{", 
        RowBox[{"57", ",", "507", ",", "0.6549387773`"}], "}"}], ",", 
       RowBox[{"{", 
        RowBox[{"57", ",", "508", ",", "0.6372680318`"}], "}"}], ",", 
       RowBox[{"{", 
        RowBox[{"57", ",", "509", ",", "0.6445156303`"}], "}"}], ",", 
       RowBox[{"{", 
        RowBox[{"57", ",", "510", ",", "0.6407974759`"}], "}"}], ",", 
       RowBox[{"{", 
        RowBox[{"57", ",", "511", ",", "0.6357574703`"}], "}"}], ",", 
       RowBox[{"{", 
        RowBox[{"57", ",", "512", ",", "0.6290268734`"}], "}"}], ",", 
       RowBox[{"{", 
        RowBox[{"57", ",", "513", ",", "0.6226381875`"}], "}"}], ",", 
       RowBox[{"{", 
        RowBox[{"57", ",", "514", ",", "0.6187553306`"}], "}"}], ",", 
       RowBox[{"{", 
        RowBox[{"57", ",", "515", ",", "0.6118344312`"}], "}"}], ",", 
       RowBox[{"{", 
        RowBox[{"57", ",", "516", ",", "0.6027249266`"}], "}"}], ",", 
       RowBox[{"{", 
        RowBox[{"57", ",", "517", ",", "0.6017774311`"}], "}"}], ",", 
       RowBox[{"{", 
        RowBox[{"57", ",", "518", ",", "0.5948735003`"}], "}"}], ",", 
       RowBox[{"{", 
        RowBox[{"57", ",", "519", ",", "0.5886042657`"}], "}"}], ",", 
       RowBox[{"{", 
        RowBox[{"57", ",", "520", ",", "0.5819670144`"}], "}"}], ",", 
       RowBox[{"{", 
        RowBox[{"57", ",", "521", ",", "0.5777728381`"}], "}"}], ",", 
       RowBox[{"{", 
        RowBox[{"57", ",", "522", ",", "0.5721395682`"}], "}"}], ",", 
       RowBox[{"{", 
        RowBox[{"57", ",", "523", ",", "0.5668480087`"}], "}"}], ",", 
       RowBox[{"{", 
        RowBox[{"57", ",", "524", ",", "0.5592316406`"}], "}"}], ",", 
       RowBox[{"{", 
        RowBox[{"57", ",", "525", ",", "0.5543852044`"}], "}"}], ",", 
       RowBox[{"{", 
        RowBox[{"57", ",", "526", ",", "0.5492737283`"}], "}"}], ",", 
       RowBox[{"{", 
        RowBox[{"57", ",", "527", ",", "0.5437236301`"}], "}"}], ",", 
       RowBox[{"{", 
        RowBox[{"57", ",", "528", ",", "0.5396875383`"}], "}"}], ",", 
       RowBox[{"{", 
        RowBox[{"57", ",", "529", ",", "0.5325050748`"}], "}"}], ",", 
       RowBox[{"{", 
        RowBox[{"57", ",", "530", ",", "0.5286562878`"}], "}"}], ",", 
       RowBox[{"{", 
        RowBox[{"57", ",", "531", ",", "0.5244207339`"}], "}"}], ",", 
       RowBox[{"{", 
        RowBox[{"57", ",", "532", ",", "0.518147051`"}], "}"}], ",", 
       RowBox[{"{", 
        RowBox[{"57", ",", "533", ",", "0.5138630744`"}], "}"}], ",", 
       RowBox[{"{", 
        RowBox[{"57", ",", "534", ",", "0.5101115171`"}], "}"}], ",", 
       RowBox[{"{", 
        RowBox[{"57", ",", "535", ",", "0.5004996173`"}], "}"}], ",", 
       RowBox[{"{", 
        RowBox[{"57", ",", "536", ",", "0.5038629815`"}], "}"}], ",", 
       RowBox[{"{", 
        RowBox[{"57", ",", "537", ",", "0.5011860384`"}], "}"}], ",", 
       RowBox[{"{", 
        RowBox[{"57", ",", "538", ",", "0.4973591802`"}], "}"}], ",", 
       RowBox[{"{", 
        RowBox[{"57", ",", "539", ",", "0.4953301123`"}], "}"}], ",", 
       RowBox[{"{", 
        RowBox[{"57", ",", "540", ",", "0.4887316974`"}], "}"}], ",", 
       RowBox[{"{", 
        RowBox[{"57", ",", "541", ",", "0.4882828314`"}], "}"}], ",", 
       RowBox[{"{", 
        RowBox[{"57", ",", "542", ",", "0.4879119127`"}], "}"}], ",", 
       RowBox[{"{", 
        RowBox[{"57", ",", "543", ",", "0.4882558647`"}], "}"}], ",", 
       RowBox[{"{", 
        RowBox[{"57", ",", "544", ",", "0.4824459113`"}], "}"}], ",", 
       RowBox[{"{", 
        RowBox[{"57", ",", "545", ",", "0.4859278472`"}], "}"}], ",", 
       RowBox[{"{", 
        RowBox[{"57", ",", "546", ",", "0.486555429`"}], "}"}], ",", 
       RowBox[{"{", 
        RowBox[{"57", ",", "547", ",", "0.48630124`"}], "}"}], ",", 
       RowBox[{"{", 
        RowBox[{"57", ",", "548", ",", "0.4779741695`"}], "}"}], ",", 
       RowBox[{"{", 
        RowBox[{"57", ",", "549", ",", "0.4868075295`"}], "}"}], ",", 
       RowBox[{"{", 
        RowBox[{"57", ",", "550", ",", "0.4898789948`"}], "}"}], ",", 
       RowBox[{"{", 
        RowBox[{"57", ",", "551", ",", "0.4905580577`"}], "}"}], ",", 
       RowBox[{"{", 
        RowBox[{"57", ",", "552", ",", "0.4929702086`"}], "}"}], ",", 
       RowBox[{"{", 
        RowBox[{"57", ",", "553", ",", "0.4971756371`"}], "}"}], ",", 
       RowBox[{"{", 
        RowBox[{"57", ",", "554", ",", "0.497165013`"}], "}"}], ",", 
       RowBox[{"{", 
        RowBox[{"57", ",", "555", ",", "0.5030256978`"}], "}"}], ",", 
       RowBox[{"{", 
        RowBox[{"57", ",", "556", ",", "0.4933089783`"}], "}"}], ",", 
       RowBox[{"{", 
        RowBox[{"57", ",", "557", ",", "0.5079131176`"}], "}"}], ",", 
       RowBox[{"{", 
        RowBox[{"57", ",", "558", ",", "0.5107000221`"}], "}"}], ",", 
       RowBox[{"{", 
        RowBox[{"57", ",", "559", ",", "0.5155636513`"}], "}"}], ",", 
       RowBox[{"{", 
        RowBox[{"57", ",", "560", ",", "0.5173476586`"}], "}"}], ",", 
       RowBox[{"{", 
        RowBox[{"57", ",", "561", ",", "0.5237829538`"}], "}"}], ",", 
       RowBox[{"{", 
        RowBox[{"57", ",", "562", ",", "0.5256848771`"}], "}"}], ",", 
       RowBox[{"{", 
        RowBox[{"57", ",", "563", ",", "0.5271356314`"}], "}"}], ",", 
       RowBox[{"{", 
        RowBox[{"57", ",", "564", ",", "0.5391319692`"}], "}"}], ",", 
       RowBox[{"{", 
        RowBox[{"57", ",", "565", ",", "0.5441514623`"}], "}"}], ",", 
       RowBox[{"{", 
        RowBox[{"57", ",", "566", ",", "0.5397058657`"}], "}"}], ",", 
       RowBox[{"{", 
        RowBox[{"57", ",", "567", ",", "0.5442433698`"}], "}"}], ",", 
       RowBox[{"{", 
        RowBox[{"57", ",", "568", ",", "0.5521990845`"}], "}"}], ",", 
       RowBox[{"{", 
        RowBox[{"57", ",", "569", ",", "0.5546474344`"}], "}"}], ",", 
       RowBox[{"{", 
        RowBox[{"57", ",", "570", ",", "0.555611614`"}], "}"}], ",", 
       RowBox[{"{", 
        RowBox[{"57", ",", "571", ",", "0.5786543143`"}], "}"}], ",", 
       RowBox[{"{", 
        RowBox[{"57", ",", "572", ",", "0.5826873607`"}], "}"}], ",", 
       RowBox[{"{", 
        RowBox[{"57", ",", "573", ",", "0.5868614949`"}], "}"}], ",", 
       RowBox[{"{", 
        RowBox[{"57", ",", "574", ",", "0.5934157833`"}], "}"}], ",", 
       RowBox[{"{", 
        RowBox[{"57", ",", "575", ",", "0.5995986083`"}], "}"}], ",", 
       RowBox[{"{", 
        RowBox[{"57", ",", "576", ",", "0.6042598893`"}], "}"}], ",", 
       RowBox[{"{", 
        RowBox[{"57", ",", "577", ",", "0.6091006606`"}], "}"}], ",", 
       RowBox[{"{", 
        RowBox[{"57", ",", "578", ",", "0.6090803229`"}], "}"}], ",", 
       RowBox[{"{", 
        RowBox[{"57", ",", "579", ",", "0.6217605537`"}], "}"}], ",", 
       RowBox[{"{", 
        RowBox[{"57", ",", "580", ",", "0.6254608715`"}], "}"}], ",", 
       RowBox[{"{", 
        RowBox[{"57", ",", "581", ",", "0.6326069812`"}], "}"}], ",", 
       RowBox[{"{", 
        RowBox[{"57", ",", "582", ",", "0.6354962918`"}], "}"}], ",", 
       RowBox[{"{", 
        RowBox[{"57", ",", "583", ",", "0.6458276971`"}], "}"}], ",", 
       RowBox[{"{", 
        RowBox[{"57", ",", "584", ",", "0.6472073674`"}], "}"}], ",", 
       RowBox[{"{", 
        RowBox[{"57", ",", "585", ",", "0.653614256`"}], "}"}], ",", 
       RowBox[{"{", 
        RowBox[{"57", ",", "586", ",", "0.658094153`"}], "}"}], ",", 
       RowBox[{"{", 
        RowBox[{"57", ",", "587", ",", "0.6634980294`"}], "}"}], ",", 
       RowBox[{"{", 
        RowBox[{"57", ",", "588", ",", "0.6672549802`"}], "}"}], ",", 
       RowBox[{"{", 
        RowBox[{"57", ",", "589", ",", "0.6739553337`"}], "}"}], ",", 
       RowBox[{"{", 
        RowBox[{"57", ",", "590", ",", "0.6764909842`"}], "}"}], ",", 
       RowBox[{"{", 
        RowBox[{"57", ",", "591", ",", "0.682595449`"}], "}"}], ",", 
       RowBox[{"{", 
        RowBox[{"57", ",", "592", ",", "0.6880513429`"}], "}"}], ",", 
       RowBox[{"{", 
        RowBox[{"57", ",", "593", ",", "0.6907226668`"}], "}"}], ",", 
       RowBox[{"{", 
        RowBox[{"57", ",", "594", ",", "0.685220645`"}], "}"}], ",", 
       RowBox[{"{", 
        RowBox[{"57", ",", "595", ",", "0.6990341858`"}], "}"}], ",", 
       RowBox[{"{", 
        RowBox[{"57", ",", "596", ",", "0.704633103`"}], "}"}], ",", 
       RowBox[{"{", 
        RowBox[{"57", ",", "597", ",", "0.7078704463`"}], "}"}], ",", 
       RowBox[{"{", 
        RowBox[{"57", ",", "598", ",", "0.7185449043`"}], "}"}], ",", 
       RowBox[{"{", 
        RowBox[{"57", ",", "599", ",", "0.7151116773`"}], "}"}], ",", 
       RowBox[{"{", 
        RowBox[{"57", ",", "600", ",", "0.7099358886`"}], "}"}], ",", 
       RowBox[{"{", 
        RowBox[{"57", ",", "601", ",", "0.7207040222`"}], "}"}], ",", 
       RowBox[{"{", 
        RowBox[{"57", ",", "602", ",", "0.7245753742`"}], "}"}], ",", 
       RowBox[{"{", 
        RowBox[{"57", ",", "603", ",", "0.7266119361`"}], "}"}], ",", 
       RowBox[{"{", 
        RowBox[{"57", ",", "604", ",", "0.7311180676`"}], "}"}], ",", 
       RowBox[{"{", 
        RowBox[{"57", ",", "605", ",", "0.733988408`"}], "}"}], ",", 
       RowBox[{"{", 
        RowBox[{"57", ",", "606", ",", "0.7354753495`"}], "}"}], ",", 
       RowBox[{"{", 
        RowBox[{"57", ",", "607", ",", "0.7405748042`"}], "}"}], ",", 
       RowBox[{"{", 
        RowBox[{"57", ",", "608", ",", "0.74254201`"}], "}"}], ",", 
       RowBox[{"{", 
        RowBox[{"57", ",", "609", ",", "0.7445181272`"}], "}"}], ",", 
       RowBox[{"{", 
        RowBox[{"57", ",", "610", ",", "0.7476699742`"}], "}"}], ",", 
       RowBox[{"{", 
        RowBox[{"57", ",", "611", ",", "0.7497927028`"}], "}"}], ",", 
       RowBox[{"{", 
        RowBox[{"57", ",", "612", ",", "0.7512910799`"}], "}"}], ",", 
       RowBox[{"{", 
        RowBox[{"57", ",", "613", ",", "0.7519330458`"}], "}"}], ",", 
       RowBox[{"{", 
        RowBox[{"57", ",", "614", ",", "0.7558888286`"}], "}"}], ",", 
       RowBox[{"{", 
        RowBox[{"57", ",", "615", ",", "0.7596879105`"}], "}"}], ",", 
       RowBox[{"{", 
        RowBox[{"57", ",", "616", ",", "0.7504195405`"}], "}"}], ",", 
       RowBox[{"{", 
        RowBox[{"57", ",", "617", ",", "0.759885719`"}], "}"}], ",", 
       RowBox[{"{", 
        RowBox[{"57", ",", "618", ",", "0.761725116`"}], "}"}], ",", 
       RowBox[{"{", 
        RowBox[{"57", ",", "619", ",", "0.7626420633`"}], "}"}], ",", 
       RowBox[{"{", 
        RowBox[{"57", ",", "620", ",", "0.7648309272`"}], "}"}], ",", 
       RowBox[{"{", 
        RowBox[{"57", ",", "621", ",", "0.7648642295`"}], "}"}], ",", 
       RowBox[{"{", 
        RowBox[{"57", ",", "622", ",", "0.7683963464`"}], "}"}], ",", 
       RowBox[{"{", 
        RowBox[{"57", ",", "623", ",", "0.76695551`"}], "}"}], ",", 
       RowBox[{"{", 
        RowBox[{"57", ",", "624", ",", "0.7683984532`"}], "}"}], ",", 
       RowBox[{"{", 
        RowBox[{"57", ",", "625", ",", "0.7700590036`"}], "}"}], ",", 
       RowBox[{"{", 
        RowBox[{"57", ",", "626", ",", "0.7701138229`"}], "}"}], ",", 
       RowBox[{"{", 
        RowBox[{"57", ",", "627", ",", "0.7731523462`"}], "}"}], ",", 
       RowBox[{"{", 
        RowBox[{"57", ",", "628", ",", "0.7711935419`"}], "}"}], ",", 
       RowBox[{"{", 
        RowBox[{"57", ",", "629", ",", "0.7706788281`"}], "}"}], ",", 
       RowBox[{"{", 
        RowBox[{"57", ",", "630", ",", "0.7703337401`"}], "}"}], ",", 
       RowBox[{"{", 
        RowBox[{"57", ",", "631", ",", "0.7700817049`"}], "}"}], ",", 
       RowBox[{"{", 
        RowBox[{"57", ",", "632", ",", "0.7717704956`"}], "}"}], ",", 
       RowBox[{"{", 
        RowBox[{"57", ",", "633", ",", "0.772686668`"}], "}"}], ",", 
       RowBox[{"{", 
        RowBox[{"57", ",", "634", ",", "0.77248267`"}], "}"}], ",", 
       RowBox[{"{", 
        RowBox[{"57", ",", "635", ",", "0.7730695447`"}], "}"}], ",", 
       RowBox[{"{", 
        RowBox[{"57", ",", "636", ",", "0.7726796122`"}], "}"}], ",", 
       RowBox[{"{", 
        RowBox[{"57", ",", "637", ",", "0.77256597`"}], "}"}], ",", 
       RowBox[{"{", 
        RowBox[{"57", ",", "638", ",", "0.7711078644`"}], "}"}], ",", 
       RowBox[{"{", 
        RowBox[{"57", ",", "639", ",", "0.7728420196`"}], "}"}], ",", 
       RowBox[{"{", 
        RowBox[{"57", ",", "640", ",", "0.7676466069`"}], "}"}]}], "}"}], ",", 
     RowBox[{"{", 
      RowBox[{
       RowBox[{"{", 
        RowBox[{"58", ",", "488", ",", "0.7190615761`"}], "}"}], ",", 
       RowBox[{"{", 
        RowBox[{"58", ",", "489", ",", "0.7175686837`"}], "}"}], ",", 
       RowBox[{"{", 
        RowBox[{"58", ",", "490", ",", "0.7312289197`"}], "}"}], ",", 
       RowBox[{"{", 
        RowBox[{"58", ",", "491", ",", "0.7279609045`"}], "}"}], ",", 
       RowBox[{"{", 
        RowBox[{"58", ",", "492", ",", "0.7252023676`"}], "}"}], ",", 
       RowBox[{"{", 
        RowBox[{"58", ",", "493", ",", "0.7228321819`"}], "}"}], ",", 
       RowBox[{"{", 
        RowBox[{"58", ",", "494", ",", "0.7195726538`"}], "}"}], ",", 
       RowBox[{"{", 
        RowBox[{"58", ",", "495", ",", "0.7178150375`"}], "}"}], ",", 
       RowBox[{"{", 
        RowBox[{"58", ",", "496", ",", "0.7137523488`"}], "}"}], ",", 
       RowBox[{"{", 
        RowBox[{"58", ",", "497", ",", "0.7094935121`"}], "}"}], ",", 
       RowBox[{"{", 
        RowBox[{"58", ",", "498", ",", "0.7040659521`"}], "}"}], ",", 
       RowBox[{"{", 
        RowBox[{"58", ",", "499", ",", "0.7043304519`"}], "}"}], ",", 
       RowBox[{"{", 
        RowBox[{"58", ",", "500", ",", "0.7412686365`"}], "}"}], ",", 
       RowBox[{"{", 
        RowBox[{"58", ",", "501", ",", "0.7006744458`"}], "}"}], ",", 
       RowBox[{"{", 
        RowBox[{"58", ",", "502", ",", "0.6808507522`"}], "}"}], ",", 
       RowBox[{"{", 
        RowBox[{"58", ",", "503", ",", "0.6666026165`"}], "}"}], ",", 
       RowBox[{"{", 
        RowBox[{"58", ",", "504", ",", "0.6797480849`"}], "}"}], ",", 
       RowBox[{"{", 
        RowBox[{"58", ",", "505", ",", "0.6856206789`"}], "}"}], ",", 
       RowBox[{"{", 
        RowBox[{"58", ",", "506", ",", "0.684870255`"}], "}"}], ",", 
       RowBox[{"{", 
        RowBox[{"58", ",", "507", ",", "0.6741886943`"}], "}"}], ",", 
       RowBox[{"{", 
        RowBox[{"58", ",", "508", ",", "0.6568598411`"}], "}"}], ",", 
       RowBox[{"{", 
        RowBox[{"58", ",", "509", ",", "0.6647682856`"}], "}"}], ",", 
       RowBox[{"{", 
        RowBox[{"58", ",", "510", ",", "0.6610181826`"}], "}"}], ",", 
       RowBox[{"{", 
        RowBox[{"58", ",", "511", ",", "0.6603898639`"}], "}"}], ",", 
       RowBox[{"{", 
        RowBox[{"58", ",", "512", ",", "0.6521031979`"}], "}"}], ",", 
       RowBox[{"{", 
        RowBox[{"58", ",", "513", ",", "0.6476016992`"}], "}"}], ",", 
       RowBox[{"{", 
        RowBox[{"58", ",", "514", ",", "0.6433870784`"}], "}"}], ",", 
       RowBox[{"{", 
        RowBox[{"58", ",", "515", ",", "0.6376344801`"}], "}"}], ",", 
       RowBox[{"{", 
        RowBox[{"58", ",", "516", ",", "0.6302143337`"}], "}"}], ",", 
       RowBox[{"{", 
        RowBox[{"58", ",", "517", ",", "0.6304312797`"}], "}"}], ",", 
       RowBox[{"{", 
        RowBox[{"58", ",", "518", ",", "0.6236486298`"}], "}"}], ",", 
       RowBox[{"{", 
        RowBox[{"58", ",", "519", ",", "0.6191348433`"}], "}"}], ",", 
       RowBox[{"{", 
        RowBox[{"58", ",", "520", ",", "0.6135709705`"}], "}"}], ",", 
       RowBox[{"{", 
        RowBox[{"58", ",", "521", ",", "0.6101105043`"}], "}"}], ",", 
       RowBox[{"{", 
        RowBox[{"58", ",", "522", ",", "0.6057703562`"}], "}"}], ",", 
       RowBox[{"{", 
        RowBox[{"58", ",", "523", ",", "0.6020939059`"}], "}"}], ",", 
       RowBox[{"{", 
        RowBox[{"58", ",", "524", ",", "0.5978468991`"}], "}"}], ",", 
       RowBox[{"{", 
        RowBox[{"58", ",", "525", ",", "0.5943556315`"}], "}"}], ",", 
       RowBox[{"{", 
        RowBox[{"58", ",", "526", ",", "0.589810784`"}], "}"}], ",", 
       RowBox[{"{", 
        RowBox[{"58", ",", "527", ",", "0.5874982896`"}], "}"}], ",", 
       RowBox[{"{", 
        RowBox[{"58", ",", "528", ",", "0.5853835346`"}], "}"}], ",", 
       RowBox[{"{", 
        RowBox[{"58", ",", "529", ",", "0.5790495825`"}], "}"}], ",", 
       RowBox[{"{", 
        RowBox[{"58", ",", "530", ",", "0.5758120208`"}], "}"}], ",", 
       RowBox[{"{", 
        RowBox[{"58", ",", "531", ",", "0.5737168452`"}], "}"}], ",", 
       RowBox[{"{", 
        RowBox[{"58", ",", "532", ",", "0.5692062679`"}], "}"}], ",", 
       RowBox[{"{", 
        RowBox[{"58", ",", "533", ",", "0.5665168031`"}], "}"}], ",", 
       RowBox[{"{", 
        RowBox[{"58", ",", "534", ",", "0.564466037`"}], "}"}], ",", 
       RowBox[{"{", 
        RowBox[{"58", ",", "535", ",", "0.5565408274`"}], "}"}], ",", 
       RowBox[{"{", 
        RowBox[{"58", ",", "536", ",", "0.5627407156`"}], "}"}], ",", 
       RowBox[{"{", 
        RowBox[{"58", ",", "537", ",", "0.5618346046`"}], "}"}], ",", 
       RowBox[{"{", 
        RowBox[{"58", ",", "538", ",", "0.559923259`"}], "}"}], ",", 
       RowBox[{"{", 
        RowBox[{"58", ",", "539", ",", "0.5585411111`"}], "}"}], ",", 
       RowBox[{"{", 
        RowBox[{"58", ",", "540", ",", "0.5536008137`"}], "}"}], ",", 
       RowBox[{"{", 
        RowBox[{"58", ",", "541", ",", "0.5535501025`"}], "}"}], ",", 
       RowBox[{"{", 
        RowBox[{"58", ",", "542", ",", "0.553818617`"}], "}"}], ",", 
       RowBox[{"{", 
        RowBox[{"58", ",", "543", ",", "0.5561819948`"}], "}"}], ",", 
       RowBox[{"{", 
        RowBox[{"58", ",", "544", ",", "0.5505697281`"}], "}"}], ",", 
       RowBox[{"{", 
        RowBox[{"58", ",", "545", ",", "0.5560778812`"}], "}"}], ",", 
       RowBox[{"{", 
        RowBox[{"58", ",", "546", ",", "0.5582839504`"}], "}"}], ",", 
       RowBox[{"{", 
        RowBox[{"58", ",", "547", ",", "0.5588555176`"}], "}"}], ",", 
       RowBox[{"{", 
        RowBox[{"58", ",", "548", ",", "0.5498278689`"}], "}"}], ",", 
       RowBox[{"{", 
        RowBox[{"58", ",", "549", ",", "0.5607245301`"}], "}"}], ",", 
       RowBox[{"{", 
        RowBox[{"58", ",", "550", ",", "0.5633438341`"}], "}"}], ",", 
       RowBox[{"{", 
        RowBox[{"58", ",", "551", ",", "0.5647865916`"}], "}"}], ",", 
       RowBox[{"{", 
        RowBox[{"58", ",", "552", ",", "0.5666595036`"}], "}"}], ",", 
       RowBox[{"{", 
        RowBox[{"58", ",", "553", ",", "0.5710215793`"}], "}"}], ",", 
       RowBox[{"{", 
        RowBox[{"58", ",", "554", ",", "0.5718732629`"}], "}"}], ",", 
       RowBox[{"{", 
        RowBox[{"58", ",", "555", ",", "0.5771534978`"}], "}"}], ",", 
       RowBox[{"{", 
        RowBox[{"58", ",", "556", ",", "0.5653619633`"}], "}"}], ",", 
       RowBox[{"{", 
        RowBox[{"58", ",", "557", ",", "0.5817684961`"}], "}"}], ",", 
       RowBox[{"{", 
        RowBox[{"58", ",", "558", ",", "0.5839079086`"}], "}"}], ",", 
       RowBox[{"{", 
        RowBox[{"58", ",", "559", ",", "0.588735643`"}], "}"}], ",", 
       RowBox[{"{", 
        RowBox[{"58", ",", "560", ",", "0.5891408865`"}], "}"}], ",", 
       RowBox[{"{", 
        RowBox[{"58", ",", "561", ",", "0.5948213481`"}], "}"}], ",", 
       RowBox[{"{", 
        RowBox[{"58", ",", "562", ",", "0.5956572473`"}], "}"}], ",", 
       RowBox[{"{", 
        RowBox[{"58", ",", "563", ",", "0.5954607959`"}], "}"}], ",", 
       RowBox[{"{", 
        RowBox[{"58", ",", "564", ",", "0.6067187989`"}], "}"}], ",", 
       RowBox[{"{", 
        RowBox[{"58", ",", "565", ",", "0.6094253343`"}], "}"}], ",", 
       RowBox[{"{", 
        RowBox[{"58", ",", "566", ",", "0.6118587652`"}], "}"}], ",", 
       RowBox[{"{", 
        RowBox[{"58", ",", "567", ",", "0.6140454023`"}], "}"}], ",", 
       RowBox[{"{", 
        RowBox[{"58", ",", "568", ",", "0.624073047`"}], "}"}], ",", 
       RowBox[{"{", 
        RowBox[{"58", ",", "569", ",", "0.6246317382`"}], "}"}], ",", 
       RowBox[{"{", 
        RowBox[{"58", ",", "570", ",", "0.6290677778`"}], "}"}], ",", 
       RowBox[{"{", 
        RowBox[{"58", ",", "571", ",", "0.6351361948`"}], "}"}], ",", 
       RowBox[{"{", 
        RowBox[{"58", ",", "572", ",", "0.6369503557`"}], "}"}], ",", 
       RowBox[{"{", 
        RowBox[{"58", ",", "573", ",", "0.6398203182`"}], "}"}], ",", 
       RowBox[{"{", 
        RowBox[{"58", ",", "574", ",", "0.6442478288`"}], "}"}], ",", 
       RowBox[{"{", 
        RowBox[{"58", ",", "575", ",", "0.6468732198`"}], "}"}], ",", 
       RowBox[{"{", 
        RowBox[{"58", ",", "576", ",", "0.6551246523`"}], "}"}], ",", 
       RowBox[{"{", 
        RowBox[{"58", ",", "577", ",", "0.655651752`"}], "}"}], ",", 
       RowBox[{"{", 
        RowBox[{"58", ",", "578", ",", "0.6531759321`"}], "}"}], ",", 
       RowBox[{"{", 
        RowBox[{"58", ",", "579", ",", "0.6648567093`"}], "}"}], ",", 
       RowBox[{"{", 
        RowBox[{"58", ",", "580", ",", "0.6655569285`"}], "}"}], ",", 
       RowBox[{"{", 
        RowBox[{"58", ",", "581", ",", "0.6725597047`"}], "}"}], ",", 
       RowBox[{"{", 
        RowBox[{"58", ",", "582", ",", "0.6749331109`"}], "}"}], ",", 
       RowBox[{"{", 
        RowBox[{"58", ",", "583", ",", "0.6835370439`"}], "}"}], ",", 
       RowBox[{"{", 
        RowBox[{"58", ",", "584", ",", "0.6827700471`"}], "}"}], ",", 
       RowBox[{"{", 
        RowBox[{"58", ",", "585", ",", "0.6871969465`"}], "}"}], ",", 
       RowBox[{"{", 
        RowBox[{"58", ",", "586", ",", "0.6916736851`"}], "}"}], ",", 
       RowBox[{"{", 
        RowBox[{"58", ",", "587", ",", "0.6885713061`"}], "}"}], ",", 
       RowBox[{"{", 
        RowBox[{"58", ",", "588", ",", "0.6973859786`"}], "}"}], ",", 
       RowBox[{"{", 
        RowBox[{"58", ",", "589", ",", "0.7017940451`"}], "}"}], ",", 
       RowBox[{"{", 
        RowBox[{"58", ",", "590", ",", "0.7022576829`"}], "}"}], ",", 
       RowBox[{"{", 
        RowBox[{"58", ",", "591", ",", "0.7075302993`"}], "}"}], ",", 
       RowBox[{"{", 
        RowBox[{"58", ",", "592", ",", "0.7087932462`"}], "}"}], ",", 
       RowBox[{"{", 
        RowBox[{"58", ",", "593", ",", "0.7136422719`"}], "}"}], ",", 
       RowBox[{"{", 
        RowBox[{"58", ",", "594", ",", "0.7065611936`"}], "}"}], ",", 
       RowBox[{"{", 
        RowBox[{"58", ",", "595", ",", "0.7188846909`"}], "}"}], ",", 
       RowBox[{"{", 
        RowBox[{"58", ",", "596", ",", "0.7229419777`"}], "}"}], ",", 
       RowBox[{"{", 
        RowBox[{"58", ",", "597", ",", "0.7243699448`"}], "}"}], ",", 
       RowBox[{"{", 
        RowBox[{"58", ",", "598", ",", "0.7332388425`"}], "}"}], ",", 
       RowBox[{"{", 
        RowBox[{"58", ",", "599", ",", "0.7285833108`"}], "}"}], ",", 
       RowBox[{"{", 
        RowBox[{"58", ",", "600", ",", "0.7230095188`"}], "}"}], ",", 
       RowBox[{"{", 
        RowBox[{"58", ",", "601", ",", "0.7312764022`"}], "}"}], ",", 
       RowBox[{"{", 
        RowBox[{"58", ",", "602", ",", "0.7348260652`"}], "}"}], ",", 
       RowBox[{"{", 
        RowBox[{"58", ",", "603", ",", "0.7368129043`"}], "}"}], ",", 
       RowBox[{"{", 
        RowBox[{"58", ",", "604", ",", "0.7389685524`"}], "}"}], ",", 
       RowBox[{"{", 
        RowBox[{"58", ",", "605", ",", "0.7403092325`"}], "}"}], ",", 
       RowBox[{"{", 
        RowBox[{"58", ",", "606", ",", "0.7411691954`"}], "}"}], ",", 
       RowBox[{"{", 
        RowBox[{"58", ",", "607", ",", "0.7447793107`"}], "}"}], ",", 
       RowBox[{"{", 
        RowBox[{"58", ",", "608", ",", "0.7433138666`"}], "}"}], ",", 
       RowBox[{"{", 
        RowBox[{"58", ",", "609", ",", "0.7471741642`"}], "}"}], ",", 
       RowBox[{"{", 
        RowBox[{"58", ",", "610", ",", "0.7481093976`"}], "}"}], ",", 
       RowBox[{"{", 
        RowBox[{"58", ",", "611", ",", "0.7500141024`"}], "}"}], ",", 
       RowBox[{"{", 
        RowBox[{"58", ",", "612", ",", "0.7518479504`"}], "}"}], ",", 
       RowBox[{"{", 
        RowBox[{"58", ",", "613", ",", "0.7514933541`"}], "}"}], ",", 
       RowBox[{"{", 
        RowBox[{"58", ",", "614", ",", "0.7553562675`"}], "}"}], ",", 
       RowBox[{"{", 
        RowBox[{"58", ",", "615", ",", "0.7580620602`"}], "}"}], ",", 
       RowBox[{"{", 
        RowBox[{"58", ",", "616", ",", "0.7474737366`"}], "}"}], ",", 
       RowBox[{"{", 
        RowBox[{"58", ",", "617", ",", "0.7568267513`"}], "}"}], ",", 
       RowBox[{"{", 
        RowBox[{"58", ",", "618", ",", "0.7574157654`"}], "}"}], ",", 
       RowBox[{"{", 
        RowBox[{"58", ",", "619", ",", "0.7584493745`"}], "}"}], ",", 
       RowBox[{"{", 
        RowBox[{"58", ",", "620", ",", "0.7594344976`"}], "}"}], ",", 
       RowBox[{"{", 
        RowBox[{"58", ",", "621", ",", "0.7599184423`"}], "}"}], ",", 
       RowBox[{"{", 
        RowBox[{"58", ",", "622", ",", "0.760956124`"}], "}"}], ",", 
       RowBox[{"{", 
        RowBox[{"58", ",", "623", ",", "0.7606640757`"}], "}"}], ",", 
       RowBox[{"{", 
        RowBox[{"58", ",", "624", ",", "0.7599161945`"}], "}"}], ",", 
       RowBox[{"{", 
        RowBox[{"58", ",", "625", ",", "0.7617472402`"}], "}"}], ",", 
       RowBox[{"{", 
        RowBox[{"58", ",", "626", ",", "0.7632052403`"}], "}"}], ",", 
       RowBox[{"{", 
        RowBox[{"58", ",", "627", ",", "0.7642205253`"}], "}"}], ",", 
       RowBox[{"{", 
        RowBox[{"58", ",", "628", ",", "0.7630984128`"}], "}"}], ",", 
       RowBox[{"{", 
        RowBox[{"58", ",", "629", ",", "0.7641697357`"}], "}"}], ",", 
       RowBox[{"{", 
        RowBox[{"58", ",", "630", ",", "0.7629555443`"}], "}"}], ",", 
       RowBox[{"{", 
        RowBox[{"58", ",", "631", ",", "0.7627356436`"}], "}"}], ",", 
       RowBox[{"{", 
        RowBox[{"58", ",", "632", ",", "0.7631166186`"}], "}"}], ",", 
       RowBox[{"{", 
        RowBox[{"58", ",", "633", ",", "0.763243154`"}], "}"}], ",", 
       RowBox[{"{", 
        RowBox[{"58", ",", "634", ",", "0.7637739858`"}], "}"}], ",", 
       RowBox[{"{", 
        RowBox[{"58", ",", "635", ",", "0.7636126757`"}], "}"}], ",", 
       RowBox[{"{", 
        RowBox[{"58", ",", "636", ",", "0.7633474682`"}], "}"}], ",", 
       RowBox[{"{", 
        RowBox[{"58", ",", "637", ",", "0.762290963`"}], "}"}], ",", 
       RowBox[{"{", 
        RowBox[{"58", ",", "638", ",", "0.761298732`"}], "}"}], ",", 
       RowBox[{"{", 
        RowBox[{"58", ",", "639", ",", "0.7622647067`"}], "}"}], ",", 
       RowBox[{"{", 
        RowBox[{"58", ",", "640", ",", "0.7581236817`"}], "}"}]}], "}"}], ",", 
     RowBox[{"{", 
      RowBox[{
       RowBox[{"{", 
        RowBox[{"59", ",", "488", ",", "0.8348736625`"}], "}"}], ",", 
       RowBox[{"{", 
        RowBox[{"59", ",", "489", ",", "0.7523080275`"}], "}"}], ",", 
       RowBox[{"{", 
        RowBox[{"59", ",", "490", ",", "0.7526850144`"}], "}"}], ",", 
       RowBox[{"{", 
        RowBox[{"59", ",", "491", ",", "0.7527311174`"}], "}"}], ",", 
       RowBox[{"{", 
        RowBox[{"59", ",", "492", ",", "0.7527304201`"}], "}"}], ",", 
       RowBox[{"{", 
        RowBox[{"59", ",", "493", ",", "0.7376459279`"}], "}"}], ",", 
       RowBox[{"{", 
        RowBox[{"59", ",", "494", ",", "0.7449388004`"}], "}"}], ",", 
       RowBox[{"{", 
        RowBox[{"59", ",", "495", ",", "0.7407721603`"}], "}"}], ",", 
       RowBox[{"{", 
        RowBox[{"59", ",", "496", ",", "0.7353595636`"}], "}"}], ",", 
       RowBox[{"{", 
        RowBox[{"59", ",", "497", ",", "0.7442785724`"}], "}"}], ",", 
       RowBox[{"{", 
        RowBox[{"59", ",", "498", ",", "0.7379729542`"}], "}"}], ",", 
       RowBox[{"{", 
        RowBox[{"59", ",", "499", ",", "0.728295795`"}], "}"}], ",", 
       RowBox[{"{", 
        RowBox[{"59", ",", "500", ",", "0.7301845222`"}], "}"}], ",", 
       RowBox[{"{", 
        RowBox[{"59", ",", "501", ",", "0.7286297825`"}], "}"}], ",", 
       RowBox[{"{", 
        RowBox[{"59", ",", "502", ",", "0.7265047419`"}], "}"}], ",", 
       RowBox[{"{", 
        RowBox[{"59", ",", "503", ",", "0.7227736922`"}], "}"}], ",", 
       RowBox[{"{", 
        RowBox[{"59", ",", "504", ",", "0.7142871352`"}], "}"}], ",", 
       RowBox[{"{", 
        RowBox[{"59", ",", "505", ",", "0.7188870073`"}], "}"}], ",", 
       RowBox[{"{", 
        RowBox[{"59", ",", "506", ",", "0.712561807`"}], "}"}], ",", 
       RowBox[{"{", 
        RowBox[{"59", ",", "507", ",", "0.7077162193`"}], "}"}], ",", 
       RowBox[{"{", 
        RowBox[{"59", ",", "508", ",", "0.6965104369`"}], "}"}], ",", 
       RowBox[{"{", 
        RowBox[{"59", ",", "509", ",", "0.700326923`"}], "}"}], ",", 
       RowBox[{"{", 
        RowBox[{"59", ",", "510", ",", "0.6977681566`"}], "}"}], ",", 
       RowBox[{"{", 
        RowBox[{"59", ",", "511", ",", "0.6932360215`"}], "}"}], ",", 
       RowBox[{"{", 
        RowBox[{"59", ",", "512", ",", "0.6890517685`"}], "}"}], ",", 
       RowBox[{"{", 
        RowBox[{"59", ",", "513", ",", "0.6840789914`"}], "}"}], ",", 
       RowBox[{"{", 
        RowBox[{"59", ",", "514", ",", "0.681885115`"}], "}"}], ",", 
       RowBox[{"{", 
        RowBox[{"59", ",", "515", ",", "0.6749216367`"}], "}"}], ",", 
       RowBox[{"{", 
        RowBox[{"59", ",", "516", ",", "0.6730588287`"}], "}"}], ",", 
       RowBox[{"{", 
        RowBox[{"59", ",", "517", ",", "0.6694224339`"}], "}"}], ",", 
       RowBox[{"{", 
        RowBox[{"59", ",", "518", ",", "0.6662939293`"}], "}"}], ",", 
       RowBox[{"{", 
        RowBox[{"59", ",", "519", ",", "0.662059241`"}], "}"}], ",", 
       RowBox[{"{", 
        RowBox[{"59", ",", "520", ",", "0.6575851802`"}], "}"}], ",", 
       RowBox[{"{", 
        RowBox[{"59", ",", "521", ",", "0.6553701465`"}], "}"}], ",", 
       RowBox[{"{", 
        RowBox[{"59", ",", "522", ",", "0.6518078376`"}], "}"}], ",", 
       RowBox[{"{", 
        RowBox[{"59", ",", "523", ",", "0.6488550013`"}], "}"}], ",", 
       RowBox[{"{", 
        RowBox[{"59", ",", "524", ",", "0.6449291477`"}], "}"}], ",", 
       RowBox[{"{", 
        RowBox[{"59", ",", "525", ",", "0.6423590609`"}], "}"}], ",", 
       RowBox[{"{", 
        RowBox[{"59", ",", "526", ",", "0.639775721`"}], "}"}], ",", 
       RowBox[{"{", 
        RowBox[{"59", ",", "527", ",", "0.6336257453`"}], "}"}], ",", 
       RowBox[{"{", 
        RowBox[{"59", ",", "528", ",", "0.6278398165`"}], "}"}], ",", 
       RowBox[{"{", 
        RowBox[{"59", ",", "529", ",", "0.6311469604`"}], "}"}], ",", 
       RowBox[{"{", 
        RowBox[{"59", ",", "530", ",", "0.6299094227`"}], "}"}], ",", 
       RowBox[{"{", 
        RowBox[{"59", ",", "531", ",", "0.6277827299`"}], "}"}], ",", 
       RowBox[{"{", 
        RowBox[{"59", ",", "532", ",", "0.6255882487`"}], "}"}], ",", 
       RowBox[{"{", 
        RowBox[{"59", ",", "533", ",", "0.623633544`"}], "}"}], ",", 
       RowBox[{"{", 
        RowBox[{"59", ",", "534", ",", "0.6219593623`"}], "}"}], ",", 
       RowBox[{"{", 
        RowBox[{"59", ",", "535", ",", "0.6209193123`"}], "}"}], ",", 
       RowBox[{"{", 
        RowBox[{"59", ",", "536", ",", "0.619655914`"}], "}"}], ",", 
       RowBox[{"{", 
        RowBox[{"59", ",", "537", ",", "0.619124237`"}], "}"}], ",", 
       RowBox[{"{", 
        RowBox[{"59", ",", "538", ",", "0.6177179289`"}], "}"}], ",", 
       RowBox[{"{", 
        RowBox[{"59", ",", "539", ",", "0.6159284541`"}], "}"}], ",", 
       RowBox[{"{", 
        RowBox[{"59", ",", "540", ",", "0.6201926962`"}], "}"}], ",", 
       RowBox[{"{", 
        RowBox[{"59", ",", "541", ",", "0.6171911642`"}], "}"}], ",", 
       RowBox[{"{", 
        RowBox[{"59", ",", "542", ",", "0.6186237131`"}], "}"}], ",", 
       RowBox[{"{", 
        RowBox[{"59", ",", "543", ",", "0.6199315724`"}], "}"}], ",", 
       RowBox[{"{", 
        RowBox[{"59", ",", "544", ",", "0.6192939706`"}], "}"}], ",", 
       RowBox[{"{", 
        RowBox[{"59", ",", "545", ",", "0.6203133382`"}], "}"}], ",", 
       RowBox[{"{", 
        RowBox[{"59", ",", "546", ",", "0.6211021231`"}], "}"}], ",", 
       RowBox[{"{", 
        RowBox[{"59", ",", "547", ",", "0.6232532605`"}], "}"}], ",", 
       RowBox[{"{", 
        RowBox[{"59", ",", "548", ",", "0.6180705231`"}], "}"}], ",", 
       RowBox[{"{", 
        RowBox[{"59", ",", "549", ",", "0.6256494276`"}], "}"}], ",", 
       RowBox[{"{", 
        RowBox[{"59", ",", "550", ",", "0.6300269466`"}], "}"}], ",", 
       RowBox[{"{", 
        RowBox[{"59", ",", "551", ",", "0.6317051532`"}], "}"}], ",", 
       RowBox[{"{", 
        RowBox[{"59", ",", "552", ",", "0.6333681495`"}], "}"}], ",", 
       RowBox[{"{", 
        RowBox[{"59", ",", "553", ",", "0.6307387487`"}], "}"}], ",", 
       RowBox[{"{", 
        RowBox[{"59", ",", "554", ",", "0.6378483072`"}], "}"}], ",", 
       RowBox[{"{", 
        RowBox[{"59", ",", "555", ",", "0.6387360057`"}], "}"}], ",", 
       RowBox[{"{", 
        RowBox[{"59", ",", "556", ",", "0.642037453`"}], "}"}], ",", 
       RowBox[{"{", 
        RowBox[{"59", ",", "557", ",", "0.6444450357`"}], "}"}], ",", 
       RowBox[{"{", 
        RowBox[{"59", ",", "558", ",", "0.6497475419`"}], "}"}], ",", 
       RowBox[{"{", 
        RowBox[{"59", ",", "559", ",", "0.6519261974`"}], "}"}], ",", 
       RowBox[{"{", 
        RowBox[{"59", ",", "560", ",", "0.6540018411`"}], "}"}], ",", 
       RowBox[{"{", 
        RowBox[{"59", ",", "561", ",", "0.6571536737`"}], "}"}], ",", 
       RowBox[{"{", 
        RowBox[{"59", ",", "562", ",", "0.6602912962`"}], "}"}], ",", 
       RowBox[{"{", 
        RowBox[{"59", ",", "563", ",", "0.6628905194`"}], "}"}], ",", 
       RowBox[{"{", 
        RowBox[{"59", ",", "564", ",", "0.6673040527`"}], "}"}], ",", 
       RowBox[{"{", 
        RowBox[{"59", ",", "565", ",", "0.6705675706`"}], "}"}], ",", 
       RowBox[{"{", 
        RowBox[{"59", ",", "566", ",", "0.6719494778`"}], "}"}], ",", 
       RowBox[{"{", 
        RowBox[{"59", ",", "567", ",", "0.6750918149`"}], "}"}], ",", 
       RowBox[{"{", 
        RowBox[{"59", ",", "568", ",", "0.6790618592`"}], "}"}], ",", 
       RowBox[{"{", 
        RowBox[{"59", ",", "569", ",", "0.6832942326`"}], "}"}], ",", 
       RowBox[{"{", 
        RowBox[{"59", ",", "570", ",", "0.6863035414`"}], "}"}], ",", 
       RowBox[{"{", 
        RowBox[{"59", ",", "571", ",", "0.689254566`"}], "}"}], ",", 
       RowBox[{"{", 
        RowBox[{"59", ",", "572", ",", "0.6912220341`"}], "}"}], ",", 
       RowBox[{"{", 
        RowBox[{"59", ",", "573", ",", "0.6941771866`"}], "}"}], ",", 
       RowBox[{"{", 
        RowBox[{"59", ",", "574", ",", "0.6971862516`"}], "}"}], ",", 
       RowBox[{"{", 
        RowBox[{"59", ",", "575", ",", "0.6997383672`"}], "}"}], ",", 
       RowBox[{"{", 
        RowBox[{"59", ",", "576", ",", "0.7015418339`"}], "}"}], ",", 
       RowBox[{"{", 
        RowBox[{"59", ",", "577", ",", "0.7046772378`"}], "}"}], ",", 
       RowBox[{"{", 
        RowBox[{"59", ",", "578", ",", "0.7086588511`"}], "}"}], ",", 
       RowBox[{"{", 
        RowBox[{"59", ",", "579", ",", "0.7111151466`"}], "}"}], ",", 
       RowBox[{"{", 
        RowBox[{"59", ",", "580", ",", "0.7119845867`"}], "}"}], ",", 
       RowBox[{"{", 
        RowBox[{"59", ",", "581", ",", "0.7164918334`"}], "}"}], ",", 
       RowBox[{"{", 
        RowBox[{"59", ",", "582", ",", "0.7195393211`"}], "}"}], ",", 
       RowBox[{"{", 
        RowBox[{"59", ",", "583", ",", "0.7255896746`"}], "}"}], ",", 
       RowBox[{"{", 
        RowBox[{"59", ",", "584", ",", "0.7250508575`"}], "}"}], ",", 
       RowBox[{"{", 
        RowBox[{"59", ",", "585", ",", "0.7279015418`"}], "}"}], ",", 
       RowBox[{"{", 
        RowBox[{"59", ",", "586", ",", "0.7168574111`"}], "}"}], ",", 
       RowBox[{"{", 
        RowBox[{"59", ",", "587", ",", "0.7334922618`"}], "}"}], ",", 
       RowBox[{"{", 
        RowBox[{"59", ",", "588", ",", "0.7361000452`"}], "}"}], ",", 
       RowBox[{"{", 
        RowBox[{"59", ",", "589", ",", "0.7387000047`"}], "}"}], ",", 
       RowBox[{"{", 
        RowBox[{"59", ",", "590", ",", "0.7399164477`"}], "}"}], ",", 
       RowBox[{"{", 
        RowBox[{"59", ",", "591", ",", "0.7421208178`"}], "}"}], ",", 
       RowBox[{"{", 
        RowBox[{"59", ",", "592", ",", "0.7450959791`"}], "}"}], ",", 
       RowBox[{"{", 
        RowBox[{"59", ",", "593", ",", "0.7466960003`"}], "}"}], ",", 
       RowBox[{"{", 
        RowBox[{"59", ",", "594", ",", "0.7481555795`"}], "}"}], ",", 
       RowBox[{"{", 
        RowBox[{"59", ",", "595", ",", "0.7484182743`"}], "}"}], ",", 
       RowBox[{"{", 
        RowBox[{"59", ",", "596", ",", "0.7495823098`"}], "}"}], ",", 
       RowBox[{"{", 
        RowBox[{"59", ",", "597", ",", "0.752585277`"}], "}"}], ",", 
       RowBox[{"{", 
        RowBox[{"59", ",", "598", ",", "0.7545386236`"}], "}"}], ",", 
       RowBox[{"{", 
        RowBox[{"59", ",", "599", ",", "0.7564524146`"}], "}"}], ",", 
       RowBox[{"{", 
        RowBox[{"59", ",", "600", ",", "0.7480465786`"}], "}"}], ",", 
       RowBox[{"{", 
        RowBox[{"59", ",", "601", ",", "0.7568489337`"}], "}"}], ",", 
       RowBox[{"{", 
        RowBox[{"59", ",", "602", ",", "0.7596615918`"}], "}"}], ",", 
       RowBox[{"{", 
        RowBox[{"59", ",", "603", ",", "0.7612176709`"}], "}"}], ",", 
       RowBox[{"{", 
        RowBox[{"59", ",", "604", ",", "0.7628696579`"}], "}"}], ",", 
       RowBox[{"{", 
        RowBox[{"59", ",", "605", ",", "0.7642823933`"}], "}"}], ",", 
       RowBox[{"{", 
        RowBox[{"59", ",", "606", ",", "0.7643205117`"}], "}"}], ",", 
       RowBox[{"{", 
        RowBox[{"59", ",", "607", ",", "0.7678275925`"}], "}"}], ",", 
       RowBox[{"{", 
        RowBox[{"59", ",", "608", ",", "0.7589432661`"}], "}"}], ",", 
       RowBox[{"{", 
        RowBox[{"59", ",", "609", ",", "0.7681879964`"}], "}"}], ",", 
       RowBox[{"{", 
        RowBox[{"59", ",", "610", ",", "0.7691969185`"}], "}"}], ",", 
       RowBox[{"{",
[truncated: 47,609 more chars]
