# Supplementary material for: Excitation of “forbidden” guided-wave plasmon polariton modes via direct reflectance using a low refractive index polymer coupling layer
Source: PLoS One. 2022 Oct 26;17(10):e0276522. doi: 10.1371/journal.pone.0276522 (PMC9604954; doi:10.1371/journal.pone.0276522)
Supplement: S3 File — (NB) [file pone.0276522.s007.nb]

(*CacheID: 234*)
(* Internal cache information:
NotebookFileLineBreakTest
NotebookFileLineBreakTest
NotebookDataPosition[         0,          0]
NotebookDataLength[   1694700,      36870]
NotebookOptionsPosition[   1686146,      36702]
NotebookOutlinePosition[   1686547,      36719]
CellTagsIndexPosition[   1686504,      36716]
WindowFrame->Normal*)

(* Beginning of Notebook Content *)
Notebook[{

Cell[CellGroupData[{
Cell["Calculations", "Title",
 CellChangeTimes->{{3.8040342510629*^9, 3.804034251942906*^9}, {
  3.806074576580945*^9, 
  3.80607458856283*^9}},ExpressionUUID->"fcc87798-0e0a-4ad9-ae84-\
34f97c1139ec"],

Cell["\<\
Mathematica Version:  11.3.0 for Mac OS X x86 (64-bit) (March 7, 2018).

Upon first evaluating a cell in this notebook, a dialogue box will open \
asking if you want to evaluate the initialization cells.  Click OK.\
\>", "Text",
 CellChangeTimes->{{3.873993550173917*^9, 3.8739935642734823`*^9}, {
  3.873994575589179*^9, 3.8739945769134617`*^9}, {3.8739946153705397`*^9, 
  3.873994634917259*^9}},ExpressionUUID->"d3104028-9635-41ee-89aa-\
26d843f2a5ac"],

Cell[CellGroupData[{

Cell["Calculations of Minima From Experimental Scans", "Chapter",
 CellChangeTimes->{{3.816458581350566*^9, 3.816458584120605*^9}, {
  3.820333882805582*^9, 3.820333884110282*^9}, {3.820338301583928*^9, 
  3.820338302215081*^9}, {3.825636029229075*^9, 3.825636048488459*^9}, {
  3.8256360994290953`*^9, 3.825636109193494*^9}, {3.827273127828988*^9, 
  3.8272731298867483`*^9}, {3.82727320092111*^9, 3.827273203788476*^9}, {
  3.83597456816502*^9, 3.835974570751863*^9}, {3.8739937280582867`*^9, 
  3.873993743684498*^9}, {3.87399377969645*^9, 
  3.873993782735487*^9}},ExpressionUUID->"3b31e153-e0cb-4aee-bbb2-\
7c13476b6fde"],

Cell[CellGroupData[{

Cell["Polynomial fits", "Section",
 CellChangeTimes->{{3.827276319959261*^9, 3.827276332775127*^9}, {
  3.873994393368148*^9, 
  3.87399439599391*^9}},ExpressionUUID->"a5ddf0ab-744a-41cb-a094-\
d5a9bcd420ca"],

Cell[CellGroupData[{

Cell["Fits", "Subsection",
 CellChangeTimes->{{3.873994424324956*^9, 
  3.873994426538055*^9}},ExpressionUUID->"b72e01d5-974d-4e93-87f3-\
75e5952f8fd3"],

Cell["\<\
The following are fits to the scans using a 6-degree polynomial for the \
purpose of extracting the positions of the minima.\
\>", "Text",
 CellChangeTimes->{{3.827329440656974*^9, 
  3.827329480306073*^9}},ExpressionUUID->"ef2ce664-ddba-4db5-8611-\
8ba454d8f270"],

Cell[BoxData[{
 RowBox[{
  RowBox[{
   RowBox[{"ffit", "[", "x_", "]"}], "=", 
   RowBox[{"Sum", "[", 
    RowBox[{
     RowBox[{
      RowBox[{"a", "[", "k", "]"}], 
      SuperscriptBox["x", "k"]}], ",", 
     RowBox[{"{", 
      RowBox[{"k", ",", "0", ",", "11"}], "}"}]}], "]"}]}], 
  ";"}], "\[IndentingNewLine]", 
 RowBox[{
  RowBox[{"atrFits", "=", 
   RowBox[{
    RowBox[{
     RowBox[{"NonlinearModelFit", "[", 
      RowBox[{"#", ",", 
       RowBox[{"ffit", "[", "x", "]"}], ",", 
       RowBox[{"Array", "[", 
        RowBox[{"a", ",", "12", ",", "0"}], "]"}], ",", "x"}], "]"}], "&"}], "/@", 
    RowBox[{
     RowBox[{"data", "[", "\"\<35-80-35_PIM2MIMDATA\>\"", "]"}], "[", 
     RowBox[{"[", 
      RowBox[{"All", ",", "All", ",", 
       RowBox[{"{", 
        RowBox[{"2", ",", "3"}], "}"}]}], "]"}], "]"}]}]}], 
  ";"}], "\[IndentingNewLine]", 
 RowBox[{"Table", "[", "\[IndentingNewLine]", 
  RowBox[{
   RowBox[{"Show", "[", 
    RowBox[{
     RowBox[{"ListPlot", "[", 
      RowBox[{
       RowBox[{
        RowBox[{"data", "[", "\"\<35-80-35_PIM2MIMDATA\>\"", "]"}], "[", 
        RowBox[{"[", 
         RowBox[{"k", ",", "All", ",", 
          RowBox[{"{", 
           RowBox[{"2", ",", "3"}], "}"}]}], "]"}], "]"}], 
       "\[IndentingNewLine]", ",", 
       RowBox[{"PlotRange", "\[Rule]", 
        RowBox[{"{", 
         RowBox[{
          RowBox[{"-", "0.04"}], ",", "1.04"}], "}"}]}], 
       "\[IndentingNewLine]", ",", 
       RowBox[{"Axes", "\[Rule]", "False"}], ",", 
       RowBox[{"Frame", "\[Rule]", "True"}], ",", 
       RowBox[{"FrameStyle", "\[Rule]", "Black"}], "\[IndentingNewLine]", ",", 
       RowBox[{"FrameLabel", "\[Rule]", 
        RowBox[{"{", 
         RowBox[{
          RowBox[{"{", 
           RowBox[{
           "\"\<reflectance  \!\(\*SubscriptBox[\(r\), \
\(\[VeryThinSpace]\)]\)\>\"", ",", "None"}], "}"}], ",", 
          RowBox[{"{", 
           RowBox[{"\"\<\[Lambda]  (nm)\>\"", ",", "None"}], "}"}]}], "}"}]}],
        "\[IndentingNewLine]", ",", 
       RowBox[{"BaseStyle", "\[Rule]", 
        RowBox[{"{", 
         RowBox[{
          RowBox[{"FontFamily", "\[Rule]", "\"\<Times New Roman\>\""}], ",", 
          RowBox[{"FontSize", "\[Rule]", "10"}]}], "}"}]}], 
       "\[IndentingNewLine]", ",", 
       RowBox[{"GridLines", "\[Rule]", 
        RowBox[{"{", 
         RowBox[{
          RowBox[{"{", "0", "}"}], ",", 
          RowBox[{"{", 
           RowBox[{"0", ",", "1"}], "}"}]}], "}"}]}], "\[IndentingNewLine]", 
       ",", 
       RowBox[{"ImageSize", "\[Rule]", 
        RowBox[{"5", "cm"}]}], "\[IndentingNewLine]", ",", 
       RowBox[{"ImagePadding", "\[Rule]", 
        RowBox[{"{", 
         RowBox[{
          RowBox[{"{", 
           RowBox[{"38", ",", "5"}], "}"}], ",", 
          RowBox[{"{", 
           RowBox[{"38", ",", "5"}], "}"}]}], "}"}]}], "\[IndentingNewLine]", 
       ",", 
       RowBox[{"AspectRatio", "\[Rule]", 
        RowBox[{"2", "/", "3"}]}]}], "\[IndentingNewLine]", "]"}], 
     "\[IndentingNewLine]", ",", 
     RowBox[{"Plot", "[", 
      RowBox[{
       RowBox[{
        RowBox[{"(", 
         RowBox[{"atrFits", "[", 
          RowBox[{"[", "k", "]"}], "]"}], ")"}], "[", "x", "]"}], ",", 
       RowBox[{"{", 
        RowBox[{"x", ",", "488", ",", "640"}], "}"}], ",", 
       RowBox[{"PlotStyle", "\[Rule]", 
        RowBox[{"{", 
         RowBox[{"{", 
          RowBox[{"Black", ",", "Dashed"}], "}"}], "}"}]}]}], "]"}]}], 
    "\[IndentingNewLine]", "]"}], "\[IndentingNewLine]", ",", 
   RowBox[{"{", 
    RowBox[{"k", ",", "1", ",", "11"}], "}"}]}], "]"}]}], "Input",
 CellChangeTimes->{{3.827276345008459*^9, 3.827276420032832*^9}, {
   3.827276475133833*^9, 3.827276684237043*^9}, {3.827276718688098*^9, 
   3.827276750536583*^9}, {3.833045702352364*^9, 3.833045719422917*^9}, {
   3.8330457827830763`*^9, 3.8330458182011538`*^9}, {3.833045851331758*^9, 
   3.8330458637336597`*^9}, 3.835190346870801*^9, {3.835190395483824*^9, 
   3.835190402263063*^9}},
 CellLabel->
  "In[283]:=",ExpressionUUID->"82ddfaea-967a-4dcf-b512-81b9761c54d2"]
}, Closed]],

Cell[CellGroupData[{

Cell["Extracting the minima", "Subsection",
 CellChangeTimes->{{3.873994431682748*^9, 
  3.8739944394964457`*^9}},ExpressionUUID->"4d0a7938-d4cd-4815-ac55-\
1f1e0022aab0"],

Cell["Calculating the minima from the fits:", "Text",
 CellChangeTimes->{{3.82732950260397*^9, 
  3.8273295111198177`*^9}},ExpressionUUID->"4acc18f3-c7d1-4be0-975d-\
5dc51e5bd5f5"],

Cell[BoxData[
 RowBox[{"minima", "=", 
  RowBox[{
   RowBox[{
    RowBox[{"{", 
     RowBox[{
      RowBox[{"t", "\[Rule]", "#1"}], ",", 
      RowBox[{"\[Lambda]", "\[Rule]", "#2"}]}], "}"}], "&"}], "@@@", 
   RowBox[{"Transpose", "[", 
    RowBox[{"{", 
     RowBox[{
      RowBox[{"Rest", "@", "angles"}], ",", 
      RowBox[{"Round", "[", 
       RowBox[{
        RowBox[{
         RowBox[{"x", "/.", 
          RowBox[{"Last", "@", 
           RowBox[{"FindMinimum", "[", 
            RowBox[{
             RowBox[{"{", 
              RowBox[{
               RowBox[{"#", "[", "x", "]"}], ",", 
               RowBox[{"530", "<", "x", "<", "600"}]}], "}"}], ",", "x"}], 
            "]"}]}]}], "&"}], "/@", 
        RowBox[{"Rest", "@", "atrFits"}]}], "]"}]}], "}"}], 
    "]"}]}]}]], "Input",
 CellChangeTimes->{{3.827329491444736*^9, 3.8273295159689627`*^9}},
 CellLabel->
  "In[286]:=",ExpressionUUID->"0314b4f0-92d5-45dd-9d89-4023512bc57d"]
}, Closed]],

Cell[CellGroupData[{

Cell["Minima in dispersion space", "Subsection",
 CellChangeTimes->{{3.873994443704405*^9, 
  3.873994454335808*^9}},ExpressionUUID->"63e71341-849f-485d-b78a-\
d9ea2a1aece8"],

Cell["Calculating the corresponding points in dispersion space:", "Text",
 CellChangeTimes->{{3.827329528964654*^9, 
  3.8273295409887323`*^9}},ExpressionUUID->"ee9078a9-1cc4-4a03-aab7-\
a2dc397cdd7c"],

Cell[BoxData[
 RowBox[{"minimaPts", "=", 
  RowBox[{
   RowBox[{
    RowBox[{"{", 
     RowBox[{
      RowBox[{"kx", "\[Rule]", "#1"}], ",", 
      RowBox[{"\[CapitalOmega]", "\[Rule]", "#2"}]}], "}"}], "&"}], "@@@", 
   RowBox[{"(", 
    RowBox[{
     RowBox[{
      RowBox[{"convertToDisperionSpace", "[", 
       RowBox[{"#", ",", 
        RowBox[{"First", "@", 
         RowBox[{"FilterRules", "[", 
          RowBox[{"bestFitParametersATR", ",", "\[HBar]\[Omega]p"}], 
          "]"}]}]}], "]"}], "&"}], "/@", 
     RowBox[{"(", 
      RowBox[{
       RowBox[{"{", 
        RowBox[{"t", ",", "\[Lambda]"}], "}"}], "/.", "minima"}], ")"}]}], 
    ")"}]}]}]], "Input",
 CellChangeTimes->{{3.835190496630072*^9, 3.835190506209771*^9}, {
   3.835190550759905*^9, 3.8351905658235893`*^9}, {3.8351906094641314`*^9, 
   3.835190633477316*^9}, {3.8357168024811077`*^9, 3.835716803848157*^9}, 
   3.8358033699192142`*^9, {3.835967467176919*^9, 3.835967470580422*^9}, {
   3.8359675073532667`*^9, 3.835967523288439*^9}, {3.8359675629202843`*^9, 
   3.8359675633122797`*^9}, {3.835968745098887*^9, 3.835968786876998*^9}, {
   3.83596882102559*^9, 3.835968845132085*^9}},
 CellLabel->
  "In[287]:=",ExpressionUUID->"bda10629-67c5-413b-baee-51cbaed094da"]
}, Closed]],

Cell[CellGroupData[{

Cell["Test plots", "Subsection",
 CellChangeTimes->{{3.8739944572114143`*^9, 
  3.873994460209402*^9}},ExpressionUUID->"9b04a76c-e17e-49fe-9d18-\
17efc3a479ba"],

Cell[BoxData[
 RowBox[{"Show", "[", 
  RowBox[{
   RowBox[{"dataDispersion", "=", 
    RowBox[{"Show", "[", "\[IndentingNewLine]", 
     RowBox[{
      RowBox[{"ListPlot", "[", 
       RowBox[{
        RowBox[{
         RowBox[{"{", 
          RowBox[{"kx", ",", "\[CapitalOmega]"}], "}"}], "/.", "minimaPts"}], 
        "\[IndentingNewLine]", ",", 
        RowBox[{"PlotRange", "\[Rule]", 
         RowBox[{"{", 
          RowBox[{
           RowBox[{"{", 
            RowBox[{"0", ",", "1"}], "}"}], ",", 
           RowBox[{"{", 
            RowBox[{"0", ",", "1"}], "}"}]}], "}"}]}], "\[IndentingNewLine]", 
        ",", 
        RowBox[{"PlotStyle", "\[Rule]", 
         RowBox[{"{", 
          RowBox[{"Red", ",", 
           RowBox[{"PointSize", "[", "0.01", "]"}]}], "}"}]}], 
        "\[IndentingNewLine]", ",", 
        RowBox[{"Axes", "\[Rule]", "False"}], ",", 
        RowBox[{"Frame", "\[Rule]", "True"}], ",", 
        RowBox[{"FrameStyle", "\[Rule]", "Black"}], "\[IndentingNewLine]", 
        ",", 
        RowBox[{"FrameLabel", "\[Rule]", 
         RowBox[{"{", 
          RowBox[{
           RowBox[{"{", 
            RowBox[{
            "\"\<\[Omega]    (units of \!\(\*SubscriptBox[\(\[Omega]\), \
\(p\)]\)\!\(\*SubscriptBox[\()\), \(\[VeryThinSpace]\)]\)\>\"", ",", "None"}],
             "}"}], ",", 
           RowBox[{"{", 
            RowBox[{
            "\"\<\!\(\*SubscriptBox[\(k\), \(x\)]\)  (units of \
\!\(\*SubscriptBox[\(\[Omega]\), \(p\)]\)/c)\>\"", ",", "None"}], "}"}]}], 
          "}"}]}], "\[IndentingNewLine]", ",", 
        RowBox[{"BaseStyle", "\[Rule]", 
         RowBox[{"{", 
          RowBox[{
           RowBox[{"FontFamily", "\[Rule]", "\"\<Times New Roman\>\""}], ",", 
           RowBox[{"FontSize", "\[Rule]", "20"}]}], "}"}]}], 
        "\[IndentingNewLine]", ",", 
        RowBox[{"ImageSize", "\[Rule]", 
         RowBox[{"20", "cm"}]}], "\[IndentingNewLine]", ",", 
        RowBox[{"AspectRatio", "\[Rule]", 
         RowBox[{"2", "/", "3"}]}]}], "]"}], "\[IndentingNewLine]", ",", 
      RowBox[{"Plot", "[", 
       RowBox[{
        RowBox[{
         RowBox[{
          RowBox[{
           RowBox[{"{", 
            RowBox[{
             FractionBox["kx", 
              SqrtBox["\[Epsilon]2"]], ",", 
             FractionBox["kx", 
              SqrtBox["\[Epsilon]4"]], ",", 
             FractionBox["kx", 
              SqrtBox["\[Epsilon]6"]], ",", 
             FractionBox["kx", 
              SqrtBox["sf11"]]}], "}"}], "/.", "bestFitParametersATR"}], "//",
           "applyDielectricProperties"}], "//", "Evaluate"}], ",", 
        RowBox[{"{", 
         RowBox[{"kx", ",", "0", ",", "1"}], "}"}], "\[IndentingNewLine]", 
        ",", 
        RowBox[{"PlotStyle", "\[Rule]", 
         RowBox[{"{", 
          RowBox[{
           RowBox[{"{", 
            RowBox[{"Black", ",", 
             RowBox[{"Thickness", "[", "0.003", "]"}]}], "}"}], ",", 
           RowBox[{"{", 
            RowBox[{"Black", ",", 
             RowBox[{"Thickness", "[", "0.003", "]"}]}], "}"}], ",", 
           RowBox[{"{", 
            RowBox[{"Black", ",", 
             RowBox[{"Thickness", "[", "0.003", "]"}]}], "}"}], ",", 
           RowBox[{"{", 
            RowBox[{"Dashed", ",", "Black", ",", 
             RowBox[{"Thickness", "[", "0.003", "]"}]}], "}"}], ",", 
           RowBox[{"{", 
            RowBox[{"Dashed", ",", "Red", ",", 
             RowBox[{"Thickness", "[", "0.003", "]"}]}], "}"}]}], "}"}]}]}], 
       "]"}], "\[IndentingNewLine]", ",", 
      RowBox[{"PlotRange", "\[Rule]", 
       RowBox[{"{", 
        RowBox[{
         RowBox[{"{", 
          RowBox[{"0", ",", "0.6"}], "}"}], ",", 
         RowBox[{"{", 
          RowBox[{"0", ",", "0.4"}], "}"}]}], "}"}]}]}], 
     "\[IndentingNewLine]", "]"}]}], "\[IndentingNewLine]", ",", 
   RowBox[{"makeAccessibleRegionWithPoint", "[", 
    RowBox[{"Sequence", "@@", "bestFitParametersATR"}], "]"}]}], 
  "]"}]], "Input",
 CellChangeTimes->{{3.82727675305562*^9, 3.827276819247253*^9}, {
   3.827276982372211*^9, 3.827276986147828*^9}, {3.827277077954422*^9, 
   3.8272772086339493`*^9}, {3.8272773001877527`*^9, 3.827277322043344*^9}, {
   3.8272773655249557`*^9, 3.827277373870851*^9}, {3.827277430449885*^9, 
   3.827277438188613*^9}, {3.827277476597019*^9, 3.827277504657423*^9}, 
   3.827277616482705*^9, {3.8272777871356*^9, 3.827277799068747*^9}, {
   3.827277849031887*^9, 3.8272778594428368`*^9}, {3.82727791055772*^9, 
   3.827278047515668*^9}, {3.827278648054487*^9, 3.8272786511226883`*^9}, {
   3.827327974622985*^9, 3.827327975016218*^9}, {3.827328068391992*^9, 
   3.8273280859585657`*^9}, {3.8273295195625353`*^9, 
   3.8273295507017727`*^9}, {3.827340556534979*^9, 3.8273405793139877`*^9}, {
   3.8273612835766*^9, 3.827361290820389*^9}, {3.827361445138286*^9, 
   3.827361451616036*^9}, {3.8304326891634717`*^9, 3.8304327342532625`*^9}, 
   3.835190594110836*^9, {3.835967540602051*^9, 3.835967544010991*^9}, {
   3.835967596836266*^9, 3.835967643391468*^9}, 3.835968857511907*^9, {
   3.835968907828347*^9, 3.835969039997333*^9}},
 CellLabel->
  "In[288]:=",ExpressionUUID->"1267f26c-9435-4805-9c8b-78adafb70b70"]
}, Closed]]
}, Open  ]]
}, Open  ]]
}, Open  ]],

Cell[CellGroupData[{

Cell["\<\
Setup: Parameters, Dielectric Functions, Light Lines, Equations\
\>", "Title",
 CellChangeTimes->{{3.729621543127378*^9, 3.729621555332225*^9}, {
   3.7296480908633127`*^9, 3.7296481686908092`*^9}, 3.72965030820433*^9, {
   3.729650346002716*^9, 3.72965034978962*^9}, {3.7433457529320917`*^9, 
   3.743345760221776*^9}, {3.743353900037747*^9, 3.743353903423801*^9}, {
   3.757090631072287*^9, 3.757090632328741*^9}, {3.801507441780592*^9, 
   3.801507442612671*^9}},ExpressionUUID->"d678ee26-9703-4cd0-9f08-\
549b714de74b"],

Cell[CellGroupData[{

Cell["Extras", "Chapter",
 CellChangeTimes->{{3.804339316238192*^9, 
  3.804339326981463*^9}},ExpressionUUID->"e7bf78bb-1466-4d9f-ab18-\
dc3f243c06ce"],

Cell[BoxData[{
 RowBox[{"SetAttributes", "[", 
  RowBox[{"symbolize", ",", "Listable"}], "]"}], "\[IndentingNewLine]", 
 RowBox[{
  RowBox[{"symbolize", "[", 
   RowBox[{
    RowBox[{"(", "head_", ")"}], "[", "num_", "]"}], "]"}], ":=", 
  RowBox[{
   RowBox[{
    RowBox[{"ToString", "[", "head", "]"}], "<>", 
    RowBox[{"ToString", "[", "num", "]"}]}], "//", "Symbol"}]}]}], "Input",
 InitializationCell->True,
 CellLabel->"In[82]:=",ExpressionUUID->"d665c08b-423a-4786-99ed-1afe79c6e7f9"]
}, Closed]],

Cell[CellGroupData[{

Cell["Parameters", "Chapter",
 CellChangeTimes->{{3.743344983967762*^9, 
  3.74334498474376*^9}},ExpressionUUID->"06655be3-7645-46d0-82eb-\
cc29b227e560"],

Cell[BoxData[
 RowBox[{"(*", 
  RowBox[{
   RowBox[{
    RowBox[{"c", "\[Equal]", 
     RowBox[{"2.99792458", " ", 
      SuperscriptBox["10", "17"], 
      RowBox[{"nm", "/", "s"}]}]}], ";"}], "\[IndentingNewLine]", 
   RowBox[{
    RowBox[{"\[HBar]", "\[Equal]", 
     RowBox[{"6.582119514", " ", 
      SuperscriptBox["10", 
       RowBox[{"-", "16"}]], "eV", " ", "s"}]}], ";"}], "\[IndentingNewLine]", 
   RowBox[{
    RowBox[{"\[HBar]c", "\[Equal]", 
     RowBox[{"197.327", "eV", " ", "nm"}]}], ";"}], "\[IndentingNewLine]", 
   RowBox[{
    RowBox[{
     RowBox[{"2", "\[Pi]", " ", "\[HBar]", " ", "c"}], "\[Equal]", 
     RowBox[{"1239.84", " ", "eV", " ", "nm"}]}], ";"}]}], "*)"}]], "Input",
 CellChangeTimes->{{3.7710263216819973`*^9, 3.771026403556769*^9}, {
  3.7710279673557463`*^9, 
  3.771027967929593*^9}},ExpressionUUID->"80708a7f-b6f2-4b83-a6ec-\
511088acb713"],

Cell[BoxData[
 RowBox[{
  RowBox[{"cm", "=", "28.3464566929"}], ";"}]], "Input",
 InitializationCell->True,
 CellChangeTimes->{{3.8026259645593157`*^9, 3.802625986381338*^9}},
 CellLabel->"In[84]:=",ExpressionUUID->"217adcfc-f89a-402e-959c-d65ed2fe04f6"],

Cell["From Etchegoin errata.", "Text",
 CellChangeTimes->{{3.774202887793593*^9, 
  3.774202894692779*^9}},ExpressionUUID->"af165da9-f4b5-49c7-98ff-\
6896f897ccbb"],

Cell[BoxData[{
 RowBox[{"Clear", "[", "parameters", "]"}], "\[IndentingNewLine]", 
 RowBox[{
  RowBox[{"parameters", "=", 
   RowBox[{"Join", "[", "\[IndentingNewLine]", 
    RowBox[{
     RowBox[{"{", 
      RowBox[{"\[HBar]c", "\[Rule]", 
       RowBox[{
        FractionBox["197327", "1000"], "eV", " ", "nm"}]}], "}"}], 
     "\[IndentingNewLine]", ",", 
     RowBox[{"{", 
      RowBox[{
       RowBox[{"\[HBar]\[Omega]p", "\[Rule]", 
        FractionBox[
         RowBox[{"2", "\[Pi]", " ", "\[HBar]c"}], 
         RowBox[{"143", "nm"}]]}], ",", 
       RowBox[{"\[HBar]\[Gamma]p", "\[Rule]", 
        FractionBox[
         RowBox[{"2", "\[Pi]", " ", "\[HBar]c"}], 
         RowBox[{"14500", "nm"}]]}]}], "}"}], "\[IndentingNewLine]", ",", 
     RowBox[{"{", 
      RowBox[{
       RowBox[{"A1", "\[Rule]", "1.27"}], ",", 
       RowBox[{"\[Phi]1", "\[Rule]", 
        FractionBox[
         RowBox[{"-", "\[Pi]"}], "4"]}], ",", 
       RowBox[{"\[HBar]\[Omega]1", "\[Rule]", 
        FractionBox[
         RowBox[{"2", "\[Pi]", " ", "\[HBar]c"}], 
         RowBox[{"470", "nm"}]]}], ",", 
       RowBox[{"\[HBar]\[Gamma]1", "\[Rule]", 
        FractionBox[
         RowBox[{"2", "\[Pi]", " ", "\[HBar]c"}], 
         RowBox[{"1900", "nm"}]]}]}], "}"}], "\[IndentingNewLine]", ",", 
     RowBox[{"{", 
      RowBox[{
       RowBox[{"A2", "\[Rule]", "1.1"}], ",", 
       RowBox[{"\[Phi]2", "\[Rule]", 
        FractionBox[
         RowBox[{"-", "\[Pi]"}], "4"]}], ",", 
       RowBox[{"\[HBar]\[Omega]2", "\[Rule]", 
        FractionBox[
         RowBox[{"2", "\[Pi]", " ", "\[HBar]c"}], 
         RowBox[{"325", "nm"}]]}], ",", 
       RowBox[{"\[HBar]\[Gamma]2", "\[Rule]", 
        FractionBox[
         RowBox[{"2", "\[Pi]", " ", "\[HBar]c"}], 
         RowBox[{"1060", "nm"}]]}]}], "}"}], "\[IndentingNewLine]", ",", 
     RowBox[{"{", 
      RowBox[{
       RowBox[{"simple\[Epsilon]\[Infinity]", "\[Rule]", "1"}], ",", 
       RowBox[{"\[Epsilon]\[Infinity]", "\[Rule]", "1.54"}]}], "}"}], 
     "\[IndentingNewLine]", ",", 
     RowBox[{"{", 
      RowBox[{
       RowBox[{"vacuum", "\[Rule]", "1.0"}], " ", ",", 
       RowBox[{"tio2", "\[Rule]", "5.1"}], " ", ",", 
       RowBox[{"sio2", "\[Rule]", 
        SuperscriptBox["1.46", "2"]}], " ", ",", 
       RowBox[{"air", "\[Rule]", "1.00059"}], " ", ",", 
       RowBox[{"sf11", "\[Rule]", 
        SuperscriptBox["1.79", "2"]}], ",", 
       RowBox[{"glass", "\[Rule]", 
        SuperscriptBox["1.55", "2"]}], " ", ",", 
       RowBox[{"water", "\[Rule]", 
        SuperscriptBox["1.33", "2"]}], ",", 
       RowBox[{"pim", "\[Rule]", 
        SuperscriptBox["1.3", "2"]}]}], "}"}], "\[IndentingNewLine]", ",", 
     RowBox[{"Table", "[", 
      RowBox[{
       RowBox[{
        RowBox[{"Symbol", "[", 
         RowBox[{"\"\<dU\>\"", "<>", 
          RowBox[{"ToString", "[", "n", "]"}]}], "]"}], "\[Rule]", 
        RowBox[{
         FractionBox["\[HBar]\[Omega]p", "\[HBar]c"], 
         RowBox[{"Symbol", "[", 
          RowBox[{"\"\<d\>\"", "<>", 
           RowBox[{"ToString", "[", "n", "]"}]}], "]"}]}]}], ",", 
       RowBox[{"{", 
        RowBox[{"n", ",", "2", ",", "24"}], "}"}]}], "]"}], 
     "\[IndentingNewLine]", ",", 
     RowBox[{"Riffle", "[", 
      RowBox[{
       RowBox[{"Table", "[", 
        RowBox[{
         RowBox[{
          RowBox[{"Symbol", "[", 
           RowBox[{"\"\<d\>\"", "<>", 
            RowBox[{"ToString", "[", "n", "]"}]}], "]"}], "\[Rule]", 
          RowBox[{"30", "nm"}]}], ",", 
         RowBox[{"{", 
          RowBox[{"n", ",", "2", ",", "24", ",", "2"}], "}"}]}], "]"}], ",", 
       RowBox[{"Table", "[", 
        RowBox[{
         RowBox[{
          RowBox[{"Symbol", "[", 
           RowBox[{"\"\<d\>\"", "<>", 
            RowBox[{"ToString", "[", "n", "]"}]}], "]"}], "\[Rule]", 
          RowBox[{"50", "nm"}]}], ",", 
         RowBox[{"{", 
          RowBox[{"n", ",", "3", ",", "24", ",", "2"}], "}"}]}], "]"}]}], 
      "]"}], "\[IndentingNewLine]", ",", 
     RowBox[{"{", 
      RowBox[{
       RowBox[{"kx", "\[Rule]", "kx"}], ",", 
       RowBox[{"\[CapitalOmega]", "\[Rule]", "\[CapitalOmega]"}]}], "}"}]}], 
    "\[IndentingNewLine]", "]"}]}], ";"}]}], "Input",
 InitializationCell->True,
 CellChangeTimes->{{3.7102451613591566`*^9, 3.7102451757315936`*^9}, {
   3.7102452175297728`*^9, 3.71024526410143*^9}, 3.710245309236943*^9, {
   3.71059639541759*^9, 3.710596395654614*^9}, 3.710607632510253*^9, {
   3.7106139155794973`*^9, 3.7106139170186415`*^9}, {3.7106173261315184`*^9, 
   3.7106173265705624`*^9}, {3.7107866294172573`*^9, 
   3.7107866299063063`*^9}, {3.710787679406246*^9, 3.710787756375942*^9}, {
   3.71078812908921*^9, 3.7107881296532664`*^9}, {3.710853469442874*^9, 
   3.7108534920431337`*^9}, {3.710853522941223*^9, 3.7108536083277607`*^9}, {
   3.7119028407271643`*^9, 3.7119028791080027`*^9}, {3.7119029681459055`*^9, 
   3.711902973053396*^9}, {3.721482082220242*^9, 3.721482104211157*^9}, {
   3.7214828397722893`*^9, 3.721482846688572*^9}, {3.728142720321454*^9, 
   3.728142912255851*^9}, {3.728144084732794*^9, 3.728144312525345*^9}, {
   3.7281443447599573`*^9, 3.728144574704165*^9}, {3.728144618918687*^9, 
   3.728144639127098*^9}, {3.728144748898209*^9, 3.728144785529152*^9}, {
   3.728145298817232*^9, 3.7281453071247663`*^9}, {3.728145348778143*^9, 
   3.728145350245646*^9}, {3.7281454102614403`*^9, 3.728145420581129*^9}, 
   3.728145490659791*^9, 3.7281456069314137`*^9, {3.728145646706252*^9, 
   3.7281457220135527`*^9}, {3.7281489888869753`*^9, 3.728149018957947*^9}, {
   3.7281517917841873`*^9, 3.728151791979439*^9}, {3.728759452709626*^9, 
   3.72875951014475*^9}, {3.7287861618099318`*^9, 3.728786172160184*^9}, {
   3.7287868743861103`*^9, 3.7287869195926247`*^9}, {3.7287870215552673`*^9, 
   3.7287870325317497`*^9}, {3.7296245216977167`*^9, 3.729624541668243*^9}, 
   3.7296460707681713`*^9, {3.7296482093671722`*^9, 3.7296482104574833`*^9}, {
   3.7296487782329063`*^9, 3.729648779985326*^9}, {3.729648829695113*^9, 
   3.7296488871820507`*^9}, {3.7296489491310463`*^9, 3.7296489609330482`*^9}, 
   3.7296490679556017`*^9, {3.72964911109641*^9, 3.729649114524784*^9}, {
   3.729649248274819*^9, 3.729649283445113*^9}, {3.729649351213427*^9, 
   3.729649419588915*^9}, {3.7296496512873583`*^9, 3.729649652332844*^9}, {
   3.729649911615322*^9, 3.729649937541686*^9}, {3.729649976354416*^9, 
   3.729650049516156*^9}, {3.729650084703668*^9, 3.729650092758657*^9}, {
   3.7296502257924337`*^9, 3.7296502427281113`*^9}, {3.729650331476585*^9, 
   3.729650334452962*^9}, {3.729650543242756*^9, 3.729650544044593*^9}, {
   3.729650663769916*^9, 3.7296506910840187`*^9}, {3.729650982608409*^9, 
   3.729650983995685*^9}, {3.7296511684542313`*^9, 3.729651301487956*^9}, {
   3.730161259023074*^9, 3.730161270571776*^9}, {3.730813773725917*^9, 
   3.7308137901946898`*^9}, {3.730813822481328*^9, 3.730813877298135*^9}, {
   3.7389470618394423`*^9, 3.738947137323276*^9}, {3.738947366483551*^9, 
   3.738947367648224*^9}, {3.740754976471828*^9, 3.740754976842194*^9}, {
   3.740926833574616*^9, 3.740926834260768*^9}, {3.742149644078453*^9, 
   3.742149644582487*^9}, {3.7421503100659533`*^9, 3.742150315848028*^9}, 
   3.742215344464734*^9, {3.742215414751687*^9, 3.742215415301321*^9}, {
   3.742215514815661*^9, 3.742215517557976*^9}, {3.743269378805379*^9, 
   3.743269388022141*^9}, {3.743269538931611*^9, 3.743269540519471*^9}, {
   3.743269931777233*^9, 3.74326993593854*^9}, {3.743345689663301*^9, 
   3.743345703217629*^9}, {3.755996653543921*^9, 3.755996653694612*^9}, {
   3.7560853792331467`*^9, 3.756085385025758*^9}, {3.7570836079004107`*^9, 
   3.757083617196517*^9}, {3.757083905931233*^9, 3.757083907150361*^9}, {
   3.757084001092793*^9, 3.7570840012390347`*^9}, 3.757091493520073*^9, {
   3.757091556969577*^9, 3.757091558079379*^9}, {3.77099292046712*^9, 
   3.770992932604856*^9}, 3.7709929655572166`*^9, 3.771027212658555*^9, {
   3.771029606258707*^9, 3.771029637797037*^9}, {3.774202663613213*^9, 
   3.774202663790544*^9}, {3.7742027374428463`*^9, 3.774202748732582*^9}, {
   3.774202793762926*^9, 3.774202902456697*^9}, {3.774202955580765*^9, 
   3.774203108416957*^9}, {3.774619110705393*^9, 3.77461914571817*^9}, 
   3.7746192623729343`*^9, {3.774619334746997*^9, 3.77461933489334*^9}, {
   3.774619434717992*^9, 3.77461948226143*^9}, {3.797215732775426*^9, 
   3.797215746277873*^9}, {3.7972166499990387`*^9, 3.797216747453179*^9}, {
   3.801415629724949*^9, 3.801415678847886*^9}, {3.801501658249054*^9, 
   3.8015016614961157`*^9}, {3.80245258269268*^9, 3.802452702209384*^9}, 
   3.80271053910872*^9, 3.802710638703425*^9, {3.8027106914125147`*^9, 
   3.802710701873939*^9}, {3.8027117524477043`*^9, 3.802711772834395*^9}, 
   3.8037398294928827`*^9, {3.8037403530972137`*^9, 3.803740370242156*^9}, 
   3.8037404923963757`*^9, {3.803746543692103*^9, 3.803746555738168*^9}, {
   3.80400752949396*^9, 3.804007532774748*^9}, {3.804008403348743*^9, 
   3.804008437882078*^9}, {3.804013002514606*^9, 3.8040130069872627`*^9}, 
   3.8040344713095407`*^9, {3.804034833223398*^9, 3.804034879483376*^9}, {
   3.8040350521157618`*^9, 3.8040350594145*^9}, {3.804035646589611*^9, 
   3.8040356467352867`*^9}, {3.804035978250638*^9, 3.804035980689896*^9}, {
   3.804036077702627*^9, 3.8040360800736513`*^9}, {3.804266812270331*^9, 
   3.8042668212332563`*^9}, {3.804340078952279*^9, 3.8043400822910624`*^9}, {
   3.816438460304673*^9, 3.816438468391018*^9}, {3.816438784371333*^9, 
   3.816438801361603*^9}, 3.816438852268032*^9, {3.818253125318932*^9, 
   3.8182531278774433`*^9}, {3.82546246368576*^9, 3.8254624638059883`*^9}, 
   3.825462561538094*^9, {3.825506171352749*^9, 3.825506197788004*^9}, {
   3.82550634681946*^9, 3.8255063558888083`*^9}},
 CellLabel->"In[85]:=",ExpressionUUID->"5a8989e8-25e6-4125-910a-b1bdb8ccb735"]
}, Closed]],

Cell[CellGroupData[{

Cell["Dielectric functions", "Chapter",
 CellChangeTimes->{{3.7433539134523*^9, 3.743353917577993*^9}, {
  3.743373406112576*^9, 
  3.743373406313588*^9}},ExpressionUUID->"9816baaa-ae19-429e-afd0-\
d9ecf984fe78"],

Cell[BoxData[{
 RowBox[{
  RowBox[{"Clear", "[", "dielectricFunctions", "]"}], 
  ";"}], "\[IndentingNewLine]", 
 RowBox[{
  RowBox[{"dielectricFunctions", "=", 
   RowBox[{"{", "\[IndentingNewLine]", 
    RowBox[{
     RowBox[{"goldFull", "\[Rule]", 
      RowBox[{"\[Epsilon]\[Infinity]", "-", 
       FractionBox["1", 
        RowBox[{"\[CapitalOmega]", 
         RowBox[{"(", 
          RowBox[{"\[CapitalOmega]", "+", 
           RowBox[{"\[ImaginaryI]", " ", 
            RowBox[{"\[HBar]\[Gamma]p", "/", "\[HBar]\[Omega]p"}]}]}], 
          ")"}]}]], "+", 
       RowBox[{"(", 
        RowBox[{
         RowBox[{"A1", " ", 
          RowBox[{"(", 
           FractionBox["\[HBar]\[Omega]1", "\[HBar]\[Omega]p"], ")"}], " ", 
          RowBox[{"(", 
           RowBox[{
            FractionBox[
             RowBox[{"Exp", "[", 
              RowBox[{"\[ImaginaryI]", " ", "\[Phi]1"}], "]"}], 
             RowBox[{
              RowBox[{"\[HBar]\[Omega]1", "/", "\[HBar]\[Omega]p"}], "-", 
              "\[CapitalOmega]", "-", 
              RowBox[{"\[ImaginaryI]", " ", 
               RowBox[{"\[HBar]\[Gamma]1", "/", "\[HBar]\[Omega]p"}]}]}]], 
            "+", 
            FractionBox[
             RowBox[{"Exp", "[", 
              RowBox[{
               RowBox[{"-", "\[ImaginaryI]"}], " ", "\[Phi]1"}], "]"}], 
             RowBox[{
              RowBox[{"\[HBar]\[Omega]1", "/", "\[HBar]\[Omega]p"}], "+", 
              "\[CapitalOmega]", "+", 
              RowBox[{"\[ImaginaryI]", " ", 
               RowBox[{"\[HBar]\[Gamma]1", "/", "\[HBar]\[Omega]p"}]}]}]]}], 
           ")"}]}], "+", 
         RowBox[{"A2", " ", 
          RowBox[{"(", 
           FractionBox["\[HBar]\[Omega]2", "\[HBar]\[Omega]p"], ")"}], " ", 
          RowBox[{"(", 
           RowBox[{
            FractionBox[
             RowBox[{"Exp", "[", 
              RowBox[{"\[ImaginaryI]", " ", "\[Phi]2"}], "]"}], 
             RowBox[{
              RowBox[{"\[HBar]\[Omega]2", "/", "\[HBar]\[Omega]p"}], "-", 
              "\[CapitalOmega]", "-", 
              RowBox[{"\[ImaginaryI]", " ", 
               RowBox[{"\[HBar]\[Gamma]2", "/", "\[HBar]\[Omega]p"}]}]}]], 
            "+", 
            FractionBox[
             RowBox[{"Exp", "[", 
              RowBox[{
               RowBox[{"-", "\[ImaginaryI]"}], " ", "\[Phi]2"}], "]"}], 
             RowBox[{
              RowBox[{"\[HBar]\[Omega]2", "/", "\[HBar]\[Omega]p"}], "+", 
              "\[CapitalOmega]", "+", 
              RowBox[{"\[ImaginaryI]", " ", 
               RowBox[{"\[HBar]\[Gamma]2", "/", "\[HBar]\[Omega]p"}]}]}]]}], 
           ")"}]}]}], ")"}]}]}], "\[IndentingNewLine]", "\[IndentingNewLine]",
      ",", 
     RowBox[{"goldUndamped", "\[Rule]", 
      RowBox[{"\[Epsilon]\[Infinity]", "-", 
       FractionBox["1", 
        SuperscriptBox["\[CapitalOmega]", "2"]], "+", 
       RowBox[{"(", 
        RowBox[{
         RowBox[{"A1", " ", 
          RowBox[{"(", 
           FractionBox["\[HBar]\[Omega]1", "\[HBar]\[Omega]p"], ")"}], " ", 
          RowBox[{"(", 
           RowBox[{
            FractionBox[
             RowBox[{"Cos", "[", "\[Phi]1", "]"}], 
             RowBox[{
              RowBox[{"\[HBar]\[Omega]1", "/", "\[HBar]\[Omega]p"}], "-", 
              "\[CapitalOmega]"}]], "+", 
            FractionBox[
             RowBox[{"Cos", "[", "\[Phi]1", "]"}], 
             RowBox[{
              RowBox[{"\[HBar]\[Omega]1", "/", "\[HBar]\[Omega]p"}], "+", 
              "\[CapitalOmega]"}]]}], ")"}]}], "+", 
         RowBox[{"A2", " ", 
          RowBox[{"(", 
           FractionBox["\[HBar]\[Omega]2", "\[HBar]\[Omega]p"], ")"}], " ", 
          RowBox[{"(", 
           RowBox[{
            FractionBox[
             RowBox[{"Cos", "[", "\[Phi]2", "]"}], 
             RowBox[{
              RowBox[{"\[HBar]\[Omega]2", "/", "\[HBar]\[Omega]p"}], "-", 
              "\[CapitalOmega]"}]], "+", 
            FractionBox[
             RowBox[{"Cos", "[", "\[Phi]2", "]"}], 
             RowBox[{
              RowBox[{"\[HBar]\[Omega]2", "/", "\[HBar]\[Omega]p"}], "+", 
              "\[CapitalOmega]"}]]}], ")"}]}]}], ")"}]}]}], 
     "\[IndentingNewLine]", ",", 
     RowBox[{"goldDrude", "\[Rule]", 
      RowBox[{"1", "-", 
       FractionBox["1", 
        RowBox[{"\[CapitalOmega]", 
         RowBox[{"(", 
          RowBox[{"\[CapitalOmega]", "+", 
           RowBox[{"\[ImaginaryI]", " ", 
            RowBox[{"\[HBar]\[Gamma]p", "/", "\[HBar]\[Omega]p"}]}]}], 
          ")"}]}]]}]}], "\[IndentingNewLine]", ",", 
     RowBox[{"rutile", "\[Rule]", 
      RowBox[{"5.913", "+", 
       FractionBox["0.2441", 
        RowBox[{
         SuperscriptBox[
          RowBox[{"(", 
           RowBox[{
            FractionBox[
             RowBox[{"2", "\[Pi]", " ", "\[HBar]c"}], 
             RowBox[{"\[HBar]\[Omega]p", " ", "\[CapitalOmega]"}]], " ", 
            FractionBox[
             SuperscriptBox["10", 
              RowBox[{"-", "3"}]], "nm"]}], ")"}], "2"], "-", "0.0803"}]]}]}],
      "\[IndentingNewLine]", ",", 
     RowBox[{"sf11Full", "\[Rule]", " ", 
      RowBox[{"1", "+", " ", 
       FractionBox[
        RowBox[{"1.73759695", 
         SuperscriptBox[
          RowBox[{"(", 
           RowBox[{
            FractionBox[
             RowBox[{"2", "\[Pi]", " ", "\[HBar]c"}], 
             RowBox[{"\[HBar]\[Omega]p", " ", "\[CapitalOmega]"}]], " ", 
            FractionBox[
             SuperscriptBox["10", 
              RowBox[{"-", "3"}]], "nm"]}], ")"}], "2"]}], 
        RowBox[{
         SuperscriptBox[
          RowBox[{"(", 
           RowBox[{
            FractionBox[
             RowBox[{"2", "\[Pi]", " ", "\[HBar]c"}], 
             RowBox[{"\[HBar]\[Omega]p", " ", "\[CapitalOmega]"}]], " ", 
            FractionBox[
             SuperscriptBox["10", 
              RowBox[{"-", "3"}]], "nm"]}], ")"}], "2"], "-", 
         "0.013188707"}]], "+", 
       FractionBox[
        RowBox[{"0.313747346", 
         SuperscriptBox[
          RowBox[{"(", 
           RowBox[{
            FractionBox[
             RowBox[{"2", "\[Pi]", " ", "\[HBar]c"}], 
             RowBox[{"\[HBar]\[Omega]p", " ", "\[CapitalOmega]"}]], " ", 
            FractionBox[
             SuperscriptBox["10", 
              RowBox[{"-", "3"}]], "nm"]}], ")"}], "2"]}], 
        RowBox[{
         SuperscriptBox[
          RowBox[{"(", 
           RowBox[{
            FractionBox[
             RowBox[{"2", "\[Pi]", " ", "\[HBar]c"}], 
             RowBox[{"\[HBar]\[Omega]p", " ", "\[CapitalOmega]"}]], " ", 
            FractionBox[
             SuperscriptBox["10", 
              RowBox[{"-", "3"}]], "nm"]}], ")"}], "2"], "-", 
         "0.0623068142"}]], "+", 
       FractionBox[
        RowBox[{"1.89878101", 
         SuperscriptBox[
          RowBox[{"(", 
           RowBox[{
            FractionBox[
             RowBox[{"2", "\[Pi]", " ", "\[HBar]c"}], 
             RowBox[{"\[HBar]\[Omega]p", " ", "\[CapitalOmega]"}]], " ", 
            FractionBox[
             SuperscriptBox["10", 
              RowBox[{"-", "3"}]], "nm"]}], ")"}], "2"]}], 
        RowBox[{
         SuperscriptBox[
          RowBox[{"(", 
           RowBox[{
            FractionBox[
             RowBox[{"2", "\[Pi]", " ", "\[HBar]c"}], 
             RowBox[{"\[HBar]\[Omega]p", " ", "\[CapitalOmega]"}]], " ", 
            FractionBox[
             SuperscriptBox["10", 
              RowBox[{"-", "3"}]], "nm"]}], ")"}], "2"], "-", 
         "155.23629"}]]}]}]}], "\[IndentingNewLine]", "}"}]}], 
  ";"}]}], "Input",
 InitializationCell->True,
 CellChangeTimes->{{3.743269634663341*^9, 3.743269674324353*^9}, {
   3.743269941139605*^9, 3.743269992831251*^9}, {3.743270152687956*^9, 
   3.743270165286069*^9}, {3.743345785043195*^9, 3.743345788957508*^9}, {
   3.747353939061736*^9, 3.7473539640201178`*^9}, {3.75608539516197*^9, 
   3.756085403902211*^9}, {3.7570838668856688`*^9, 3.757083913309555*^9}, {
   3.757085450028455*^9, 3.757085462485714*^9}, 3.757092464941728*^9, {
   3.771004543008325*^9, 3.7710045553293552`*^9}, {3.7710045907412558`*^9, 
   3.771004594105435*^9}, 3.771026779015374*^9, 3.771026930496634*^9, {
   3.771027219011063*^9, 3.771027366548863*^9}, {3.7710274447549257`*^9, 
   3.7710274756306868`*^9}, {3.7723715406715717`*^9, 
   3.7723715499100637`*^9}, {3.772371804356989*^9, 3.7723718672763567`*^9}, {
   3.774746326853513*^9, 3.774746336652877*^9}, {3.797215720396905*^9, 
   3.797215726943685*^9}, {3.797267754495161*^9, 3.797267775737718*^9}, {
   3.8014156670488977`*^9, 3.801415693666987*^9}, {3.801415732291151*^9, 
   3.8014157382499323`*^9}, 3.80141582970326*^9, {3.8014158598175163`*^9, 
   3.80141586282475*^9}, {3.801441685244787*^9, 3.80144168550908*^9}, 
   3.801507514167959*^9, {3.802452709400297*^9, 3.80245272693581*^9}, {
   3.8027105422946587`*^9, 3.802710587381379*^9}, {3.803739823811377*^9, 
   3.80373984248386*^9}, {3.803739907363501*^9, 3.803739907801268*^9}, {
   3.8040084790723143`*^9, 3.804008517075509*^9}, {3.8040085501242237`*^9, 
   3.8040085687477922`*^9}, {3.8040130103547373`*^9, 3.804013020054263*^9}, {
   3.804035986746891*^9, 3.8040359868918552`*^9}, {3.804340032194951*^9, 
   3.8043400325775557`*^9}},
 CellLabel->"In[87]:=",ExpressionUUID->"c14c75e6-9f97-4420-b445-1fdb757d416b"],

Cell[BoxData[{
 RowBox[{
  RowBox[{"Clear", "[", 
   RowBox[{"layerDielectricChoices", ",", "atrTransformations"}], "]"}], 
  ";"}], "\[IndentingNewLine]", 
 RowBox[{
  RowBox[{"layerDielectricChoices", "=", 
   RowBox[{"Append", "[", 
    RowBox[{
     RowBox[{"Flatten", "@", 
      RowBox[{"Table", "[", 
       RowBox[{
        RowBox[{"{", 
         RowBox[{
          RowBox[{
           RowBox[{"Symbol", "[", 
            RowBox[{"\"\<\[Epsilon]\>\"", "<>", 
             RowBox[{"ToString", "[", "n", "]"}]}], "]"}], "\[Rule]", "air"}],
           ",", 
          RowBox[{
           RowBox[{"Symbol", "[", 
            RowBox[{"\"\<\[Epsilon]\>\"", "<>", 
             RowBox[{"ToString", "[", 
              RowBox[{"n", "+", "1"}], "]"}]}], "]"}], "\[Rule]", 
           "goldUndamped"}], ",", 
          RowBox[{
           RowBox[{"Symbol", "[", 
            RowBox[{"\"\<\[Epsilon]\>\"", "<>", 
             RowBox[{"ToString", "[", 
              RowBox[{"n", "+", "2"}], "]"}]}], "]"}], "\[Rule]", "tio2"}], 
          ",", 
          RowBox[{
           RowBox[{"Symbol", "[", 
            RowBox[{"\"\<\[Epsilon]\>\"", "<>", 
             RowBox[{"ToString", "[", 
              RowBox[{"n", "+", "3"}], "]"}]}], "]"}], "\[Rule]", 
           "goldUndamped"}]}], "}"}], ",", 
        RowBox[{"{", 
         RowBox[{"n", ",", "1", ",", "21", ",", "4"}], "}"}]}], "]"}]}], ",", 
     RowBox[{
      RowBox[{"Symbol", "[", 
       RowBox[{"\"\<\[Epsilon]\>\"", "<>", 
        RowBox[{"ToString", "[", "25", "]"}]}], "]"}], "\[Rule]", "air"}]}], 
    "]"}]}], ";"}], "\[IndentingNewLine]", 
 RowBox[{
  RowBox[{"atrTransformations", "=", 
   RowBox[{"{", 
    RowBox[{
     RowBox[{"kx", "\[Rule]", 
      RowBox[{
       FractionBox[
        RowBox[{"\[HBar]c", " ", "2", "\[Pi]"}], 
        RowBox[{"\[HBar]\[Omega]p", " ", "\[Lambda]", " ", "nm"}]], 
       SqrtBox["\[Epsilon]1"], 
       RowBox[{"Sin", "[", 
        RowBox[{"t", " ", 
         FractionBox["\[Pi]", "180"]}], "]"}]}]}], ",", 
     RowBox[{"\[CapitalOmega]", "\[Rule]", 
      FractionBox[
       RowBox[{"\[HBar]c", " ", "2", "\[Pi]"}], 
       RowBox[{"\[HBar]\[Omega]p", " ", "\[Lambda]", " ", "nm"}]]}]}], 
    "}"}]}], ";"}]}], "Input",
 InitializationCell->True,
 CellChangeTimes->{{3.8040130223454447`*^9, 3.804013025011915*^9}, {
   3.804332659579755*^9, 3.804332676925447*^9}, {3.816439079213092*^9, 
   3.816439127011935*^9}, {3.81645966256996*^9, 3.816459665930737*^9}, {
   3.8254621389612303`*^9, 3.825462220488818*^9}, {3.825462379580461*^9, 
   3.8254623819719887`*^9}, 3.825462575069956*^9, {3.825506366348757*^9, 
   3.825506394767271*^9}},
 CellLabel->"In[89]:=",ExpressionUUID->"37a5a598-4a6d-4681-907a-3643b6bc9187"],

Cell[BoxData[{
 RowBox[{
  RowBox[{"Clear", "[", "applyDielectricProperties", "]"}], 
  ";"}], "\[IndentingNewLine]", 
 RowBox[{
  RowBox[{
   RowBox[{
    RowBox[{"applyDielectricProperties", "::", "usage"}], "=", 
    "\"\<Apply this function to every expression that has parameters.  It \
takes option if you want to change the defaults.  To check what they are, \
evaluate Options@applydielectricProperties.\>\""}], ";"}], 
  "\[IndentingNewLine]"}], "\[IndentingNewLine]", 
 RowBox[{
  RowBox[{
   RowBox[{"Options", "[", "applyDielectricProperties", "]"}], "=", 
   RowBox[{"Join", "[", 
    RowBox[{
    "layerDielectricChoices", ",", "dielectricFunctions", ",", "parameters"}],
     "]"}]}], ";"}], "\[IndentingNewLine]", 
 RowBox[{
  RowBox[{"applyDielectricProperties", "[", 
   RowBox[{"expr_", ",", 
    RowBox[{"opts", ":", 
     RowBox[{"OptionsPattern", "[", "]"}]}]}], "]"}], ":=", 
  RowBox[{"expr", "//.", 
   RowBox[{"Join", "[", 
    RowBox[{
     RowBox[{"{", "opts", "}"}], ",", 
     RowBox[{"FilterRules", "[", 
      RowBox[{
       RowBox[{"Options", "@", "applyDielectricProperties"}], ",", 
       RowBox[{"Except", "[", 
        RowBox[{"Keys", "@", 
         RowBox[{"{", "opts", "}"}]}], "]"}]}], "]"}]}], "]"}]}]}]}], "Input",
 InitializationCell->True,
 CellChangeTimes->{{3.757083223049914*^9, 3.757083223458606*^9}, {
   3.757083516392*^9, 3.757083524554529*^9}, {3.757083704093472*^9, 
   3.75708374197259*^9}, {3.7570837812747917`*^9, 3.757083811042429*^9}, {
   3.757083919219413*^9, 3.757083927654784*^9}, {3.757083976011917*^9, 
   3.7570840145443068`*^9}, {3.757084147052031*^9, 3.757084189230959*^9}, {
   3.75708429366497*^9, 3.757084303777668*^9}, 3.75708442599473*^9, {
   3.7570844735643587`*^9, 3.757084477084796*^9}, 3.7570846829698668`*^9, {
   3.757084734262434*^9, 3.7570847575157022`*^9}, {3.757084842773704*^9, 
   3.757084848453064*^9}, {3.757085054125008*^9, 3.757085066375539*^9}, {
   3.757085162838629*^9, 3.757085191256546*^9}, {3.757085269832066*^9, 
   3.7570853072861357`*^9}, {3.75708537700246*^9, 3.7570853859367857`*^9}, {
   3.7570854287128487`*^9, 3.7570854389265833`*^9}, {3.757085472251317*^9, 
   3.7570854951406813`*^9}, 3.7710274118900633`*^9, 3.774746364629231*^9, {
   3.797215687375186*^9, 3.7972157166411343`*^9}, 3.7972165738709507`*^9, 
   3.797267783254727*^9, {3.801415833731618*^9, 3.801415855540718*^9}, 
   3.802710548052835*^9, 3.8037398342745934`*^9, {3.804008545626425*^9, 
   3.804008546489911*^9}, {3.804013037331895*^9, 3.804013037467641*^9}, {
   3.8040141439941483`*^9, 3.804014204632477*^9}, {3.804035496587316*^9, 
   3.804035578817799*^9}, 3.804035632549131*^9, {3.8040357237383213`*^9, 
   3.804035798866631*^9}, {3.804035859458952*^9, 3.804035914786646*^9}, {
   3.804036001470769*^9, 3.8040360076301517`*^9}, {3.804036087950678*^9, 
   3.804036094877784*^9}, {3.804295671155365*^9, 3.804295677081888*^9}, {
   3.8042958357300177`*^9, 3.804295879245193*^9}, {3.804296358848876*^9, 
   3.8042963615918217`*^9}, {3.8254621254052067`*^9, 3.8254621298468733`*^9}},
 CellLabel->"In[92]:=",ExpressionUUID->"d9d6f1c1-873d-430c-85dc-51eab43c8bca"]
}, Closed]],

Cell[CellGroupData[{

Cell["Functions", "Chapter",
 CellChangeTimes->{{3.8026925151403227`*^9, 3.8026925161234407`*^9}, {
  3.802693834093906*^9, 3.8026938365452538`*^9}, {3.803738506621736*^9, 
  3.803738511819933*^9}, {3.80373908718015*^9, 3.803739087910327*^9}, {
  3.8040342467118063`*^9, 
  3.8040342478031*^9}},ExpressionUUID->"c9737bf4-288b-430a-9633-ceafdfe8f885"],

Cell[CellGroupData[{

Cell["General", "Section",
 CellChangeTimes->{{3.801854389134377*^9, 3.801854390686599*^9}, {
  3.802564859218482*^9, 3.802564862256222*^9}, {3.825463073342285*^9, 
  3.8254630734736423`*^9}},ExpressionUUID->"de7d338b-4052-4775-8e00-\
04bee7390d76"],

Cell[BoxData[
 RowBox[{
  RowBox[{"cm", "=", "28.3464566929"}], ";"}]], "Input",
 InitializationCell->True,
 CellChangeTimes->{{3.801853156093429*^9, 3.801853183271797*^9}, 
   3.8022216090408583`*^9, {3.802452998852433*^9, 3.8024530092116947`*^9}, 
   3.802564600245378*^9, {3.804273761102387*^9, 3.8042737612036953`*^9}, {
   3.8256123042713757`*^9, 3.8256123160590878`*^9}},
 CellLabel->"In[96]:=",ExpressionUUID->"0635e6de-3c9a-4923-b3b9-884f21c5986e"],

Cell[BoxData[{
 RowBox[{
  RowBox[{"Unprotect", "[", "eField", "]"}], ";"}], "\[IndentingNewLine]", 
 RowBox[{
  RowBox[{
   RowBox[{"eField", "[", "j_", "]"}], "=", 
   RowBox[{
    RowBox[{
     RowBox[{"{", 
      RowBox[{
       RowBox[{"e", "[", 
        RowBox[{"j", ",", "\"\<x\>\"", ",", "\"\<+\>\""}], "]"}], ",", "0", 
       ",", 
       RowBox[{"e", "[", 
        RowBox[{"j", ",", "\"\<z\>\"", ",", "\"\<+\>\""}], "]"}]}], "}"}], 
     RowBox[{"Exp", "[", 
      RowBox[{"I", " ", 
       RowBox[{"(", 
        RowBox[{
         RowBox[{"kx", " ", "x"}], "+", 
         RowBox[{
          RowBox[{"kz", "[", "j", "]"}], "z"}]}], ")"}]}], "]"}]}], "+", 
    RowBox[{
     RowBox[{"{", 
      RowBox[{
       RowBox[{"e", "[", 
        RowBox[{"j", ",", "\"\<x\>\"", ",", "\"\<-\>\""}], "]"}], ",", "0", 
       ",", 
       RowBox[{"e", "[", 
        RowBox[{"j", ",", "\"\<z\>\"", ",", "\"\<-\>\""}], "]"}]}], "}"}], 
     RowBox[{"Exp", "[", 
      RowBox[{"I", " ", 
       RowBox[{"(", 
        RowBox[{
         RowBox[{"kx", " ", "x"}], "-", 
         RowBox[{
          RowBox[{"kz", "[", "j", "]"}], "z"}]}], ")"}]}], "]"}]}]}]}], 
  RowBox[{"(*", 
   RowBox[{"/.", 
    RowBox[{
     RowBox[{"e", "[", 
      RowBox[{"_", ",", "_", ",", "\"\<-\>\""}], "]"}], "\[RuleDelayed]", 
     "0"}]}], "*)"}], ";"}]}], "Input",
 InitializationCell->True,
 CellChangeTimes->{{3.801853156093429*^9, 3.801853183271797*^9}, 
   3.8022216090408583`*^9, {3.802452998852433*^9, 3.8024530092116947`*^9}, 
   3.802564600245378*^9, {3.804273761102387*^9, 3.8042737612036953`*^9}},
 CellLabel->"In[97]:=",ExpressionUUID->"da83e98f-9c88-405d-8a13-2f7ed8c78771"],

Cell[BoxData[{
 RowBox[{"Clear", "[", 
  RowBox[{
  "sourceFreeEquations", ",", "boundaryConditionsParallel", ",", 
   "boundaryConditionsNormal"}], "]"}], "\[IndentingNewLine]", 
 RowBox[{
  RowBox[{"sourceFreeEquations", "=", 
   RowBox[{"{", 
    RowBox[{
     RowBox[{"0", "\[Equal]", 
      RowBox[{
       RowBox[{
        RowBox[{"e", "[", 
         RowBox[{"n", ",", "\"\<x\>\"", ",", "\"\<-\>\""}], "]"}], " ", 
        RowBox[{"kx", "[", "n", "]"}]}], "-", 
       RowBox[{
        RowBox[{"e", "[", 
         RowBox[{"n", ",", "\"\<z\>\"", ",", "\"\<-\>\""}], "]"}], " ", 
        RowBox[{"kz", "[", "n", "]"}]}]}]}], ",", 
     RowBox[{"0", "\[Equal]", 
      RowBox[{
       RowBox[{
        RowBox[{"e", "[", 
         RowBox[{"n", ",", "\"\<x\>\"", ",", "\"\<+\>\""}], "]"}], " ", 
        RowBox[{"kx", "[", "n", "]"}]}], "+", 
       RowBox[{
        RowBox[{"e", "[", 
         RowBox[{"n", ",", "\"\<z\>\"", ",", "\"\<+\>\""}], "]"}], " ", 
        RowBox[{"kz", "[", "n", "]"}]}]}]}]}], "}"}]}], 
  ";"}], "\[IndentingNewLine]", 
 RowBox[{
  RowBox[{"boundaryConditionsParallel", "=", 
   RowBox[{"0", "\[Equal]", 
    RowBox[{
     RowBox[{
      SuperscriptBox["\[ExponentialE]", 
       RowBox[{
        RowBox[{"-", "\[ImaginaryI]"}], " ", 
        RowBox[{"kz", "[", "n", "]"}], " ", 
        RowBox[{"z", "[", "n", "]"}]}]], " ", 
      RowBox[{"e", "[", 
       RowBox[{"n", ",", "\"\<x\>\"", ",", "\"\<-\>\""}], "]"}]}], "+", 
     RowBox[{
      SuperscriptBox["\[ExponentialE]", 
       RowBox[{"\[ImaginaryI]", " ", 
        RowBox[{"kz", "[", "n", "]"}], " ", 
        RowBox[{"z", "[", "n", "]"}]}]], " ", 
      RowBox[{"e", "[", 
       RowBox[{"n", ",", "\"\<x\>\"", ",", "\"\<+\>\""}], "]"}]}], "-", 
     RowBox[{
      SuperscriptBox["\[ExponentialE]", 
       RowBox[{
        RowBox[{"-", "\[ImaginaryI]"}], " ", 
        RowBox[{"kz", "[", 
         RowBox[{"1", "+", "n"}], "]"}], " ", 
        RowBox[{"z", "[", "n", "]"}]}]], " ", 
      RowBox[{"e", "[", 
       RowBox[{
        RowBox[{"1", "+", "n"}], ",", "\"\<x\>\"", ",", "\"\<-\>\""}], 
       "]"}]}], "-", 
     RowBox[{
      SuperscriptBox["\[ExponentialE]", 
       RowBox[{"\[ImaginaryI]", " ", 
        RowBox[{"kz", "[", 
         RowBox[{"1", "+", "n"}], "]"}], " ", 
        RowBox[{"z", "[", "n", "]"}]}]], " ", 
      RowBox[{"e", "[", 
       RowBox[{
        RowBox[{"1", "+", "n"}], ",", "\"\<x\>\"", ",", "\"\<+\>\""}], 
       "]"}]}]}]}]}], ";"}], "\[IndentingNewLine]", 
 RowBox[{
  RowBox[{"boundaryConditionsNormal", "=", 
   RowBox[{"0", "\[Equal]", 
    RowBox[{
     RowBox[{
      SuperscriptBox["\[ExponentialE]", 
       RowBox[{
        RowBox[{"-", "\[ImaginaryI]"}], " ", 
        RowBox[{"kz", "[", "n", "]"}], " ", 
        RowBox[{"z", "[", "n", "]"}]}]], " ", 
      RowBox[{"e", "[", 
       RowBox[{"n", ",", "\"\<z\>\"", ",", "\"\<-\>\""}], "]"}], " ", 
      RowBox[{"\[Epsilon]", "[", "n", "]"}]}], "+", 
     RowBox[{
      SuperscriptBox["\[ExponentialE]", 
       RowBox[{"\[ImaginaryI]", " ", 
        RowBox[{"kz", "[", "n", "]"}], " ", 
        RowBox[{"z", "[", "n", "]"}]}]], " ", 
      RowBox[{"e", "[", 
       RowBox[{"n", ",", "\"\<z\>\"", ",", "\"\<+\>\""}], "]"}], " ", 
      RowBox[{"\[Epsilon]", "[", "n", "]"}]}], "-", 
     RowBox[{
      SuperscriptBox["\[ExponentialE]", 
       RowBox[{
        RowBox[{"-", "\[ImaginaryI]"}], " ", 
        RowBox[{"kz", "[", 
         RowBox[{"1", "+", "n"}], "]"}], " ", 
        RowBox[{"z", "[", "n", "]"}]}]], " ", 
      RowBox[{"e", "[", 
       RowBox[{
        RowBox[{"1", "+", "n"}], ",", "\"\<z\>\"", ",", "\"\<-\>\""}], "]"}], 
      " ", 
      RowBox[{"\[Epsilon]", "[", 
       RowBox[{"1", "+", "n"}], "]"}]}], "-", 
     RowBox[{
      SuperscriptBox["\[ExponentialE]", 
       RowBox[{"\[ImaginaryI]", " ", 
        RowBox[{"kz", "[", 
         RowBox[{"1", "+", "n"}], "]"}], " ", 
        RowBox[{"z", "[", "n", "]"}]}]], " ", 
      RowBox[{"e", "[", 
       RowBox[{
        RowBox[{"1", "+", "n"}], ",", "\"\<z\>\"", ",", "\"\<+\>\""}], "]"}], 
      " ", 
      RowBox[{"\[Epsilon]", "[", 
       RowBox[{"1", "+", "n"}], "]"}]}]}]}]}], ";"}]}], "Input",
 InitializationCell->True,
 CellChangeTimes->{{3.77412253035526*^9, 3.774122562898209*^9}, {
  3.776705049769701*^9, 3.776705067588317*^9}, {3.7767051664972973`*^9, 
  3.776705185500458*^9}},
 CellLabel->"In[99]:=",ExpressionUUID->"49476660-fb7a-4b13-a60a-528cb49e4706"],

Cell[BoxData[{
 RowBox[{
  RowBox[{"Clear", "[", 
   RowBox[{
   "makeSourceFreeEquations", ",", "makeAmplitudes", ",", 
    "makeBoundaryConditions"}], "]"}], 
  "\[IndentingNewLine]"}], "\[IndentingNewLine]", 
 RowBox[{
  RowBox[{
   RowBox[{"makeSourceFreeEquations", "[", 
    RowBox[{
     RowBox[{"num_Integer", "/;", 
      RowBox[{"num", ">", "1"}]}], ",", "\"\<Disp\>\""}], "]"}], ":=", 
   RowBox[{"DeleteCases", "[", 
    RowBox[{
     RowBox[{
      RowBox[{"Join", "[", "\[IndentingNewLine]", 
       RowBox[{"Flatten", "@", 
        RowBox[{"Table", "[", 
         RowBox[{"sourceFreeEquations", ",", 
          RowBox[{"{", 
           RowBox[{"n", ",", "1", ",", "num"}], "}"}]}], "]"}]}], 
       "\[IndentingNewLine]", "]"}], "/.", 
      RowBox[{"{", 
       RowBox[{
        RowBox[{"_kx", "\[Rule]", "kx"}], ",", 
        RowBox[{
         RowBox[{"e", "[", 
          RowBox[{
           RowBox[{"1", "|", "num"}], ",", "_", ",", "\"\<-\>\""}], "]"}], 
         "\[RuleDelayed]", "0"}]}], "}"}]}], ",", "True"}], "]"}]}], 
  "\[IndentingNewLine]"}], "\[IndentingNewLine]", 
 RowBox[{
  RowBox[{
   RowBox[{"makeAmplitudes", "[", 
    RowBox[{
     RowBox[{"num_Integer", "/;", 
      RowBox[{"num", ">", "1"}]}], ",", "\"\<Disp\>\""}], "]"}], ":=", 
   RowBox[{"DeleteCases", "[", "\[IndentingNewLine]", 
    RowBox[{
     RowBox[{
      RowBox[{
       RowBox[{"Join", "[", 
        RowBox[{"#", ",", 
         RowBox[{"#", "/.", 
          RowBox[{"\"\<x\>\"", "\[Rule]", "\"\<z\>\""}]}]}], "]"}], "&"}], 
      "@", 
      RowBox[{"Flatten", "[", 
       RowBox[{"Table", "[", 
        RowBox[{
         RowBox[{"{", 
          RowBox[{
           RowBox[{"e", "[", 
            RowBox[{"n", ",", "\"\<x\>\"", ",", "\"\<-\>\""}], "]"}], ",", 
           RowBox[{"e", "[", 
            RowBox[{"n", ",", "\"\<x\>\"", ",", "\"\<+\>\""}], "]"}]}], "}"}],
          ",", 
         RowBox[{"{", 
          RowBox[{"n", ",", "1", ",", "num"}], "}"}]}], "]"}], "]"}]}], 
     "\[IndentingNewLine]", ",", 
     RowBox[{"e", "[", 
      RowBox[{
       RowBox[{"1", "|", "num"}], ",", "_", ",", "\"\<-\>\""}], "]"}]}], 
    "]"}]}], "\[IndentingNewLine]"}], "\[IndentingNewLine]", 
 RowBox[{
  RowBox[{
   RowBox[{"makeBoundaryConditions", "[", 
    RowBox[{
     RowBox[{"num_Integer", "/;", 
      RowBox[{"num", ">", "1"}]}], ",", "\"\<Disp\>\""}], "]"}], ":=", 
   RowBox[{
    RowBox[{"Join", "[", "\[IndentingNewLine]", 
     RowBox[{
      RowBox[{"Table", "[", 
       RowBox[{"boundaryConditionsParallel", ",", 
        RowBox[{"{", 
         RowBox[{"n", ",", "1", ",", 
          RowBox[{"num", "-", "1"}]}], "}"}]}], "]"}], ",", 
      RowBox[{"Table", "[", 
       RowBox[{"boundaryConditionsNormal", ",", 
        RowBox[{"{", 
         RowBox[{"n", ",", "1", ",", 
          RowBox[{"num", "-", "1"}]}], "}"}]}], "]"}]}], 
     "\[IndentingNewLine]", "]"}], "/.", 
    RowBox[{"{", 
     RowBox[{
      RowBox[{"e", "[", 
       RowBox[{
        RowBox[{"1", "|", "num"}], ",", "_", ",", "\"\<-\>\""}], "]"}], 
      "\[Rule]", "0"}], "}"}]}]}], 
  "\[IndentingNewLine]"}], "\[IndentingNewLine]", 
 RowBox[{
  RowBox[{
   RowBox[{"makeSourceFreeEquations", "[", 
    RowBox[{
     RowBox[{"num_Integer", "/;", 
      RowBox[{"num", ">", "1"}]}], ",", "\"\<ATR\>\""}], "]"}], ":=", 
   RowBox[{"DeleteCases", "[", 
    RowBox[{
     RowBox[{
      RowBox[{"Join", "[", "\[IndentingNewLine]", 
       RowBox[{"Flatten", "@", 
        RowBox[{"Table", "[", 
         RowBox[{"sourceFreeEquations", ",", 
          RowBox[{"{", 
           RowBox[{"n", ",", "1", ",", "num"}], "}"}]}], "]"}]}], 
       "\[IndentingNewLine]", "]"}], "/.", 
      RowBox[{"{", 
       RowBox[{
        RowBox[{"_kx", "\[Rule]", "kx"}], ",", 
        RowBox[{
         RowBox[{"e", "[", 
          RowBox[{"num", ",", "_", ",", "\"\<-\>\""}], "]"}], 
         "\[RuleDelayed]", "0"}]}], "}"}]}], ",", "True"}], "]"}]}], 
  "\[IndentingNewLine]"}], "\[IndentingNewLine]", 
 RowBox[{
  RowBox[{
   RowBox[{"makeAmplitudes", "[", 
    RowBox[{
     RowBox[{"num_Integer", "/;", 
      RowBox[{"num", ">", "1"}]}], ",", "\"\<ATR\>\""}], "]"}], ":=", 
   RowBox[{"DeleteCases", "[", "\[IndentingNewLine]", 
    RowBox[{
     RowBox[{
      RowBox[{
       RowBox[{"Join", "[", 
        RowBox[{"#", ",", 
         RowBox[{"#", "/.", 
          RowBox[{"\"\<x\>\"", "\[Rule]", "\"\<z\>\""}]}]}], "]"}], "&"}], 
      "@", 
      RowBox[{"Flatten", "[", 
       RowBox[{"Table", "[", 
        RowBox[{
         RowBox[{"{", 
          RowBox[{
           RowBox[{"e", "[", 
            RowBox[{"n", ",", "\"\<x\>\"", ",", "\"\<-\>\""}], "]"}], ",", 
           RowBox[{"e", "[", 
            RowBox[{"n", ",", "\"\<x\>\"", ",", "\"\<+\>\""}], "]"}]}], "}"}],
          ",", 
         RowBox[{"{", 
          RowBox[{"n", ",", "1", ",", "num"}], "}"}]}], "]"}], "]"}]}], 
     "\[IndentingNewLine]", ",", 
     RowBox[{
      RowBox[{"e", "[", 
       RowBox[{"1", ",", "\"\<x\>\"", ",", "\"\<+\>\""}], "]"}], "|", 
      RowBox[{"e", "[", 
       RowBox[{"num", ",", "_", ",", "\"\<-\>\""}], "]"}]}]}], "]"}]}], 
  "\[IndentingNewLine]"}], "\[IndentingNewLine]", 
 RowBox[{
  RowBox[{
   RowBox[{"makeBoundaryConditions", "[", 
    RowBox[{
     RowBox[{"num_Integer", "/;", 
      RowBox[{"num", ">", "1"}]}], ",", "\"\<ATR\>\""}], "]"}], ":=", 
   RowBox[{
    RowBox[{"Join", "[", "\[IndentingNewLine]", 
     RowBox[{
      RowBox[{"Table", "[", 
       RowBox[{"boundaryConditionsParallel", ",", 
        RowBox[{"{", 
         RowBox[{"n", ",", "1", ",", 
          RowBox[{"num", "-", "1"}]}], "}"}]}], "]"}], ",", 
      RowBox[{"Table", "[", 
       RowBox[{"boundaryConditionsNormal", ",", 
        RowBox[{"{", 
         RowBox[{"n", ",", "1", ",", 
          RowBox[{"num", "-", "1"}]}], "}"}]}], "]"}]}], 
     "\[IndentingNewLine]", "]"}], "/.", 
    RowBox[{"{", 
     RowBox[{
      RowBox[{"e", "[", 
       RowBox[{"num", ",", "_", ",", "\"\<-\>\""}], "]"}], "\[Rule]", "0"}], 
     "}"}]}]}], "\[IndentingNewLine]"}], "\[IndentingNewLine]", 
 RowBox[{
  RowBox[{
   RowBox[{"makeSourceFreeEquations", "[", 
    RowBox[{
     RowBox[{"num_Integer", "/;", 
      RowBox[{"num", ">", "1"}]}], ",", "\"\<Full\>\""}], "]"}], ":=", 
   RowBox[{
    RowBox[{"Join", "[", "\[IndentingNewLine]", 
     RowBox[{"Flatten", "@", 
      RowBox[{"Table", "[", 
       RowBox[{"sourceFreeEquations", ",", 
        RowBox[{"{", 
         RowBox[{"n", ",", "1", ",", "num"}], "}"}]}], "]"}]}], 
     "\[IndentingNewLine]", "]"}], "/.", 
    RowBox[{"{", 
     RowBox[{"_kx", "\[Rule]", "kx"}], "}"}]}]}], 
  "\[IndentingNewLine]"}], "\[IndentingNewLine]", 
 RowBox[{
  RowBox[{
   RowBox[{"makeAmplitudes", "[", 
    RowBox[{
     RowBox[{"num_Integer", "/;", 
      RowBox[{"num", ">", "1"}]}], ",", "\"\<Full\>\""}], "]"}], ":=", 
   RowBox[{"DeleteCases", "[", "\[IndentingNewLine]", 
    RowBox[{
     RowBox[{
      RowBox[{
       RowBox[{"Join", "[", 
        RowBox[{"#", ",", 
         RowBox[{"#", "/.", 
          RowBox[{"\"\<x\>\"", "\[Rule]", "\"\<z\>\""}]}]}], "]"}], "&"}], 
      "@", 
      RowBox[{"Flatten", "[", 
       RowBox[{"Table", "[", 
        RowBox[{
         RowBox[{"{", 
          RowBox[{
           RowBox[{"e", "[", 
            RowBox[{"n", ",", "\"\<x\>\"", ",", "\"\<-\>\""}], "]"}], ",", 
           RowBox[{"e", "[", 
            RowBox[{"n", ",", "\"\<x\>\"", ",", "\"\<+\>\""}], "]"}]}], "}"}],
          ",", 
         RowBox[{"{", 
          RowBox[{"n", ",", "1", ",", "num"}], "}"}]}], "]"}], "]"}]}], 
     "\[IndentingNewLine]", ",", 
     RowBox[{"e", "[", 
      RowBox[{"1", ",", "\"\<x\>\"", ",", "\"\<+\>\""}], "]"}]}], "]"}]}], 
  "\[IndentingNewLine]"}], "\[IndentingNewLine]", 
 RowBox[{
  RowBox[{
   RowBox[{"makeBoundaryConditions", "[", 
    RowBox[{
     RowBox[{"num_Integer", "/;", 
      RowBox[{"num", ">", "1"}]}], ",", "\"\<Full\>\""}], "]"}], ":=", 
   RowBox[{"Join", "[", "\[IndentingNewLine]", 
    RowBox[{
     RowBox[{"Table", "[", 
      RowBox[{"boundaryConditionsParallel", ",", 
       RowBox[{"{", 
        RowBox[{"n", ",", "1", ",", 
         RowBox[{"num", "-", "1"}]}], "}"}]}], "]"}], ",", 
     RowBox[{"Table", "[", 
      RowBox[{"boundaryConditionsNormal", ",", 
       RowBox[{"{", 
        RowBox[{"n", ",", "1", ",", 
         RowBox[{"num", "-", "1"}]}], "}"}]}], "]"}]}], "\[IndentingNewLine]",
     "]"}]}], "\[IndentingNewLine]"}], "\[IndentingNewLine]", 
 RowBox[{
  RowBox[{"(*", 
   RowBox[{
    RowBox[{
     RowBox[{"eField", "[", "j_", "]"}], "=", 
     RowBox[{
      RowBox[{
       RowBox[{"{", 
        RowBox[{
         RowBox[{"e", "[", 
          RowBox[{"j", ",", "\"\<x\>\"", ",", "\"\<+\>\""}], "]"}], ",", "0", 
         ",", 
         RowBox[{"e", "[", 
          RowBox[{"j", ",", "\"\<z\>\"", ",", "\"\<+\>\""}], "]"}]}], "}"}], 
       RowBox[{"Exp", "[", 
        RowBox[{"I", " ", 
         RowBox[{"(", 
          RowBox[{
           RowBox[{"kx", " ", "x"}], "+", 
           RowBox[{
            RowBox[{"kz", "[", "j", "]"}], "z"}]}], ")"}]}], "]"}]}], "+", 
      RowBox[{
       RowBox[{"{", 
        RowBox[{
         RowBox[{"e", "[", 
          RowBox[{"j", ",", "\"\<x\>\"", ",", "\"\<-\>\""}], "]"}], ",", "0", 
         ",", 
         RowBox[{"e", "[", 
          RowBox[{"j", ",", "\"\<z\>\"", ",", "\"\<-\>\""}], "]"}]}], "}"}], 
       RowBox[{"Exp", "[", 
        RowBox[{"I", " ", 
         RowBox[{"(", 
          RowBox[{
           RowBox[{"kx", " ", "x"}], "-", 
           RowBox[{
            RowBox[{"kz", "[", "j", "]"}], "z"}]}], ")"}]}], "]"}]}]}]}], 
    ";"}], "*)"}]}]}], "Input",
 InitializationCell->True,
 CellChangeTimes->{{3.774105683796053*^9, 3.774105780340732*^9}, {
   3.774105821382511*^9, 3.7741061661277103`*^9}, {3.774106520420836*^9, 
   3.774106523818356*^9}, {3.774121861559713*^9, 3.774121866801673*^9}, 
   3.776696925482437*^9, {3.776705176621854*^9, 3.776705187038644*^9}, {
   3.801525769271937*^9, 3.801525771039974*^9}, {3.801526049288321*^9, 
   3.8015260529731283`*^9}, {3.80152610282203*^9, 3.80152613679853*^9}, {
   3.8015261986760387`*^9, 3.801526218554138*^9}, {3.822614714173031*^9, 
   3.822614715031413*^9}, {3.822614788861849*^9, 3.822614789271352*^9}, {
   3.822614873370819*^9, 3.8226148736222677`*^9}, 3.82546330317325*^9, {
   3.8254633950829782`*^9, 3.825463430205328*^9}, {3.8254634839770184`*^9, 
   3.8254634935285683`*^9}},
 CellLabel->
  "In[103]:=",ExpressionUUID->"8063d176-59bf-4095-8474-8dac48cf81a5"]
}, Closed]],

Cell[CellGroupData[{

Cell["Wave-vector branches", "Section",
 CellChangeTimes->{{3.801501829764309*^9, 
  3.80150183212641*^9}},ExpressionUUID->"c6623675-1aad-42e0-8369-\
039c1f1a3dd1"],

Cell[BoxData[{
 RowBox[{
  RowBox[{"Unprotect", "[", "kzBranches", "]"}], ";", 
  RowBox[{"Clear", "[", "kzBranches", "]"}], ";"}], "\[IndentingNewLine]", 
 RowBox[{
  RowBox[{
   RowBox[{"kzBranches", "::", "usage"}], "=", 
   "\"\<These are the kz replacements that determine the behavior of the \
fields in the outer layers.  They are implicitly used in \
dispersionDeterminant and atr, and you have to explicitly use them to \
evaluate the fields.\>\""}], ";"}]}], "Input",
 InitializationCell->True,
 CellChangeTimes->{{3.7748748822135973`*^9, 3.774874889116598*^9}, 
   3.7748749321356583`*^9, {3.77487506497691*^9, 3.774875065716465*^9}, {
   3.774967028183097*^9, 3.774967035263605*^9}, 3.774967116486946*^9, {
   3.7749671555417624`*^9, 3.7749672835657473`*^9}, {3.7749673847401*^9, 
   3.774967425106092*^9}, {3.774968042663451*^9, 3.7749680751871557`*^9}, {
   3.774974869129792*^9, 3.774974885754912*^9}, {3.774978807529511*^9, 
   3.77497880980272*^9}, {3.775227348197348*^9, 3.775227350953178*^9}, {
   3.775419993791234*^9, 3.7754200089776583`*^9}, {3.7766483997424307`*^9, 
   3.7766484047822657`*^9}, {3.777213213769561*^9, 3.777213216207795*^9}, {
   3.797215850194195*^9, 3.7972159228627768`*^9}, {3.801418898743025*^9, 
   3.80141891145325*^9}, {3.801419179374992*^9, 3.8014192311894703`*^9}, 
   3.801419450588031*^9, {3.801419562302719*^9, 3.801419579715374*^9}, {
   3.801420375440901*^9, 3.801420414396895*^9}, 3.8014214740146914`*^9, {
   3.801422458417499*^9, 3.8014224820379257`*^9}, 3.801442375041668*^9, {
   3.801501841477872*^9, 3.8015018722335978`*^9}, {3.8015021809818487`*^9, 
   3.801502265549053*^9}, {3.801506181219486*^9, 3.801506187887673*^9}, {
   3.802221518749161*^9, 3.802221537389161*^9}, {3.802453085143323*^9, 
   3.8024531029709263`*^9}, {3.802694737414906*^9, 3.802694829437874*^9}, {
   3.802694875576584*^9, 3.802694900565889*^9}, {3.802695526558867*^9, 
   3.8026955267133913`*^9}, {3.803647155568656*^9, 3.803647169230996*^9}, 
   3.803647203647138*^9, 3.803776857790255*^9, {3.803776921973321*^9, 
   3.8037769253652267`*^9}, {3.803777038568687*^9, 3.803777113601842*^9}, 
   3.80377730964797*^9, 3.803777455503419*^9, {3.803777572639607*^9, 
   3.80377757996626*^9}, {3.803835246574911*^9, 3.8038352851513367`*^9}, {
   3.8038355147612543`*^9, 3.803835522961635*^9}, {3.803835784627915*^9, 
   3.803835809599012*^9}, {3.803926267430831*^9, 3.8039262943520517`*^9}, {
   3.803926331162313*^9, 3.803926349894451*^9}, {3.80392638410791*^9, 
   3.803926529208641*^9}, {3.803926695417633*^9, 3.80392672032204*^9}, {
   3.80392773380963*^9, 3.803927737382308*^9}, {3.803945975616066*^9, 
   3.80394598231872*^9}, {3.803946024827636*^9, 3.8039460299624767`*^9}, {
   3.804015062202745*^9, 3.804015116101598*^9}, {3.804015183963451*^9, 
   3.804015184072752*^9}, 3.8042739822807007`*^9, 3.804274242592918*^9, {
   3.804294461913698*^9, 3.8042944627676783`*^9}, {3.804338014155052*^9, 
   3.804338024132393*^9}, {3.804338066903599*^9, 3.804338122611176*^9}, {
   3.804338683751474*^9, 3.804338711223089*^9}},
 CellLabel->
  "In[113]:=",ExpressionUUID->"f43bc7c7-787a-423b-a981-751c10d67736"],

Cell[BoxData[
 RowBox[{
  RowBox[{"(*", 
   RowBox[{
    RowBox[{
     RowBox[{"kzBranches", "[", 
      RowBox[{
       RowBox[{"n_", "/;", 
        RowBox[{
         RowBox[{"n", "\[Equal]", "5"}], "||", 
         RowBox[{"n", "\[Equal]", "6"}]}]}], ",", "\"\<General\>\""}], "]"}], 
     ":=", 
     RowBox[{"Cases", "[", 
      RowBox[{
       RowBox[{"Solve", "[", 
        RowBox[{
         RowBox[{"Table", "[", 
          RowBox[{
           RowBox[{
            RowBox[{
             SuperscriptBox["kx", "2"], "+", 
             SuperscriptBox[
              RowBox[{"kz", "[", "j", "]"}], "2"], "-", 
             RowBox[{
              SuperscriptBox["\[CapitalOmega]", "2"], " ", 
              RowBox[{"\[Epsilon]", "[", "j", "]"}]}]}], "\[Equal]", "0"}], 
           ",", 
           RowBox[{"{", 
            RowBox[{"j", ",", "n"}], "}"}]}], "]"}], ",", 
         RowBox[{"Array", "[", 
          RowBox[{"kz", ",", "n"}], "]"}]}], "]"}], ",", 
       RowBox[{"{", 
        RowBox[{"_", ",", 
         RowBox[{"Repeated", "[", 
          RowBox[{"_", "\[Rule]", 
           SqrtBox["_"]}], "]"}], ",", "_"}], "}"}]}], "]"}]}], ";", 
    "\[IndentingNewLine]", 
    RowBox[{
     RowBox[{"kzBranches", "[", 
      RowBox[{
       RowBox[{"n_", "/;", 
        RowBox[{
         RowBox[{"n", "\[Equal]", "5"}], "||", 
         RowBox[{"n", "\[Equal]", "6"}]}]}], ",", "\"\<Plasmon\>\""}], "]"}], 
     ":=", 
     RowBox[{
      RowBox[{
       RowBox[{
        RowBox[{"kzBranches", "[", 
         RowBox[{"n", ",", "\"\<General\>\""}], "]"}], "[", 
        RowBox[{"[", "2", "]"}], "]"}], "/.", 
       RowBox[{"{", 
        RowBox[{
         SqrtBox[
          RowBox[{
           RowBox[{"-", 
            SuperscriptBox["kx", "2"]}], "+", 
           RowBox[{
            RowBox[{"\[Epsilon]", "[", 
             RowBox[{"layer", ":", 
              RowBox[{"1", "|", "n"}]}], "]"}], " ", 
            SuperscriptBox["\[CapitalOmega]", "2"]}]}]], "\[RuleDelayed]", 
         RowBox[{"I", 
          SqrtBox[
           RowBox[{
            SuperscriptBox["kx", "2"], "-", 
            RowBox[{
             RowBox[{"\[Epsilon]", "[", "layer", "]"}], " ", 
             SuperscriptBox["\[CapitalOmega]", "2"]}]}]]}]}], "}"}]}], "/.", 
      RowBox[{
       RowBox[{"\[Epsilon]", "[", "j_", "]"}], "\[RuleDelayed]", 
       RowBox[{"Symbol", "[", 
        RowBox[{"\"\<\[Epsilon]\>\"", "<>", 
         RowBox[{"ToString", "[", "j", "]"}]}], "]"}]}]}]}], ";", 
    "\[IndentingNewLine]", 
    RowBox[{
     RowBox[{"kzBranches", "[", 
      RowBox[{
       RowBox[{"n_", "/;", 
        RowBox[{
         RowBox[{"n", "\[Equal]", "5"}], "||", 
         RowBox[{"n", "\[Equal]", "6"}]}]}], ",", "\"\<Guided Wave\>\""}], 
      "]"}], ":=", 
     RowBox[{
      RowBox[{
       RowBox[{
        RowBox[{"kzBranches", "[", 
         RowBox[{"n", ",", "\"\<General\>\""}], "]"}], "[", 
        RowBox[{"[", "2", "]"}], "]"}], "/.", 
       RowBox[{"{", 
        RowBox[{
         SqrtBox[
          RowBox[{
           RowBox[{"-", 
            SuperscriptBox["kx", "2"]}], "+", 
           RowBox[{
            RowBox[{"\[Epsilon]", "[", 
             RowBox[{"layer", ":", 
              RowBox[{"(", 
               RowBox[{"1", "|", 
                RowBox[{"n", "-", "2"}], "|", "n"}], ")"}]}], "]"}], " ", 
            SuperscriptBox["\[CapitalOmega]", "2"]}]}]], "\[RuleDelayed]", 
         RowBox[{"I", 
          SqrtBox[
           RowBox[{
            SuperscriptBox["kx", "2"], "-", 
            RowBox[{
             RowBox[{"\[Epsilon]", "[", "layer", "]"}], " ", 
             SuperscriptBox["\[CapitalOmega]", "2"]}]}]]}]}], "}"}]}], "/.", 
      RowBox[{
       RowBox[{"\[Epsilon]", "[", "j_", "]"}], "\[RuleDelayed]", 
       RowBox[{"Symbol", "[", 
        RowBox[{"\"\<\[Epsilon]\>\"", "<>", 
         RowBox[{"ToString", "[", "j", "]"}]}], "]"}]}]}]}], ";", 
    "\[IndentingNewLine]", 
    RowBox[{
     RowBox[{"kzBranches", "[", 
      RowBox[{
       RowBox[{"n_", "/;", 
        RowBox[{
         RowBox[{"n", "\[Equal]", "5"}], "||", 
         RowBox[{"n", "\[Equal]", "6"}]}]}], ",", "\"\<Leaky\>\""}], "]"}], ":=", 
     RowBox[{
      RowBox[{
       RowBox[{
        RowBox[{"kzBranches", "[", 
         RowBox[{"n", ",", "\"\<General\>\""}], "]"}], "[", 
        RowBox[{"[", "4", "]"}], "]"}], "/.", 
       RowBox[{"{", 
        RowBox[{
         SqrtBox[
          RowBox[{
           RowBox[{"-", 
            SuperscriptBox["kx", "2"]}], "+", 
           RowBox[{
            RowBox[{"\[Epsilon]", "[", 
             RowBox[{"layer", ":", 
              RowBox[{"1", "|", "n"}]}], "]"}], " ", 
            SuperscriptBox["\[CapitalOmega]", "2"]}]}]], "\[RuleDelayed]", 
         RowBox[{"I", 
          SqrtBox[
           RowBox[{
            SuperscriptBox["kx", "2"], "-", 
            RowBox[{
             RowBox[{"\[Epsilon]", "[", "layer", "]"}], " ", 
             SuperscriptBox["\[CapitalOmega]", "2"]}]}]]}]}], "}"}]}], "/.", 
      RowBox[{
       RowBox[{"\[Epsilon]", "[", "j_", "]"}], "\[RuleDelayed]", 
       RowBox[{"Symbol", "[", 
        RowBox[{"\"\<\[Epsilon]\>\"", "<>", 
         RowBox[{"ToString", "[", "j", "]"}]}], "]"}]}]}]}], ";"}], "*)"}], 
  "\[IndentingNewLine]", 
  RowBox[{
   RowBox[{
    RowBox[{"kzBranches", "[", 
     RowBox[{"n_", ",", "\"\<General\>\""}], "]"}], ":=", 
    RowBox[{"Cases", "[", 
     RowBox[{
      RowBox[{"Solve", "[", 
       RowBox[{
        RowBox[{"Table", "[", 
         RowBox[{
          RowBox[{
           RowBox[{
            SuperscriptBox["kx", "2"], "+", 
            SuperscriptBox[
             RowBox[{"kz", "[", "j", "]"}], "2"], "-", 
            RowBox[{
             SuperscriptBox["\[CapitalOmega]", "2"], " ", 
             RowBox[{"\[Epsilon]", "[", "j", "]"}]}]}], "\[Equal]", "0"}], 
          ",", 
          RowBox[{"{", 
           RowBox[{"j", ",", "n"}], "}"}]}], "]"}], ",", 
        RowBox[{"Array", "[", 
         RowBox[{"kz", ",", "n"}], "]"}]}], "]"}], ",", 
      RowBox[{"{", 
       RowBox[{"_", ",", 
        RowBox[{"Repeated", "[", 
         RowBox[{"_", "\[Rule]", 
          SqrtBox["_"]}], "]"}], ",", "_"}], "}"}]}], "]"}]}], 
   "\[IndentingNewLine]", 
   RowBox[{
    RowBox[{"kzBranches", "[", 
     RowBox[{"n_", ",", "\"\<Plasmon\>\""}], "]"}], ":=", 
    RowBox[{
     RowBox[{
      RowBox[{
       RowBox[{"kzBranches", "[", 
        RowBox[{"n", ",", "\"\<General\>\""}], "]"}], "[", 
       RowBox[{"[", "2", "]"}], "]"}], "/.", 
      RowBox[{"{", 
       RowBox[{
        SqrtBox[
         RowBox[{
          RowBox[{"-", 
           SuperscriptBox["kx", "2"]}], "+", 
          RowBox[{
           RowBox[{"\[Epsilon]", "[", 
            RowBox[{"layer", ":", 
             RowBox[{"1", "|", "n"}]}], "]"}], " ", 
           SuperscriptBox["\[CapitalOmega]", "2"]}]}]], "\[RuleDelayed]", 
        RowBox[{"I", 
         SqrtBox[
          RowBox[{
           SuperscriptBox["kx", "2"], "-", 
           RowBox[{
            RowBox[{"\[Epsilon]", "[", "layer", "]"}], " ", 
            SuperscriptBox["\[CapitalOmega]", "2"]}]}]]}]}], "}"}]}], "/.", 
     RowBox[{
      RowBox[{"\[Epsilon]", "[", "j_", "]"}], "\[RuleDelayed]", 
      RowBox[{"Symbol", "[", 
       RowBox[{"\"\<\[Epsilon]\>\"", "<>", 
        RowBox[{"ToString", "[", "j", "]"}]}], "]"}]}]}]}], 
   "\[IndentingNewLine]", 
   RowBox[{
    RowBox[{"kzBranches", "[", 
     RowBox[{
      RowBox[{"n_", "/;", 
       RowBox[{"n", ">", "3"}]}], ",", "\"\<Guided Wave\>\""}], "]"}], ":=", 
    RowBox[{
     RowBox[{
      RowBox[{
       RowBox[{"kzBranches", "[", 
        RowBox[{"n", ",", "\"\<General\>\""}], "]"}], "[", 
       RowBox[{"[", "2", "]"}], "]"}], "/.", 
      RowBox[{"{", 
       RowBox[{
        SqrtBox[
         RowBox[{
          RowBox[{"-", 
           SuperscriptBox["kx", "2"]}], "+", 
          RowBox[{
           RowBox[{"\[Epsilon]", "[", 
            RowBox[{"layer", ":", 
             RowBox[{"(", 
              RowBox[{"1", "|", 
               RowBox[{"n", "-", "1"}], "|", "n"}], ")"}]}], "]"}], " ", 
           SuperscriptBox["\[CapitalOmega]", "2"]}]}]], "\[RuleDelayed]", 
        RowBox[{"I", 
         SqrtBox[
          RowBox[{
           SuperscriptBox["kx", "2"], "-", 
           RowBox[{
            RowBox[{"\[Epsilon]", "[", "layer", "]"}], " ", 
            SuperscriptBox["\[CapitalOmega]", "2"]}]}]]}]}], "}"}]}], "/.", 
     RowBox[{
      RowBox[{"\[Epsilon]", "[", "j_", "]"}], "\[RuleDelayed]", 
      RowBox[{"Symbol", "[", 
       RowBox[{"\"\<\[Epsilon]\>\"", "<>", 
        RowBox[{"ToString", "[", "j", "]"}]}], "]"}]}]}]}], 
   "\[IndentingNewLine]", 
   RowBox[{
    RowBox[{
     RowBox[{"kzBranches", "[", 
      RowBox[{"n_", ",", "\"\<Leaky\>\""}], "]"}], ":=", 
     RowBox[{
      RowBox[{
       RowBox[{
        RowBox[{"kzBranches", "[", 
         RowBox[{"n", ",", "\"\<General\>\""}], "]"}], "[", 
        RowBox[{"[", "4", "]"}], "]"}], "/.", 
       RowBox[{"{", 
        RowBox[{
         SqrtBox[
          RowBox[{
           RowBox[{"-", 
            SuperscriptBox["kx", "2"]}], "+", 
           RowBox[{
            RowBox[{"\[Epsilon]", "[", 
             RowBox[{"layer", ":", 
              RowBox[{"1", "|", "n"}]}], "]"}], " ", 
            SuperscriptBox["\[CapitalOmega]", "2"]}]}]], "\[RuleDelayed]", 
         RowBox[{"I", 
          SqrtBox[
           RowBox[{
            SuperscriptBox["kx", "2"], "-", 
            RowBox[{
             RowBox[{"\[Epsilon]", "[", "layer", "]"}], " ", 
             SuperscriptBox["\[CapitalOmega]", "2"]}]}]]}]}], "}"}]}], "/.", 
      RowBox[{
       RowBox[{"\[Epsilon]", "[", "j_", "]"}], "\[RuleDelayed]", 
       RowBox[{"Symbol", "[", 
        RowBox[{"\"\<\[Epsilon]\>\"", "<>", 
         RowBox[{"ToString", "[", "j", "]"}]}], "]"}]}]}]}], 
    ";"}]}]}]], "Input",
 InitializationCell->True,
 CellChangeTimes->{{3.7748748822135973`*^9, 3.774874889116598*^9}, 
   3.7748749321356583`*^9, {3.77487506497691*^9, 3.774875065716465*^9}, {
   3.774967028183097*^9, 3.774967035263605*^9}, 3.774967116486946*^9, {
   3.7749671555417624`*^9, 3.7749672835657473`*^9}, {3.7749673847401*^9, 
   3.774967425106092*^9}, {3.774968042663451*^9, 3.7749680751871557`*^9}, {
   3.774974869129792*^9, 3.774974885754912*^9}, {3.774978807529511*^9, 
   3.77497880980272*^9}, {3.775227348197348*^9, 3.775227350953178*^9}, {
   3.775419993791234*^9, 3.7754200089776583`*^9}, {3.7766483997424307`*^9, 
   3.7766484047822657`*^9}, {3.777213213769561*^9, 3.777213216207795*^9}, {
   3.797215850194195*^9, 3.7972159228627768`*^9}, {3.801418898743025*^9, 
   3.80141891145325*^9}, {3.801419179374992*^9, 3.8014192311894703`*^9}, 
   3.801419450588031*^9, {3.801419562302719*^9, 3.801419579715374*^9}, {
   3.801420375440901*^9, 3.801420414396895*^9}, 3.8014214740146914`*^9, {
   3.801422458417499*^9, 3.8014224820379257`*^9}, 3.801442375041668*^9, {
   3.801501841477872*^9, 3.8015018722335978`*^9}, {3.8015021809818487`*^9, 
   3.801502265549053*^9}, {3.801506181219486*^9, 3.801506187887673*^9}, {
   3.802221518749161*^9, 3.802221537389161*^9}, {3.802453085143323*^9, 
   3.8024531029709263`*^9}, {3.802694737414906*^9, 3.802694829437874*^9}, {
   3.802694875576584*^9, 3.802694900565889*^9}, {3.802695526558867*^9, 
   3.8026955267133913`*^9}, {3.803647155568656*^9, 3.803647169230996*^9}, 
   3.803647203647138*^9, 3.803776857790255*^9, {3.803776921973321*^9, 
   3.8037769253652267`*^9}, {3.803777038568687*^9, 3.803777113601842*^9}, 
   3.80377730964797*^9, 3.803777455503419*^9, {3.803777572639607*^9, 
   3.80377757996626*^9}, {3.803835246574911*^9, 3.8038352851513367`*^9}, {
   3.8038355147612543`*^9, 3.803835522961635*^9}, {3.803835784627915*^9, 
   3.803835809599012*^9}, {3.803926267430831*^9, 3.8039262943520517`*^9}, {
   3.803926331162313*^9, 3.803926349894451*^9}, {3.80392638410791*^9, 
   3.803926529208641*^9}, {3.803926695417633*^9, 3.80392672032204*^9}, {
   3.80392773380963*^9, 3.803927737382308*^9}, {3.803945975616066*^9, 
   3.80394598231872*^9}, {3.803946024827636*^9, 3.8039460299624767`*^9}, {
   3.804015062202745*^9, 3.804015116101598*^9}, {3.804015183963451*^9, 
   3.804015184072752*^9}, 3.8042739822807007`*^9, 3.804274242592918*^9, {
   3.804294461913698*^9, 3.8042944627676783`*^9}, {3.804338014155052*^9, 
   3.8043380302960253`*^9}, {3.80703256593864*^9, 3.80703268282493*^9}, {
   3.807032741915337*^9, 3.807032757392255*^9}, {3.816454270561509*^9, 
   3.8164542706818*^9}, {3.816454439476541*^9, 3.816454477581368*^9}, {
   3.816458305019774*^9, 3.816458305146388*^9}},
 CellLabel->
  "In[115]:=",ExpressionUUID->"b0e1a81b-374d-4ac4-bc7a-774d77409125"],

Cell[BoxData[
 RowBox[{"(*", 
  RowBox[{
   RowBox[{
    RowBox[{"kzBranches", "[", 
     RowBox[{
      RowBox[{"n_", "/;", 
       RowBox[{"n", "\[Equal]", "3"}]}], ",", "\"\<General\>\""}], "]"}], ":=", 
    RowBox[{"Cases", "[", 
     RowBox[{
      RowBox[{"Solve", "[", 
       RowBox[{
        RowBox[{"Table", "[", 
         RowBox[{
          RowBox[{
           RowBox[{
            SuperscriptBox["kx", "2"], "+", 
            SuperscriptBox[
             RowBox[{"kz", "[", "j", "]"}], "2"], "-", 
            RowBox[{
             SuperscriptBox["\[CapitalOmega]", "2"], " ", 
             RowBox[{"\[Epsilon]", "[", "j", "]"}]}]}], "\[Equal]", "0"}], 
          ",", 
          RowBox[{"{", 
           RowBox[{"j", ",", "n"}], "}"}]}], "]"}], ",", 
        RowBox[{"Array", "[", 
         RowBox[{"kz", ",", "n"}], "]"}]}], "]"}], ",", 
      RowBox[{"{", 
       RowBox[{"_", ",", 
        RowBox[{"Repeated", "[", 
         RowBox[{"_", "\[Rule]", 
          SqrtBox["_"]}], "]"}], ",", "_"}], "}"}]}], "]"}]}], ";", 
   "\[IndentingNewLine]", 
   RowBox[{
    RowBox[{"kzBranches", "[", 
     RowBox[{
      RowBox[{"n_", "/;", 
       RowBox[{"n", "\[Equal]", "3"}]}], ",", "\"\<Plasmon\>\""}], "]"}], ":=", 
    RowBox[{
     RowBox[{
      RowBox[{
       RowBox[{"kzBranches", "[", 
        RowBox[{"n", ",", "\"\<General\>\""}], "]"}], "[", 
       RowBox[{"[", "2", "]"}], "]"}], "/.", 
      RowBox[{"{", 
       RowBox[{
        SqrtBox[
         RowBox[{
          RowBox[{"-", 
           SuperscriptBox["kx", "2"]}], "+", 
          RowBox[{
           RowBox[{"\[Epsilon]", "[", 
            RowBox[{"layer", ":", 
             RowBox[{"1", "|", "n"}]}], "]"}], " ", 
           SuperscriptBox["\[CapitalOmega]", "2"]}]}]], "\[RuleDelayed]", 
        RowBox[{"I", 
         SqrtBox[
          RowBox[{
           SuperscriptBox["kx", "2"], "-", 
           RowBox[{
            RowBox[{"\[Epsilon]", "[", "layer", "]"}], " ", 
            SuperscriptBox["\[CapitalOmega]", "2"]}]}]]}]}], "}"}]}], "/.", 
     RowBox[{
      RowBox[{"\[Epsilon]", "[", "j_", "]"}], "\[RuleDelayed]", 
      RowBox[{"Symbol", "[", 
       RowBox[{"\"\<\[Epsilon]\>\"", "<>", 
        RowBox[{"ToString", "[", "j", "]"}]}], "]"}]}]}]}], ";", 
   "\[IndentingNewLine]", 
   RowBox[{
    RowBox[{"kzBranches", "[", 
     RowBox[{
      RowBox[{"n_", "/;", 
       RowBox[{"n", "\[Equal]", "3"}]}], ",", "\"\<Leaky\>\""}], "]"}], ":=", 
    RowBox[{
     RowBox[{
      RowBox[{
       RowBox[{"kzBranches", "[", 
        RowBox[{"n", ",", "\"\<General\>\""}], "]"}], "[", 
       RowBox[{"[", "4", "]"}], "]"}], "/.", 
      RowBox[{"{", 
       RowBox[{
        SqrtBox[
         RowBox[{
          RowBox[{"-", 
           SuperscriptBox["kx", "2"]}], "+", 
          RowBox[{
           RowBox[{"\[Epsilon]", "[", 
            RowBox[{"layer", ":", 
             RowBox[{"1", "|", "n"}]}], "]"}], " ", 
           SuperscriptBox["\[CapitalOmega]", "2"]}]}]], "\[RuleDelayed]", 
        RowBox[{"I", 
         SqrtBox[
          RowBox[{
           SuperscriptBox["kx", "2"], "-", 
           RowBox[{
            RowBox[{"\[Epsilon]", "[", "layer", "]"}], " ", 
            SuperscriptBox["\[CapitalOmega]", "2"]}]}]]}]}], "}"}]}], "/.", 
     RowBox[{
      RowBox[{"\[Epsilon]", "[", "j_", "]"}], "\[RuleDelayed]", 
      RowBox[{"Symbol", "[", 
       RowBox[{"\"\<\[Epsilon]\>\"", "<>", 
        RowBox[{"ToString", "[", "j", "]"}]}], "]"}]}]}]}], ";"}], 
  "*)"}]], "Input",
 InitializationCell->True,
 CellChangeTimes->{{3.7748748822135973`*^9, 3.774874889116598*^9}, 
   3.7748749321356583`*^9, {3.77487506497691*^9, 3.774875065716465*^9}, {
   3.774967028183097*^9, 3.774967035263605*^9}, 3.774967116486946*^9, {
   3.7749671555417624`*^9, 3.7749672835657473`*^9}, {3.7749673847401*^9, 
   3.774967425106092*^9}, {3.774968042663451*^9, 3.7749680751871557`*^9}, {
   3.774974869129792*^9, 3.774974885754912*^9}, {3.774978807529511*^9, 
   3.77497880980272*^9}, {3.775227348197348*^9, 3.775227350953178*^9}, {
   3.775419993791234*^9, 3.7754200089776583`*^9}, {3.7766483997424307`*^9, 
   3.7766484047822657`*^9}, {3.777213213769561*^9, 3.777213216207795*^9}, {
   3.797215850194195*^9, 3.7972159228627768`*^9}, {3.801418898743025*^9, 
   3.80141891145325*^9}, {3.801419179374992*^9, 3.8014192311894703`*^9}, 
   3.801419450588031*^9, {3.801419562302719*^9, 3.801419579715374*^9}, {
   3.801420375440901*^9, 3.801420414396895*^9}, 3.8014214740146914`*^9, {
   3.801422458417499*^9, 3.8014224820379257`*^9}, 3.801442375041668*^9, {
   3.801501841477872*^9, 3.8015018722335978`*^9}, {3.8015021809818487`*^9, 
   3.801502265549053*^9}, {3.801506181219486*^9, 3.801506187887673*^9}, {
   3.802221518749161*^9, 3.802221537389161*^9}, {3.802453085143323*^9, 
   3.8024531029709263`*^9}, {3.802694737414906*^9, 3.802694829437874*^9}, {
   3.802694875576584*^9, 3.802694900565889*^9}, {3.802695526558867*^9, 
   3.8026955267133913`*^9}, {3.803647155568656*^9, 3.803647169230996*^9}, 
   3.803647203647138*^9, 3.803776857790255*^9, {3.803776921973321*^9, 
   3.8037769253652267`*^9}, {3.803777038568687*^9, 3.803777113601842*^9}, 
   3.80377730964797*^9, 3.803777455503419*^9, {3.803777572639607*^9, 
   3.80377757996626*^9}, {3.803835246574911*^9, 3.8038352851513367`*^9}, {
   3.8038355147612543`*^9, 3.803835522961635*^9}, {3.803835784627915*^9, 
   3.803835809599012*^9}, {3.803926267430831*^9, 3.8039262943520517`*^9}, {
   3.803926331162313*^9, 3.803926349894451*^9}, {3.80392638410791*^9, 
   3.803926529208641*^9}, {3.803926695417633*^9, 3.80392672032204*^9}, {
   3.80392773380963*^9, 3.803927737382308*^9}, {3.803945975616066*^9, 
   3.80394598231872*^9}, {3.803946024827636*^9, 3.8039460299624767`*^9}, {
   3.804015062202745*^9, 3.804015116101598*^9}, {3.804015183963451*^9, 
   3.804015184072752*^9}, {3.804273965227508*^9, 3.804273979013884*^9}, {
   3.8042944559411373`*^9, 3.8042944565798597`*^9}, 3.816454481744903*^9},
 CellLabel->
  "In[119]:=",ExpressionUUID->"df4fb870-52d1-4a94-a0ab-c3725ed3951b"],

Cell[BoxData[
 RowBox[{
  RowBox[{
   RowBox[{"kzBranches", "[", 
    RowBox[{"n_", ",", "\"\<ATR\>\""}], "]"}], ":=", 
   RowBox[{
    RowBox[{
     RowBox[{
      RowBox[{"Cases", "[", 
       RowBox[{
        RowBox[{"Solve", "[", 
         RowBox[{
          RowBox[{"Table", "[", 
           RowBox[{
            RowBox[{
             RowBox[{
              SuperscriptBox["kx", "2"], "+", 
              SuperscriptBox[
               RowBox[{"kz", "[", "j", "]"}], "2"], "-", 
              RowBox[{
               SuperscriptBox["\[CapitalOmega]", "2"], " ", 
               RowBox[{"\[Epsilon]", "[", "j", "]"}]}]}], "\[Equal]", "0"}], 
            ",", 
            RowBox[{"{", 
             RowBox[{"j", ",", "n"}], "}"}]}], "]"}], ",", 
          RowBox[{"Array", "[", 
           RowBox[{"kz", ",", "n"}], "]"}]}], "]"}], ",", 
        RowBox[{"{", 
         RowBox[{"_", ",", 
          RowBox[{"Repeated", "[", 
           RowBox[{"_", "\[Rule]", 
            SqrtBox["_"]}], "]"}], ",", "_"}], "}"}]}], "]"}], "[", 
      RowBox[{"[", "4", "]"}], "]"}], "/.", 
     RowBox[{"{", 
      RowBox[{
       SqrtBox[
        RowBox[{
         RowBox[{"-", 
          SuperscriptBox["kx", "2"]}], "+", 
         RowBox[{
          RowBox[{"\[Epsilon]", "[", 
           RowBox[{"layer", ":", "n"}], "]"}], " ", 
          SuperscriptBox["\[CapitalOmega]", "2"]}]}]], "\[RuleDelayed]", 
       RowBox[{
        RowBox[{"-", "I"}], 
        SqrtBox[
         RowBox[{
          SuperscriptBox["kx", "2"], "-", 
          RowBox[{
           RowBox[{"\[Epsilon]", "[", "layer", "]"}], " ", 
           SuperscriptBox["\[CapitalOmega]", "2"]}]}]]}]}], "}"}]}], "/.", 
    RowBox[{
     RowBox[{"\[Epsilon]", "[", "j_", "]"}], "\[RuleDelayed]", 
     RowBox[{"Symbol", "[", 
      RowBox[{"\"\<\[Epsilon]\>\"", "<>", 
       RowBox[{"ToString", "[", "j", "]"}]}], "]"}]}]}]}], ";"}]], "Input",
 InitializationCell->True,
 CellChangeTimes->{{3.7748748822135973`*^9, 3.774874889116598*^9}, 
   3.7748749321356583`*^9, {3.77487506497691*^9, 3.774875065716465*^9}, {
   3.774967028183097*^9, 3.774967035263605*^9}, 3.774967116486946*^9, {
   3.7749671555417624`*^9, 3.7749672835657473`*^9}, {3.7749673847401*^9, 
   3.774967425106092*^9}, {3.774968042663451*^9, 3.7749680751871557`*^9}, {
   3.774974869129792*^9, 3.774974885754912*^9}, {3.774978807529511*^9, 
   3.77497880980272*^9}, {3.775227348197348*^9, 3.775227350953178*^9}, {
   3.775419993791234*^9, 3.7754200089776583`*^9}, {3.7766483997424307`*^9, 
   3.7766484047822657`*^9}, {3.777213213769561*^9, 3.777213216207795*^9}, {
   3.797215850194195*^9, 3.7972159228627768`*^9}, {3.801418898743025*^9, 
   3.80141891145325*^9}, {3.801419179374992*^9, 3.8014192311894703`*^9}, 
   3.801419450588031*^9, {3.801419562302719*^9, 3.801419579715374*^9}, {
   3.801420375440901*^9, 3.801420414396895*^9}, 3.8014214740146914`*^9, {
   3.801422458417499*^9, 3.8014224820379257`*^9}, 3.801442375041668*^9, {
   3.801501841477872*^9, 3.8015018722335978`*^9}, {3.8015021809818487`*^9, 
   3.801502265549053*^9}, {3.801506181219486*^9, 3.801506187887673*^9}, {
   3.802221518749161*^9, 3.802221537389161*^9}, {3.802453085143323*^9, 
   3.8024531029709263`*^9}, {3.802694737414906*^9, 3.802694829437874*^9}, {
   3.802694875576584*^9, 3.802694900565889*^9}, {3.802695526558867*^9, 
   3.8026955267133913`*^9}, {3.803647155568656*^9, 3.803647169230996*^9}, 
   3.803647203647138*^9, 3.803776857790255*^9, {3.803776921973321*^9, 
   3.8037769253652267`*^9}, {3.803777038568687*^9, 3.803777113601842*^9}, 
   3.80377730964797*^9, 3.803777455503419*^9, {3.803777572639607*^9, 
   3.80377757996626*^9}, {3.803835246574911*^9, 3.8038352851513367`*^9}, {
   3.8038355147612543`*^9, 3.803835522961635*^9}, {3.803835784627915*^9, 
   3.803835809599012*^9}, {3.803926267430831*^9, 3.8039262943520517`*^9}, {
   3.803926331162313*^9, 3.803926349894451*^9}, {3.80392638410791*^9, 
   3.803926529208641*^9}, {3.803926695417633*^9, 3.80392672032204*^9}, {
   3.80392773380963*^9, 3.803927737382308*^9}, {3.803945975616066*^9, 
   3.80394598231872*^9}, {3.803946024827636*^9, 3.8039460299624767`*^9}, {
   3.804015062202745*^9, 3.804015116101598*^9}, {3.804015183963451*^9, 
   3.804015184072752*^9}, 3.8042739822807007`*^9, 3.804274242592918*^9, {
   3.804294461913698*^9, 3.8042944627676783`*^9}, {3.804338014155052*^9, 
   3.8043380302960253`*^9}, 3.807032584230261*^9, 3.825512168649909*^9, 
   3.825517184069222*^9, 3.825518347961746*^9},
 CellLabel->
  "In[120]:=",ExpressionUUID->"d461401f-cc6f-4a35-9239-aa805133b978"]
}, Closed]],

Cell[CellGroupData[{

Cell["Dispersions", "Section",
 CellChangeTimes->{{3.803746734094586*^9, 
  3.803746734836442*^9}},ExpressionUUID->"0c44cbe5-002e-4b53-ab5b-\
d415aa6ffefe"],

Cell[CellGroupData[{

Cell["Dispersion determinant", "Subsection",
 CellChangeTimes->{{3.8254627118338003`*^9, 
  3.825462715680893*^9}},ExpressionUUID->"8c89ca53-a8de-4706-ad67-\
4e97e60d0dee"],

Cell[BoxData[{
 RowBox[{"Clear", "@", "dispersionDeterminant"}], "\[IndentingNewLine]", 
 RowBox[{
  RowBox[{
   RowBox[{"dispersionDeterminant", "::", "usage"}], "=", 
   "\"\<The determinant whose zeros yield the dispersion.  First argument is \
the number of layers.  Second argument is \\\"No Branches\\\", \
\\\"Plasmon\\\", \\\"Leaky\\\", or \\\"Guided Wave\\\".\>\""}], 
  ";"}], "\[IndentingNewLine]", 
 RowBox[{
  RowBox[{"makeDispersionDeterminant", "[", "num_", "]"}], ":=", 
  RowBox[{
   RowBox[{"makeDispersionDeterminant", "[", "num", "]"}], "=", 
   RowBox[{"Module", "[", 
    RowBox[{
     RowBox[{"{", 
      RowBox[{
      "fac", ",", "expr", ",", "eqns", ",", "mRules", ",", "m", ",", "eqnsSF",
        ",", "ms"}], "}"}], "\[IndentingNewLine]", ",", 
     RowBox[{
      RowBox[{"fac", "=", 
       RowBox[{
        SuperscriptBox["2", 
         RowBox[{"num", "-", "1"}]], " ", 
        RowBox[{"Product", "[", 
         RowBox[{
          RowBox[{"kz", "[", "n", "]"}], ",", 
          RowBox[{"{", 
           RowBox[{"n", ",", "2", ",", "num"}], "}"}]}], "]"}], 
        RowBox[{"Product", "[", 
         RowBox[{
          RowBox[{"\[Epsilon]", "[", "n", "]"}], ",", 
          RowBox[{"{", 
           RowBox[{"n", ",", "1", ",", 
            RowBox[{"num", "-", "1"}]}], "}"}]}], "]"}]}]}], 
      "\[IndentingNewLine]", ";", 
      RowBox[{"eqnsSF", "=", 
       RowBox[{"First", "@", 
        RowBox[{"Solve", "[", 
         RowBox[{
          RowBox[{"makeSourceFreeEquations", "[", 
           RowBox[{"num", ",", "\"\<Full\>\""}], "]"}], ",", 
          RowBox[{"Cases", "[", 
           RowBox[{
            RowBox[{"makeAmplitudes", "[", 
             RowBox[{"num", ",", "\"\<Full\>\""}], "]"}], ",", 
            RowBox[{"e", "[", 
             RowBox[{"_", ",", "\"\<z\>\"", ",", "_"}], "]"}]}], "]"}]}], 
         "]"}]}]}], "\[IndentingNewLine]", ";", 
      RowBox[{"eqns", "=", 
       RowBox[{"Transpose", "@", 
        RowBox[{"Partition", "[", 
         RowBox[{
          RowBox[{
           RowBox[{"makeBoundaryConditions", "[", 
            RowBox[{"num", ",", "\"\<Full\>\""}], "]"}], "/.", "eqnsSF"}], 
          ",", 
          RowBox[{"num", "-", "1"}]}], "]"}]}]}], "\[IndentingNewLine]", ";", 
      RowBox[{"Do", "[", "\[IndentingNewLine]", 
       RowBox[{
        RowBox[{
         RowBox[{"mRules", "[", "nn", "]"}], "=", 
         RowBox[{
          RowBox[{"MapThread", "[", "\[IndentingNewLine]", 
           RowBox[{"Rule", "\[IndentingNewLine]", ",", 
            RowBox[{"{", "\[IndentingNewLine]", 
             RowBox[{
              RowBox[{"Array", "[", 
               RowBox[{
                RowBox[{"m", "[", "nn", "]"}], ",", 
                RowBox[{"{", 
                 RowBox[{"2", ",", "2"}], "}"}]}], "]"}], 
              "\[IndentingNewLine]", ",", 
              RowBox[{
               RowBox[{"Last", "@", 
                RowBox[{"CoefficientArrays", "[", "\[IndentingNewLine]", 
                 RowBox[{
                  RowBox[{"Last", "/@", 
                   RowBox[{"MapAt", "[", "\[IndentingNewLine]", 
                    RowBox[{"Simplify", "\[IndentingNewLine]", ",", 
                    RowBox[{"Collect", "[", 
                    RowBox[{
                    RowBox[{"First", "@", 
                    RowBox[{"Solve", "[", 
                    RowBox[{
                    RowBox[{"eqns", "[", 
                    RowBox[{"[", "nn", "]"}], "]"}], ",", 
                    RowBox[{"{", 
                    RowBox[{
                    RowBox[{"e", "[", 
                    RowBox[{"nn", ",", "\"\<x\>\"", ",", "\"\<-\>\""}], "]"}],
                     ",", 
                    RowBox[{"e", "[", 
                    RowBox[{"nn", ",", "\"\<x\>\"", ",", "\"\<+\>\""}], 
                    "]"}]}], "}"}]}], "]"}]}], ",", 
                    RowBox[{"{", 
                    RowBox[{
                    RowBox[{"e", "[", 
                    RowBox[{
                    RowBox[{"nn", "+", "1"}], ",", "\"\<x\>\"", ",", 
                    "\"\<-\>\""}], "]"}], ",", 
                    RowBox[{"e", "[", 
                    RowBox[{
                    RowBox[{"nn", "+", "1"}], ",", "\"\<x\>\"", ",", 
                    "\"\<+\>\""}], "]"}]}], "}"}]}], "]"}], 
                    "\[IndentingNewLine]", ",", 
                    RowBox[{"{", 
                    RowBox[{"All", ",", "2", ",", "All"}], "}"}]}], 
                    "\[IndentingNewLine]", "]"}]}], "\[IndentingNewLine]", 
                  ",", 
                  RowBox[{"{", 
                   RowBox[{
                    RowBox[{"e", "[", 
                    RowBox[{
                    RowBox[{"nn", "+", "1"}], ",", "\"\<x\>\"", ",", 
                    "\"\<-\>\""}], "]"}], ",", 
                    RowBox[{"e", "[", 
                    RowBox[{
                    RowBox[{"nn", "+", "1"}], ",", "\"\<x\>\"", ",", 
                    "\"\<+\>\""}], "]"}]}], "}"}]}], "\[IndentingNewLine]", 
                 "]"}]}], "//", "Normal"}]}], "\[IndentingNewLine]", "}"}], 
            "\[IndentingNewLine]", ",", "2"}], "]"}], "//", "Flatten"}]}], 
        "\[IndentingNewLine]", ",", 
        RowBox[{"{", 
         RowBox[{"nn", ",", "1", ",", 
          RowBox[{"num", "-", "1"}]}], "}"}]}], "]"}], "\[IndentingNewLine]", 
      ";", 
      RowBox[{"ms", "=", 
       RowBox[{
        RowBox[{"Expand", "@", 
         RowBox[{"Fold", "[", "\[IndentingNewLine]", 
          RowBox[{
           RowBox[{
            RowBox[{"Dot", "[", 
             RowBox[{"#1", ",", "#2"}], "]"}], "&"}], "\[IndentingNewLine]", 
           ",", 
           RowBox[{"Table", "[", 
            RowBox[{
             RowBox[{"Array", "[", 
              RowBox[{
               RowBox[{"m", "[", "nn", "]"}], ",", 
               RowBox[{"{", 
                RowBox[{"2", ",", "2"}], "}"}]}], "]"}], ",", 
             RowBox[{"{", 
              RowBox[{"nn", ",", "1", ",", 
               RowBox[{"num", "-", "1"}]}], "}"}]}], "]"}]}], 
          "\[IndentingNewLine]", "]"}]}], "/.", 
        RowBox[{"Join", "@@", 
         RowBox[{"Array", "[", 
          RowBox[{"mRules", ",", 
           RowBox[{"num", "-", "1"}]}], "]"}]}]}]}], "\[IndentingNewLine]", 
      ";", 
      RowBox[{"ms", "=", 
       RowBox[{
        RowBox[{"fac", " ", 
         RowBox[{"ms", "[", 
          RowBox[{"[", 
           RowBox[{"1", ",", "2"}], "]"}], "]"}]}], "//", "Distribute"}]}], 
      "\[IndentingNewLine]", ";", 
      RowBox[{"ms", "=", 
       RowBox[{
        RowBox[{
         RowBox[{
          RowBox[{
           RowBox[{
            RowBox[{
             RowBox[{"Exp", "[", 
              RowBox[{
               RowBox[{"-", "I"}], " ", 
               RowBox[{"Sum", "[", 
                RowBox[{
                 RowBox[{"d", "[", "j", "]"}], ",", 
                 RowBox[{"{", 
                  RowBox[{"j", ",", "2", ",", 
                   RowBox[{"num", "-", "1"}]}], "}"}]}], "]"}], " ", 
               RowBox[{"kz", "[", "num", "]"}]}], "]"}], "#"}], "&"}], "/@", 
           "ms"}], "//.", 
          RowBox[{"{", 
           RowBox[{
            RowBox[{
             RowBox[{"z", "[", "1", "]"}], "\[Rule]", "0"}], ",", 
            RowBox[{
             RowBox[{"z", "[", 
              RowBox[{"j_", "/;", 
               RowBox[{"j", ">", "1"}]}], "]"}], "\[RuleDelayed]", 
             RowBox[{
              RowBox[{"d", "[", "j", "]"}], "+", 
              RowBox[{"z", "[", 
               RowBox[{"j", "-", "1"}], "]"}]}]}]}], "}"}]}], "/.", 
         RowBox[{
          RowBox[{"Exp", "[", "a_", "]"}], "\[RuleDelayed]", 
          RowBox[{"Exp", "@", 
           RowBox[{"Expand", "@", "a"}]}]}]}], "/.", 
        RowBox[{"{", 
         RowBox[{
          RowBox[{
           RowBox[{"d", "[", "j_", "]"}], "\[RuleDelayed]", 
           RowBox[{"ToExpression", "[", 
            RowBox[{"\"\<dU\>\"", "<>", 
             RowBox[{"ToString", "[", "j", "]"}]}], "]"}]}], ",", 
          RowBox[{
           RowBox[{"\[Epsilon]", "[", "j_", "]"}], "\[RuleDelayed]", 
           RowBox[{"ToExpression", "[", 
            RowBox[{"\"\<\[Epsilon]\>\"", "<>", 
             RowBox[{"ToString", "[", "j", "]"}]}], "]"}]}]}], "}"}]}]}]}]}], 
    "\[IndentingNewLine]", "]"}]}]}], "\[IndentingNewLine]", 
 RowBox[{
  RowBox[{"dispersionDeterminant", "[", 
   RowBox[{"n_", ",", "\"\<No Branches\>\""}], "]"}], ":=", 
  RowBox[{
  "makeDispersionDeterminant", "[", "n", "]"}]}], "\[IndentingNewLine]", 
 RowBox[{
  RowBox[{"dispersionDeterminant", "[", 
   RowBox[{"n_", ",", "\"\<Plasmon\>\""}], "]"}], ":=", 
  RowBox[{
   RowBox[{"dispersionDeterminant", "[", 
    RowBox[{"n", ",", "\"\<No Branches\>\""}], "]"}], "/.", 
   RowBox[{"kzBranches", "[", 
    RowBox[{"n", ",", "\"\<Plasmon\>\""}], "]"}]}]}], "\[IndentingNewLine]", 
 RowBox[{
  RowBox[{"dispersionDeterminant", "[", 
   RowBox[{"n_", ",", "\"\<Guided Wave\>\""}], "]"}], ":=", 
  RowBox[{
   RowBox[{"dispersionDeterminant", "[", 
    RowBox[{"n", ",", "\"\<No Branches\>\""}], "]"}], "/.", 
   RowBox[{"kzBranches", "[", 
    RowBox[{"n", ",", "\"\<Guided Wave\>\""}], 
    "]"}]}]}], "\[IndentingNewLine]", 
 RowBox[{
  RowBox[{"dispersionDeterminant", "[", 
   RowBox[{"n_", ",", "\"\<Leaky\>\""}], "]"}], ":=", 
  RowBox[{
   RowBox[{"dispersionDeterminant", "[", 
    RowBox[{"n", ",", "\"\<No Branches\>\""}], "]"}], "/.", 
   RowBox[{"kzBranches", "[", 
    RowBox[{"n", ",", "\"\<Leaky\>\""}], "]"}]}]}]}], "Input",
 InitializationCell->True,
 CellChangeTimes->{{3.804294868622717*^9, 3.8042948743154182`*^9}, {
  3.8254615603913317`*^9, 3.8254616597734747`*^9}, {3.825506575919712*^9, 
  3.825506594840802*^9}},
 CellLabel->
  "In[121]:=",ExpressionUUID->"3a7129a1-e780-4448-a4e3-4f1a18af78b0"],

Cell[BoxData[
 RowBox[{
  RowBox[{"pointSelector", "[", 
   RowBox[{
    RowBox[{"pt", ":", 
     RowBox[{"{", 
      RowBox[{
       RowBox[{"_", "?", "NumericQ"}], ",", 
       RowBox[{"_", "?", "NumericQ"}]}], "}"}]}], ",", 
    RowBox[{"pts", ":", 
     RowBox[{"{", 
      RowBox[{
       RowBox[{"{", 
        RowBox[{
         RowBox[{"kx", "\[Rule]", "_"}], ",", 
         RowBox[{"\[CapitalOmega]", "\[Rule]", "_"}], ",", "___"}], "}"}], 
       ".."}], "}"}]}]}], "]"}], ":=", 
  RowBox[{"First", "@", 
   RowBox[{"Nearest", "[", 
    RowBox[{
     RowBox[{
      RowBox[{"(", 
       RowBox[{
        RowBox[{"{", 
         RowBox[{"kx", ",", "\[CapitalOmega]"}], "}"}], "/.", "pts"}], ")"}], 
      "\[Rule]", "pts"}], ",", "pt"}], "]"}]}]}]], "Input",
 InitializationCell->True,
 CellLabel->
  "In[128]:=",ExpressionUUID->"ff3f7213-f008-49e9-b9a2-f973d7444cfc"]
}, Closed]],

Cell[CellGroupData[{

Cell["Compute determinant", "Subsection",
 CellChangeTimes->{{3.8254627195733633`*^9, 
  3.82546272151958*^9}},ExpressionUUID->"3b44b1e1-9c19-4ddb-81d1-\
eed83ac35007"],

Cell[BoxData[{
 RowBox[{"Clear", "@", "generateDispersions"}], "\[IndentingNewLine]", 
 RowBox[{
  RowBox[{
   RowBox[{"generateDispersions", "::", "usage"}], "=", 
   "\"\<Use this code to generate dispersions.\nFirst entry: list of \
\!\(\*SubscriptBox[\(k\), \(x\)]\)'s.\nSecond entry: list of guesses for \
\[CapitalOmega].\nThird entry: number of layers.\nFourth entry: list of \
layers corresponding to light lines.\nFifth entry: type: \\\"Plasmon\\\" or \
\\\"Guided Wave\\\" for now.\nSixth entry: options go here to change default \
parameters.\>\""}], ";"}], "\[IndentingNewLine]", 
 RowBox[{
  RowBox[{"generateDispersions", "[", "\[IndentingNewLine]", 
   RowBox[{"kxs_List", "  ", 
    RowBox[{"(*", " ", 
     RowBox[{"list", " ", "of", " ", 
      RowBox[{
       SubscriptBox["k", "x"], "'"}], "s", " ", "for", " ", "which", " ", 
      "you", " ", "want", " ", "to", " ", "find", " ", "roots"}], " ", "*)"}],
     "\[IndentingNewLine]", ",", "omegaGuesses_List", "  ", 
    RowBox[{"(*", " ", 
     RowBox[{
     "list", " ", "of", " ", "different", " ", "guesses", " ", "for", " ", 
      "\[CapitalOmega]", " ", "to", " ", "find", " ", "the", " ", "the", " ", 
      "different", " ", "branches"}], " ", "*)"}], "\[IndentingNewLine]", ",",
     "numLayers_", " ", 
    RowBox[{"(*", " ", 
     RowBox[{"the", " ", "number", " ", "of", " ", "layers"}], " ", "*)"}], 
    "\[IndentingNewLine]", ",", 
    RowBox[{"lightLineLayers", ":", 
     RowBox[{"{", "___Integer", "}"}]}], "  ", 
    RowBox[{"(*", " ", 
     RowBox[{
      RowBox[{
      "which", " ", "layers", " ", "correspond", " ", "to", " ", "the", " ", 
       "light", " ", "lines"}], ";", " ", 
      RowBox[{"can", " ", "just", " ", "enter", " ", 
       RowBox[{"{", "}"}], " ", "here", " ", "if", " ", "you", " ", 
       "want"}]}], " ", "*)"}], "\[IndentingNewLine]", ",", 
    RowBox[{"type_", "/;", 
     RowBox[{"MemberQ", "[", 
      RowBox[{
       RowBox[{"{", 
        RowBox[{"\"\<Plasmon\>\"", ",", "\"\<Guided Wave\>\""}], "}"}], ",", 
       "type"}], "]"}]}], "  ", 
    RowBox[{"(*", " ", 
     RowBox[{
      RowBox[{"It", "'"}], "s", " ", "clear", " ", "what", " ", "goes", " ", 
      RowBox[{"here", "."}]}], " ", "*)"}], "\[IndentingNewLine]", ",", 
    RowBox[{"opts", ":", 
     RowBox[{"OptionsPattern", "[", "]"}]}]}], "  ", 
   RowBox[{"(*", " ", 
    RowBox[{
     RowBox[{
      RowBox[{
       RowBox[{"here", "'"}], "s", " ", "where", " ", "all", " ", "of", " ", 
       "non"}], "-", 
      RowBox[{"default", " ", "parameters", " ", "go"}]}], ",", " ", 
     RowBox[{
     "like", " ", "dielectric", " ", "constants", " ", "and", " ", "such"}]}],
     " ", "*)"}], "\[IndentingNewLine]", "]"}], ":=", 
  RowBox[{"Module", "[", 
   RowBox[{
    RowBox[{"{", "\[IndentingNewLine]", 
     RowBox[{
      RowBox[{"parameterChoices", "=", 
       RowBox[{"FilterRules", "[", 
        RowBox[{
         RowBox[{"{", "opts", "}"}], ",", 
         RowBox[{"Options", "@", "applyDielectricProperties"}]}], "]"}]}], 
      "\[IndentingNewLine]", ",", "determ", "\[IndentingNewLine]", ",", 
      "lightLineEs", "\[IndentingNewLine]", ",", "ks", "\[IndentingNewLine]", 
      ",", "pts"}], "\[IndentingNewLine]", "}"}], "\[IndentingNewLine]", ",", 
    RowBox[{"(*", " ", 
     RowBox[{
     "For", " ", "removing", " ", "data", " ", "points", " ", "too", " ", 
      "close", " ", "to", " ", "the", " ", "light", " ", "lines"}], " ", 
     "*)"}], "\[IndentingNewLine]", 
    RowBox[{
     RowBox[{
      RowBox[{"lightLineEs", "=", 
       RowBox[{"symbolize", "[", 
        RowBox[{"\[Epsilon]", "/@", "lightLineLayers"}], "]"}]}], 
      "\[IndentingNewLine]", ";", 
      RowBox[{"(*", " ", 
       RowBox[{
       "Makes", " ", "the", " ", "determinant", " ", "whose", " ", "roots", 
        " ", "yield", " ", "the", " ", "dispersion", " ", "relation"}], " ", 
       "*)"}], "\[IndentingNewLine]", 
      RowBox[{"determ", "=", 
       RowBox[{"Evaluate", "@", 
        RowBox[{"N", "@", 
         RowBox[{"applyDielectricProperties", "[", "\[IndentingNewLine]", 
          RowBox[{
           RowBox[{"dispersionDeterminant", "[", 
            RowBox[{"numLayers", ",", "type"}], "]"}], "\[IndentingNewLine]", 
           ",", 
           RowBox[{"Sequence", "@@", "parameterChoices"}]}], 
          "\[IndentingNewLine]", "]"}]}]}]}], "\[IndentingNewLine]", ";"}], 
     "\[IndentingNewLine]", ";", 
     RowBox[{"(*", " ", 
      RowBox[{"Makes", " ", "the", " ", "set", " ", "of", " ", 
       RowBox[{"k", "'"}], "s", " ", "perpendicular", " ", "to", " ", "the", 
       " ", "interface"}], " ", "*)"}], "\[IndentingNewLine]", 
     RowBox[{"ks", "=", 
      RowBox[{"applyDielectricProperties", "[", "\[IndentingNewLine]", 
       RowBox[{
        RowBox[{"kzBranches", "[", 
         RowBox[{"numLayers", ",", "type"}], "]"}], "\[IndentingNewLine]", 
        ",", 
        RowBox[{"Sequence", "@@", "parameterChoices"}]}], 
       "\[IndentingNewLine]", "]"}]}], "\[IndentingNewLine]", ";", 
     RowBox[{"(*", " ", 
      RowBox[{
      "Computes", " ", "roots", " ", "of", " ", "the", " ", "determinant"}], 
      " ", "*)"}], "\[IndentingNewLine]", 
     RowBox[{"pts", "=", 
      RowBox[{
       RowBox[{"Table", "[", "\[IndentingNewLine]", 
        RowBox[{
         RowBox[{"DeleteDuplicatesBy", "[", "\[IndentingNewLine]", 
          RowBox[{
           RowBox[{"Table", "[", "\[IndentingNewLine]", 
            RowBox[{
             RowBox[{"Join", "[", "\[IndentingNewLine]", 
              RowBox[{
               RowBox[{"{", 
                RowBox[{"kx", "\[Rule]", "kkx"}], "}"}], 
               "\[IndentingNewLine]", ",", 
               RowBox[{"Quiet", "@", 
                RowBox[{"FindRoot", "[", "\[IndentingNewLine]", 
                 RowBox[{
                  RowBox[{
                   RowBox[{"Thread", "[", 
                    RowBox[{
                    RowBox[{"0", "\[Equal]", "determ"}], "/.", 
                    RowBox[{"kx", "\[Rule]", "kkx"}]}], "]"}], "//", 
                   "Evaluate"}], "\[IndentingNewLine]", ",", 
                  RowBox[{"{", 
                   RowBox[{"\[CapitalOmega]", ",", "w"}], "}"}], 
                  "\[IndentingNewLine]", ",", 
                  RowBox[{"MaxIterations", "\[Rule]", "100000"}]}], 
                 "\[IndentingNewLine]", "]"}]}]}], "\[IndentingNewLine]", 
              "]"}], "\[IndentingNewLine]", ",", 
             RowBox[{"{", 
              RowBox[{"w", ",", "omegaGuesses"}], "}"}]}], 
            "\[IndentingNewLine]", "]"}], ",", 
           RowBox[{
            RowBox[{
             RowBox[{"Round", "[", 
              RowBox[{
               RowBox[{"{", 
                RowBox[{"kx", ",", "\[CapitalOmega]"}], "}"}], ",", 
               SuperscriptBox["10", 
                RowBox[{"-", "9"}]]}], "]"}], "/.", "#"}], "&"}]}], 
          "\[IndentingNewLine]", "]"}], ",", 
         RowBox[{"{", 
          RowBox[{"kkx", ",", "kxs"}], "}"}]}], "]"}], "//", "Chop"}]}], 
     "\[IndentingNewLine]", ";", 
     RowBox[{"(*", " ", 
      RowBox[{
      "Adds", " ", "to", " ", "the", " ", "roots", " ", "the", " ", "values", 
       " ", "of", " ", 
       SubscriptBox["k", "z"], " ", "and", " ", "the", " ", "value", " ", 
       "of", " ", "the", " ", "determinant"}], " ", "*)"}], 
     "\[IndentingNewLine]", 
     RowBox[{"pts", "=", 
      RowBox[{
       RowBox[{"Map", "[", 
        RowBox[{
         RowBox[{
          RowBox[{"Join", "[", 
           RowBox[{"#", ",", 
            RowBox[{"ks", "/.", "#"}], ",", 
            RowBox[{
             RowBox[{"{", 
              RowBox[{"det", "\[Rule]", "determ"}], "}"}], "/.", "#"}]}], 
           "]"}], "&"}], ",", "pts", ",", 
         RowBox[{"{", "2", "}"}]}], "]"}], "~", "Flatten", "~", "1"}]}], 
     "\[IndentingNewLine]", ";", 
     RowBox[{"(*", " ", 
      RowBox[{"Puts", " ", "all", " ", 
       RowBox[{"parameters", "/", "dielectric"}], " ", 
       RowBox[{"funtions", "/", 
        RowBox[{"etc", ".", " ", "in"}]}], " ", "the", " ", "list"}], " ", 
      "*)"}], "\[IndentingNewLine]", 
     RowBox[{"parameterChoices", "=", 
      RowBox[{"Join", "[", "\[IndentingNewLine]", 
       RowBox[{"parameterChoices", "\[IndentingNewLine]", ",", 
        RowBox[{"FilterRules", "[", "\[IndentingNewLine]", 
         RowBox[{
          RowBox[{"Options", "@", "applyDielectricProperties"}], 
          "\[IndentingNewLine]", ",", 
          RowBox[{
           RowBox[{"Alternatives", "@@", 
            RowBox[{"First", "/@", "parameterChoices"}]}], "//", "Except"}]}],
          "\[IndentingNewLine]", "]"}]}], "\[IndentingNewLine]", "]"}]}], 
     "\[IndentingNewLine]", ";", 
     RowBox[{"(*", " ", 
      RowBox[{
       RowBox[{
       "Selects", " ", "only", " ", "those", " ", "points", " ", "whose", " ",
         "determinant", " ", "is", " ", "small", " ", "enough", 
        "\[IndentingNewLine]", "    ", "and", " ", "which", " ", 
        RowBox[{"don", "'"}], "t", " ", "lie", " ", "on", " ", "the", " ", 
        "light", " ", "lines"}], ",", " ", 
       RowBox[{
       "and", " ", "adds", " ", "the", " ", "parameters", 
        "\[IndentingNewLine]", "    ", "used", " ", "to", " ", "generate", 
        " ", "the", " ", "plot"}]}], " ", "*)"}], "\[IndentingNewLine]", 
     RowBox[{"pts", "=", 
      RowBox[{"{", 
       RowBox[{"parameterChoices", ",", 
        RowBox[{"Select", "[", 
         RowBox[{"pts", "\[IndentingNewLine]", ",", 
          RowBox[{
           RowBox[{
            RowBox[{
             RowBox[{"And", "[", 
              RowBox[{
               RowBox[{
                RowBox[{"Abs", "[", "det", "]"}], "<", 
                SuperscriptBox["10", 
                 RowBox[{"-", "8"}]]}], ",", 
               RowBox[{"Sequence", "@@", 
                RowBox[{"(", 
                 RowBox[{
                  RowBox[{
                   RowBox[{
                    RowBox[{"Abs", "[", 
                    RowBox[{"applyDielectricProperties", "[", 
                    RowBox[{"\[CapitalOmega]", "-", 
                    FractionBox["kx", 
                    SqrtBox["#"]]}], "]"}], "]"}], ">", 
                    SuperscriptBox["10", 
                    RowBox[{"-", "7"}]]}], "&"}], "/@", "lightLineEs"}], 
                 ")"}]}]}], "]"}], "/.", "#"}], "&"}], "//", "Evaluate"}]}], 
         "\[IndentingNewLine]", "]"}]}], "}"}]}]}]}], "\[IndentingNewLine]", 
   "]"}]}]}], "Input",
 InitializationCell->True,
 CellChangeTimes->{{3.8203339348623047`*^9, 3.820333939991292*^9}, {
   3.820333982493788*^9, 3.820334048420846*^9}, {3.820334087021467*^9, 
   3.820334124931157*^9}, {3.820334176166711*^9, 3.8203341875588913`*^9}, {
   3.820334219993739*^9, 3.8203342246510077`*^9}, {3.820334256807111*^9, 
   3.820334344473535*^9}, {3.8203343860469427`*^9, 3.820334445612764*^9}, {
   3.820334559227421*^9, 3.820334587542536*^9}, {3.820334637223632*^9, 
   3.820334709966301*^9}, {3.8203373079627657`*^9, 3.8203373541352043`*^9}, {
   3.820337398120822*^9, 3.820337450995059*^9}, {3.8203376119311247`*^9, 
   3.820337625474258*^9}, {3.820337665446178*^9, 3.820337697949541*^9}, 
   3.820337741370804*^9, {3.820337903281781*^9, 3.8203379122726173`*^9}, {
   3.8203379535062313`*^9, 3.8203381152503366`*^9}, {3.820537032749343*^9, 
   3.820537111641581*^9}, {3.820537151333651*^9, 3.8205371653872833`*^9}, {
   3.820537197506281*^9, 3.820537270051393*^9}, 3.8217968302251787`*^9, {
   3.821796932101036*^9, 3.821796960636203*^9}, {3.821797010128585*^9, 
   3.821797011373863*^9}, 3.82179711753612*^9, {3.821797166951345*^9, 
   3.82179717138019*^9}, {3.823965833917268*^9, 3.8239658340523157`*^9}, {
   3.825462817216443*^9, 3.825462818177496*^9}, {3.825509286428472*^9, 
   3.825509413723557*^9}, {3.8272785132244787`*^9, 3.827278513412415*^9}},
 CellLabel->
  "In[129]:=",ExpressionUUID->"c59d1db2-0b25-489a-bb55-895cb0b8144a"],

Cell[BoxData[
 RowBox[{"(*", 
  RowBox[{
   RowBox[{"generateDispersions", "[", "\[IndentingNewLine]", 
    RowBox[{"kxs_List", "  ", 
     RowBox[{"(*", " ", 
      RowBox[{"list", " ", "of", " ", "Re", 
       RowBox[{
        RowBox[{"(", 
         SubscriptBox["k", "x"], ")"}], "'"}], "s", " ", "for", " ", "which", 
       " ", "you", " ", "want", " ", "to", " ", "find", " ", "roots"}], " ", 
      "*)"}], "\[IndentingNewLine]", ",", "omegaGuesses_List", "  ", 
     RowBox[{"(*", " ", 
      RowBox[{
      "list", " ", "of", " ", "different", " ", "guesses", " ", "for", " ", 
       "\[CapitalOmega]", " ", "to", " ", "find", " ", "the", " ", "the", " ",
        "different", " ", "branches"}], " ", "*)"}], "\[IndentingNewLine]", 
     ",", "numLayers_", " ", 
     RowBox[{"(*", " ", 
      RowBox[{"the", " ", "number", " ", "of", " ", "layers"}], " ", "*)"}], 
     "\[IndentingNewLine]", ",", 
     RowBox[{"lightLineLayers", ":", 
      RowBox[{"{", "___Integer", "}"}]}], "  ", 
     RowBox[{"(*", " ", 
      RowBox[{
       RowBox[{
       "which", " ", "layers", " ", "correspond", " ", "to", " ", "the", " ", 
        "light", " ", "lines"}], ";", " ", 
       RowBox[{"can", " ", "just", " ", "enter", " ", 
        RowBox[{"{", "}"}], " ", "here", " ", "if", " ", "you", " ", 
        "want"}]}], " ", "*)"}], "\[IndentingNewLine]", ",", 
     RowBox[{"type", ":", "\"\<Leaky\>\""}], "\[IndentingNewLine]", ",", 
     RowBox[{"opts", ":", 
      RowBox[{"OptionsPattern", "[", "]"}]}]}], "  ", 
    RowBox[{"(*", " ", 
     RowBox[{
      RowBox[{
       RowBox[{
        RowBox[{"here", "'"}], "s", " ", "where", " ", "all", " ", "of", " ", 
        "non"}], "-", 
       RowBox[{"default", " ", "parameters", " ", "go"}]}], ",", " ", 
      RowBox[{
      "like", " ", "dielectric", " ", "constants", " ", "and", " ", 
       "such"}]}], " ", "*)"}], "\[IndentingNewLine]", "]"}], ":=", 
   RowBox[{"Module", "[", 
    RowBox[{
     RowBox[{"{", "\[IndentingNewLine]", 
      RowBox[{
       RowBox[{"parameterChoices", "=", 
        RowBox[{"FilterRules", "[", 
         RowBox[{
          RowBox[{"{", "opts", "}"}], ",", 
          RowBox[{"Options", "@", "applyDielectricProperties"}]}], "]"}]}], 
       "\[IndentingNewLine]", ",", "determ", "\[IndentingNewLine]", ",", 
       "lightLineEs", "\[IndentingNewLine]", ",", "ks", "\[IndentingNewLine]",
        ",", "pts"}], "\[IndentingNewLine]", "}"}], "\[IndentingNewLine]", 
     ",", 
     RowBox[{"(*", " ", 
      RowBox[{
      "For", " ", "removing", " ", "data", " ", "points", " ", "too", " ", 
       "close", " ", "to", " ", "the", " ", "light", " ", "lines"}], " ", 
      "*)"}], "\[IndentingNewLine]", 
     RowBox[{
      RowBox[{"lightLineEs", "=", 
       RowBox[{"symbolize", "[", 
        RowBox[{"\[Epsilon]", "/@", "lightLineLayers"}], "]"}]}], 
      "\[IndentingNewLine]", ";", 
      RowBox[{"(*", " ", 
       RowBox[{
       "Makes", " ", "the", " ", "determinant", " ", "whose", " ", "roots", 
        " ", "yield", " ", "the", " ", "dispersion", " ", "relation"}], " ", 
       "*)"}], "\[IndentingNewLine]", 
      RowBox[{"determ", "=", 
       RowBox[{"Evaluate", "@", 
        RowBox[{"N", "@", 
         RowBox[{"applyDielectricProperties", "[", "\[IndentingNewLine]", 
          RowBox[{
           RowBox[{"dispersionDeterminant", "[", 
            RowBox[{"numLayers", ",", "type"}], "]"}], "\[IndentingNewLine]", 
           ",", 
           RowBox[{"Sequence", "@@", "parameterChoices"}]}], 
          "\[IndentingNewLine]", "]"}]}]}]}], "\[IndentingNewLine]", ";", 
      RowBox[{"(*", " ", 
       RowBox[{"Makes", " ", "the", " ", "set", " ", "of", " ", 
        RowBox[{"k", "'"}], "s", " ", "perpendicular", " ", "to", " ", "the", 
        " ", "interface"}], " ", "*)"}], "\[IndentingNewLine]", 
      RowBox[{"ks", "=", 
       RowBox[{"applyDielectricProperties", "[", "\[IndentingNewLine]", 
        RowBox[{
         RowBox[{"kzBranches", "[", 
          RowBox[{"numLayers", ",", "type"}], "]"}], "\[IndentingNewLine]", 
         ",", 
         RowBox[{"Sequence", "@@", "parameterChoices"}]}], 
        "\[IndentingNewLine]", "]"}]}], "\[IndentingNewLine]", ";", 
      RowBox[{"(*", " ", 
       RowBox[{
       "Computes", " ", "roots", " ", "of", " ", "the", " ", "determinant"}], 
       " ", "*)"}], "\[IndentingNewLine]", 
      RowBox[{"pts", "=", 
       RowBox[{
        RowBox[{"Table", "[", "\[IndentingNewLine]", 
         RowBox[{
          RowBox[{"DeleteDuplicatesBy", "[", "\[IndentingNewLine]", 
           RowBox[{
            RowBox[{"Table", "[", "\[IndentingNewLine]", 
             RowBox[{
              RowBox[{
               RowBox[{
                RowBox[{"Join", "[", "\[IndentingNewLine]", 
                 RowBox[{
                  RowBox[{
                   RowBox[{"{", 
                    RowBox[{"kx", "\[Rule]", 
                    RowBox[{"kkx", "+", 
                    RowBox[{"I", " ", "kxI"}]}]}], "}"}], "/.", "#"}], ",", 
                  "#"}], "\[IndentingNewLine]", "]"}], "&"}], "@", 
               RowBox[{"Quiet", "[", 
                RowBox[{"FindRoot", "[", "\[IndentingNewLine]", 
                 RowBox[{
                  RowBox[{
                   RowBox[{"Thread", "[", 
                    RowBox[{
                    RowBox[{"Thread", "[", 
                    RowBox[{"0", "\[Equal]", 
                    RowBox[{"ReIm", "@", "determ"}]}], "]"}], "/.", 
                    RowBox[{"kx", "\[Rule]", 
                    RowBox[{"kkx", "+", 
                    RowBox[{"I", " ", "kxI"}]}]}]}], "]"}], "//", 
                   "Evaluate"}], "\[IndentingNewLine]", ",", 
                  RowBox[{"{", 
                   RowBox[{
                    RowBox[{"{", 
                    RowBox[{"\[CapitalOmega]", ",", "w"}], "}"}], ",", 
                    RowBox[{"{", 
                    RowBox[{"kxI", ",", 
                    SuperscriptBox["10", 
                    RowBox[{"-", "5"}]]}], "}"}]}], "}"}], 
                  "\[IndentingNewLine]", ",", 
                  RowBox[{"MaxIterations", "\[Rule]", "100000"}]}], 
                 "\[IndentingNewLine]", "]"}], "]"}]}], "\[IndentingNewLine]",
               ",", 
              RowBox[{"{", 
               RowBox[{"w", ",", "omegaGuesses"}], "}"}]}], 
             "\[IndentingNewLine]", "]"}], ",", 
            RowBox[{
             RowBox[{
              RowBox[{"Round", "[", 
               RowBox[{
                RowBox[{"{", 
                 RowBox[{"kx", ",", "\[CapitalOmega]"}], "}"}], ",", 
                SuperscriptBox["10", 
                 RowBox[{"-", "9"}]]}], "]"}], "/.", "#"}], "&"}]}], 
           "\[IndentingNewLine]", "]"}], ",", 
          RowBox[{"{", 
           RowBox[{"kkx", ",", "kxs"}], "}"}]}], "]"}], "//", "Chop"}]}], 
      "\[IndentingNewLine]", ";", 
      RowBox[{"(*", " ", 
       RowBox[{
       "Adds", " ", "to", " ", "the", " ", "roots", " ", "the", " ", "values",
         " ", "of", " ", 
        SubscriptBox["k", "z"], " ", "and", " ", "the", " ", "value", " ", 
        "of", " ", "the", " ", "determinant"}], " ", "*)"}], 
      "\[IndentingNewLine]", 
      RowBox[{"pts", "=", 
       RowBox[{
        RowBox[{"Map", "[", 
         RowBox[{
          RowBox[{
           RowBox[{"Join", "[", 
            RowBox[{"#", ",", 
             RowBox[{"ks", "/.", "#"}], ",", 
             RowBox[{
              RowBox[{"{", 
               RowBox[{"det", "\[Rule]", "determ"}], "}"}], "/.", "#"}]}], 
            "]"}], "&"}], ",", "pts", ",", 
          RowBox[{"{", "2", "}"}]}], "]"}], "~", "Flatten", "~", "1"}]}], 
      "\[IndentingNewLine]", ";", 
      RowBox[{"(*", " ", 
       RowBox[{"Puts", " ", "all", " ", 
        RowBox[{"parameters", "/", "dielectric"}], " ", 
        RowBox[{"funtions", "/", 
         RowBox[{"etc", ".", " ", "in"}]}], " ", "the", " ", "list"}], " ", 
       "*)"}], "\[IndentingNewLine]", 
      RowBox[{"parameterChoices", "=", 
       RowBox[{"Join", "[", "\[IndentingNewLine]", 
        RowBox[{"parameterChoices", "\[IndentingNewLine]", ",", 
         RowBox[{"FilterRules", "[", "\[IndentingNewLine]", 
          RowBox[{
           RowBox[{"Options", "@", "applyDielectricProperties"}], 
           "\[IndentingNewLine]", ",", 
           RowBox[{
            RowBox[{"Alternatives", "@@", 
             RowBox[{"First", "/@", "parameterChoices"}]}], "//", 
            "Except"}]}], "\[IndentingNewLine]", "]"}]}], 
        "\[IndentingNewLine]", "]"}]}], "\[IndentingNewLine]", ";", 
      RowBox[{"(*", " ", 
       RowBox[{
        RowBox[{
        "Selects", " ", "only", " ", "those", " ", "points", " ", "whose", 
         " ", "determinant", " ", "is", " ", "small", " ", "enough", 
         "\[IndentingNewLine]", "    ", "and", " ", "which", " ", 
         RowBox[{"don", "'"}], "t", " ", "lie", " ", "on", " ", "the", " ", 
         "light", " ", "lines"}], ",", " ", 
        RowBox[{
        "and", " ", "adds", " ", "the", " ", "parameters", 
         "\[IndentingNewLine]", "    ", "used", " ", "to", " ", "generate", 
         " ", "the", " ", "plot"}]}], " ", "*)"}], "\[IndentingNewLine]", 
      RowBox[{"pts", "=", 
       RowBox[{"{", 
        RowBox[{"parameterChoices", ",", 
         RowBox[{"Select", "[", 
          RowBox[{"pts", "\[IndentingNewLine]", ",", 
           RowBox[{
            RowBox[{
             RowBox[{
              RowBox[{"And", "[", 
               RowBox[{
                RowBox[{
                 RowBox[{"Abs", "[", "det", "]"}], "<", 
                 SuperscriptBox["10", 
                  RowBox[{"-", "8"}]]}], ",", 
                RowBox[{"Sequence", "@@", 
                 RowBox[{"(", 
                  RowBox[{
                   RowBox[{
                    RowBox[{
                    RowBox[{"Abs", "[", 
                    RowBox[{"applyDielectricProperties", "[", 
                    RowBox[{"\[CapitalOmega]", "-", 
                    FractionBox["kx", 
                    SqrtBox["#"]]}], "]"}], "]"}], ">", 
                    SuperscriptBox["10", 
                    RowBox[{"-", "7"}]]}], "&"}], "/@", "lightLineEs"}], 
                  ")"}]}]}], "]"}], "/.", "#"}], "&"}], "//", "Evaluate"}]}], 
          "\[IndentingNewLine]", "]"}]}], "}"}]}]}]}], "\[IndentingNewLine]", 
    "]"}]}], "*)"}]], "Input",
 InitializationCell->True,
 CellChangeTimes->{{3.8239658427806*^9, 3.823965980255494*^9}, {
   3.8239663776199837`*^9, 3.823966378292458*^9}, {3.823970221662889*^9, 
   3.823970221885621*^9}, {3.8254627664101763`*^9, 3.8254627666796293`*^9}, {
   3.825462830951744*^9, 3.8254628463974257`*^9}, 3.825462990079056*^9, {
   3.825506257167879*^9, 3.8255062589579887`*^9}, {3.825506289140978*^9, 
   3.825506289681162*^9}, 3.825506642815234*^9, 3.825509442269493*^9},
 CellLabel->
  "In[132]:=",ExpressionUUID->"e1e75876-936b-42c7-9797-72d7b1f0b071"]
}, Closed]]
}, Open  ]],

Cell[CellGroupData[{

Cell["ATR", "Section",
 CellChangeTimes->{{3.803739468248823*^9, 
  3.803739468510127*^9}},ExpressionUUID->"f621e553-366e-4ddc-9a5d-\
fc0c83984a53"],

Cell[BoxData[{
 RowBox[{
  RowBox[{"Unprotect", "[", "atr", "]"}], ";", 
  RowBox[{"Clear", "@", "atr"}], ";"}], "\[IndentingNewLine]", 
 RowBox[{
  RowBox[{
   RowBox[{"atr", "::", "usage"}], "=", 
   "\"\<The ATR expressions.  First argument is the number of layers.  The \
optional second argument is \\\"No Branches\\\", which evaluates to the ATR \
expression in terms of the kz's.\>\""}], ";"}], "\[IndentingNewLine]", 
 RowBox[{
  RowBox[{"makeATR", "[", "num_", "]"}], ":=", 
  RowBox[{
   RowBox[{"makeATR", "[", "num", "]"}], "=", 
   RowBox[{"Module", "[", 
    RowBox[{
     RowBox[{"{", 
      RowBox[{
      "fac", ",", "expr", ",", "eqns", ",", "mRules", ",", "m", ",", "eqnsSF",
        ",", "ms", ",", "ms1", ",", "ms2"}], "}"}], "\[IndentingNewLine]", 
     ",", 
     RowBox[{
      RowBox[{"fac", "=", 
       RowBox[{
        SuperscriptBox["2", 
         RowBox[{"num", "-", "1"}]], " ", 
        RowBox[{"Product", "[", 
         RowBox[{
          RowBox[{"kz", "[", "n", "]"}], ",", 
          RowBox[{"{", 
           RowBox[{"n", ",", "2", ",", "num"}], "}"}]}], "]"}], 
        RowBox[{"Product", "[", 
         RowBox[{
          RowBox[{"\[Epsilon]", "[", "n", "]"}], ",", 
          RowBox[{"{", 
           RowBox[{"n", ",", "1", ",", 
            RowBox[{"num", "-", "1"}]}], "}"}]}], "]"}]}]}], 
      "\[IndentingNewLine]", ";", 
      RowBox[{"eqnsSF", "=", 
       RowBox[{"First", "@", 
        RowBox[{"Solve", "[", 
         RowBox[{
          RowBox[{"makeSourceFreeEquations", "[", 
           RowBox[{"num", ",", "\"\<Full\>\""}], "]"}], ",", 
          RowBox[{"Cases", "[", 
           RowBox[{
            RowBox[{"makeAmplitudes", "[", 
             RowBox[{"num", ",", "\"\<Full\>\""}], "]"}], ",", 
            RowBox[{"e", "[", 
             RowBox[{"_", ",", "\"\<z\>\"", ",", "_"}], "]"}]}], "]"}]}], 
         "]"}]}]}], "\[IndentingNewLine]", ";", 
      RowBox[{"eqns", "=", 
       RowBox[{"Transpose", "@", 
        RowBox[{"Partition", "[", 
         RowBox[{
          RowBox[{
           RowBox[{"makeBoundaryConditions", "[", 
            RowBox[{"num", ",", "\"\<Full\>\""}], "]"}], "/.", "eqnsSF"}], 
          ",", 
          RowBox[{"num", "-", "1"}]}], "]"}]}]}], "\[IndentingNewLine]", ";", 
      RowBox[{"Do", "[", "\[IndentingNewLine]", 
       RowBox[{
        RowBox[{
         RowBox[{"mRules", "[", "nn", "]"}], "=", 
         RowBox[{
          RowBox[{"MapThread", "[", "\[IndentingNewLine]", 
           RowBox[{"Rule", "\[IndentingNewLine]", ",", 
            RowBox[{"{", "\[IndentingNewLine]", 
             RowBox[{
              RowBox[{"Array", "[", 
               RowBox[{
                RowBox[{"m", "[", "nn", "]"}], ",", 
                RowBox[{"{", 
                 RowBox[{"2", ",", "2"}], "}"}]}], "]"}], 
              "\[IndentingNewLine]", ",", 
              RowBox[{
               RowBox[{"Last", "@", 
                RowBox[{"CoefficientArrays", "[", "\[IndentingNewLine]", 
                 RowBox[{
                  RowBox[{"Last", "/@", 
                   RowBox[{"MapAt", "[", "\[IndentingNewLine]", 
                    RowBox[{"Simplify", "\[IndentingNewLine]", ",", 
                    RowBox[{"Collect", "[", 
                    RowBox[{
                    RowBox[{"First", "@", 
                    RowBox[{"Solve", "[", 
                    RowBox[{
                    RowBox[{"eqns", "[", 
                    RowBox[{"[", "nn", "]"}], "]"}], ",", 
                    RowBox[{"{", 
                    RowBox[{
                    RowBox[{"e", "[", 
                    RowBox[{"nn", ",", "\"\<x\>\"", ",", "\"\<-\>\""}], "]"}],
                     ",", 
                    RowBox[{"e", "[", 
                    RowBox[{"nn", ",", "\"\<x\>\"", ",", "\"\<+\>\""}], 
                    "]"}]}], "}"}]}], "]"}]}], ",", 
                    RowBox[{"{", 
                    RowBox[{
                    RowBox[{"e", "[", 
                    RowBox[{
                    RowBox[{"nn", "+", "1"}], ",", "\"\<x\>\"", ",", 
                    "\"\<-\>\""}], "]"}], ",", 
                    RowBox[{"e", "[", 
                    RowBox[{
                    RowBox[{"nn", "+", "1"}], ",", "\"\<x\>\"", ",", 
                    "\"\<+\>\""}], "]"}]}], "}"}]}], "]"}], 
                    "\[IndentingNewLine]", ",", 
                    RowBox[{"{", 
                    RowBox[{"All", ",", "2", ",", "All"}], "}"}]}], 
                    "\[IndentingNewLine]", "]"}]}], "\[IndentingNewLine]", 
                  ",", 
                  RowBox[{"{", 
                   RowBox[{
                    RowBox[{"e", "[", 
                    RowBox[{
                    RowBox[{"nn", "+", "1"}], ",", "\"\<x\>\"", ",", 
                    "\"\<-\>\""}], "]"}], ",", 
                    RowBox[{"e", "[", 
                    RowBox[{
                    RowBox[{"nn", "+", "1"}], ",", "\"\<x\>\"", ",", 
                    "\"\<+\>\""}], "]"}]}], "}"}]}], "\[IndentingNewLine]", 
                 "]"}]}], "//", "Normal"}]}], "\[IndentingNewLine]", "}"}], 
            "\[IndentingNewLine]", ",", "2"}], "]"}], "//", "Flatten"}]}], 
        "\[IndentingNewLine]", ",", 
        RowBox[{"{", 
         RowBox[{"nn", ",", "1", ",", 
          RowBox[{"num", "-", "1"}]}], "}"}]}], "]"}], "\[IndentingNewLine]", 
      ";", 
      RowBox[{"ms", "=", 
       RowBox[{
        RowBox[{"Expand", "@", 
         RowBox[{"Fold", "[", "\[IndentingNewLine]", 
          RowBox[{
           RowBox[{
            RowBox[{"Dot", "[", 
             RowBox[{"#1", ",", "#2"}], "]"}], "&"}], "\[IndentingNewLine]", 
           ",", 
           RowBox[{"Table", "[", 
            RowBox[{
             RowBox[{"Array", "[", 
              RowBox[{
               RowBox[{"m", "[", "nn", "]"}], ",", 
               RowBox[{"{", 
                RowBox[{"2", ",", "2"}], "}"}]}], "]"}], ",", 
             RowBox[{"{", 
              RowBox[{"nn", ",", "1", ",", 
               RowBox[{"num", "-", "1"}]}], "}"}]}], "]"}]}], 
          "\[IndentingNewLine]", "]"}]}], "/.", 
        RowBox[{"Join", "@@", 
         RowBox[{"Array", "[", 
          RowBox[{"mRules", ",", 
           RowBox[{"num", "-", "1"}]}], "]"}]}]}]}], "\[IndentingNewLine]", 
      ";", 
      RowBox[{"ms2", "=", 
       RowBox[{
        RowBox[{
         RowBox[{
          RowBox[{"Exp", "[", 
           RowBox[{
            RowBox[{"-", "I"}], " ", 
            RowBox[{"Sum", "[", 
             RowBox[{
              RowBox[{"d", "[", "j", "]"}], ",", 
              RowBox[{"{", 
               RowBox[{"j", ",", "2", ",", 
                RowBox[{"num", "-", "1"}]}], "}"}]}], "]"}], " ", 
            RowBox[{"kz", "[", "num", "]"}]}], "]"}], "#"}], "&"}], "/@", 
        RowBox[{"Distribute", "[", 
         RowBox[{"fac", " ", 
          RowBox[{"ms", "[", 
           RowBox[{"[", 
            RowBox[{"2", ",", "2"}], "]"}], "]"}]}], "]"}]}]}], 
      "\[IndentingNewLine]", ";", 
      RowBox[{"ms1", "=", 
       RowBox[{
        RowBox[{
         RowBox[{
          RowBox[{"Exp", "[", 
           RowBox[{
            RowBox[{"-", "I"}], " ", 
            RowBox[{"Sum", "[", 
             RowBox[{
              RowBox[{"d", "[", "j", "]"}], ",", 
              RowBox[{"{", 
               RowBox[{"j", ",", "2", ",", 
                RowBox[{"num", "-", "1"}]}], "}"}]}], "]"}], " ", 
            RowBox[{"kz", "[", "num", "]"}]}], "]"}], "#"}], "&"}], "/@", 
        RowBox[{"Distribute", "[", 
         RowBox[{"fac", " ", 
          RowBox[{"ms", "[", 
           RowBox[{"[", 
            RowBox[{"1", ",", "2"}], "]"}], "]"}]}], "]"}]}]}], 
      "\[IndentingNewLine]", ";", 
      RowBox[{"ms", "=", 
       RowBox[{
        RowBox[{
         RowBox[{
          FractionBox["ms1", "ms2"], "//.", 
          RowBox[{"{", 
           RowBox[{
            RowBox[{
             RowBox[{"z", "[", "1", "]"}], "\[Rule]", "0"}], ",", 
            RowBox[{
             RowBox[{"z", "[", 
              RowBox[{"j_", "/;", 
               RowBox[{"j", ">", "1"}]}], "]"}], "\[RuleDelayed]", 
             RowBox[{
              RowBox[{"d", "[", "j", "]"}], "+", 
              RowBox[{"z", "[", 
               RowBox[{"j", "-", "1"}], "]"}]}]}]}], "}"}]}], "/.", 
         RowBox[{
          RowBox[{"Exp", "[", "a_", "]"}], "\[RuleDelayed]", 
          RowBox[{"Exp", "@", 
           RowBox[{"Expand", "@", "a"}]}]}]}], "/.", 
        RowBox[{"{", 
         RowBox[{
          RowBox[{
           RowBox[{"d", "[", "j_", "]"}], "\[RuleDelayed]", 
           RowBox[{"ToExpression", "[", 
            RowBox[{"\"\<dU\>\"", "<>", 
             RowBox[{"ToString", "[", "j", "]"}]}], "]"}]}], ",", 
          RowBox[{
           RowBox[{"\[Epsilon]", "[", "j_", "]"}], "\[RuleDelayed]", 
           RowBox[{"ToExpression", "[", 
            RowBox[{"\"\<\[Epsilon]\>\"", "<>", 
             RowBox[{"ToString", "[", "j", "]"}]}], "]"}]}]}], "}"}]}]}]}]}], 
    "\[IndentingNewLine]", "]"}]}]}], "\[IndentingNewLine]", 
 RowBox[{
  RowBox[{"atr", "[", 
   RowBox[{"n_", ",", "\"\<No Branches\>\""}], "]"}], ":=", 
  SuperscriptBox[
   RowBox[{"Abs", "[", 
    RowBox[{"makeATR", "[", "n", "]"}], "]"}], "2"]}], "\[IndentingNewLine]", 
 RowBox[{
  RowBox[{"atr", "[", "n_", "]"}], ":=", 
  RowBox[{
   RowBox[{"atr", "[", 
    RowBox[{"n", ",", "\"\<No Branches\>\""}], "]"}], "/.", 
   RowBox[{"kzBranches", "[", 
    RowBox[{"n", ",", "\"\<ATR\>\""}], "]"}]}]}]}], "Input",
 InitializationCell->True,
 CellChangeTimes->{{3.804294868622717*^9, 3.8042948743154182`*^9}, {
  3.804294916661983*^9, 3.804294975025839*^9}, {3.804295014242581*^9, 
  3.80429502634693*^9}, {3.804295163913118*^9, 3.804295217237319*^9}, {
  3.82546133087985*^9, 3.82546140869664*^9}, {3.825511529794475*^9, 
  3.825511533943408*^9}},
 CellLabel->
  "In[133]:=",ExpressionUUID->"3b551da9-c3c6-4441-96bc-715175c7c459"],

Cell[BoxData[{
 RowBox[{"ClearAll", "@", "MultiNonlinearModelFit"}], "\[IndentingNewLine]", 
 RowBox[{
  RowBox[{
   RowBox[{"MultiNonlinearModelFit", "[", "\[IndentingNewLine]", 
    RowBox[{
     RowBox[{"datasets", ":", 
      RowBox[{"{", 
       RowBox[{"__", "?", 
        RowBox[{"(", 
         RowBox[{
          RowBox[{"MatrixQ", "[", 
           RowBox[{"#", ",", "NumericQ"}], "]"}], "&"}], ")"}]}], "}"}]}], 
     "\[IndentingNewLine]", ",", 
     RowBox[{"{", 
      RowBox[{"expressions_List", ",", "constraints_List"}], "}"}], 
     "\[IndentingNewLine]", ",", "fitParams_List", "\[IndentingNewLine]", ",", 
     RowBox[{"{", "independents__Symbol", "}"}], "\[IndentingNewLine]", ",", 
     RowBox[{"opts", ":", 
      RowBox[{"OptionsPattern", "[", "]"}]}]}], "\[IndentingNewLine]", "]"}], 
   "/;", 
   RowBox[{
    RowBox[{"Length", "[", "expressions", "]"}], "===", 
    RowBox[{"Length", "[", "datasets", "]"}]}]}], ":=", 
  RowBox[{"Module", "[", 
   RowBox[{
    RowBox[{"{", "\[IndentingNewLine]", 
     RowBox[{"fitfun", "\[IndentingNewLine]", ",", 
      RowBox[{"numSets", "=", 
       RowBox[{"Length", "[", "expressions", "]"}]}], "\[IndentingNewLine]", 
      ",", 
      RowBox[{"augmentedData", "=", 
       RowBox[{"Catenate", "@", 
        RowBox[{"MapIndexed", "[", 
         RowBox[{
          RowBox[{
           RowBox[{"Join", "[", 
            RowBox[{
             RowBox[{"ConstantArray", "[", 
              RowBox[{
               RowBox[{"N", "[", "#2", "]"}], ",", 
               RowBox[{"Length", "[", "#1", "]"}]}], "]"}], ",", "#1", ",", 
             "2"}], "]"}], "&"}], ",", "datasets"}], "]"}]}]}]}], 
     "\[IndentingNewLine]", "}"}], "\[IndentingNewLine]", ",", 
    RowBox[{
     RowBox[{"fitfun", "=", 
      RowBox[{"With", "[", "\[IndentingNewLine]", 
       RowBox[{
        RowBox[{"{", 
         RowBox[{"conditions", "=", 
          RowBox[{"Map", "[", 
           RowBox[{
            RowBox[{
             RowBox[{"{", 
              RowBox[{
               RowBox[{"\[FormalN]", "\[Equal]", "#"}], ",", 
               RowBox[{"expressions", "[", 
                RowBox[{"[", "#", "]"}], "]"}]}], "}"}], "&"}], ",", 
            RowBox[{"N", "@", 
             RowBox[{"Range", "[", "numSets", "]"}]}]}], "]"}]}], "}"}], 
        "\[IndentingNewLine]", ",", 
        RowBox[{"Which", "@@", 
         RowBox[{"Catenate", "[", "conditions", "]"}]}]}], 
       "\[IndentingNewLine]", "]"}]}], "\[IndentingNewLine]", ";", 
     RowBox[{"NonlinearModelFit", "[", 
      RowBox[{"augmentedData", ",", 
       RowBox[{"If", "[", 
        RowBox[{
         RowBox[{"constraints", "===", 
          RowBox[{"{", "}"}]}], ",", "fitfun", ",", 
         RowBox[{"Prepend", "[", 
          RowBox[{"constraints", ",", "fitfun"}], "]"}]}], "]"}], ",", 
       "fitParams", ",", 
       RowBox[{"{", 
        RowBox[{"\[FormalN]", ",", "independents"}], "}"}], ",", "opts"}], 
      "]"}]}]}], "\[IndentingNewLine]", "]"}]}]}], "Input",
 InitializationCell->True,
 CellLabel->
  "In[138]:=",ExpressionUUID->"aee20c59-f90a-4204-a56d-8f7693132dec"]
}, Closed]],

Cell[CellGroupData[{

Cell["Field functions", "Section",
 CellChangeTimes->{{3.8018396021557713`*^9, 3.801839602558064*^9}, {
  3.802565236727075*^9, 3.802565237591818*^9}, {3.8037464602810097`*^9, 
  3.803746461169256*^9}, {3.8040342243706493`*^9, 
  3.804034225686954*^9}},ExpressionUUID->"45345047-58f4-4afe-8aad-\
0b7c08ecfd99"],

Cell[BoxData[{
 RowBox[{
  RowBox[{"Unprotect", "[", "fields", "]"}], ";", 
  RowBox[{"ClearAll", "[", "fields", "]"}], ";"}], "\[IndentingNewLine]", 
 RowBox[{
  RowBox[{
   RowBox[{"fields", "::", "usage"}], "=", 
   "\"\<The ATR expressions.  First argument is the number of layers.  The \
optional second argument is \\\"No Branches\\\", which evaluates to the ATR \
expression in terms of the kz's.\>\""}], ";"}]}], "Input",
 InitializationCell->True,
 CellChangeTimes->{{3.804294868622717*^9, 3.8042948743154182`*^9}, {
  3.804294916661983*^9, 3.804294975025839*^9}, {3.804295014242581*^9, 
  3.80429502634693*^9}, {3.804295163913118*^9, 3.804295211874607*^9}},
 CellLabel->
  "In[140]:=",ExpressionUUID->"d1468fad-28b7-411b-a8c2-51afea246874"],

Cell[BoxData[{
 RowBox[{
  RowBox[{"makeFieldAmplitudes", "[", 
   RowBox[{"num_", "/;", 
    RowBox[{"num", ">", "2"}]}], "]"}], ":=", 
  RowBox[{
   RowBox[{"makeFieldAmplitudes", "[", "num", "]"}], "=", 
   RowBox[{"Module", "[", 
    RowBox[{
     RowBox[{"{", 
      RowBox[{
      "expr", ",", "eqns", ",", "mRules", ",", "fac", ",", "m", ",", "eqnsSF",
        ",", "ms"}], "}"}], "\[IndentingNewLine]", ",", 
     RowBox[{
      RowBox[{"fac", "=", 
       RowBox[{"8", " ", 
        RowBox[{"Product", "[", 
         RowBox[{
          RowBox[{"kz", "[", "n", "]"}], ",", 
          RowBox[{"{", 
           RowBox[{"n", ",", "1", ",", "num"}], "}"}]}], "]"}], 
        RowBox[{"Product", "[", 
         RowBox[{
          RowBox[{"\[Epsilon]", "[", "n", "]"}], ",", 
          RowBox[{"{", 
           RowBox[{"n", ",", "2", ",", 
            RowBox[{"num", "-", "1"}]}], "}"}]}], "]"}]}]}], 
      "\[IndentingNewLine]", ";", 
      RowBox[{"eqnsSF", "=", 
       RowBox[{"First", "@", 
        RowBox[{"Solve", "[", 
         RowBox[{
          RowBox[{"makeSourceFreeEquations", "[", 
           RowBox[{"num", ",", "\"\<Disp\>\""}], "]"}], ",", 
          RowBox[{"Cases", "[", 
           RowBox[{
            RowBox[{"makeAmplitudes", "[", 
             RowBox[{"num", ",", "\"\<Disp\>\""}], "]"}], ",", 
            RowBox[{"e", "[", 
             RowBox[{"_", ",", "\"\<z\>\"", ",", "_"}], "]"}]}], "]"}]}], 
         "]"}]}]}], "\[IndentingNewLine]", ";", 
      RowBox[{"eqns", "=", 
       RowBox[{"Transpose", "@", 
        RowBox[{"Partition", "[", 
         RowBox[{
          RowBox[{
           RowBox[{"makeBoundaryConditions", "[", 
            RowBox[{"num", ",", "\"\<Disp\>\""}], "]"}], "/.", "eqnsSF"}], 
          ",", 
          RowBox[{"num", "-", "1"}]}], "]"}]}]}], "\[IndentingNewLine]", ";", 
      RowBox[{"eqns", "=", "eqns"}], "\[IndentingNewLine]", ";", 
      RowBox[{
       RowBox[{"mRules", "[", "1", "]"}], "=", 
       RowBox[{
        RowBox[{
         RowBox[{
          RowBox[{"Array", "[", 
           RowBox[{
            RowBox[{"m", "[", "1", "]"}], ",", "2"}], "]"}], "\[Rule]", 
          RowBox[{"{", 
           RowBox[{
            RowBox[{"e", "[", 
             RowBox[{"2", ",", "\"\<x\>\"", ",", "\"\<-\>\""}], "]"}], ",", 
            RowBox[{"e", "[", 
             RowBox[{"2", ",", "\"\<x\>\"", ",", "\"\<+\>\""}], "]"}]}], 
           "}"}]}], "/.", 
         RowBox[{"First", "@", 
          RowBox[{"Solve", "[", 
           RowBox[{
            RowBox[{"eqns", "[", 
             RowBox[{"[", "1", "]"}], "]"}], ",", 
            RowBox[{"{", 
             RowBox[{
              RowBox[{"e", "[", 
               RowBox[{"2", ",", "\"\<x\>\"", ",", "\"\<-\>\""}], "]"}], ",", 
              RowBox[{"e", "[", 
               RowBox[{"2", ",", "\"\<x\>\"", ",", "\"\<+\>\""}], "]"}]}], 
             "}"}]}], "]"}]}]}], "//", "Thread"}]}], "\[IndentingNewLine]", 
      ";", 
      RowBox[{
       RowBox[{"mRules", "[", 
        RowBox[{"num", "-", "1"}], "]"}], "=", 
       RowBox[{
        RowBox[{"MapThread", "[", 
         RowBox[{"Rule", "\[IndentingNewLine]", ",", 
          RowBox[{"{", "\[IndentingNewLine]", 
           RowBox[{
            RowBox[{"Array", "[", 
             RowBox[{
              RowBox[{"m", "[", 
               RowBox[{"num", "-", "1"}], "]"}], ",", 
              RowBox[{"{", 
               RowBox[{"1", ",", "2"}], "}"}]}], "]"}], "\[IndentingNewLine]",
             ",", 
            RowBox[{
             RowBox[{"Last", "@", 
              RowBox[{"CoefficientArrays", "[", "\[IndentingNewLine]", 
               RowBox[{
                RowBox[{"Last", "/@", 
                 RowBox[{"Expand", "@", 
                  RowBox[{"First", "@", 
                   RowBox[{"Solve", "[", 
                    RowBox[{
                    RowBox[{"eqns", "[", 
                    RowBox[{"[", 
                    RowBox[{
                    RowBox[{"num", "-", "1"}], ",", "1"}], "]"}], "]"}], ",", 
                    RowBox[{"{", 
                    RowBox[{"e", "[", 
                    RowBox[{"num", ",", "\"\<x\>\"", ",", "\"\<+\>\""}], 
                    "]"}], "}"}]}], "]"}]}]}]}], "\[IndentingNewLine]", ",", 
                RowBox[{"{", 
                 RowBox[{
                  RowBox[{"e", "[", 
                   RowBox[{
                    RowBox[{"num", "-", "1"}], ",", "\"\<x\>\"", ",", 
                    "\"\<-\>\""}], "]"}], ",", 
                  RowBox[{"e", "[", 
                   RowBox[{
                    RowBox[{"num", "-", "1"}], ",", "\"\<x\>\"", ",", 
                    "\"\<+\>\""}], "]"}]}], "}"}]}], "\[IndentingNewLine]", 
               "]"}]}], "//", "Normal"}]}], "\[IndentingNewLine]", "}"}], 
          "\[IndentingNewLine]", ",", "2"}], "]"}], "//", "Flatten"}]}], 
      "\[IndentingNewLine]", ";", 
      RowBox[{"Do", "[", "\[IndentingNewLine]", 
       RowBox[{
        RowBox[{
         RowBox[{"mRules", "[", "nn", "]"}], "=", 
         RowBox[{
          RowBox[{"MapThread", "[", "\[IndentingNewLine]", 
           RowBox[{"Rule", "\[IndentingNewLine]", ",", 
            RowBox[{"{", "\[IndentingNewLine]", 
             RowBox[{
              RowBox[{"Array", "[", 
               RowBox[{
                RowBox[{"m", "[", "nn", "]"}], ",", 
                RowBox[{"{", 
                 RowBox[{"2", ",", "2"}], "}"}]}], "]"}], 
              "\[IndentingNewLine]", ",", 
              RowBox[{
               RowBox[{"Last", "@", 
                RowBox[{"CoefficientArrays", "[", "\[IndentingNewLine]", 
                 RowBox[{
                  RowBox[{"Last", "/@", 
                   RowBox[{"MapAt", "[", "\[IndentingNewLine]", 
                    RowBox[{"Simplify", "\[IndentingNewLine]", ",", 
                    RowBox[{"Collect", "[", 
                    RowBox[{
                    RowBox[{"First", "@", 
                    RowBox[{"Solve", "[", 
                    RowBox[{
                    RowBox[{"eqns", "[", 
                    RowBox[{"[", "nn", "]"}], "]"}], ",", 
                    RowBox[{"{", 
                    RowBox[{
                    RowBox[{"e", "[", 
                    RowBox[{
                    RowBox[{"nn", "+", "1"}], ",", "\"\<x\>\"", ",", 
                    "\"\<-\>\""}], "]"}], ",", 
                    RowBox[{"e", "[", 
                    RowBox[{
                    RowBox[{"nn", "+", "1"}], ",", "\"\<x\>\"", ",", 
                    "\"\<+\>\""}], "]"}]}], "}"}]}], "]"}]}], ",", 
                    RowBox[{"{", 
                    RowBox[{
                    RowBox[{"e", "[", 
                    RowBox[{"nn", ",", "\"\<x\>\"", ",", "\"\<-\>\""}], "]"}],
                     ",", 
                    RowBox[{"e", "[", 
                    RowBox[{"nn", ",", "\"\<x\>\"", ",", "\"\<+\>\""}], 
                    "]"}]}], "}"}]}], "]"}], "\[IndentingNewLine]", ",", 
                    RowBox[{"{", 
                    RowBox[{"All", ",", "2", ",", "All"}], "}"}]}], 
                    "\[IndentingNewLine]", "]"}]}], "\[IndentingNewLine]", 
                  ",", 
                  RowBox[{"{", 
                   RowBox[{
                    RowBox[{"e", "[", 
                    RowBox[{"nn", ",", "\"\<x\>\"", ",", "\"\<-\>\""}], "]"}],
                     ",", 
                    RowBox[{"e", "[", 
                    RowBox[{"nn", ",", "\"\<x\>\"", ",", "\"\<+\>\""}], 
                    "]"}]}], "}"}]}], "\[IndentingNewLine]", "]"}]}], "//", 
               "Normal"}]}], "\[IndentingNewLine]", "}"}], 
            "\[IndentingNewLine]", ",", "2"}], "]"}], "//", "Flatten"}]}], 
        "\[IndentingNewLine]", ",", 
        RowBox[{"{", 
         RowBox[{"nn", ",", "2", ",", 
          RowBox[{"num", "-", "2"}]}], "}"}]}], "]"}], "\[IndentingNewLine]", 
      ";", 
      RowBox[{
       RowBox[{"mRules", "[", "num", "]"}], "=", 
       RowBox[{"Join", "@@", 
        RowBox[{"Array", "[", 
         RowBox[{"mRules", ",", 
          RowBox[{"num", "-", "1"}]}], "]"}]}]}], "\[IndentingNewLine]", ";", 
      RowBox[{"ms", "=", 
       RowBox[{
        RowBox[{
         RowBox[{
          RowBox[{"Expand", "[", 
           RowBox[{"fac", " ", 
            RowBox[{"FoldList", "[", 
             RowBox[{
              RowBox[{
               RowBox[{"Dot", "[", 
                RowBox[{"#2", ",", "#1"}], "]"}], "&"}], 
              "\[IndentingNewLine]", ",", 
              RowBox[{"Join", "[", 
               RowBox[{
                RowBox[{"{", 
                 RowBox[{"Array", "[", 
                  RowBox[{
                   RowBox[{"m", "[", "1", "]"}], ",", "2"}], "]"}], "}"}], 
                ",", 
                RowBox[{"Table", "[", 
                 RowBox[{
                  RowBox[{"Array", "[", 
                   RowBox[{
                    RowBox[{"m", "[", "nn", "]"}], ",", 
                    RowBox[{"{", 
                    RowBox[{"2", ",", "2"}], "}"}]}], "]"}], ",", 
                  RowBox[{"{", 
                   RowBox[{"nn", ",", "2", ",", 
                    RowBox[{"num", "-", "2"}]}], "}"}]}], "]"}], ",", 
                RowBox[{"{", 
                 RowBox[{"Array", "[", 
                  RowBox[{
                   RowBox[{"m", "[", 
                    RowBox[{"num", "-", "1"}], "]"}], ",", 
                   RowBox[{"{", 
                    RowBox[{"1", ",", "2"}], "}"}]}], "]"}], "}"}]}], "]"}]}],
              "\[IndentingNewLine]", "]"}]}], "]"}], "/.", 
          RowBox[{"mRules", "[", "num", "]"}]}], "//.", 
         RowBox[{"{", 
          RowBox[{
           RowBox[{
            RowBox[{"z", "[", "1", "]"}], "\[Rule]", "0"}], ",", 
           RowBox[{
            RowBox[{"z", "[", 
             RowBox[{"j_", "/;", 
              RowBox[{"j", ">", "1"}]}], "]"}], "\[RuleDelayed]", 
            RowBox[{
             RowBox[{"d", "[", "j", "]"}], "+", 
             RowBox[{"z", "[", 
              RowBox[{"j", "-", "1"}], "]"}]}]}]}], "}"}]}], "/.", 
        RowBox[{
         RowBox[{"Exp", "[", "a_", "]"}], "\[RuleDelayed]", 
         RowBox[{"Exp", "@", 
          RowBox[{"Factor", "@", "a"}]}]}]}]}], "\[IndentingNewLine]", ";", 
      RowBox[{"ms", "=", 
       RowBox[{
        RowBox[{"Thread", "/@", 
         RowBox[{"MapThread", "[", 
          RowBox[{"Rule", ",", 
           RowBox[{"{", 
            RowBox[{
             RowBox[{"Partition", "[", 
              RowBox[{
               RowBox[{"Rest", "@", 
                RowBox[{"Cases", "[", 
                 RowBox[{
                  RowBox[{"makeAmplitudes", "[", 
                   RowBox[{"num", ",", "\"\<Disp\>\""}], "]"}], ",", 
                  RowBox[{"e", "[", 
                   RowBox[{"_", ",", "\"\<x\>\"", ",", "_"}], "]"}]}], 
                 "]"}]}], ",", 
               RowBox[{"UpTo", "[", "2", "]"}]}], "]"}], ",", "ms"}], "}"}]}],
           "]"}]}], "//", "Flatten"}]}], "\[IndentingNewLine]", ";", 
      RowBox[{
       RowBox[{"Append", "[", 
        RowBox[{
         RowBox[{"MapAt", "[", 
          RowBox[{"Distribute", ",", 
           RowBox[{"Join", "[", 
            RowBox[{"ms", ",", 
             RowBox[{"MapAt", "[", 
              RowBox[{
               RowBox[{
                RowBox[{"fac", " ", "#"}], "&"}], ",", 
               RowBox[{"eqnsSF", "/.", "ms"}], ",", 
               RowBox[{"{", 
                RowBox[{"1", ",", "2"}], "}"}]}], "]"}]}], "]"}], ",", 
           RowBox[{"{", 
            RowBox[{"All", ",", "2"}], "}"}]}], "]"}], ",", 
         RowBox[{
          RowBox[{"e", "[", 
           RowBox[{
            RowBox[{"1", "|", "num"}], ",", "_", ",", "\"\<-\>\""}], "]"}], 
          "\[RuleDelayed]", "0"}]}], "]"}], "/.", 
       RowBox[{"{", 
        RowBox[{
         RowBox[{
          RowBox[{"d", "[", "j_", "]"}], "\[RuleDelayed]", 
          RowBox[{"ToExpression", "[", 
           RowBox[{"\"\<dU\>\"", "<>", 
            RowBox[{"ToString", "[", "j", "]"}]}], "]"}]}], ",", 
         RowBox[{
          RowBox[{"\[Epsilon]", "[", "j_", "]"}], "\[RuleDelayed]", 
          RowBox[{"ToExpression", "[", 
           RowBox[{"\"\<\[Epsilon]\>\"", "<>", 
            RowBox[{"ToString", "[", "j", "]"}]}], "]"}]}]}], "}"}]}]}]}], 
    "\[IndentingNewLine]", "]"}]}]}], "\[IndentingNewLine]", 
 RowBox[{
  RowBox[{"ClearAll", "@", "makeFieldFunction"}], 
  ";"}], "\[IndentingNewLine]", 
 RowBox[{
  RowBox[{
   RowBox[{"Options", "@", "makeFieldFunction"}], "=", 
   RowBox[{"Options", "@", "applyDielectricProperties"}]}], 
  ";"}], "\[IndentingNewLine]", 
 RowBox[{
  RowBox[{"makeFieldFunction", "[", 
   RowBox[{
    RowBox[{"pt", ":", 
     RowBox[{"{", 
      RowBox[{
       RowBox[{"kx", "\[Rule]", "_"}], ",", 
       RowBox[{"\[CapitalOmega]", "\[Rule]", "_"}], ",", "___"}], "}"}]}], 
    ",", 
    RowBox[{"opts", ":", 
     RowBox[{"OptionsPattern", "[", "]"}]}]}], "]"}], ":=", 
  RowBox[{
   RowBox[{"makeFieldFunction", "[", 
    RowBox[{"pt", ",", "opts"}], "]"}], "=", 
   RowBox[{"Module", "[", 
    RowBox[{
     RowBox[{"{", "\[IndentingNewLine]", 
      RowBox[{
       RowBox[{"num", "=", 
        RowBox[{"Max", "@", 
         RowBox[{"Cases", "[", 
          RowBox[{"pt", ",", 
           RowBox[{
            RowBox[{"HoldPattern", "[", 
             RowBox[{
              RowBox[{"kz", "[", "n_", "]"}], "\[Rule]", "_"}], "]"}], 
            "\[RuleDelayed]", "n"}]}], "]"}]}]}], "\[IndentingNewLine]", ",", 
       "boundaries", ",", "regions", ",", "amplitudes", ",", "fields"}], 
      "\[IndentingNewLine]", "}"}], "\[IndentingNewLine]", ",", 
     RowBox[{
      RowBox[{"boundaries", "=", 
       RowBox[{"applyDielectricProperties", "[", "\[IndentingNewLine]", 
        RowBox[{
         RowBox[{"Join", "[", 
          RowBox[{
           RowBox[{"{", 
            RowBox[{
             RowBox[{"-", "\[Infinity]"}], ",", "0"}], "}"}], ",", 
           RowBox[{"Accumulate", "@", 
            RowBox[{"Table", "[", 
             RowBox[{
              RowBox[{"Symbol", "@", 
               RowBox[{"StringJoin", "[", 
                RowBox[{"\"\<dU\>\"", ",", 
                 RowBox[{"ToString", "@", "j"}]}], "]"}]}], ",", 
              RowBox[{"{", 
               RowBox[{"j", ",", "2", ",", 
                RowBox[{"num", "-", "1"}]}], "}"}]}], "]"}]}], ",", 
           RowBox[{"{", "\[Infinity]", "}"}]}], "]"}], "\[IndentingNewLine]", 
         ",", "opts"}], "\[IndentingNewLine]", "]"}]}], "\[IndentingNewLine]",
       ";", 
      RowBox[{"regions", "=", 
       RowBox[{
        RowBox[{
         RowBox[{
          RowBox[{"#1", "\[LessEqual]", "z", "<", "#2"}], "&"}], "@@@", 
         RowBox[{"Partition", "[", 
          RowBox[{"boundaries", ",", "2", ",", "1"}], "]"}]}], "//", "N"}]}], 
      "\[IndentingNewLine]", ";", 
      RowBox[{"amplitudes", "=", 
       RowBox[{
        RowBox[{"applyDielectricProperties", "[", 
         RowBox[{
          RowBox[{"makeFieldAmplitudes", "[", "num", "]"}], ",", "opts"}], 
         "]"}], "/.", "pt"}]}], "\[IndentingNewLine]", ";", 
      RowBox[{"fields", "=", 
       RowBox[{"Simplify", "[", 
        RowBox[{
         RowBox[{
          RowBox[{
           SuperscriptBox[
            RowBox[{"Abs", "[", 
             RowBox[{
              RowBox[{"First", "/@", 
               FractionBox[
                RowBox[{"Array", "[", 
                 RowBox[{"eField", ",", "num"}], "]"}], 
                RowBox[{"e", "[", 
                 RowBox[{"1", ",", "\"\<x\>\"", ",", "\"\<+\>\""}], "]"}]]}], 
              "/.", "amplitudes"}], "]"}], "2"], "/.", "pt"}], "/.", 
          RowBox[{"x", "\[Rule]", "0"}]}], ",", 
         RowBox[{"{", 
          RowBox[{"z", "\[Element]", "Reals"}], "}"}]}], "]"}]}], 
      "\[IndentingNewLine]", ";", 
      RowBox[{
       RowBox[{"fields", "[", 
        RowBox[{"[", 
         RowBox[{"2", ";;"}], "]"}], "]"}], "=", 
       FractionBox[
        RowBox[{"fields", "[", 
         RowBox[{"[", 
          RowBox[{"2", ";;"}], "]"}], "]"}], 
        RowBox[{
         RowBox[{"fields", "[", 
          RowBox[{"[", "2", "]"}], "]"}], "/.", 
         RowBox[{"z", "\[Rule]", "0"}]}]]}], "\[IndentingNewLine]", ";", 
      RowBox[{"ComplexExpand", "@", 
       RowBox[{"Piecewise", "[", 
        RowBox[{"Transpose", "@", 
         RowBox[{"{", 
          RowBox[{"fields", ",", "regions"}], "}"}]}], "]"}]}]}]}], 
    "\[IndentingNewLine]", "]"}]}]}], "\[IndentingNewLine]", 
 RowBox[{
  RowBox[{"ClearAll", "@", "makeFieldPlot"}], ";"}], "\[IndentingNewLine]", 
 RowBox[{
  RowBox[{
   RowBox[{"Options", "@", "makeFieldPlot"}], "=", 
   RowBox[{"Options", "@", "applyDielectricProperties"}]}], 
  ";"}], "\[IndentingNewLine]", 
 RowBox[{
  RowBox[{"makeFieldPlot", "[", 
   RowBox[{
    RowBox[{"pt", ":", 
     RowBox[{"{", 
      RowBox[{
       RowBox[{"kx", "\[Rule]", "_"}], ",", 
       RowBox[{"\[CapitalOmega]", "\[Rule]", "_"}], ",", "___"}], "}"}]}], 
    ",", 
    RowBox[{"options", ":", 
     RowBox[{"OptionsPattern", "[", "]"}]}]}], "]"}], ":=", 
  RowBox[{"Module", "[", "\[IndentingNewLine]", 
   RowBox[{
    RowBox[{"{", 
     RowBox[{
      RowBox[{"plotOpts", "=", 
       RowBox[{"Sequence", "@@", 
        RowBox[{"FilterRules", "[", 
         RowBox[{
          RowBox[{"{", "options", "}"}], ",", 
          RowBox[{"Options", "@", "Plot"}]}], "]"}]}]}], 
      "\[IndentingNewLine]", ",", 
      RowBox[{"opts", "=", 
       RowBox[{"Sequence", "@@", 
        RowBox[{"FilterRules", "[", 
         RowBox[{
          RowBox[{"{", "options", "}"}], ",", 
          RowBox[{"Options", "@", "applyDielectricProperties"}]}], "]"}]}]}], 
      "\[IndentingNewLine]", ",", "fieldFunction", "\[IndentingNewLine]", ",", 
      RowBox[{"num", "=", 
       RowBox[{"Max", "@", 
        RowBox[{"Cases", "[", 
         RowBox[{"pt", ",", 
          RowBox[{
           RowBox[{"HoldPattern", "[", 
            RowBox[{
             RowBox[{"kz", "[", "n_", "]"}], "\[Rule]", "_"}], "]"}], 
           "\[RuleDelayed]", "n"}]}], "]"}]}]}], "\[IndentingNewLine]", ",", 
      "boundaries", ",", "regions"}], "}"}], "\[IndentingNewLine]", ",", 
    RowBox[{
     RowBox[{"fieldFunction", "=", 
      RowBox[{"makeFieldFunction", "[", 
       RowBox[{"pt", ",", "opts"}], "]"}]}], "\[IndentingNewLine]", ";", 
     RowBox[{"boundaries", "=", 
      RowBox[{"applyDielectricProperties", "[", "\[IndentingNewLine]", 
       RowBox[{
        RowBox[{"Join", "[", 
         RowBox[{
          RowBox[{"{", 
           RowBox[{
            RowBox[{"-", "\[Infinity]"}], ",", "0"}], "}"}], ",", 
          RowBox[{"Accumulate", "@", 
           RowBox[{"Table", "[", 
            RowBox[{
             RowBox[{"Symbol", "@", 
              RowBox[{"StringJoin", "[", 
               RowBox[{"\"\<dU\>\"", ",", 
                RowBox[{"ToString", "@", "j"}]}], "]"}]}], ",", 
             RowBox[{"{", 
              RowBox[{"j", ",", "2", ",", 
               RowBox[{"num", "-", "1"}]}], "}"}]}], "]"}]}], ",", 
          RowBox[{"{", "\[Infinity]", "}"}]}], "]"}], "\[IndentingNewLine]", 
        ",", 
        RowBox[{"Evaluate", "@", "opts"}]}], "\[IndentingNewLine]", "]"}]}], 
     "\[IndentingNewLine]", ";", 
     RowBox[{"regions", "=", 
      RowBox[{
       RowBox[{
        RowBox[{"#1", "<", "z", "<", "#2"}], "&"}], "@@@", 
       RowBox[{"Partition", "[", 
        RowBox[{"boundaries", ",", "2", ",", "1"}], "]"}]}]}], 
     "\[IndentingNewLine]", ";", 
     RowBox[{"Plot", "[", 
      RowBox[{
       RowBox[{"Evaluate", "@", "fieldFunction"}], "\[IndentingNewLine]", ",", 
       RowBox[{"{", 
        RowBox[{"z", ",", 
         RowBox[{"-", "2"}], ",", 
         RowBox[{"2", "+", 
          RowBox[{"boundaries", "[", 
           RowBox[{"[", 
            RowBox[{"-", "2"}], "]"}], "]"}]}]}], "}"}], 
       "\[IndentingNewLine]", ",", 
       RowBox[{"GridLines", "\[Rule]", 
        RowBox[{"{", 
         RowBox[{
          RowBox[{"boundaries", "[", 
           RowBox[{"[", 
            RowBox[{"2", ";;", 
             RowBox[{"-", "2"}]}], "]"}], "]"}], ",", 
          RowBox[{"{", "0", "}"}]}], "}"}]}], "\[IndentingNewLine]", ",", 
       RowBox[{"Evaluate", "@", "plotOpts"}]}], "\[IndentingNewLine]", 
      "]"}]}]}], "\[IndentingNewLine]", "]"}]}]}], "Input",
 InitializationCell->True,
 CellChangeTimes->{{3.817171529272197*^9, 3.817171531386674*^9}, {
  3.81717165886084*^9, 3.817171666318609*^9}, {3.817208825389358*^9, 
  3.8172088292775593`*^9}, {3.8172132745561037`*^9, 3.817213275077169*^9}, {
  3.8182484451282*^9, 3.8182484872924223`*^9}, {3.8182533705206327`*^9, 
  3.818253371166959*^9}, {3.820070199001779*^9, 3.820070203162841*^9}, {
  3.820104820380576*^9, 3.820104845080019*^9}, {3.820104876237064*^9, 
  3.82010493834757*^9}, {3.820105138085472*^9, 3.820105155440855*^9}, {
  3.8201053572774773`*^9, 3.8201053619446497`*^9}, {3.8201054571676807`*^9, 
  3.820105457469227*^9}, {3.820105687860429*^9, 3.820105687981361*^9}, {
  3.820105815683682*^9, 3.820105816118925*^9}},
 CellLabel->
  "In[142]:=",ExpressionUUID->"c976da73-72a6-4581-8319-6fa258c676d2"]
}, Closed]]
}, Closed]],

Cell[CellGroupData[{

Cell["Device specific data and functions", "Chapter",
 CellChangeTimes->{{3.8026925151403227`*^9, 3.8026925161234407`*^9}, {
  3.802693834093906*^9, 3.8026938365452538`*^9}, {3.803738506621736*^9, 
  3.803738511819933*^9}, {3.80373908718015*^9, 3.803739087910327*^9}, {
  3.8040342467118063`*^9, 3.8040342478031*^9}, {3.873993820670396*^9, 
  3.873993826984066*^9}},ExpressionUUID->"ef85c44e-912a-4554-8828-\
c2681a90b529"],

Cell[CellGroupData[{

Cell["Data", "Section",
 CellChangeTimes->{{3.8042092921573687`*^9, 3.8042092924944773`*^9}, {
   3.834233405789781*^9, 3.83423340794925*^9}, 
   3.873993377727436*^9},ExpressionUUID->"24b9be7b-6aa1-4596-8d5a-\
b7e344eae3cd"],

Cell[CellGroupData[{

Cell["Data", "Subsection",
 CellChangeTimes->{{3.830099995206354*^9, 3.83009999873857*^9}, {
  3.873993981850751*^9, 
  3.873993982175578*^9}},ExpressionUUID->"4e455788-2e59-41ef-88d7-\
96ef65504e31"],

Cell[BoxData[{
 RowBox[{
  RowBox[{"wavelengths", "=", 
   RowBox[{"Range", "[", 
    RowBox[{"488", ",", "640"}], "]"}]}], ";"}], "\[IndentingNewLine]", 
 RowBox[{
  RowBox[{"angles", "=", 
   RowBox[{"Range", "[", 
    RowBox[{"50", ",", "61", ",", "1"}], "]"}]}], ";"}]}], "Input",
 InitializationCell->True,
 CellChangeTimes->{{3.80403637751516*^9, 3.804036398009521*^9}, {
   3.804036435276166*^9, 3.8040364519663754`*^9}, {3.8040364892725983`*^9, 
   3.8040365130878696`*^9}, {3.8040365659294977`*^9, 3.804036566568576*^9}, {
   3.804343163683938*^9, 3.8043431752840366`*^9}, {3.804701104041774*^9, 
   3.8047011385376463`*^9}, 3.804701395102894*^9, {3.8047015092053113`*^9, 
   3.804701510021966*^9}, {3.804701545834823*^9, 3.8047016123275843`*^9}, {
   3.8047016490625715`*^9, 3.80470168391361*^9}, {3.804701727425996*^9, 
   3.8047017275529222`*^9}, {3.804701760776096*^9, 3.804701763713363*^9}, 
   3.804701805208605*^9, {3.804701878589364*^9, 3.804701939005771*^9}, {
   3.8047019816715837`*^9, 3.8047020033858023`*^9}, {3.8047020478193407`*^9, 
   3.804702093326136*^9}, {3.8047022755650516`*^9, 3.8047023650525317`*^9}, {
   3.8047024721076717`*^9, 3.804702489244834*^9}, {3.804702537412427*^9, 
   3.8047025618691015`*^9}, {3.804702720842552*^9, 3.80470282795698*^9}, {
   3.804702866428603*^9, 3.8047030000048227`*^9}, {3.804703131480861*^9, 
   3.8047032493938103`*^9}, {3.8047032891116905`*^9, 3.80470331222789*^9}, 
   3.804703359005288*^9, {3.804703477163783*^9, 3.8047035408352675`*^9}, {
   3.8047036521010704`*^9, 3.8047036929463625`*^9}, {3.8047037310726366`*^9, 
   3.804703789615859*^9}, {3.8047039142409353`*^9, 3.8047039589557085`*^9}, {
   3.804704006849724*^9, 3.804704026833577*^9}, {3.804704074997075*^9, 
   3.804704081278573*^9}, 3.8049417141879344`*^9, {3.8051290848641777`*^9, 
   3.805129088209276*^9}, {3.805129226901373*^9, 3.8051292269614153`*^9}, {
   3.8051296214987803`*^9, 3.805129633586362*^9}, {3.805132035928999*^9, 
   3.805132056890424*^9}, {3.805132136975346*^9, 3.8051321370492125`*^9}, {
   3.805132237994361*^9, 3.805132252946061*^9}, {3.805459196096551*^9, 
   3.8054592018878784`*^9}, {3.8060750610220757`*^9, 3.806075067596778*^9}, {
   3.8060821211420507`*^9, 3.806082122156596*^9}, {3.8060829093941736`*^9, 
   3.8060829104006233`*^9}, {3.806083640011304*^9, 3.8060836426733527`*^9}, {
   3.806085501525487*^9, 3.8060855037162437`*^9}, {3.806085723618414*^9, 
   3.806085740673563*^9}, {3.8061852409709373`*^9, 3.8061852473924065`*^9}, 
   3.8061853092806454`*^9, {3.8065156987545104`*^9, 3.8065156988205004`*^9}, {
   3.8164595933829265`*^9, 3.8164595962993293`*^9}, {3.816459688990092*^9, 
   3.816459689046215*^9}, {3.8164598610426445`*^9, 3.816459867114018*^9}, {
   3.8164599138763695`*^9, 3.81645991395255*^9}, {3.820606859408224*^9, 
   3.8206068661433396`*^9}, {3.824568196729372*^9, 3.824568199772852*^9}, {
   3.8330466946924624`*^9, 3.833046699817705*^9}, 3.873993281095922*^9},
 CellLabel->"In[76]:=",ExpressionUUID->"7c67ffb2-596a-4f3e-bca9-cab41e773afa"],

Cell[BoxData[
 RowBox[{
  RowBox[{
   RowBox[{"data", "[", "\"\<35-80-35_PIM2MIMDATA\>\"", "]"}], "=", 
   RowBox[{"{", 
    RowBox[{
     RowBox[{"{", 
      RowBox[{
       RowBox[{"{", 
        RowBox[{"50", ",", "488", ",", "0.5109468899`"}], "}"}], ",", 
       RowBox[{"{", 
        RowBox[{"50", ",", "489", ",", "0.5129107187`"}], "}"}], ",", 
       RowBox[{"{", 
        RowBox[{"50", ",", "490", ",", "0.5135451774`"}], "}"}], ",", 
       RowBox[{"{", 
        RowBox[{"50", ",", "491", ",", "0.5109404675`"}], "}"}], ",", 
       RowBox[{"{", 
        RowBox[{"50", ",", "492", ",", "0.5102672758`"}], "}"}], ",", 
       RowBox[{"{", 
        RowBox[{"50", ",", "493", ",", "0.5078881007`"}], "}"}], ",", 
       RowBox[{"{", 
        RowBox[{"50", ",", "494", ",", "0.5053760366`"}], "}"}], ",", 
       RowBox[{"{", 
        RowBox[{"50", ",", "495", ",", "0.4971195584`"}], "}"}], ",", 
       RowBox[{"{", 
        RowBox[{"50", ",", "496", ",", "0.5038137767`"}], "}"}], ",", 
       RowBox[{"{", 
        RowBox[{"50", ",", "497", ",", "0.4946073943`"}], "}"}], ",", 
       RowBox[{"{", 
        RowBox[{"50", ",", "498", ",", "0.5010133401`"}], "}"}], ",", 
       RowBox[{"{", 
        RowBox[{"50", ",", "499", ",", "0.5137561678`"}], "}"}], ",", 
       RowBox[{"{", 
        RowBox[{"50", ",", "500", ",", "0.4975706861`"}], "}"}], ",", 
       RowBox[{"{", 
        RowBox[{"50", ",", "501", ",", "0.4955101974`"}], "}"}], ",", 
       RowBox[{"{", 
        RowBox[{"50", ",", "502", ",", "0.482784537`"}], "}"}], ",", 
       RowBox[{"{", 
        RowBox[{"50", ",", "503", ",", "0.4889873118`"}], "}"}], ",", 
       RowBox[{"{", 
        RowBox[{"50", ",", "504", ",", "0.47816413`"}], "}"}], ",", 
       RowBox[{"{", 
        RowBox[{"50", ",", "505", ",", "0.4853196351`"}], "}"}], ",", 
       RowBox[{"{", 
        RowBox[{"50", ",", "506", ",", "0.47386071`"}], "}"}], ",", 
       RowBox[{"{", 
        RowBox[{"50", ",", "507", ",", "0.47582376`"}], "}"}], ",", 
       RowBox[{"{", 
        RowBox[{"50", ",", "508", ",", "0.476963463`"}], "}"}], ",", 
       RowBox[{"{", 
        RowBox[{"50", ",", "509", ",", "0.4606700202`"}], "}"}], ",", 
       RowBox[{"{", 
        RowBox[{"50", ",", "510", ",", "0.46482438`"}], "}"}], ",", 
       RowBox[{"{", 
        RowBox[{"50", ",", "511", ",", "0.4638449389`"}], "}"}], ",", 
       RowBox[{"{", 
        RowBox[{"50", ",", "512", ",", "0.4577030339`"}], "}"}], ",", 
       RowBox[{"{", 
        RowBox[{"50", ",", "513", ",", "0.4524021079`"}], "}"}], ",", 
       RowBox[{"{", 
        RowBox[{"50", ",", "514", ",", "0.4493103605`"}], "}"}], ",", 
       RowBox[{"{", 
        RowBox[{"50", ",", "515", ",", "0.4445909071`"}], "}"}], ",", 
       RowBox[{"{", 
        RowBox[{"50", ",", "516", ",", "0.4355810748`"}], "}"}], ",", 
       RowBox[{"{", 
        RowBox[{"50", ",", "517", ",", "0.4356877348`"}], "}"}], ",", 
       RowBox[{"{", 
        RowBox[{"50", ",", "518", ",", "0.4295702135`"}], "}"}], ",", 
       RowBox[{"{", 
        RowBox[{"50", ",", "519", ",", "0.4239174341`"}], "}"}], ",", 
       RowBox[{"{", 
        RowBox[{"50", ",", "520", ",", "0.4186927468`"}], "}"}], ",", 
       RowBox[{"{", 
        RowBox[{"50", ",", "521", ",", "0.4171046348`"}], "}"}], ",", 
       RowBox[{"{", 
        RowBox[{"50", ",", "522", ",", "0.4117033296`"}], "}"}], ",", 
       RowBox[{"{", 
        RowBox[{"50", ",", "523", ",", "0.405977281`"}], "}"}], ",", 
       RowBox[{"{", 
        RowBox[{"50", ",", "524", ",", "0.4006310454`"}], "}"}], ",", 
       RowBox[{"{", 
        RowBox[{"50", ",", "525", ",", "0.3958497706`"}], "}"}], ",", 
       RowBox[{"{", 
        RowBox[{"50", ",", "526", ",", "0.3873016135`"}], "}"}], ",", 
       RowBox[{"{", 
        RowBox[{"50", ",", "527", ",", "0.3796715074`"}], "}"}], ",", 
       RowBox[{"{", 
        RowBox[{"50", ",", "528", ",", "0.3783808924`"}], "}"}], ",", 
       RowBox[{"{", 
        RowBox[{"50", ",", "529", ",", "0.3724391245`"}], "}"}], ",", 
       RowBox[{"{", 
        RowBox[{"50", ",", "530", ",", "0.3667644104`"}], "}"}], ",", 
       RowBox[{"{", 
        RowBox[{"50", ",", "531", ",", "0.3555762149`"}], "}"}], ",", 
       RowBox[{"{", 
        RowBox[{"50", ",", "532", ",", "0.3535941802`"}], "}"}], ",", 
       RowBox[{"{", 
        RowBox[{"50", ",", "533", ",", "0.3480748532`"}], "}"}], ",", 
       RowBox[{"{", 
        RowBox[{"50", ",", "534", ",", "0.3388738455`"}], "}"}], ",", 
       RowBox[{"{", 
        RowBox[{"50", ",", "535", ",", "0.3371394379`"}], "}"}], ",", 
       RowBox[{"{", 
        RowBox[{"50", ",", "536", ",", "0.3283711316`"}], "}"}], ",", 
       RowBox[{"{", 
        RowBox[{"50", ",", "537", ",", "0.3231794567`"}], "}"}], ",", 
       RowBox[{"{", 
        RowBox[{"50", ",", "538", ",", "0.3161567632`"}], "}"}], ",", 
       RowBox[{"{", 
        RowBox[{"50", ",", "539", ",", "0.3104650502`"}], "}"}], ",", 
       RowBox[{"{", 
        RowBox[{"50", ",", "540", ",", "0.3032701161`"}], "}"}], ",", 
       RowBox[{"{", 
        RowBox[{"50", ",", "541", ",", "0.2972728471`"}], "}"}], ",", 
       RowBox[{"{", 
        RowBox[{"50", ",", "542", ",", "0.2916748173`"}], "}"}], ",", 
       RowBox[{"{", 
        RowBox[{"50", ",", "543", ",", "0.2783274373`"}], "}"}], ",", 
       RowBox[{"{", 
        RowBox[{"50", ",", "544", ",", "0.272813078`"}], "}"}], ",", 
       RowBox[{"{", 
        RowBox[{"50", ",", "545", ",", "0.2687517732`"}], "}"}], ",", 
       RowBox[{"{", 
        RowBox[{"50", ",", "546", ",", "0.2626324269`"}], "}"}], ",", 
       RowBox[{"{", 
        RowBox[{"50", ",", "547", ",", "0.2557857951`"}], "}"}], ",", 
       RowBox[{"{", 
        RowBox[{"50", ",", "548", ",", "0.2495729744`"}], "}"}], ",", 
       RowBox[{"{", 
        RowBox[{"50", ",", "549", ",", "0.2427011687`"}], "}"}], ",", 
       RowBox[{"{", 
        RowBox[{"50", ",", "550", ",", "0.2366848105`"}], "}"}], ",", 
       RowBox[{"{", 
        RowBox[{"50", ",", "551", ",", "0.2300007931`"}], "}"}], ",", 
       RowBox[{"{", 
        RowBox[{"50", ",", "552", ",", "0.2223040125`"}], "}"}], ",", 
       RowBox[{"{", 
        RowBox[{"50", ",", "553", ",", "0.2128583058`"}], "}"}], ",", 
       RowBox[{"{", 
        RowBox[{"50", ",", "554", ",", "0.2081315048`"}], "}"}], ",", 
       RowBox[{"{", 
        RowBox[{"50", ",", "555", ",", "0.2018203046`"}], "}"}], ",", 
       RowBox[{"{", 
        RowBox[{"50", ",", "556", ",", "0.1946112966`"}], "}"}], ",", 
       RowBox[{"{", 
        RowBox[{"50", ",", "557", ",", "0.1869506372`"}], "}"}], ",", 
       RowBox[{"{", 
        RowBox[{"50", ",", "558", ",", "0.179666308`"}], "}"}], ",", 
       RowBox[{"{", 
        RowBox[{"50", ",", "559", ",", "0.1735416597`"}], "}"}], ",", 
       RowBox[{"{", 
        RowBox[{"50", ",", "560", ",", "0.166399761`"}], "}"}], ",", 
       RowBox[{"{", 
        RowBox[{"50", ",", "561", ",", "0.1611578919`"}], "}"}], ",", 
       RowBox[{"{", 
        RowBox[{"50", ",", "562", ",", "0.1534116457`"}], "}"}], ",", 
       RowBox[{"{", 
        RowBox[{"50", ",", "563", ",", "0.1476471467`"}], "}"}], ",", 
       RowBox[{"{", 
        RowBox[{"50", ",", "564", ",", "0.1413741287`"}], "}"}], ",", 
       RowBox[{"{", 
        RowBox[{"50", ",", "565", ",", "0.1375376906`"}], "}"}], ",", 
       RowBox[{"{", 
        RowBox[{"50", ",", "566", ",", "0.135761305`"}], "}"}], ",", 
       RowBox[{"{", 
        RowBox[{"50", ",", "567", ",", "0.1323940313`"}], "}"}], ",", 
       RowBox[{"{", 
        RowBox[{"50", ",", "568", ",", "0.1265249289`"}], "}"}], ",", 
       RowBox[{"{", 
        RowBox[{"50", ",", "569", ",", "0.1145256358`"}], "}"}], ",", 
       RowBox[{"{", 
        RowBox[{"50", ",", "570", ",", "0.1080447802`"}], "}"}], ",", 
       RowBox[{"{", 
        RowBox[{"50", ",", "571", ",", "0.1022071857`"}], "}"}], ",", 
       RowBox[{"{", 
        RowBox[{"50", ",", "572", ",", "0.09939892`"}], "}"}], ",", 
       RowBox[{"{", 
        RowBox[{"50", ",", "573", ",", "0.0933783497`"}], "}"}], ",", 
       RowBox[{"{", 
        RowBox[{"50", ",", "574", ",", "0.0911384263`"}], "}"}], ",", 
       RowBox[{"{", 
        RowBox[{"50", ",", "575", ",", "0.0867143832`"}], "}"}], ",", 
       RowBox[{"{", 
        RowBox[{"50", ",", "576", ",", "0.0840140834`"}], "}"}], ",", 
       RowBox[{"{", 
        RowBox[{"50", ",", "577", ",", "0.0771535059`"}], "}"}], ",", 
       RowBox[{"{", 
        RowBox[{"50", ",", "578", ",", "0.0730723912`"}], "}"}], ",", 
       RowBox[{"{", 
        RowBox[{"50", ",", "579", ",", "0.0706856544`"}], "}"}], ",", 
       RowBox[{"{", 
        RowBox[{"50", ",", "580", ",", "0.0675613201`"}], "}"}], ",", 
       RowBox[{"{", 
        RowBox[{"50", ",", "581", ",", "0.0641243693`"}], "}"}], ",", 
       RowBox[{"{", 
        RowBox[{"50", ",", "582", ",", "0.0640387765`"}], "}"}], ",", 
       RowBox[{"{", 
        RowBox[{"50", ",", "583", ",", "0.0608598112`"}], "}"}], ",", 
       RowBox[{"{", 
        RowBox[{"50", ",", "584", ",", "0.0576490164`"}], "}"}], ",", 
       RowBox[{"{", 
        RowBox[{"50", ",", "585", ",", "0.0558687259`"}], "}"}], ",", 
       RowBox[{"{", 
        RowBox[{"50", ",", "586", ",", "0.0563135298`"}], "}"}], ",", 
       RowBox[{"{", 
        RowBox[{"50", ",", "587", ",", "0.0555338987`"}], "}"}], ",", 
       RowBox[{"{", 
        RowBox[{"50", ",", "588", ",", "0.0560392787`"}], "}"}], ",", 
       RowBox[{"{", 
        RowBox[{"50", ",", "589", ",", "0.0563743411`"}], "}"}], ",", 
       RowBox[{"{", 
        RowBox[{"50", ",", "590", ",", "0.0574022051`"}], "}"}], ",", 
       RowBox[{"{", 
        RowBox[{"50", ",", "591", ",", "0.0589405725`"}], "}"}], ",", 
       RowBox[{"{", 
        RowBox[{"50", ",", "592", ",", "0.0627503692`"}], "}"}], ",", 
       RowBox[{"{", 
        RowBox[{"50", ",", "593", ",", "0.065767413`"}], "}"}], ",", 
       RowBox[{"{", 
        RowBox[{"50", ",", "594", ",", "0.0681346731`"}], "}"}], ",", 
       RowBox[{"{", 
        RowBox[{"50", ",", "595", ",", "0.0708981581`"}], "}"}], ",", 
       RowBox[{"{", 
        RowBox[{"50", ",", "596", ",", "0.0771017436`"}], "}"}], ",", 
       RowBox[{"{", 
        RowBox[{"50", ",", "597", ",", "0.0814963245`"}], "}"}], ",", 
       RowBox[{"{", 
        RowBox[{"50", ",", "598", ",", "0.0864550301`"}], "}"}], ",", 
       RowBox[{"{", 
        RowBox[{"50", ",", "599", ",", "0.0916285873`"}], "}"}], ",", 
       RowBox[{"{", 
        RowBox[{"50", ",", "600", ",", "0.097054753`"}], "}"}], ",", 
       RowBox[{"{", 
        RowBox[{"50", ",", "601", ",", "0.1036341515`"}], "}"}], ",", 
       RowBox[{"{", 
        RowBox[{"50", ",", "602", ",", "0.1113038769`"}], "}"}], ",", 
       RowBox[{"{", 
        RowBox[{"50", ",", "603", ",", "0.1167527353`"}], "}"}], ",", 
       RowBox[{"{", 
        RowBox[{"50", ",", "604", ",", "0.124968329`"}], "}"}], ",", 
       RowBox[{"{", 
        RowBox[{"50", ",", "605", ",", "0.1329093339`"}], "}"}], ",", 
       RowBox[{"{", 
        RowBox[{"50", ",", "606", ",", "0.1424438877`"}], "}"}], ",", 
       RowBox[{"{", 
        RowBox[{"50", ",", "607", ",", "0.1490579288`"}], "}"}], ",", 
       RowBox[{"{", 
        RowBox[{"50", ",", "608", ",", "0.1595695465`"}], "}"}], ",", 
       RowBox[{"{", 
        RowBox[{"50", ",", "609", ",", "0.1697562001`"}], "}"}], ",", 
       RowBox[{"{", 
        RowBox[{"50", ",", "610", ",", "0.1787426125`"}], "}"}], ",", 
       RowBox[{"{", 
        RowBox[{"50", ",", "611", ",", "0.1885144164`"}], "}"}], ",", 
       RowBox[{"{", 
        RowBox[{"50", ",", "612", ",", "0.1964824322`"}], "}"}], ",", 
       RowBox[{"{", 
        RowBox[{"50", ",", "613", ",", "0.207491331`"}], "}"}], ",", 
       RowBox[{"{", 
        RowBox[{"50", ",", "614", ",", "0.2166780455`"}], "}"}], ",", 
       RowBox[{"{", 
        RowBox[{"50", ",", "615", ",", "0.2260727681`"}], "}"}], ",", 
       RowBox[{"{", 
        RowBox[{"50", ",", "616", ",", "0.2362262274`"}], "}"}], ",", 
       RowBox[{"{", 
        RowBox[{"50", ",", "617", ",", "0.2465740847`"}], "}"}], ",", 
       RowBox[{"{", 
        RowBox[{"50", ",", "618", ",", "0.2589508251`"}], "}"}], ",", 
       RowBox[{"{", 
        RowBox[{"50", ",", "619", ",", "0.267380229`"}], "}"}], ",", 
       RowBox[{"{", 
        RowBox[{"50", ",", "620", ",", "0.274606733`"}], "}"}], ",", 
       RowBox[{"{", 
        RowBox[{"50", ",", "621", ",", "0.2827292285`"}], "}"}], ",", 
       RowBox[{"{", 
        RowBox[{"50", ",", "622", ",", "0.2969674499`"}], "}"}], ",", 
       RowBox[{"{", 
        RowBox[{"50", ",", "623", ",", "0.3068163725`"}], "}"}], ",", 
       RowBox[{"{", 
        RowBox[{"50", ",", "624", ",", "0.3146636298`"}], "}"}], ",", 
       RowBox[{"{", 
        RowBox[{"50", ",", "625", ",", "0.3241950912`"}], "}"}], ",", 
       RowBox[{"{", 
        RowBox[{"50", ",", "626", ",", "0.3345043364`"}], "}"}], ",", 
       RowBox[{"{", 
        RowBox[{"50", ",", "627", ",", "0.3427935579`"}], "}"}], ",", 
       RowBox[{"{", 
        RowBox[{"50", ",", "628", ",", "0.3490272263`"}], "}"}], ",", 
       RowBox[{"{", 
        RowBox[{"50", ",", "629", ",", "0.3590265054`"}], "}"}], ",", 
       RowBox[{"{", 
        RowBox[{"50", ",", "630", ",", "0.3676257428`"}], "}"}], ",", 
       RowBox[{"{", 
        RowBox[{"50", ",", "631", ",", "0.3753706017`"}], "}"}], ",", 
       RowBox[{"{", 
        RowBox[{"50", ",", "632", ",", "0.3836022193`"}], "}"}], ",", 
       RowBox[{"{", 
        RowBox[{"50", ",", "633", ",", "0.391179255`"}], "}"}], ",", 
       RowBox[{"{", 
        RowBox[{"50", ",", "634", ",", "0.3977219781`"}], "}"}], ",", 
       RowBox[{"{", 
        RowBox[{"50", ",", "635", ",", "0.4050294341`"}], "}"}], ",", 
       RowBox[{"{", 
        RowBox[{"50", ",", "636", ",", "0.4113944943`"}], "}"}], ",", 
       RowBox[{"{", 
        RowBox[{"50", ",", "637", ",", "0.4171735266`"}], "}"}], ",", 
       RowBox[{"{", 
        RowBox[{"50", ",", "638", ",", "0.4235821776`"}], "}"}], ",", 
       RowBox[{"{", 
        RowBox[{"50", ",", "639", ",", "0.4270322661`"}], "}"}], ",", 
       RowBox[{"{", 
        RowBox[{"50", ",", "640", ",", "0.4335357449`"}], "}"}]}], "}"}], ",", 
     RowBox[{"{", 
      RowBox[{
       RowBox[{"{", 
        RowBox[{"51", ",", "488", ",", "0.5458102739`"}], "}"}], ",", 
       RowBox[{"{", 
        RowBox[{"51", ",", "489", ",", "0.4703153511`"}], "}"}], ",", 
       RowBox[{"{", 
        RowBox[{"51", ",", "490", ",", "0.552014716`"}], "}"}], ",", 
       RowBox[{"{", 
        RowBox[{"51", ",", "491", ",", "0.5623204998`"}], "}"}], ",", 
       RowBox[{"{", 
        RowBox[{"51", ",", "492", ",", "0.5616814731`"}], "}"}], ",", 
       RowBox[{"{", 
        RowBox[{"51", ",", "493", ",", "0.5536103147`"}], "}"}], ",", 
       RowBox[{"{", 
        RowBox[{"51", ",", "494", ",", "0.5532620978`"}], "}"}], ",", 
       RowBox[{"{", 
        RowBox[{"51", ",", "495", ",", "0.5363611817`"}], "}"}], ",", 
       RowBox[{"{", 
        RowBox[{"51", ",", "496", ",", "0.5456453885`"}], "}"}], ",", 
       RowBox[{"{", 
        RowBox[{"51", ",", "497", ",", "0.5357905499`"}], "}"}], ",", 
       RowBox[{"{", 
        RowBox[{"51", ",", "498", ",", "0.541864744`"}], "}"}], ",", 
       RowBox[{"{", 
        RowBox[{"51", ",", "499", ",", "0.5393678095`"}], "}"}], ",", 
       RowBox[{"{", 
        RowBox[{"51", ",", "500", ",", "0.5353876636`"}], "}"}], ",", 
       RowBox[{"{", 
        RowBox[{"51", ",", "501", ",", "0.5467345957`"}], "}"}], ",", 
       RowBox[{"{", 
        RowBox[{"51", ",", "502", ",", "0.5198481463`"}], "}"}], ",", 
       RowBox[{"{", 
        RowBox[{"51", ",", "503", ",", "0.524737721`"}], "}"}], ",", 
       RowBox[{"{", 
        RowBox[{"51", ",", "504", ",", "0.5129797435`"}], "}"}], ",", 
       RowBox[{"{", 
        RowBox[{"51", ",", "505", ",", "0.5197387469`"}], "}"}], ",", 
       RowBox[{"{", 
        RowBox[{"51", ",", "506", ",", "0.5078222995`"}], "}"}], ",", 
       RowBox[{"{", 
        RowBox[{"51", ",", "507", ",", "0.5066159183`"}], "}"}], ",", 
       RowBox[{"{", 
        RowBox[{"51", ",", "508", ",", "0.5073858661`"}], "}"}], ",", 
       RowBox[{"{", 
        RowBox[{"51", ",", "509", ",", "0.4979372652`"}], "}"}], ",", 
       RowBox[{"{", 
        RowBox[{"51", ",", "510", ",", "0.493399651`"}], "}"}], ",", 
       RowBox[{"{", 
        RowBox[{"51", ",", "511", ",", "0.4909174717`"}], "}"}], ",", 
       RowBox[{"{", 
        RowBox[{"51", ",", "512", ",", "0.483400318`"}], "}"}], ",", 
       RowBox[{"{", 
        RowBox[{"51", ",", "513", ",", "0.4761744901`"}], "}"}], ",", 
       RowBox[{"{", 
        RowBox[{"51", ",", "514", ",", "0.4720944193`"}], "}"}], ",", 
       RowBox[{"{", 
        RowBox[{"51", ",", "515", ",", "0.4649953291`"}], "}"}], ",", 
       RowBox[{"{", 
        RowBox[{"51", ",", "516", ",", "0.4536738077`"}], "}"}], ",", 
       RowBox[{"{", 
        RowBox[{"51", ",", "517", ",", "0.4536632518`"}], "}"}], ",", 
       RowBox[{"{", 
        RowBox[{"51", ",", "518", ",", "0.4462037447`"}], "}"}], ",", 
       RowBox[{"{", 
        RowBox[{"51", ",", "519", ",", "0.4384309683`"}], "}"}], ",", 
       RowBox[{"{", 
        RowBox[{"51", ",", "520", ",", "0.4320501981`"}], "}"}], ",", 
       RowBox[{"{", 
        RowBox[{"51", ",", "521", ",", "0.4296807985`"}], "}"}], ",", 
       RowBox[{"{", 
        RowBox[{"51", ",", "522", ",", "0.422150845`"}], "}"}], ",", 
       RowBox[{"{", 
        RowBox[{"51", ",", "523", ",", "0.4151406091`"}], "}"}], ",", 
       RowBox[{"{", 
        RowBox[{"51", ",", "524", ",", "0.4061259817`"}], "}"}], ",", 
       RowBox[{"{", 
        RowBox[{"51", ",", "525", ",", "0.4018843601`"}], "}"}], ",", 
       RowBox[{"{", 
        RowBox[{"51", ",", "526", ",", "0.3892465128`"}], "}"}], ",", 
       RowBox[{"{", 
        RowBox[{"51", ",", "527", ",", "0.3822895725`"}], "}"}], ",", 
       RowBox[{"{", 
        RowBox[{"51", ",", "528", ",", "0.3780416475`"}], "}"}], ",", 
       RowBox[{"{", 
        RowBox[{"51", ",", "529", ",", "0.3711405111`"}], "}"}], ",", 
       RowBox[{"{", 
        RowBox[{"51", ",", "530", ",", "0.3639476113`"}], "}"}], ",", 
       RowBox[{"{", 
        RowBox[{"51", ",", "531", ",", "0.3523896418`"}], "}"}], ",", 
       RowBox[{"{", 
        RowBox[{"51", ",", "532", ",", "0.3471409168`"}], "}"}], ",", 
       RowBox[{"{", 
        RowBox[{"51", ",", "533", ",", "0.3394050205`"}], "}"}], ",", 
       RowBox[{"{", 
        RowBox[{"51", ",", "534", ",", "0.3290742848`"}], "}"}], ",", 
       RowBox[{"{", 
        RowBox[{"51", ",", "535", ",", "0.3253046853`"}], "}"}], ",", 
       RowBox[{"{", 
        RowBox[{"51", ",", "536", ",", "0.31430371`"}], "}"}], ",", 
       RowBox[{"{", 
        RowBox[{"51", ",", "537", ",", "0.3077057958`"}], "}"}], ",", 
       RowBox[{"{", 
        RowBox[{"51", ",", "538", ",", "0.2988735519`"}], "}"}], ",", 
       RowBox[{"{", 
        RowBox[{"51", ",", "539", ",", "0.2894220694`"}], "}"}], ",", 
       RowBox[{"{", 
        RowBox[{"51", ",", "540", ",", "0.2820607054`"}], "}"}], ",", 
       RowBox[{"{", 
        RowBox[{"51", ",", "541", ",", "0.2743784324`"}], "}"}], ",", 
       RowBox[{"{", 
        RowBox[{"51", ",", "542", ",", "0.2671797867`"}], "}"}], ",", 
       RowBox[{"{", 
        RowBox[{"51", ",", "543", ",", "0.2522864488`"}], "}"}], ",", 
       RowBox[{"{", 
        RowBox[{"51", ",", "544", ",", "0.2447624488`"}], "}"}], ",", 
       RowBox[{"{", 
        RowBox[{"51", ",", "545", ",", "0.2384059468`"}], "}"}], ",", 
       RowBox[{"{", 
        RowBox[{"51", ",", "546", ",", "0.2305739318`"}], "}"}], ",", 
       RowBox[{"{", 
        RowBox[{"51", ",", "547", ",", "0.2219986298`"}], "}"}], ",", 
       RowBox[{"{", 
        RowBox[{"51", ",", "548", ",", "0.2141959292`"}], "}"}], ",", 
       RowBox[{"{", 
        RowBox[{"51", ",", "549", ",", "0.2052078888`"}], "}"}], ",", 
       RowBox[{"{", 
        RowBox[{"51", ",", "550", ",", "0.1980864839`"}], "}"}], ",", 
       RowBox[{"{", 
        RowBox[{"51", ",", "551", ",", "0.1884948257`"}], "}"}], ",", 
       RowBox[{"{", 
        RowBox[{"51", ",", "552", ",", "0.1804276428`"}], "}"}], ",", 
       RowBox[{"{", 
        RowBox[{"51", ",", "553", ",", "0.1698095085`"}], "}"}], ",", 
       RowBox[{"{", 
        RowBox[{"51", ",", "554", ",", "0.1628300328`"}], "}"}], ",", 
       RowBox[{"{", 
        RowBox[{"51", ",", "555", ",", "0.1556924011`"}], "}"}], ",", 
       RowBox[{"{", 
        RowBox[{"51", ",", "556", ",", "0.1470496895`"}], "}"}], ",", 
       RowBox[{"{", 
        RowBox[{"51", ",", "557", ",", "0.1377885508`"}], "}"}], ",", 
       RowBox[{"{", 
        RowBox[{"51", ",", "558", ",", "0.129709567`"}], "}"}], ",", 
       RowBox[{"{", 
        RowBox[{"51", ",", "559", ",", "0.1224542937`"}], "}"}], ",", 
       RowBox[{"{", 
        RowBox[{"51", ",", "560", ",", "0.1144183135`"}], "}"}], ",", 
       RowBox[{"{", 
        RowBox[{"51", ",", "561", ",", "0.1087390624`"}], "}"}], ",", 
       RowBox[{"{", 
        RowBox[{"51", ",", "562", ",", "0.0997204506`"}], "}"}], ",", 
       RowBox[{"{", 
        RowBox[{"51", ",", "563", ",", "0.0933437539`"}], "}"}], ",", 
       RowBox[{"{", 
        RowBox[{"51", ",", "564", ",", "0.0863543204`"}], "}"}], ",", 
       RowBox[{"{", 
        RowBox[{"51", ",", "565", ",", "0.0843475609`"}], "}"}], ",", 
       RowBox[{"{", 
        RowBox[{"51", ",", "566", ",", "0.0800474807`"}], "}"}], ",", 
       RowBox[{"{", 
        RowBox[{"51", ",", "567", ",", "0.0726450131`"}], "}"}], ",", 
       RowBox[{"{", 
        RowBox[{"51", ",", "568", ",", "0.0671822996`"}], "}"}], ",", 
       RowBox[{"{", 
        RowBox[{"51", ",", "569", ",", "0.0610438256`"}], "}"}], ",", 
       RowBox[{"{", 
        RowBox[{"51", ",", "570", ",", "0.0559332366`"}], "}"}], ",", 
       RowBox[{"{", 
        RowBox[{"51", ",", "571", ",", "0.0510283501`"}], "}"}], ",", 
       RowBox[{"{", 
        RowBox[{"51", ",", "572", ",", "0.0498108888`"}], "}"}], ",", 
       RowBox[{"{", 
        RowBox[{"51", ",", "573", ",", "0.0444940941`"}], "}"}], ",", 
       RowBox[{"{", 
        RowBox[{"51", ",", "574", ",", "0.0451245518`"}], "}"}], ",", 
       RowBox[{"{", 
        RowBox[{"51", ",", "575", ",", "0.0392178883`"}], "}"}], ",", 
       RowBox[{"{", 
        RowBox[{"51", ",", "576", ",", "0.0359632213`"}], "}"}], ",", 
       RowBox[{"{", 
        RowBox[{"51", ",", "577", ",", "0.0355505862`"}], "}"}], ",", 
       RowBox[{"{", 
        RowBox[{"51", ",", "578", ",", "0.0346689831`"}], "}"}], ",", 
       RowBox[{"{", 
        RowBox[{"51", ",", "579", ",", "0.0349422192`"}], "}"}], ",", 
       RowBox[{"{", 
        RowBox[{"51", ",", "580", ",", "0.0362377534`"}], "}"}], ",", 
       RowBox[{"{", 
        RowBox[{"51", ",", "581", ",", "0.0346242405`"}], "}"}], ",", 
       RowBox[{"{", 
        RowBox[{"51", ",", "582", ",", "0.0373482094`"}], "}"}], ",", 
       RowBox[{"{", 
        RowBox[{"51", ",", "583", ",", "0.0371254428`"}], "}"}], ",", 
       RowBox[{"{", 
        RowBox[{"51", ",", "584", ",", "0.0388072884`"}], "}"}], ",", 
       RowBox[{"{", 
        RowBox[{"51", ",", "585", ",", "0.042557364`"}], "}"}], ",", 
       RowBox[{"{", 
        RowBox[{"51", ",", "586", ",", "0.0462533582`"}], "}"}], ",", 
       RowBox[{"{", 
        RowBox[{"51", ",", "587", ",", "0.050628116`"}], "}"}], ",", 
       RowBox[{"{", 
        RowBox[{"51", ",", "588", ",", "0.0561556226`"}], "}"}], ",", 
       RowBox[{"{", 
        RowBox[{"51", ",", "589", ",", "0.0604147838`"}], "}"}], ",", 
       RowBox[{"{", 
        RowBox[{"51", ",", "590", ",", "0.0687211828`"}], "}"}], ",", 
       RowBox[{"{", 
        RowBox[{"51", ",", "591", ",", "0.0747484386`"}], "}"}], ",", 
       RowBox[{"{", 
        RowBox[{"51", ",", "592", ",", "0.0843173899`"}], "}"}], ",", 
       RowBox[{"{", 
        RowBox[{"51", ",", "593", ",", "0.0924604525`"}], "}"}], ",", 
       RowBox[{"{", 
        RowBox[{"51", ",", "594", ",", "0.099671242`"}], "}"}], ",", 
       RowBox[{"{", 
        RowBox[{"51", ",", "595", ",", "0.1075054979`"}], "}"}], ",", 
       RowBox[{"{", 
        RowBox[{"51", ",", "596", ",", "0.121050885`"}], "}"}], ",", 
       RowBox[{"{", 
        RowBox[{"51", ",", "597", ",", "0.1300656922`"}], "}"}], ",", 
       RowBox[{"{", 
        RowBox[{"51", ",", "598", ",", "0.1392882446`"}], "}"}], ",", 
       RowBox[{"{", 
        RowBox[{"51", ",", "599", ",", "0.1495502368`"}], "}"}], ",", 
       RowBox[{"{", 
        RowBox[{"51", ",", "600", ",", "0.1597742393`"}], "}"}], ",", 
       RowBox[{"{", 
        RowBox[{"51", ",", "601", ",", "0.1698711277`"}], "}"}], ",", 
       RowBox[{"{", 
        RowBox[{"51", ",", "602", ",", "0.1830498972`"}], "}"}], ",", 
       RowBox[{"{", 
        RowBox[{"51", ",", "603", ",", "0.1915956554`"}], "}"}], ",", 
       RowBox[{"{", 
        RowBox[{"51", ",", "604", ",", "0.2050453263`"}], "}"}], ",", 
       RowBox[{"{", 
        RowBox[{"51", ",", "605", ",", "0.2165987542`"}], "}"}], ",", 
       RowBox[{"{", 
        RowBox[{"51", ",", "606", ",", "0.2291808335`"}], "}"}], ",", 
       RowBox[{"{", 
        RowBox[{"51", ",", "607", ",", "0.2383887247`"}], "}"}], ",", 
       RowBox[{"{", 
        RowBox[{"51", ",", "608", ",", "0.2527591771`"}], "}"}], ",", 
       RowBox[{"{", 
        RowBox[{"51", ",", "609", ",", "0.2662974075`"}], "}"}], ",", 
       RowBox[{"{", 
        RowBox[{"51", ",", "610", ",", "0.2785551193`"}], "}"}], ",", 
       RowBox[{"{", 
        RowBox[{"51", ",", "611", ",", "0.2904540429`"}], "}"}], ",", 
       RowBox[{"{", 
        RowBox[{"51", ",", "612", ",", "0.3002280974`"}], "}"}], ",", 
       RowBox[{"{", 
        RowBox[{"51", ",", "613", ",", "0.3128201626`"}], "}"}], ",", 
       RowBox[{"{", 
        RowBox[{"51", ",", "614", ",", "0.3233958981`"}], "}"}], ",", 
       RowBox[{"{", 
        RowBox[{"51", ",", "615", ",", "0.3345821928`"}], "}"}], ",", 
       RowBox[{"{", 
        RowBox[{"51", ",", "616", ",", "0.3457614073`"}], "}"}], ",", 
       RowBox[{"{", 
        RowBox[{"51", ",", "617", ",", "0.3567134553`"}], "}"}], ",", 
       RowBox[{"{", 
        RowBox[{"51", ",", "618", ",", "0.3702252635`"}], "}"}], ",", 
       RowBox[{"{", 
        RowBox[{"51", ",", "619", ",", "0.3801576381`"}], "}"}], ",", 
       RowBox[{"{", 
        RowBox[{"51", ",", "620", ",", "0.3863323327`"}], "}"}], ",", 
       RowBox[{"{", 
        RowBox[{"51", ",", "621", ",", "0.394587459`"}], "}"}], ",", 
       RowBox[{"{", 
        RowBox[{"51", ",", "622", ",", "0.4083435572`"}], "}"}], ",", 
       RowBox[{"{", 
        RowBox[{"51", ",", "623", ",", "0.4191986091`"}], "}"}], ",", 
       RowBox[{"{", 
        RowBox[{"51", ",", "624", ",", "0.4257156209`"}], "}"}], ",", 
       RowBox[{"{", 
        RowBox[{"51", ",", "625", ",", "0.4356613822`"}], "}"}], ",", 
       RowBox[{"{", 
        RowBox[{"51", ",", "626", ",", "0.4449424216`"}], "}"}], ",", 
       RowBox[{"{", 
        RowBox[{"51", ",", "627", ",", "0.4525527981`"}], "}"}], ",", 
       RowBox[{"{", 
        RowBox[{"51", ",", "628", ",", "0.4594747648`"}], "}"}], ",", 
       RowBox[{"{", 
        RowBox[{"51", ",", "629", ",", "0.4684222953`"}], "}"}], ",", 
       RowBox[{"{", 
        RowBox[{"51", ",", "630", ",", "0.4755223077`"}], "}"}], ",", 
       RowBox[{"{", 
        RowBox[{"51", ",", "631", ",", "0.4831563115`"}], "}"}], ",", 
       RowBox[{"{", 
        RowBox[{"51", ",", "632", ",", "0.4885243022`"}], "}"}], ",", 
       RowBox[{"{", 
        RowBox[{"51", ",", "633", ",", "0.496055697`"}], "}"}], ",", 
       RowBox[{"{", 
        RowBox[{"51", ",", "634", ",", "0.5022944635`"}], "}"}], ",", 
       RowBox[{"{", 
        RowBox[{"51", ",", "635", ",", "0.508283083`"}], "}"}], ",", 
       RowBox[{"{", 
        RowBox[{"51", ",", "636", ",", "0.5126851808`"}], "}"}], ",", 
       RowBox[{"{", 
        RowBox[{"51", ",", "637", ",", "0.5160536191`"}], "}"}], ",", 
       RowBox[{"{", 
        RowBox[{"51", ",", "638", ",", "0.5232022546`"}], "}"}], ",", 
       RowBox[{"{", 
        RowBox[{"51", ",", "639", ",", "0.5263242675`"}], "}"}], ",", 
       RowBox[{"{", 
        RowBox[{"51", ",", "640", ",", "0.5315357869`"}], "}"}]}], "}"}], ",", 
     RowBox[{"{", 
      RowBox[{
       RowBox[{"{", 
        RowBox[{"52", ",", "488", ",", "0.6062709729`"}], "}"}], ",", 
       RowBox[{"{", 
        RowBox[{"52", ",", "489", ",", "0.6194386934`"}], "}"}], ",", 
       RowBox[{"{", 
        RowBox[{"52", ",", "490", ",", "0.6194458416`"}], "}"}], ",", 
       RowBox[{"{", 
        RowBox[{"52", ",", "491", ",", "0.6145649168`"}], "}"}], ",", 
       RowBox[{"{", 
        RowBox[{"52", ",", "492", ",", "0.6114895019`"}], "}"}], ",", 
       RowBox[{"{", 
        RowBox[{"52", ",", "493", ",", "0.607904618`"}], "}"}], ",", 
       RowBox[{"{", 
        RowBox[{"52", ",", "494", ",", "0.6060132437`"}], "}"}], ",", 
       RowBox[{"{", 
        RowBox[{"52", ",", "495", ",", "0.5927825662`"}], "}"}], ",", 
       RowBox[{"{", 
        RowBox[{"52", ",", "496", ",", "0.5996526619`"}], "}"}], ",", 
       RowBox[{"{", 
        RowBox[{"52", ",", "497", ",", "0.5877656861`"}], "}"}], ",", 
       RowBox[{"{", 
        RowBox[{"52", ",", "498", ",", "0.6140484028`"}], "}"}], ",", 
       RowBox[{"{", 
        RowBox[{"52", ",", "499", ",", "0.5877291982`"}], "}"}], ",", 
       RowBox[{"{", 
        RowBox[{"52", ",", "500", ",", "0.6037857111`"}], "}"}], ",", 
       RowBox[{"{", 
        RowBox[{"52", ",", "501", ",", "0.5821466138`"}], "}"}], ",", 
       RowBox[{"{", 
        RowBox[{"52", ",", "502", ",", "0.5650886952`"}], "}"}], ",", 
       RowBox[{"{", 
        RowBox[{"52", ",", "503", ",", "0.5707779022`"}], "}"}], ",", 
       RowBox[{"{", 
        RowBox[{"52", ",", "504", ",", "0.5584177498`"}], "}"}], ",", 
       RowBox[{"{", 
        RowBox[{"52", ",", "505", ",", "0.5634232397`"}], "}"}], ",", 
       RowBox[{"{", 
        RowBox[{"52", ",", "506", ",", "0.5514532264`"}], "}"}], ",", 
       RowBox[{"{", 
        RowBox[{"52", ",", "507", ",", "0.550406876`"}], "}"}], ",", 
       RowBox[{"{", 
        RowBox[{"52", ",", "508", ",", "0.5483024066`"}], "}"}], ",", 
       RowBox[{"{", 
        RowBox[{"52", ",", "509", ",", "0.5362358438`"}], "}"}], ",", 
       RowBox[{"{", 
        RowBox[{"52", ",", "510", ",", "0.5313114822`"}], "}"}], ",", 
       RowBox[{"{", 
        RowBox[{"52", ",", "511", ",", "0.5277688732`"}], "}"}], ",", 
       RowBox[{"{", 
        RowBox[{"52", ",", "512", ",", "0.5187059678`"}], "}"}], ",", 
       RowBox[{"{", 
        RowBox[{"52", ",", "513", ",", "0.5100311339`"}], "}"}], ",", 
       RowBox[{"{", 
        RowBox[{"52", ",", "514", ",", "0.5048636063`"}], "}"}], ",", 
       RowBox[{"{", 
        RowBox[{"52", ",", "515", ",", "0.4964778707`"}], "}"}], ",", 
       RowBox[{"{", 
        RowBox[{"52", ",", "516", ",", "0.4833738385`"}], "}"}], ",", 
       RowBox[{"{", 
        RowBox[{"52", ",", "517", ",", "0.482986543`"}], "}"}], ",", 
       RowBox[{"{", 
        RowBox[{"52", ",", "518", ",", "0.4736454864`"}], "}"}], ",", 
       RowBox[{"{", 
        RowBox[{"52", ",", "519", ",", "0.4643538861`"}], "}"}], ",", 
       RowBox[{"{", 
        RowBox[{"52", ",", "520", ",", "0.4565235267`"}], "}"}], ",", 
       RowBox[{"{", 
        RowBox[{"52", ",", "521", ",", "0.4536507419`"}], "}"}], ",", 
       RowBox[{"{", 
        RowBox[{"52", ",", "522", ",", "0.4440413981`"}], "}"}], ",", 
       RowBox[{"{", 
        RowBox[{"52", ",", "523", ",", "0.4359622447`"}], "}"}], ",", 
       RowBox[{"{", 
        RowBox[{"52", ",", "524", ",", "0.4249844167`"}], "}"}], ",", 
       RowBox[{"{", 
        RowBox[{"52", ",", "525", ",", "0.4192788677`"}], "}"}], ",", 
       RowBox[{"{", 
        RowBox[{"52", ",", "526", ",", "0.4074430201`"}], "}"}], ",", 
       RowBox[{"{", 
        RowBox[{"52", ",", "527", ",", "0.396100992`"}], "}"}], ",", 
       RowBox[{"{", 
        RowBox[{"52", ",", "528", ",", "0.3914226285`"}], "}"}], ",", 
       RowBox[{"{", 
        RowBox[{"52", ",", "529", ",", "0.3827327628`"}], "}"}], ",", 
       RowBox[{"{", 
        RowBox[{"52", ",", "530", ",", "0.3742348909`"}], "}"}], ",", 
       RowBox[{"{", 
        RowBox[{"52", ",", "531", ",", "0.3608137983`"}], "}"}], ",", 
       RowBox[{"{", 
        RowBox[{"52", ",", "532", ",", "0.3547132239`"}], "}"}], ",", 
       RowBox[{"{", 
        RowBox[{"52", ",", "533", ",", "0.3453166178`"}], "}"}], ",", 
       RowBox[{"{", 
        RowBox[{"52", ",", "534", ",", "0.334086436`"}], "}"}], ",", 
       RowBox[{"{", 
        RowBox[{"52", ",", "535", ",", "0.3281835343`"}], "}"}], ",", 
       RowBox[{"{", 
        RowBox[{"52", ",", "536", ",", "0.315601832`"}], "}"}], ",", 
       RowBox[{"{", 
        RowBox[{"52", ",", "537", ",", "0.3073812112`"}], "}"}], ",", 
       RowBox[{"{", 
        RowBox[{"52", ",", "538", ",", "0.2966717455`"}], "}"}], ",", 
       RowBox[{"{", 
        RowBox[{"52", ",", "539", ",", "0.286633722`"}], "}"}], ",", 
       RowBox[{"{", 
        RowBox[{"52", ",", "540", ",", "0.2778156811`"}], "}"}], ",", 
       RowBox[{"{", 
        RowBox[{"52", ",", "541", ",", "0.2686924321`"}], "}"}], ",", 
       RowBox[{"{", 
        RowBox[{"52", ",", "542", ",", "0.2601913215`"}], "}"}], ",", 
       RowBox[{"{", 
        RowBox[{"52", ",", "543", ",", "0.2439626247`"}], "}"}], ",", 
       RowBox[{"{", 
        RowBox[{"52", ",", "544", ",", "0.2355454688`"}], "}"}], ",", 
       RowBox[{"{", 
        RowBox[{"52", ",", "545", ",", "0.2274743641`"}], "}"}], ",", 
       RowBox[{"{", 
        RowBox[{"52", ",", "546", ",", "0.2182242607`"}], "}"}], ",", 
       RowBox[{"{", 
        RowBox[{"52", ",", "547", ",", "0.2090548532`"}], "}"}], ",", 
       RowBox[{"{", 
        RowBox[{"52", ",", "548", ",", "0.2005423547`"}], "}"}], ",", 
       RowBox[{"{", 
        RowBox[{"52", ",", "549", ",", "0.1905012375`"}], "}"}], ",", 
       RowBox[{"{", 
        RowBox[{"52", ",", "550", ",", "0.183076626`"}], "}"}], ",", 
       RowBox[{"{", 
        RowBox[{"52", ",", "551", ",", "0.1723383096`"}], "}"}], ",", 
       RowBox[{"{", 
        RowBox[{"52", ",", "552", ",", "0.1640253544`"}], "}"}], ",", 
       RowBox[{"{", 
        RowBox[{"52", ",", "553", ",", "0.1534657162`"}], "}"}], ",", 
       RowBox[{"{", 
        RowBox[{"52", ",", "554", ",", "0.1454247223`"}], "}"}], ",", 
       RowBox[{"{", 
        RowBox[{"52", ",", "555", ",", "0.1386386227`"}], "}"}], ",", 
       RowBox[{"{", 
        RowBox[{"52", ",", "556", ",", "0.1300150118`"}], "}"}], ",", 
       RowBox[{"{", 
        RowBox[{"52", ",", "557", ",", "0.120899997`"}], "}"}], ",", 
       RowBox[{"{", 
        RowBox[{"52", ",", "558", ",", "0.1130918294`"}], "}"}], ",", 
       RowBox[{"{", 
        RowBox[{"52", ",", "559", ",", "0.1064732429`"}], "}"}], ",", 
       RowBox[{"{", 
        RowBox[{"52", ",", "560", ",", "0.0988217646`"}], "}"}], ",", 
       RowBox[{"{", 
        RowBox[{"52", ",", "561", ",", "0.0947343318`"}], "}"}], ",", 
       RowBox[{"{", 
        RowBox[{"52", ",", "562", ",", "0.0865897252`"}], "}"}], ",", 
       RowBox[{"{", 
        RowBox[{"52", ",", "563", ",", "0.0817784411`"}], "}"}], ",", 
       RowBox[{"{", 
        RowBox[{"52", ",", "564", ",", "0.0767610205`"}], "}"}], ",", 
       RowBox[{"{", 
        RowBox[{"52", ",", "565", ",", "0.077438547`"}], "}"}], ",", 
       RowBox[{"{", 
        RowBox[{"52", ",", "566", ",", "0.0758599262`"}], "}"}], ",", 
       RowBox[{"{", 
        RowBox[{"52", ",", "567", ",", "0.0698588018`"}], "}"}], ",", 
       RowBox[{"{", 
        RowBox[{"52", ",", "568", ",", "0.0670315872`"}], "}"}], ",", 
       RowBox[{"{", 
        RowBox[{"52", ",", "569", ",", "0.0634359699`"}], "}"}], ",", 
       RowBox[{"{", 
        RowBox[{"52", ",", "570", ",", "0.062032212`"}], "}"}], ",", 
       RowBox[{"{", 
        RowBox[{"52", ",", "571", ",", "0.0604503837`"}], "}"}], ",", 
       RowBox[{"{", 
        RowBox[{"52", ",", "572", ",", "0.0625846932`"}], "}"}], ",", 
       RowBox[{"{", 
        RowBox[{"52", ",", "573", ",", "0.0607265516`"}], "}"}], ",", 
       RowBox[{"{", 
        RowBox[{"52", ",", "574", ",", "0.065577484`"}], "}"}], ",", 
       RowBox[{"{", 
        RowBox[{"52", ",", "575", ",", "0.0645283621`"}], "}"}], ",", 
       RowBox[{"{", 
        RowBox[{"52", ",", "576", ",", "0.0640795818`"}], "}"}], ",", 
       RowBox[{"{", 
        RowBox[{"52", ",", "577", ",", "0.0678275253`"}], "}"}], ",", 
       RowBox[{"{", 
        RowBox[{"52", ",", "578", ",", "0.0726436104`"}], "}"}], ",", 
       RowBox[{"{", 
        RowBox[{"52", ",", "579", ",", "0.0767996796`"}], "}"}], ",", 
       RowBox[{"{", 
        RowBox[{"52", ",", "580", ",", "0.0843126454`"}], "}"}], ",", 
       RowBox[{"{", 
        RowBox[{"52", ",", "581", ",", "0.0866922368`"}], "}"}], ",", 
       RowBox[{"{", 
        RowBox[{"52", ",", "582", ",", "0.0932332326`"}], "}"}], ",", 
       RowBox[{"{", 
        RowBox[{"52", ",", "583", ",", "0.1009864696`"}], "}"}], ",", 
       RowBox[{"{", 
        RowBox[{"52", ",", "584", ",", "0.1057450579`"}], "}"}], ",", 
       RowBox[{"{", 
        RowBox[{"52", ",", "585", ",", "0.1156752783`"}], "}"}], ",", 
       RowBox[{"{", 
        RowBox[{"52", ",", "586", ",", "0.1231667661`"}], "}"}], ",", 
       RowBox[{"{", 
        RowBox[{"52", ",", "587", ",", "0.1334361488`"}], "}"}], ",", 
       RowBox[{"{", 
        RowBox[{"52", ",", "588", ",", "0.1433653738`"}], "}"}], ",", 
       RowBox[{"{", 
        RowBox[{"52", ",", "589", ",", "0.1522832801`"}], "}"}], ",", 
       RowBox[{"{", 
        RowBox[{"52", ",", "590", ",", "0.1661236814`"}], "}"}], ",", 
       RowBox[{"{", 
        RowBox[{"52", ",", "591", ",", "0.1758797598`"}], "}"}], ",", 
       RowBox[{"{", 
        RowBox[{"52", ",", "592", ",", "0.1904258747`"}], "}"}], ",", 
       RowBox[{"{", 
        RowBox[{"52", ",", "593", ",", "0.2015460919`"}], "}"}], ",", 
       RowBox[{"{", 
        RowBox[{"52", ",", "594", ",", "0.2119994317`"}], "}"}], ",", 
       RowBox[{"{", 
        RowBox[{"52", ",", "595", ",", "0.2233962855`"}], "}"}], ",", 
       RowBox[{"{", 
        RowBox[{"52", ",", "596", ",", "0.241195466`"}], "}"}], ",", 
       RowBox[{"{", 
        RowBox[{"52", ",", "597", ",", "0.2521676515`"}], "}"}], ",", 
       RowBox[{"{", 
        RowBox[{"52", ",", "598", ",", "0.2638636494`"}], "}"}], ",", 
       RowBox[{"{", 
        RowBox[{"52", ",", "599", ",", "0.2765180675`"}], "}"}], ",", 
       RowBox[{"{", 
        RowBox[{"52", ",", "600", ",", "0.2882544823`"}], "}"}], ",", 
       RowBox[{"{", 
        RowBox[{"52", ",", "601", ",", "0.2999535693`"}], "}"}], ",", 
       RowBox[{"{", 
        RowBox[{"52", ",", "602", ",", "0.3153187367`"}], "}"}], ",", 
       RowBox[{"{", 
        RowBox[{"52", ",", "603", ",", "0.3250864492`"}], "}"}], ",", 
       RowBox[{"{", 
        RowBox[{"52", ",", "604", ",", "0.3383683369`"}], "}"}], ",", 
       RowBox[{"{", 
        RowBox[{"52", ",", "605", ",", "0.3494120756`"}], "}"}], ",", 
       RowBox[{"{", 
        RowBox[{"52", ",", "606", ",", "0.3641766272`"}], "}"}], ",", 
       RowBox[{"{", 
        RowBox[{"52", ",", "607", ",", "0.3731757192`"}], "}"}], ",", 
       RowBox[{"{", 
        RowBox[{"52", ",", "608", ",", "0.3873321967`"}], "}"}], ",", 
       RowBox[{"{", 
        RowBox[{"52", ",", "609", ",", "0.4011327395`"}], "}"}], ",", 
       RowBox[{"{", 
        RowBox[{"52", ",", "610", ",", "0.412597015`"}], "}"}], ",", 
       RowBox[{"{", 
        RowBox[{"52", ",", "611", ",", "0.4232380887`"}], "}"}], ",", 
       RowBox[{"{", 
        RowBox[{"52", ",", "612", ",", "0.4324746201`"}], "}"}], ",", 
       RowBox[{"{", 
        RowBox[{"52", ",", "613", ",", "0.4446645038`"}], "}"}], ",", 
       RowBox[{"{", 
        RowBox[{"52", ",", "614", ",", "0.454779874`"}], "}"}], ",", 
       RowBox[{"{", 
        RowBox[{"52", ",", "615", ",", "0.4645905363`"}], "}"}], ",", 
       RowBox[{"{", 
        RowBox[{"52", ",", "616", ",", "0.4734265335`"}], "}"}], ",", 
       RowBox[{"{", 
        RowBox[{"52", ",", "617", ",", "0.4836149195`"}], "}"}], ",", 
       RowBox[{"{", 
        RowBox[{"52", ",", "618", ",", "0.4951393412`"}], "}"}], ",", 
       RowBox[{"{", 
        RowBox[{"52", ",", "619", ",", "0.5024929672`"}], "}"}], ",", 
       RowBox[{"{", 
        RowBox[{"52", ",", "620", ",", "0.5094842284`"}], "}"}], ",", 
       RowBox[{"{", 
        RowBox[{"52", ",", "621", ",", "0.5153952284`"}], "}"}], ",", 
       RowBox[{"{", 
        RowBox[{"52", ",", "622", ",", "0.5279218097`"}], "}"}], ",", 
       RowBox[{"{", 
        RowBox[{"52", ",", "623", ",", "0.5358555699`"}], "}"}], ",", 
       RowBox[{"{", 
        RowBox[{"52", ",", "624", ",", "0.5437113361`"}], "}"}], ",", 
       RowBox[{"{", 
        RowBox[{"52", ",", "625", ",", "0.5512764427`"}], "}"}], ",", 
       RowBox[{"{", 
        RowBox[{"52", ",", "626", ",", "0.5564028297`"}], "}"}], ",", 
       RowBox[{"{", 
        RowBox[{"52", ",", "627", ",", "0.5631677199`"}], "}"}], ",", 
       RowBox[{"{", 
        RowBox[{"52", ",", "628", ",", "0.5681006184`"}], "}"}], ",", 
       RowBox[{"{", 
        RowBox[{"52", ",", "629", ",", "0.5754056851`"}], "}"}], ",", 
       RowBox[{"{", 
        RowBox[{"52", ",", "630", ",", "0.5817449962`"}], "}"}], ",", 
       RowBox[{"{", 
        RowBox[{"52", ",", "631", ",", "0.5866232325`"}], "}"}], ",", 
       RowBox[{"{", 
        RowBox[{"52", ",", "632", ",", "0.5910482397`"}], "}"}], ",", 
       RowBox[{"{", 
        RowBox[{"52", ",", "633", ",", "0.5966402559`"}], "}"}], ",", 
       RowBox[{"{", 
        RowBox[{"52", ",", "634", ",", "0.6010999115`"}], "}"}], ",", 
       RowBox[{"{", 
        RowBox[{"52", ",", "635", ",", "0.6047997631`"}], "}"}], ",", 
       RowBox[{"{", 
        RowBox[{"52", ",", "636", ",", "0.6087017362`"}], "}"}], ",", 
       RowBox[{"{", 
        RowBox[{"52", ",", "637", ",", "0.6125734923`"}], "}"}], ",", 
       RowBox[{"{", 
        RowBox[{"52", ",", "638", ",", "0.6145342617`"}], "}"}], ",", 
       RowBox[{"{", 
        RowBox[{"52", ",", "639", ",", "0.6189146794`"}], "}"}], ",", 
       RowBox[{"{", 
        RowBox[{"52", ",", "640", ",", "0.6217370675`"}], "}"}]}], "}"}], ",", 
     RowBox[{"{", 
      RowBox[{
       RowBox[{"{", 
        RowBox[{"53", ",", "488", ",", "0.6661362976`"}], "}"}], ",", 
       RowBox[{"{", 
        RowBox[{"53", ",", "489", ",", "0.6680471104`"}], "}"}], ",", 
       RowBox[{"{", 
        RowBox[{"53", ",", "490", ",", "0.6709446478`"}], "}"}], ",", 
       RowBox[{"{", 
        RowBox[{"53", ",", "491", ",", "0.6678694155`"}], "}"}], ",", 
       RowBox[{"{", 
        RowBox[{"53", ",", "492", ",", "0.6667148034`"}], "}"}], ",", 
       RowBox[{"{", 
        RowBox[{"53", ",", "493", ",", "0.662591354`"}], "}"}], ",", 
       RowBox[{"{", 
        RowBox[{"53", ",", "494", ",", "0.655991281`"}], "}"}], ",", 
       RowBox[{"{", 
        RowBox[{"53", ",", "495", ",", "0.649318059`"}], "}"}], ",", 
       RowBox[{"{", 
        RowBox[{"53", ",", "496", ",", "0.6462585179`"}], "}"}], ",", 
       RowBox[{"{", 
        RowBox[{"53", ",", "497", ",", "0.6366973671`"}], "}"}], ",", 
       RowBox[{"{", 
        RowBox[{"53", ",", "498", ",", "0.6436552509`"}], "}"}], ",", 
       RowBox[{"{", 
        RowBox[{"53", ",", "499", ",", "0.6364777074`"}], "}"}], ",", 
       RowBox[{"{", 
        RowBox[{"53", ",", "500", ",", "0.6330676186`"}], "}"}], ",", 
       RowBox[{"{", 
        RowBox[{"53", ",", "501", ",", "0.6268263897`"}], "}"}], ",", 
       RowBox[{"{", 
        RowBox[{"53", ",", "502", ",", "0.625400334`"}], "}"}], ",", 
       RowBox[{"{", 
        RowBox[{"53", ",", "503", ",", "0.6189671552`"}], "}"}], ",", 
       RowBox[{"{", 
        RowBox[{"53", ",", "504", ",", "0.6226215554`"}], "}"}], ",", 
       RowBox[{"{", 
        RowBox[{"53", ",", "505", ",", "0.6101694551`"}], "}"}], ",", 
       RowBox[{"{", 
        RowBox[{"53", ",", "506", ",", "0.6017203151`"}], "}"}], ",", 
       RowBox[{"{", 
        RowBox[{"53", ",", "507", ",", "0.6127937366`"}], "}"}], ",", 
       RowBox[{"{", 
        RowBox[{"53", ",", "508", ",", "0.585870454`"}], "}"}], ",", 
       RowBox[{"{", 
        RowBox[{"53", ",", "509", ",", "0.574667099`"}], "}"}], ",", 
       RowBox[{"{", 
        RowBox[{"53", ",", "510", ",", "0.5751547754`"}], "}"}], ",", 
       RowBox[{"{", 
        RowBox[{"53", ",", "511", ",", "0.5685102594`"}], "}"}], ",", 
       RowBox[{"{", 
        RowBox[{"53", ",", "512", ",", "0.5617855774`"}], "}"}], ",", 
       RowBox[{"{", 
        RowBox[{"53", ",", "513", ",", "0.5474717291`"}], "}"}], ",", 
       RowBox[{"{", 
        RowBox[{"53", ",", "514", ",", "0.5416572396`"}], "}"}], ",", 
       RowBox[{"{", 
        RowBox[{"53", ",", "515", ",", "0.5374323901`"}], "}"}], ",", 
       RowBox[{"{", 
        RowBox[{"53", ",", "516", ",", "0.5309492732`"}], "}"}], ",", 
       RowBox[{"{", 
        RowBox[{"53", ",", "517", ",", "0.5218516872`"}], "}"}], ",", 
       RowBox[{"{", 
        RowBox[{"53", ",", "518", ",", "0.5120339403`"}], "}"}], ",", 
       RowBox[{"{", 
        RowBox[{"53", ",", "519", ",", "0.5019965144`"}], "}"}], ",", 
       RowBox[{"{", 
        RowBox[{"53", ",", "520", ",", "0.4872739978`"}], "}"}], ",", 
       RowBox[{"{", 
        RowBox[{"53", ",", "521", ",", "0.4868566461`"}], "}"}], ",", 
       RowBox[{"{", 
        RowBox[{"53", ",", "522", ",", "0.4773267123`"}], "}"}], ",", 
       RowBox[{"{", 
        RowBox[{"53", ",", "523", ",", "0.4680960893`"}], "}"}], ",", 
       RowBox[{"{", 
        RowBox[{"53", ",", "524", ",", "0.4576240785`"}], "}"}], ",", 
       RowBox[{"{", 
        RowBox[{"53", ",", "525", ",", "0.4497000253`"}], "}"}], ",", 
       RowBox[{"{", 
        RowBox[{"53", ",", "526", ",", "0.4383687069`"}], "}"}], ",", 
       RowBox[{"{", 
        RowBox[{"53", ",", "527", ",", "0.4289100699`"}], "}"}], ",", 
       RowBox[{"{", 
        RowBox[{"53", ",", "528", ",", "0.4188890124`"}], "}"}], ",", 
       RowBox[{"{", 
        RowBox[{"53", ",", "529", ",", "0.4093921312`"}], "}"}], ",", 
       RowBox[{"{", 
        RowBox[{"53", ",", "530", ",", "0.4017467458`"}], "}"}], ",", 
       RowBox[{"{", 
        RowBox[{"53", ",", "531", ",", "0.3887480756`"}], "}"}], ",", 
       RowBox[{"{", 
        RowBox[{"53", ",", "532", ",", "0.3790226244`"}], "}"}], ",", 
       RowBox[{"{", 
        RowBox[{"53", ",", "533", ",", "0.3685511344`"}], "}"}], ",", 
       RowBox[{"{", 
        RowBox[{"53", ",", "534", ",", "0.3600044552`"}], "}"}], ",", 
       RowBox[{"{", 
        RowBox[{"53", ",", "535", ",", "0.3497129078`"}], "}"}], ",", 
       RowBox[{"{", 
        RowBox[{"53", ",", "536", ",", "0.3366781755`"}], "}"}], ",", 
       RowBox[{"{", 
        RowBox[{"53", ",", "537", ",", "0.327959716`"}], "}"}], ",", 
       RowBox[{"{", 
        RowBox[{"53", ",", "538", ",", "0.3160143747`"}], "}"}], ",", 
       RowBox[{"{", 
        RowBox[{"53", ",", "539", ",", "0.3070082427`"}], "}"}], ",", 
       RowBox[{"{", 
        RowBox[{"53", ",", "540", ",", "0.2970739599`"}], "}"}], ",", 
       RowBox[{"{", 
        RowBox[{"53", ",", "541", ",", "0.2875207962`"}], "}"}], ",", 
       RowBox[{"{", 
        RowBox[{"53", ",", "542", ",", "0.2780999327`"}], "}"}], ",", 
       RowBox[{"{", 
        RowBox[{"53", ",", "543", ",", "0.2660926351`"}], "}"}], ",", 
       RowBox[{"{", 
        RowBox[{"53", ",", "544", ",", "0.2567360002`"}], "}"}], ",", 
       RowBox[{"{", 
        RowBox[{"53", ",", "545", ",", "0.2458073558`"}], "}"}], ",", 
       RowBox[{"{", 
        RowBox[{"53", ",", "546", ",", "0.2358183003`"}], "}"}], ",", 
       RowBox[{"{", 
        RowBox[{"53", ",", "547", ",", "0.2271188137`"}], "}"}], ",", 
       RowBox[{"{", 
        RowBox[{"53", ",", "548", ",", "0.2196249093`"}], "}"}], ",", 
       RowBox[{"{", 
        RowBox[{"53", ",", "549", ",", "0.2091577732`"}], "}"}], ",", 
       RowBox[{"{", 
        RowBox[{"53", ",", "550", ",", "0.2023913862`"}], "}"}], ",", 
       RowBox[{"{", 
        RowBox[{"53", ",", "551", ",", "0.1929229722`"}], "}"}], ",", 
       RowBox[{"{", 
        RowBox[{"53", ",", "552", ",", "0.1855301268`"}], "}"}], ",", 
       RowBox[{"{", 
        RowBox[{"53", ",", "553", ",", "0.1784231628`"}], "}"}], ",", 
       RowBox[{"{", 
        RowBox[{"53", ",", "554", ",", "0.1703275615`"}], "}"}], ",", 
       RowBox[{"{", 
        RowBox[{"53", ",", "555", ",", "0.1653833132`"}], "}"}], ",", 
       RowBox[{"{", 
        RowBox[{"53", ",", "556", ",", "0.1590890667`"}], "}"}], ",", 
       RowBox[{"{", 
        RowBox[{"53", ",", "557", ",", "0.1516445257`"}], "}"}], ",", 
       RowBox[{"{", 
        RowBox[{"53", ",", "558", ",", "0.1468088211`"}], "}"}], ",", 
       RowBox[{"{", 
        RowBox[{"53", ",", "559", ",", "0.1425585471`"}], "}"}], ",", 
       RowBox[{"{", 
        RowBox[{"53", ",", "560", ",", "0.1375184335`"}], "}"}], ",", 
       RowBox[{"{", 
        RowBox[{"53", ",", "561", ",", "0.13630674`"}], "}"}], ",", 
       RowBox[{"{", 
        RowBox[{"53", ",", "562", ",", "0.1316375451`"}], "}"}], ",", 
       RowBox[{"{", 
        RowBox[{"53", ",", "563", ",", "0.1299051347`"}], "}"}], ",", 
       RowBox[{"{", 
        RowBox[{"53", ",", "564", ",", "0.1295368112`"}], "}"}], ",", 
       RowBox[{"{", 
        RowBox[{"53", ",", "565", ",", "0.1336157526`"}], "}"}], ",", 
       RowBox[{"{", 
        RowBox[{"53", ",", "566", ",", "0.135071119`"}], "}"}], ",", 
       RowBox[{"{", 
        RowBox[{"53", ",", "567", ",", "0.1319426292`"}], "}"}], ",", 
       RowBox[{"{", 
        RowBox[{"53", ",", "568", ",", "0.1317851707`"}], "}"}], ",", 
       RowBox[{"{", 
        RowBox[{"53", ",", "569", ",", "0.1340411483`"}], "}"}], ",", 
       RowBox[{"{", 
        RowBox[{"53", ",", "570", ",", "0.1329257701`"}], "}"}], ",", 
       RowBox[{"{", 
        RowBox[{"53", ",", "571", ",", "0.1414641967`"}], "}"}], ",", 
       RowBox[{"{", 
        RowBox[{"53", ",", "572", ",", "0.1468436183`"}], "}"}], ",", 
       RowBox[{"{", 
        RowBox[{"53", ",", "573", ",", "0.1500537427`"}], "}"}], ",", 
       RowBox[{"{", 
        RowBox[{"53", ",", "574", ",", "0.1586304691`"}], "}"}], ",", 
       RowBox[{"{", 
        RowBox[{"53", ",", "575", ",", "0.162876634`"}], "}"}], ",", 
       RowBox[{"{", 
        RowBox[{"53", ",", "576", ",", "0.1660470537`"}], "}"}], ",", 
       RowBox[{"{", 
        RowBox[{"53", ",", "577", ",", "0.173614832`"}], "}"}], ",", 
       RowBox[{"{", 
        RowBox[{"53", ",", "578", ",", "0.183056884`"}], "}"}], ",", 
       RowBox[{"{", 
        RowBox[{"53", ",", "579", ",", "0.1903367069`"}], "}"}], ",", 
       RowBox[{"{", 
        RowBox[{"53", ",", "580", ",", "0.2014383152`"}], "}"}], ",", 
       RowBox[{"{", 
        RowBox[{"53", ",", "581", ",", "0.2083847642`"}], "}"}], ",", 
       RowBox[{"{", 
        RowBox[{"53", ",", "582", ",", "0.2169917987`"}], "}"}], ",", 
       RowBox[{"{", 
        RowBox[{"53", ",", "583", ",", "0.230638015`"}], "}"}], ",", 
       RowBox[{"{", 
        RowBox[{"53", ",", "584", ",", "0.2318990391`"}], "}"}], ",", 
       RowBox[{"{", 
        RowBox[{"53", ",", "585", ",", "0.2528903954`"}], "}"}], ",", 
       RowBox[{"{", 
        RowBox[{"53", ",", "586", ",", "0.2607264505`"}], "}"}], ",", 
       RowBox[{"{", 
        RowBox[{"53", ",", "587", ",", "0.2760458014`"}], "}"}], ",", 
       RowBox[{"{", 
        RowBox[{"53", ",", "588", ",", "0.2799235697`"}], "}"}], ",", 
       RowBox[{"{", 
        RowBox[{"53", ",", "589", ",", "0.2966647077`"}], "}"}], ",", 
       RowBox[{"{", 
        RowBox[{"53", ",", "590", ",", "0.3134456943`"}], "}"}], ",", 
       RowBox[{"{", 
        RowBox[{"53", ",", "591", ",", "0.3248505326`"}], "}"}], ",", 
       RowBox[{"{", 
        RowBox[{"53", ",", "592", ",", "0.3394279278`"}], "}"}], ",", 
       RowBox[{"{", 
        RowBox[{"53", ",", "593", ",", "0.3503395613`"}], "}"}], ",", 
       RowBox[{"{", 
        RowBox[{"53", ",", "594", ",", "0.3621821375`"}], "}"}], ",", 
       RowBox[{"{", 
        RowBox[{"53", ",", "595", ",", "0.383851923`"}], "}"}], ",", 
       RowBox[{"{", 
        RowBox[{"53", ",", "596", ",", "0.3931623828`"}], "}"}], ",", 
       RowBox[{"{", 
        RowBox[{"53", ",", "597", ",", "0.3971390453`"}], "}"}], ",", 
       RowBox[{"{", 
        RowBox[{"53", ",", "598", ",", "0.4101774844`"}], "}"}], ",", 
       RowBox[{"{", 
        RowBox[{"53", ",", "599", ",", "0.4234968589`"}], "}"}], ",", 
       RowBox[{"{", 
        RowBox[{"53", ",", "600", ",", "0.4370244458`"}], "}"}], ",", 
       RowBox[{"{", 
        RowBox[{"53", ",", "601", ",", "0.4465854317`"}], "}"}], ",", 
       RowBox[{"{", 
        RowBox[{"53", ",", "602", ",", "0.4618621673`"}], "}"}], ",", 
       RowBox[{"{", 
        RowBox[{"53", ",", "603", ",", "0.4684689659`"}], "}"}], ",", 
       RowBox[{"{", 
        RowBox[{"53", ",", "604", ",", "0.4813066607`"}], "}"}], ",", 
       RowBox[{"{", 
        RowBox[{"53", ",", "605", ",", "0.4910627695`"}], "}"}], ",", 
       RowBox[{"{", 
        RowBox[{"53", ",", "606", ",", "0.5019918666`"}], "}"}], ",", 
       RowBox[{"{", 
        RowBox[{"53", ",", "607", ",", "0.5044751914`"}], "}"}], ",", 
       RowBox[{"{", 
        RowBox[{"53", ",", "608", ",", "0.523730363`"}], "}"}], ",", 
       RowBox[{"{", 
        RowBox[{"53", ",", "609", ",", "0.5329698013`"}], "}"}], ",", 
       RowBox[{"{", 
        RowBox[{"53", ",", "610", ",", "0.5365206112`"}], "}"}], ",", 
       RowBox[{"{", 
        RowBox[{"53", ",", "611", ",", "0.551916965`"}], "}"}], ",", 
       RowBox[{"{", 
        RowBox[{"53", ",", "612", ",", "0.5584050263`"}], "}"}], ",", 
       RowBox[{"{", 
        RowBox[{"53", ",", "613", ",", "0.5698935568`"}], "}"}], ",", 
       RowBox[{"{", 
        RowBox[{"53", ",", "614", ",", "0.577530946`"}], "}"}], ",", 
       RowBox[{"{", 
        RowBox[{"53", ",", "615", ",", "0.5850657025`"}], "}"}], ",", 
       RowBox[{"{", 
        RowBox[{"53", ",", "616", ",", "0.5941170151`"}], "}"}], ",", 
       RowBox[{"{", 
        RowBox[{"53", ",", "617", ",", "0.6019484741`"}], "}"}], ",", 
       RowBox[{"{", 
        RowBox[{"53", ",", "618", ",", "0.6092318883`"}], "}"}], ",", 
       RowBox[{"{", 
        RowBox[{"53", ",", "619", ",", "0.6192392196`"}], "}"}], ",", 
       RowBox[{"{", 
        RowBox[{"53", ",", "620", ",", "0.6202377195`"}], "}"}], ",", 
       RowBox[{"{", 
        RowBox[{"53", ",", "621", ",", "0.6271948753`"}], "}"}], ",", 
       RowBox[{"{", 
        RowBox[{"53", ",", "622", ",", "0.636036999`"}], "}"}], ",", 
       RowBox[{"{", 
        RowBox[{"53", ",", "623", ",", "0.6404417319`"}], "}"}], ",", 
       RowBox[{"{", 
        RowBox[{"53", ",", "624", ",", "0.6473699335`"}], "}"}], ",", 
       RowBox[{"{", 
        RowBox[{"53", ",", "625", ",", "0.6488193732`"}], "}"}], ",", 
       RowBox[{"{", 
        RowBox[{"53", ",", "626", ",", "0.6575149897`"}], "}"}], ",", 
       RowBox[{"{", 
        RowBox[{"53", ",", "627", ",", "0.6614855752`"}], "}"}], ",", 
       RowBox[{"{", 
        RowBox[{"53", ",", "628", ",", "0.6642741724`"}], "}"}], ",", 
       RowBox[{"{", 
        RowBox[{"53", ",", "629", ",", "0.6687662911`"}], "}"}], ",", 
       RowBox[{"{", 
        RowBox[{"53", ",", "630", ",", "0.6727135407`"}], "}"}], ",", 
       RowBox[{"{", 
        RowBox[{"53", ",", "631", ",", "0.6753930292`"}], "}"}], ",", 
       RowBox[{"{", 
        RowBox[{"53", ",", "632", ",", "0.6773411196`"}], "}"}], ",", 
       RowBox[{"{", 
        RowBox[{"53", ",", "633", ",", "0.6805931134`"}], "}"}], ",", 
       RowBox[{"{", 
        RowBox[{"53", ",", "634", ",", "0.6845685449`"}], "}"}], ",", 
       RowBox[{"{", 
        RowBox[{"53", ",", "635", ",", "0.68450222`"}], "}"}], ",", 
       RowBox[{"{", 
        RowBox[{"53", ",", "636", ",", "0.689627653`"}], "}"}], ",", 
       RowBox[{"{", 
        RowBox[{"53", ",", "637", ",", "0.6921402073`"}], "}"}], ",", 
       RowBox[{"{", 
        RowBox[{"53", ",", "638", ",", "0.693113476`"}], "}"}], ",", 
       RowBox[{"{", 
        RowBox[{"53", ",", "639", ",", "0.696447861`"}], "}"}], ",", 
       RowBox[{"{", 
        RowBox[{"53", ",", "640", ",", "0.6997030945`"}], "}"}]}], "}"}], ",", 
     RowBox[{"{", 
      RowBox[{
       RowBox[{"{", 
        RowBox[{"54", ",", "488", ",", "0.714643692`"}], "}"}], ",", 
       RowBox[{"{", 
        RowBox[{"54", ",", "489", ",", "0.7185747138`"}], "}"}], ",", 
       RowBox[{"{", 
        RowBox[{"54", ",", "490", ",", "0.7124376833`"}], "}"}], ",", 
       RowBox[{"{", 
        RowBox[{"54", ",", "491", ",", "0.7099312243`"}], "}"}], ",", 
       RowBox[{"{", 
        RowBox[{"54", ",", "492", ",", "0.7095021795`"}], "}"}], ",", 
       RowBox[{"{", 
        RowBox[{"54", ",", "493", ",", "0.7087118842`"}], "}"}], ",", 
       RowBox[{"{", 
        RowBox[{"54", ",", "494", ",", "0.7013441041`"}], "}"}], ",", 
       RowBox[{"{", 
        RowBox[{"54", ",", "495", ",", "0.6982044602`"}], "}"}], ",", 
       RowBox[{"{", 
        RowBox[{"54", ",", "496", ",", "0.6937214562`"}], "}"}], ",", 
       RowBox[{"{", 
        RowBox[{"54", ",", "497", ",", "0.6783630636`"}], "}"}], ",", 
       RowBox[{"{", 
        RowBox[{"54", ",", "498", ",", "0.6866554587`"}], "}"}], ",", 
       RowBox[{"{", 
        RowBox[{"54", ",", "499", ",", "0.6755203997`"}], "}"}], ",", 
       RowBox[{"{", 
        RowBox[{"54", ",", "500", ",", "0.6685655209`"}], "}"}], ",", 
       RowBox[{"{", 
        RowBox[{"54", ",", "501", ",", "0.6689663778`"}], "}"}], ",", 
       RowBox[{"{", 
        RowBox[{"54", ",", "502", ",", "0.6685891217`"}], "}"}], ",", 
       RowBox[{"{", 
        RowBox[{"54", ",", "503", ",", "0.6617565015`"}], "}"}], ",", 
       RowBox[{"{", 
        RowBox[{"54", ",", "504", ",", "0.6459991698`"}], "}"}], ",", 
       RowBox[{"{", 
        RowBox[{"54", ",", "505", ",", "0.6519240296`"}], "}"}], ",", 
       RowBox[{"{", 
        RowBox[{"54", ",", "506", ",", "0.6441091815`"}], "}"}], ",", 
       RowBox[{"{", 
        RowBox[{"54", ",", "507", ",", "0.637241061`"}], "}"}], ",", 
       RowBox[{"{", 
        RowBox[{"54", ",", "508", ",", "0.6271883104`"}], "}"}], ",", 
       RowBox[{"{", 
        RowBox[{"54", ",", "509", ",", "0.615340277`"}], "}"}], ",", 
       RowBox[{"{", 
        RowBox[{"54", ",", "510", ",", "0.6173461588`"}], "}"}], ",", 
       RowBox[{"{", 
        RowBox[{"54", ",", "511", ",", "0.6091630245`"}], "}"}], ",", 
       RowBox[{"{", 
        RowBox[{"54", ",", "512", ",", "0.6012566407`"}], "}"}], ",", 
       RowBox[{"{", 
        RowBox[{"54", ",", "513", ",", "0.5869078555`"}], "}"}], ",", 
       RowBox[{"{", 
        RowBox[{"54", ",", "514", ",", "0.5801548161`"}], "}"}], ",", 
       RowBox[{"{", 
        RowBox[{"54", ",", "515", ",", "0.5760523406`"}], "}"}], ",", 
       RowBox[{"{", 
        RowBox[{"54", ",", "516", ",", "0.5707149783`"}], "}"}], ",", 
       RowBox[{"{", 
        RowBox[{"54", ",", "517", ",", "0.560427185`"}], "}"}], ",", 
       RowBox[{"{", 
        RowBox[{"54", ",", "518", ",", "0.5507133347`"}], "}"}], ",", 
       RowBox[{"{", 
        RowBox[{"54", ",", "519", ",", "0.540426956`"}], "}"}], ",", 
       RowBox[{"{", 
        RowBox[{"54", ",", "520", ",", "0.5232883223`"}], "}"}], ",", 
       RowBox[{"{", 
        RowBox[{"54", ",", "521", ",", "0.5227906857`"}], "}"}], ",", 
       RowBox[{"{", 
        RowBox[{"54", ",", "522", ",", "0.5130187724`"}], "}"}], ",", 
       RowBox[{"{", 
        RowBox[{"54", ",", "523", ",", "0.5051750083`"}], "}"}], ",", 
       RowBox[{"{", 
        RowBox[{"54", ",", "524", ",", "0.494419393`"}], "}"}], ",", 
       RowBox[{"{", 
        RowBox[{"54", ",", "525", ",", "0.4857630934`"}], "}"}], ",", 
       RowBox[{"{", 
        RowBox[{"54", ",", "526", ",", "0.4742894622`"}], "}"}], ",", 
       RowBox[{"{", 
        RowBox[{"54", ",", "527", ",", "0.4663578462`"}], "}"}], ",", 
       RowBox[{"{", 
        RowBox[{"54", ",", "528", ",", "0.4551713445`"}], "}"}], ",", 
       RowBox[{"{", 
        RowBox[{"54", ",", "529", ",", "0.4454078896`"}], "}"}], ",", 
       RowBox[{"{", 
        RowBox[{"54", ",", "530", ",", "0.436605052`"}], "}"}], ",", 
       RowBox[{"{", 
        RowBox[{"54", ",", "531", ",", "0.4250899188`"}], "}"}], ",", 
       RowBox[{"{", 
        RowBox[{"54", ",", "532", ",", "0.4146994233`"}], "}"}], ",", 
       RowBox[{"{", 
        RowBox[{"54", ",", "533", ",", "0.4059388244`"}], "}"}], ",", 
       RowBox[{"{", 
        RowBox[{"54", ",", "534", ",", "0.3961067861`"}], "}"}], ",", 
       RowBox[{"{", 
        RowBox[{"54", ",", "535", ",", "0.3851130382`"}], "}"}], ",", 
       RowBox[{"{", 
        RowBox[{"54", ",", "536", ",", "0.3739470994`"}], "}"}], ",", 
       RowBox[{"{", 
        RowBox[{"54", ",", "537", ",", "0.3658298489`"}], "}"}], ",", 
       RowBox[{"{", 
        RowBox[{"54", ",", "538", ",", "0.3544820408`"}], "}"}], ",", 
       RowBox[{"{", 
        RowBox[{"54", ",", "539", ",", "0.3465100532`"}], "}"}], ",", 
       RowBox[{"{", 
        RowBox[{"54", ",", "540", ",", "0.3373064494`"}], "}"}], ",", 
       RowBox[{"{", 
        RowBox[{"54", ",", "541", ",", "0.3284991148`"}], "}"}], ",", 
       RowBox[{"{", 
        RowBox[{"54", ",", "542", ",", "0.3193501341`"}], "}"}], ",", 
       RowBox[{"{", 
        RowBox[{"54", ",", "543", ",", "0.3099797856`"}], "}"}], ",", 
       RowBox[{"{", 
        RowBox[{"54", ",", "544", ",", "0.3006447416`"}], "}"}], ",", 
       RowBox[{"{", 
        RowBox[{"54", ",", "545", ",", "0.2932548235`"}], "}"}], ",", 
       RowBox[{"{", 
        RowBox[{"54", ",", "546", ",", "0.2843392484`"}], "}"}], ",", 
       RowBox[{"{", 
        RowBox[{"54", ",", "547", ",", "0.2772550937`"}], "}"}], ",", 
       RowBox[{"{", 
        RowBox[{"54", ",", "548", ",", "0.2713446524`"}], "}"}], ",", 
       RowBox[{"{", 
        RowBox[{"54", ",", "549", ",", "0.2638216365`"}], "}"}], ",", 
       RowBox[{"{", 
        RowBox[{"54", ",", "550", ",", "0.2595262`"}], "}"}], ",", 
       RowBox[{"{", 
        RowBox[{"54", ",", "551", ",", "0.2526333297`"}], "}"}], ",", 
       RowBox[{"{", 
        RowBox[{"54", ",", "552", ",", "0.2479562129`"}], "}"}], ",", 
       RowBox[{"{", 
        RowBox[{"54", ",", "553", ",", "0.2438268731`"}], "}"}], ",", 
       RowBox[{"{", 
        RowBox[{"54", ",", "554", ",", "0.2387430607`"}], "}"}], ",", 
       RowBox[{"{", 
        RowBox[{"54", ",", "555", ",", "0.2369610814`"}], "}"}], ",", 
       RowBox[{"{", 
        RowBox[{"54", ",", "556", ",", "0.2339366251`"}], "}"}], ",", 
       RowBox[{"{", 
        RowBox[{"54", ",", "557", ",", "0.230214411`"}], "}"}], ",", 
       RowBox[{"{", 
        RowBox[{"54", ",", "558", ",", "0.2291000342`"}], "}"}], ",", 
       RowBox[{"{", 
        RowBox[{"54", ",", "559", ",", "0.2284477539`"}], "}"}], ",", 
       RowBox[{"{", 
        RowBox[{"54", ",", "560", ",", "0.2272199091`"}], "}"}], ",", 
       RowBox[{"{", 
        RowBox[{"54", ",", "561", ",", "0.2294626885`"}], "}"}], ",", 
       RowBox[{"{", 
        RowBox[{"54", ",", "562", ",", "0.2290962976`"}], "}"}], ",", 
       RowBox[{"{", 
        RowBox[{"54", ",", "563", ",", "0.2312086657`"}], "}"}], ",", 
       RowBox[{"{", 
        RowBox[{"54", ",", "564", ",", "0.2358281096`"}], "}"}], ",", 
       RowBox[{"{", 
        RowBox[{"54", ",", "565", ",", "0.2415578201`"}], "}"}], ",", 
       RowBox[{"{", 
        RowBox[{"54", ",", "566", ",", "0.2461661177`"}], "}"}], ",", 
       RowBox[{"{", 
        RowBox[{"54", ",", "567", ",", "0.2481441775`"}], "}"}], ",", 
       RowBox[{"{", 
        RowBox[{"54", ",", "568", ",", "0.2538065047`"}], "}"}], ",", 
       RowBox[{"{", 
        RowBox[{"54", ",", "569", ",", "0.2582095175`"}], "}"}], ",", 
       RowBox[{"{", 
        RowBox[{"54", ",", "570", ",", "0.2567860687`"}], "}"}], ",", 
       RowBox[{"{", 
        RowBox[{"54", ",", "571", ",", "0.2725888902`"}], "}"}], ",", 
       RowBox[{"{", 
        RowBox[{"54", ",", "572", ",", "0.2729771868`"}], "}"}], ",", 
       RowBox[{"{", 
        RowBox[{"54", ",", "573", ",", "0.2790604318`"}], "}"}], ",", 
       RowBox[{"{", 
        RowBox[{"54", ",", "574", ",", "0.2874559764`"}], "}"}], ",", 
       RowBox[{"{", 
        RowBox[{"54", ",", "575", ",", "0.3031511227`"}], "}"}], ",", 
       RowBox[{"{", 
        RowBox[{"54", ",", "576", ",", "0.3101701346`"}], "}"}], ",", 
       RowBox[{"{", 
        RowBox[{"54", ",", "577", ",", "0.317978714`"}], "}"}], ",", 
       RowBox[{"{", 
        RowBox[{"54", ",", "578", ",", "0.3300836963`"}], "}"}], ",", 
       RowBox[{"{", 
        RowBox[{"54", ",", "579", ",", "0.3377404588`"}], "}"}], ",", 
       RowBox[{"{", 
        RowBox[{"54", ",", "580", ",", "0.3492585154`"}], "}"}], ",", 
       RowBox[{"{", 
        RowBox[{"54", ",", "581", ",", "0.3585444302`"}], "}"}], ",", 
       RowBox[{"{", 
        RowBox[{"54", ",", "582", ",", "0.3669771549`"}], "}"}], ",", 
       RowBox[{"{", 
        RowBox[{"54", ",", "583", ",", "0.3811952584`"}], "}"}], ",", 
       RowBox[{"{", 
        RowBox[{"54", ",", "584", ",", "0.3887779583`"}], "}"}], ",", 
       RowBox[{"{", 
        RowBox[{"54", ",", "585", ",", "0.3932910183`"}], "}"}], ",", 
       RowBox[{"{", 
        RowBox[{"54", ",", "586", ",", "0.4124428868`"}], "}"}], ",", 
       RowBox[{"{", 
        RowBox[{"54", ",", "587", ",", "0.4274411699`"}], "}"}], ",", 
       RowBox[{"{", 
        RowBox[{"54", ",", "588", ",", "0.4372507047`"}], "}"}], ",", 
       RowBox[{"{", 
        RowBox[{"54", ",", "589", ",", "0.4469886406`"}], "}"}], ",", 
       RowBox[{"{", 
        RowBox[{"54", ",", "590", ",", "0.4625720038`"}], "}"}], ",", 
       RowBox[{"{", 
        RowBox[{"54", ",", "591", ",", "0.4727825686`"}], "}"}], ",", 
       RowBox[{"{", 
        RowBox[{"54", ",", "592", ",", "0.4851220017`"}], "}"}], ",", 
       RowBox[{"{", 
        RowBox[{"54", ",", "593", ",", "0.4946529065`"}], "}"}], ",", 
       RowBox[{"{", 
        RowBox[{"54", ",", "594", ",", "0.5053046513`"}], "}"}], ",", 
       RowBox[{"{", 
        RowBox[{"54", ",", "595", ",", "0.529490777`"}], "}"}], ",", 
       RowBox[{"{", 
        RowBox[{"54", ",", "596", ",", "0.5320824046`"}], "}"}], ",", 
       RowBox[{"{", 
        RowBox[{"54", ",", "597", ",", "0.5319028173`"}], "}"}], ",", 
       RowBox[{"{", 
        RowBox[{"54", ",", "598", ",", "0.5464892656`"}], "}"}], ",", 
       RowBox[{"{", 
        RowBox[{"54", ",", "599", ",", "0.5561954202`"}], "}"}], ",", 
       RowBox[{"{", 
        RowBox[{"54", ",", "600", ",", "0.5680820875`"}], "}"}], ",", 
       RowBox[{"{", 
        RowBox[{"54", ",", "601", ",", "0.5745179116`"}], "}"}], ",", 
       RowBox[{"{", 
        RowBox[{"54", ",", "602", ",", "0.5870217865`"}], "}"}], ",", 
       RowBox[{"{", 
        RowBox[{"54", ",", "603", ",", "0.5927895516`"}], "}"}], ",", 
       RowBox[{"{", 
        RowBox[{"54", ",", "604", ",", "0.6014438671`"}], "}"}], ",", 
       RowBox[{"{", 
        RowBox[{"54", ",", "605", ",", "0.6096350304`"}], "}"}], ",", 
       RowBox[{"{", 
        RowBox[{"54", ",", "606", ",", "0.6189109401`"}], "}"}], ",", 
       RowBox[{"{", 
        RowBox[{"54", ",", "607", ",", "0.6172126768`"}], "}"}], ",", 
       RowBox[{"{", 
        RowBox[{"54", ",", "608", ",", "0.633535451`"}], "}"}], ",", 
       RowBox[{"{", 
        RowBox[{"54", ",", "609", ",", "0.64176646`"}], "}"}], ",", 
       RowBox[{"{", 
        RowBox[{"54", ",", "610", ",", "0.6406603783`"}], "}"}], ",", 
       RowBox[{"{", 
        RowBox[{"54", ",", "611", ",", "0.656052631`"}], "}"}], ",", 
       RowBox[{"{", 
        RowBox[{"54", ",", "612", ",", "0.6611134537`"}], "}"}], ",", 
       RowBox[{"{", 
        RowBox[{"54", ",", "613", ",", "0.6672602419`"}], "}"}], ",", 
       RowBox[{"{", 
        RowBox[{"54", ",", "614", ",", "0.6739890494`"}], "}"}], ",", 
       RowBox[{"{", 
        RowBox[{"54", ",", "615", ",", "0.6804656185`"}], "}"}], ",", 
       RowBox[{"{", 
        RowBox[{"54", ",", "616", ",", "0.6859493357`"}], "}"}], ",", 
       RowBox[{"{", 
        RowBox[{"54", ",", "617", ",", "0.6930895758`"}], "}"}], ",", 
       RowBox[{"{", 
        RowBox[{"54", ",", "618", ",", "0.6983448629`"}], "}"}], ",", 
       RowBox[{"{", 
        RowBox[{"54", ",", "619", ",", "0.7048246398`"}], "}"}], ",", 
       RowBox[{"{", 
        RowBox[{"54", ",", "620", ",", "0.7056878277`"}], "}"}], ",", 
       RowBox[{"{", 
        RowBox[{"54", ",", "621", ",", "0.710566686`"}], "}"}], ",", 
       RowBox[{"{", 
        RowBox[{"54", ",", "622", ",", "0.7161987316`"}], "}"}], ",", 
       RowBox[{"{", 
        RowBox[{"54", ",", "623", ",", "0.7197450182`"}], "}"}], ",", 
       RowBox[{"{", 
        RowBox[{"54", ",", "624", ",", "0.7246255285`"}], "}"}], ",", 
       RowBox[{"{", 
        RowBox[{"54", ",", "625", ",", "0.7267585225`"}], "}"}], ",", 
       RowBox[{"{", 
        RowBox[{"54", ",", "626", ",", "0.7298680491`"}], "}"}], ",", 
       RowBox[{"{", 
        RowBox[{"54", ",", "627", ",", "0.7342935014`"}], "}"}], ",", 
       RowBox[{"{", 
        RowBox[{"54", ",", "628", ",", "0.7368979215`"}], "}"}], ",", 
       RowBox[{"{", 
        RowBox[{"54", ",", "629", ",", "0.7391559407`"}], "}"}], ",", 
       RowBox[{"{", 
        RowBox[{"54", ",", "630", ",", "0.7423375494`"}], "}"}], ",", 
       RowBox[{"{", 
        RowBox[{"54", ",", "631", ",", "0.7429714218`"}], "}"}], ",", 
       RowBox[{"{", 
        RowBox[{"54", ",", "632", ",", "0.7443196277`"}], "}"}], ",", 
       RowBox[{"{", 
        RowBox[{"54", ",", "633", ",", "0.747161253`"}], "}"}], ",", 
       RowBox[{"{", 
        RowBox[{"54", ",", "634", ",", "0.7481658904`"}], "}"}], ",", 
       RowBox[{"{", 
        RowBox[{"54", ",", "635", ",", "0.7504092188`"}], "}"}], ",", 
       RowBox[{"{", 
        RowBox[{"54", ",", "636", ",", "0.751493714`"}], "}"}], ",", 
       RowBox[{"{", 
        RowBox[{"54", ",", "637", ",", "0.7535250443`"}], "}"}], ",", 
       RowBox[{"{", 
        RowBox[{"54", ",", "638", ",", "0.7546223086`"}], "}"}], ",", 
       RowBox[{"{", 
        RowBox[{"54", ",", "639", ",", "0.7529554405`"}], "}"}], ",", 
       RowBox[{"{", 
        RowBox[{"54", ",", "640", ",", "0.7588240616`"}], "}"}]}], "}"}], ",", 
     RowBox[{"{", 
      RowBox[{
       RowBox[{"{", 
        RowBox[{"55", ",", "488", ",", "0.7400717163`"}], "}"}], ",", 
       RowBox[{"{", 
        RowBox[{"55", ",", "489", ",", "0.7545741023`"}], "}"}], ",", 
       RowBox[{"{", 
        RowBox[{"55", ",", "490", ",", "0.7507936847`"}], "}"}], ",", 
       RowBox[{"{", 
        RowBox[{"55", ",", "491", ",", "0.7493660454`"}], "}"}], ",", 
       RowBox[{"{", 
        RowBox[{"55", ",", "492", ",", "0.7484627795`"}], "}"}], ",", 
       RowBox[{"{", 
        RowBox[{"55", ",", "493", ",", "0.7457480984`"}], "}"}], ",", 
       RowBox[{"{", 
        RowBox[{"55", ",", "494", ",", "0.7366930822`"}], "}"}], ",", 
       RowBox[{"{", 
        RowBox[{"55", ",", "495", ",", "0.7361447026`"}], "}"}], ",", 
       RowBox[{"{", 
        RowBox[{"55", ",", "496", ",", "0.7321951388`"}], "}"}], ",", 
       RowBox[{"{", 
        RowBox[{"55", ",", "497", ",", "0.7160265597`"}], "}"}], ",", 
       RowBox[{"{", 
        RowBox[{"55", ",", "498", ",", "0.723581383`"}], "}"}], ",", 
       RowBox[{"{", 
        RowBox[{"55", ",", "499", ",", "0.7670142775`"}], "}"}], ",", 
       RowBox[{"{", 
        RowBox[{"55", ",", "500", ",", "0.7648598903`"}], "}"}], ",", 
       RowBox[{"{", 
        RowBox[{"55", ",", "501", ",", "0.7066607704`"}], "}"}], ",", 
       RowBox[{"{", 
        RowBox[{"55", ",", "502", ",", "0.7067210355`"}], "}"}], ",", 
       RowBox[{"{", 
        RowBox[{"55", ",", "503", ",", "0.6994150582`"}], "}"}], ",", 
       RowBox[{"{", 
        RowBox[{"55", ",", "504", ",", "0.6822352784`"}], "}"}], ",", 
       RowBox[{"{", 
        RowBox[{"55", ",", "505", ",", "0.6889766079`"}], "}"}], ",", 
       RowBox[{"{", 
        RowBox[{"55", ",", "506", ",", "0.681146057`"}], "}"}], ",", 
       RowBox[{"{", 
        RowBox[{"55", ",", "507", ",", "0.6740005418`"}], "}"}], ",", 
       RowBox[{"{", 
        RowBox[{"55", ",", "508", ",", "0.6638172156`"}], "}"}], ",", 
       RowBox[{"{", 
        RowBox[{"55", ",", "509", ",", "0.6518229593`"}], "}"}], ",", 
       RowBox[{"{", 
        RowBox[{"55", ",", "510", ",", "0.6547940822`"}], "}"}], ",", 
       RowBox[{"{", 
        RowBox[{"55", ",", "511", ",", "0.6463026461`"}], "}"}], ",", 
       RowBox[{"{", 
        RowBox[{"55", ",", "512", ",", "0.6390320073`"}], "}"}], ",", 
       RowBox[{"{", 
        RowBox[{"55", ",", "513", ",", "0.6239598673`"}], "}"}], ",", 
       RowBox[{"{", 
        RowBox[{"55", ",", "514", ",", "0.6175918663`"}], "}"}], ",", 
       RowBox[{"{", 
        RowBox[{"55", ",", "515", ",", "0.6143132144`"}], "}"}], ",", 
       RowBox[{"{", 
        RowBox[{"55", ",", "516", ",", "0.6095011887`"}], "}"}], ",", 
       RowBox[{"{", 
        RowBox[{"55", ",", "517", ",", "0.5996109981`"}], "}"}], ",", 
       RowBox[{"{", 
        RowBox[{"55", ",", "518", ",", "0.5898282407`"}], "}"}], ",", 
       RowBox[{"{", 
        RowBox[{"55", ",", "519", ",", "0.5795956278`"}], "}"}], ",", 
       RowBox[{"{", 
        RowBox[{"55", ",", "520", ",", "0.5658097702`"}], "}"}], ",", 
       RowBox[{"{", 
        RowBox[{"55", ",", "521", ",", "0.5658944916`"}], "}"}], ",", 
       RowBox[{"{", 
        RowBox[{"55", ",", "522", ",", "0.5536109441`"}], "}"}], ",", 
       RowBox[{"{", 
        RowBox[{"55", ",", "523", ",", "0.547054183`"}], "}"}], ",", 
       RowBox[{"{", 
        RowBox[{"55", ",", "524", ",", "0.5379509524`"}], "}"}], ",", 
       RowBox[{"{", 
        RowBox[{"55", ",", "525", ",", "0.5281701488`"}], "}"}], ",", 
       RowBox[{"{", 
        RowBox[{"55", ",", "526", ",", "0.5190970022`"}], "}"}], ",", 
       RowBox[{"{", 
        RowBox[{"55", ",", "527", ",", "0.5112061268`"}], "}"}], ",", 
       RowBox[{"{", 
        RowBox[{"55", ",", "528", ",", "0.5004018407`"}], "}"}], ",", 
       RowBox[{"{", 
        RowBox[{"55", ",", "529", ",", "0.491158325`"}], "}"}], ",", 
       RowBox[{"{", 
        RowBox[{"55", ",", "530", ",", "0.4831912394`"}], "}"}], ",", 
       RowBox[{"{", 
        RowBox[{"55", ",", "531", ",", "0.4742119896`"}], "}"}], ",", 
       RowBox[{"{", 
        RowBox[{"55", ",", "532", ",", "0.4640801042`"}], "}"}], ",", 
       RowBox[{"{", 
        RowBox[{"55", ",", "533", ",", "0.455832048`"}], "}"}], ",", 
       RowBox[{"{", 
        RowBox[{"55", ",", "534", ",", "0.4473570951`"}], "}"}], ",", 
       RowBox[{"{", 
        RowBox[{"55", ",", "535", ",", "0.4391396104`"}], "}"}], ",", 
       RowBox[{"{", 
        RowBox[{"55", ",", "536", ",", "0.4292518658`"}], "}"}], ",", 
       RowBox[{"{", 
        RowBox[{"55", ",", "537", ",", "0.4219355286`"}], "}"}], ",", 
       RowBox[{"{", 
        RowBox[{"55", ",", "538", ",", "0.4129200431`"}], "}"}], ",", 
       RowBox[{"{", 
        RowBox[{"55", ",", "539", ",", "0.4069313937`"}], "}"}], ",", 
       RowBox[{"{", 
        RowBox[{"55", ",", "540", ",", "0.3994170147`"}], "}"}], ",", 
       RowBox[{"{", 
        RowBox[{"55", ",", "541", ",", "0.3925468862`"}], "}"}], ",", 
       RowBox[{"{", 
        RowBox[{"55", ",", "542", ",", "0.3875057786`"}], "}"}], ",", 
       RowBox[{"{", 
        RowBox[{"55", ",", "543", ",", "0.3795730158`"}], "}"}], ",", 
       RowBox[{"{", 
        RowBox[{"55", ",", "544", ",", "0.3738217213`"}], "}"}], ",", 
       RowBox[{"{", 
        RowBox[{"55", ",", "545", ",", "0.3683036985`"}], "}"}], ",", 
       RowBox[{"{", 
        RowBox[{"55", ",", "546", ",", "0.3624439168`"}], "}"}], ",", 
       RowBox[{"{", 
        RowBox[{"55", ",", "547", ",", "0.3587411807`"}], "}"}], ",", 
       RowBox[{"{", 
        RowBox[{"55", ",", "548", ",", "0.3555356948`"}], "}"}], ",", 
       RowBox[{"{", 
        RowBox[{"55", ",", "549", ",", "0.3504267864`"}], "}"}], ",", 
       RowBox[{"{", 
        RowBox[{"55", ",", "550", ",", "0.3493881142`"}], "}"}], ",", 
       RowBox[{"{", 
        RowBox[{"55", ",", "551", ",", "0.3457740672`"}], "}"}], ",", 
       RowBox[{"{", 
        RowBox[{"55", ",", "552", ",", "0.3448542255`"}], "}"}], ",", 
       RowBox[{"{", 
        RowBox[{"55", ",", "553", ",", "0.3446227285`"}], "}"}], ",", 
       RowBox[{"{", 
        RowBox[{"55", ",", "554", ",", "0.3424333486`"}], "}"}], ",", 
       RowBox[{"{", 
        RowBox[{"55", ",", "555", ",", "0.3443533862`"}], "}"}], ",", 
       RowBox[{"{", 
        RowBox[{"55", ",", "556", ",", "0.3444307566`"}], "}"}], ",", 
       RowBox[{"{", 
        RowBox[{"55", ",", "557", ",", "0.344779839`"}], "}"}], ",", 
       RowBox[{"{", 
        RowBox[{"55", ",", "558", ",", "0.3464947537`"}], "}"}], ",", 
       RowBox[{"{", 
        RowBox[{"55", ",", "559", ",", "0.3498601314`"}], "}"}], ",", 
       RowBox[{"{", 
        RowBox[{"55", ",", "560", ",", "0.3514058818`"}], "}"}], ",", 
       RowBox[{"{", 
        RowBox[{"55", ",", "561", ",", "0.3569523447`"}], "}"}], ",", 
       RowBox[{"{", 
        RowBox[{"55", ",", "562", ",", "0.3598757642`"}], "}"}], ",", 
       RowBox[{"{", 
        RowBox[{"55", ",", "563", ",", "0.3648393437`"}], "}"}], ",", 
       RowBox[{"{", 
        RowBox[{"55", ",", "564", ",", "0.3732564154`"}], "}"}], ",", 
       RowBox[{"{", 
        RowBox[{"55", ",", "565", ",", "0.3788400111`"}], "}"}], ",", 
       RowBox[{"{", 
        RowBox[{"55", ",", "566", ",", "0.3991144981`"}], "}"}], ",", 
       RowBox[{"{", 
        RowBox[{"55", ",", "567", ",", "0.3855013995`"}], "}"}], ",", 
       RowBox[{"{", 
        RowBox[{"55", ",", "568", ",", "0.3875660602`"}], "}"}], ",", 
       RowBox[{"{", 
        RowBox[{"55", ",", "569", ",", "0.3917443337`"}], "}"}], ",", 
       RowBox[{"{", 
        RowBox[{"55", ",", "570", ",", "0.3924192984`"}], "}"}], ",", 
       RowBox[{"{", 
        RowBox[{"55", ",", "571", ",", "0.3989450791`"}], "}"}], ",", 
       RowBox[{"{", 
        RowBox[{"55", ",", "572", ",", "0.4293375744`"}], "}"}], ",", 
       RowBox[{"{", 
        RowBox[{"55", ",", "573", ",", "0.4377198416`"}], "}"}], ",", 
       RowBox[{"{", 
        RowBox[{"55", ",", "574", ",", "0.4476549461`"}], "}"}], ",", 
       RowBox[{"{", 
        RowBox[{"55", ",", "575", ",", "0.4549407655`"}], "}"}], ",", 
       RowBox[{"{", 
        RowBox[{"55", ",", "576", ",", "0.4633896395`"}], "}"}], ",", 
       RowBox[{"{", 
        RowBox[{"55", ",", "577", ",", "0.471157663`"}], "}"}], ",", 
       RowBox[{"{", 
        RowBox[{"55", ",", "578", ",", "0.4818806421`"}], "}"}], ",", 
       RowBox[{"{", 
        RowBox[{"55", ",", "579", ",", "0.4900717073`"}], "}"}], ",", 
       RowBox[{"{", 
        RowBox[{"55", ",", "580", ",", "0.4973323413`"}], "}"}], ",", 
       RowBox[{"{", 
        RowBox[{"55", ",", "581", ",", "0.5104276354`"}], "}"}], ",", 
       RowBox[{"{", 
        RowBox[{"55", ",", "582", ",", "0.5162967538`"}], "}"}], ",", 
       RowBox[{"{", 
        RowBox[{"55", ",", "583", ",", "0.5282710257`"}], "}"}], ",", 
       RowBox[{"{", 
        RowBox[{"55", ",", "584", ",", "0.538070882`"}], "}"}], ",", 
       RowBox[{"{", 
        RowBox[{"55", ",", "585", ",", "0.5498560871`"}], "}"}], ",", 
       RowBox[{"{", 
        RowBox[{"55", ",", "586", ",", "0.5565955376`"}], "}"}], ",", 
       RowBox[{"{", 
        RowBox[{"55", ",", "587", ",", "0.5684320993`"}], "}"}], ",", 
       RowBox[{"{", 
        RowBox[{"55", ",", "588", ",", "0.5765622741`"}], "}"}], ",", 
       RowBox[{"{", 
        RowBox[{"55", ",", "589", ",", "0.5839775132`"}], "}"}], ",", 
       RowBox[{"{", 
        RowBox[{"55", ",", "590", ",", "0.5974426703`"}], "}"}], ",", 
       RowBox[{"{", 
        RowBox[{"55", ",", "591", ",", "0.6052961697`"}], "}"}], ",", 
       RowBox[{"{", 
        RowBox[{"55", ",", "592", ",", "0.6163043514`"}], "}"}], ",", 
       RowBox[{"{", 
        RowBox[{"55", ",", "593", ",", "0.6232942245`"}], "}"}], ",", 
       RowBox[{"{", 
        RowBox[{"55", ",", "594", ",", "0.6308782718`"}], "}"}], ",", 
       RowBox[{"{", 
        RowBox[{"55", ",", "595", ",", "0.6552750743`"}], "}"}], ",", 
       RowBox[{"{", 
        RowBox[{"55", ",", "596", ",", "0.6538132054`"}], "}"}], ",", 
       RowBox[{"{", 
        RowBox[{"55", ",", "597", ",", "0.6501365427`"}], "}"}], ",", 
       RowBox[{"{", 
        RowBox[{"55", ",", "598", ",", "0.660304882`"}], "}"}], ",", 
       RowBox[{"{", 
        RowBox[{"55", ",", "599", ",", "0.6692147325`"}], "}"}], ",", 
       RowBox[{"{", 
        RowBox[{"55", ",", "600", ",", "0.6783305028`"}], "}"}], ",", 
       RowBox[{"{", 
        RowBox[{"55", ",", "601", ",", "0.6848912573`"}], "}"}], ",", 
       RowBox[{"{", 
        RowBox[{"55", ",", "602", ",", "0.6960326446`"}], "}"}], ",", 
       RowBox[{"{", 
        RowBox[{"55", ",", "603", ",", "0.6957110658`"}], "}"}], ",", 
       RowBox[{"{", 
        RowBox[{"55", ",", "604", ",", "0.7039260026`"}], "}"}], ",", 
       RowBox[{"{", 
        RowBox[{"55", ",", "605", ",", "0.7090259287`"}], "}"}], ",", 
       RowBox[{"{", 
        RowBox[{"55", ",", "606", ",", "0.7173623363`"}], "}"}], ",", 
       RowBox[{"{", 
        RowBox[{"55", ",", "607", ",", "0.7109688811`"}], "}"}], ",", 
       RowBox[{"{", 
        RowBox[{"55", ",", "608", ",", "0.7230758186`"}], "}"}], ",", 
       RowBox[{"{", 
        RowBox[{"55", ",", "609", ",", "0.7315211769`"}], "}"}], ",", 
       RowBox[{"{", 
        RowBox[{"55", ",", "610", ",", "0.7264303408`"}], "}"}], ",", 
       RowBox[{"{", 
        RowBox[{"55", ",", "611", ",", "0.7422044154`"}], "}"}], ",", 
       RowBox[{"{", 
        RowBox[{"55", ",", "612", ",", "0.7457609467`"}], "}"}], ",", 
       RowBox[{"{", 
        RowBox[{"55", ",", "613", ",", "0.7496248848`"}], "}"}], ",", 
       RowBox[{"{", 
        RowBox[{"55", ",", "614", ",", "0.7547017392`"}], "}"}], ",", 
       RowBox[{"{", 
        RowBox[{"55", ",", "615", ",", "0.7586673993`"}], "}"}], ",", 
       RowBox[{"{", 
        RowBox[{"55", ",", "616", ",", "0.7630320035`"}], "}"}], ",", 
       RowBox[{"{", 
        RowBox[{"55", ",", "617", ",", "0.7649868367`"}], "}"}], ",", 
       RowBox[{"{", 
        RowBox[{"55", ",", "618", ",", "0.7711534592`"}], "}"}], ",", 
       RowBox[{"{", 
        RowBox[{"55", ",", "619", ",", "0.7761277198`"}], "}"}], ",", 
       RowBox[{"{", 
        RowBox[{"55", ",", "620", ",", "0.7759836684`"}], "}"}], ",", 
       RowBox[{"{", 
        RowBox[{"55", ",", "621", ",", "0.7786647824`"}], "}"}], ",", 
       RowBox[{"{", 
        RowBox[{"55", ",", "622", ",", "0.7831837109`"}], "}"}], ",", 
       RowBox[{"{", 
        RowBox[{"55", ",", "623", ",", "0.786268516`"}], "}"}], ",", 
       RowBox[{"{", 
        RowBox[{"55", ",", "624", ",", "0.7908522221`"}], "}"}], ",", 
       RowBox[{"{", 
        RowBox[{"55", ",", "625", ",", "0.7894910092`"}], "}"}], ",", 
       RowBox[{"{", 
        RowBox[{"55", ",", "626", ",", "0.7924237293`"}], "}"}], ",", 
       RowBox[{"{", 
        RowBox[{"55", ",", "627", ",", "0.7940578227`"}], "}"}], ",", 
       RowBox[{"{", 
        RowBox[{"55", ",", "628", ",", "0.7960395829`"}], "}"}], ",", 
       RowBox[{"{", 
        RowBox[{"55", ",", "629", ",", "0.7978643813`"}], "}"}], ",", 
       RowBox[{"{", 
        RowBox[{"55", ",", "630", ",", "0.7987075519`"}], "}"}], ",", 
       RowBox[{"{", 
        RowBox[{"55", ",", "631", ",", "0.7939532226`"}], "}"}], ",", 
       RowBox[{"{", 
        RowBox[{"55", ",", "632", ",", "0.7969709791`"}], "}"}], ",", 
       RowBox[{"{", 
        RowBox[{"55", ",", "633", ",", "0.8000481517`"}], "}"}], ",", 
       RowBox[{"{", 
        RowBox[{"55", ",", "634", ",", "0.8020039747`"}], "}"}], ",", 
       RowBox[{"{", 
        RowBox[{"55", ",", "635", ",", "0.8010086702`"}], "}"}], ",", 
       RowBox[{"{", 
        RowBox[{"55", ",", "636", ",", "0.8021654853`"}], "}"}], ",", 
       RowBox[{"{", 
        RowBox[{"55", ",", "637", ",", "0.8031703953`"}], "}"}], ",", 
       RowBox[{"{", 
        RowBox[{"55", ",", "638", ",", "0.8029877407`"}], "}"}], ",", 
       RowBox[{"{", 
        RowBox[{"55", ",", "639", ",", "0.8022625211`"}], "}"}], ",", 
       RowBox[{"{", 
        RowBox[{"55", ",", "640", ",", "0.806646789`"}], "}"}]}], "}"}], ",", 
     RowBox[{"{", 
      RowBox[{
       RowBox[{"{", 
        RowBox[{"56", ",", "488", ",", "0.7148634349`"}], "}"}], ",", 
       RowBox[{"{", 
        RowBox[{"56", ",", "489", ",", "0.7163817308`"}], "}"}], ",", 
       RowBox[{"{", 
        RowBox[{"56", ",", "490", ",", "0.7186781658`"}], "}"}], ",", 
       RowBox[{"{", 
        RowBox[{"56", ",", "491", ",", "0.7146616284`"}], "}"}], ",", 
       RowBox[{"{", 
        RowBox[{"56", ",", "492", ",", "0.7108231914`"}], "}"}], ",", 
       RowBox[{"{", 
        RowBox[{"56", ",", "493", ",", "0.7090203622`"}], "}"}], ",", 
       RowBox[{"{", 
        RowBox[{"56", ",", "494", ",", "0.7060861059`"}], "}"}], ",", 
       RowBox[{"{", 
        RowBox[{"56", ",", "495", ",", "0.7002320479`"}], "}"}], ",", 
       RowBox[{"{", 
        RowBox[{"56", ",", "496", ",", "0.6957553164`"}], "}"}], ",", 
       RowBox[{"{", 
        RowBox[{"56", ",", "497", ",", "0.6910412115`"}], "}"}], ",", 
       RowBox[{"{", 
        RowBox[{"56", ",", "498", ",", "0.6877672239`"}], "}"}], ",", 
       RowBox[{"{", 
        RowBox[{"56", ",", "499", ",", "0.6772487067`"}], "}"}], ",", 
       RowBox[{"{", 
        RowBox[{"56", ",", "500", ",", "0.6798242343`"}], "}"}], ",", 
       RowBox[{"{", 
        RowBox[{"56", ",", "501", ",", "0.6775348304`"}], "}"}], ",", 
       RowBox[{"{", 
        RowBox[{"56", ",", "502", ",", "0.6579627848`"}], "}"}], ",", 
       RowBox[{"{", 
        RowBox[{"56", ",", "503", ",", "0.6480424485`"}], "}"}], ",", 
       RowBox[{"{", 
        RowBox[{"56", ",", "504", ",", "0.6544268424`"}], "}"}], ",", 
       RowBox[{"{", 
        RowBox[{"56", ",", "505", ",", "0.6581508233`"}], "}"}], ",", 
       RowBox[{"{", 
        RowBox[{"56", ",", "506", ",", "0.6577213476`"}], "}"}], ",", 
       RowBox[{"{", 
        RowBox[{"56", ",", "507", ",", "0.6447656945`"}], "}"}], ",", 
       RowBox[{"{", 
        RowBox[{"56", ",", "508", ",", "0.6264052944`"}], "}"}], ",", 
       RowBox[{"{", 
        RowBox[{"56", ",", "509", ",", "0.6327114536`"}], "}"}], ",", 
       RowBox[{"{", 
        RowBox[{"56", ",", "510", ",", "0.6274529638`"}], "}"}], ",", 
       RowBox[{"{", 
        RowBox[{"56", ",", "511", ",", "0.6210854476`"}], "}"}], ",", 
       RowBox[{"{", 
        RowBox[{"56", ",", "512", ",", "0.6141120944`"}], "}"}], ",", 
       RowBox[{"{", 
        RowBox[{"56", ",", "513", ",", "0.6065440675`"}], "}"}], ",", 
       RowBox[{"{", 
        RowBox[{"56", ",", "514", ",", "0.6015629102`"}], "}"}], ",", 
       RowBox[{"{", 
        RowBox[{"56", ",", "515", ",", "0.592731441`"}], "}"}], ",", 
       RowBox[{"{", 
        RowBox[{"56", ",", "516", ",", "0.5820155189`"}], "}"}], ",", 
       RowBox[{"{", 
        RowBox[{"56", ",", "517", ",", "0.5803474421`"}], "}"}], ",", 
       RowBox[{"{", 
        RowBox[{"56", ",", "518", ",", "0.5718106748`"}], "}"}], ",", 
       RowBox[{"{", 
        RowBox[{"56", ",", "519", ",", "0.5638815772`"}], "}"}], ",", 
       RowBox[{"{", 
        RowBox[{"56", ",", "520", ",", "0.5561037082`"}], "}"}], ",", 
       RowBox[{"{", 
        RowBox[{"56", ",", "521", ",", "0.5514710024`"}], "}"}], ",", 
       RowBox[{"{", 
        RowBox[{"56", ",", "522", ",", "0.5443574104`"}], "}"}], ",", 
       RowBox[{"{", 
        RowBox[{"56", ",", "523", ",", "0.538338261`"}], "}"}], ",", 
       RowBox[{"{", 
        RowBox[{"56", ",", "524", ",", "0.5289341208`"}], "}"}], ",", 
       RowBox[{"{", 
        RowBox[{"56", ",", "525", ",", "0.5224036589`"}], "}"}], ",", 
       RowBox[{"{", 
        RowBox[{"56", ",", "526", ",", "0.514476132`"}], "}"}], ",", 
       RowBox[{"{", 
        RowBox[{"56", ",", "527", ",", "0.5090593205`"}], "}"}], ",", 
       RowBox[{"{", 
        RowBox[{"56", ",", "528", ",", "0.5026349233`"}], "}"}], ",", 
       RowBox[{"{", 
        RowBox[{"56", ",", "529", ",", "0.4936823119`"}], "}"}], ",", 
       RowBox[{"{", 
        RowBox[{"56", ",", "530", ",", "0.4885235836`"}], "}"}], ",", 
       RowBox[{"{", 
        RowBox[{"56", ",", "531", ",", "0.4808171743`"}], "}"}], ",", 
       RowBox[{"{", 
        RowBox[{"56", ",", "532", ",", "0.4737904815`"}], "}"}], ",", 
       RowBox[{"{", 
        RowBox[{"56", ",", "533", ",", "0.4677111191`"}], "}"}], ",", 
       RowBox[{"{", 
        RowBox[{"56", ",", "534", ",", "0.4624037004`"}], "}"}], ",", 
       RowBox[{"{", 
        RowBox[{"56", ",", "535", ",", "0.4506191108`"}], "}"}], ",", 
       RowBox[{"{", 
        RowBox[{"56", ",", "536", ",", "0.4505962287`"}], "}"}], ",", 
       RowBox[{"{", 
        RowBox[{"56", ",", "537", ",", "0.4459981158`"}], "}"}], ",", 
       RowBox[{"{", 
        RowBox[{"56", ",", "538", ",", "0.4400744041`"}], "}"}], ",", 
       RowBox[{"{", 
        RowBox[{"56", ",", "539", ",", "0.4361086458`"}], "}"}], ",", 
       RowBox[{"{", 
        RowBox[{"56", ",", "540", ",", "0.4287523991`"}], "}"}], ",", 
       RowBox[{"{", 
        RowBox[{"56", ",", "541", ",", "0.4255158206`"}], "}"}], ",", 
       RowBox[{"{", 
        RowBox[{"56", ",", "542", ",", "0.4238590761`"}], "}"}], ",", 
       RowBox[{"{", 
        RowBox[{"56", ",", "543", ",", "0.4216514684`"}], "}"}], ",", 
       RowBox[{"{", 
        RowBox[{"56", ",", "544", ",", "0.4143284582`"}], "}"}], ",", 
       RowBox[{"{", 
        RowBox[{"56", ",", "545", ",", "0.4152511288`"}], "}"}], ",", 
       RowBox[{"{", 
        RowBox[{"56", ",", "546", ",", "0.4135772592`"}], "}"}], ",", 
       RowBox[{"{", 
        RowBox[{"56", ",", "547", ",", "0.412197259`"}], "}"}], ",", 
       RowBox[{"{", 
        RowBox[{"56", ",", "548", ",", "0.4039185226`"}], "}"}], ",", 
       RowBox[{"{", 
        RowBox[{"56", ",", "549", ",", "0.4096007249`"}], "}"}], ",", 
       RowBox[{"{", 
        RowBox[{"56", ",", "550", ",", "0.4112647528`"}], "}"}], ",", 
       RowBox[{"{", 
        RowBox[{"56", ",", "551", ",", "0.4107809216`"}], "}"}], ",", 
       RowBox[{"{", 
        RowBox[{"56", ",", "552", ",", "0.412466246`"}], "}"}], ",", 
       RowBox[{"{", 
        RowBox[{"56", ",", "553", ",", "0.41542278`"}], "}"}], ",", 
       RowBox[{"{", 
        RowBox[{"56", ",", "554", ",", "0.4150763889`"}], "}"}], ",", 
       RowBox[{"{", 
        RowBox[{"56", ",", "555", ",", "0.4201721115`"}], "}"}], ",", 
       RowBox[{"{", 
        RowBox[{"56", ",", "556", ",", "0.4119392547`"}], "}"}], ",", 
       RowBox[{"{", 
        RowBox[{"56", ",", "557", ",", "0.4242669058`"}], "}"}], ",", 
       RowBox[{"{", 
        RowBox[{"56", ",", "558", ",", "0.426628444`"}], "}"}], ",", 
       RowBox[{"{", 
        RowBox[{"56", ",", "559", ",", "0.4313159644`"}], "}"}], ",", 
       RowBox[{"{", 
        RowBox[{"56", ",", "560", ",", "0.4334634237`"}], "}"}], ",", 
       RowBox[{"{", 
        RowBox[{"56", ",", "561", ",", "0.4404152071`"}], "}"}], ",", 
       RowBox[{"{", 
        RowBox[{"56", ",", "562", ",", "0.4429586891`"}], "}"}], ",", 
       RowBox[{"{", 
        RowBox[{"56", ",", "563", ",", "0.4455313598`"}], "}"}], ",", 
       RowBox[{"{", 
        RowBox[{"56", ",", "564", ",", "0.4571851968`"}], "}"}], ",", 
       RowBox[{"{", 
        RowBox[{"56", ",", "565", ",", "0.4633455077`"}], "}"}], ",", 
       RowBox[{"{", 
        RowBox[{"56", ",", "566", ",", "0.4687410403`"}], "}"}], ",", 
       RowBox[{"{", 
        RowBox[{"56", ",", "567", ",", "0.4729998462`"}], "}"}], ",", 
       RowBox[{"{", 
        RowBox[{"56", ",", "568", ",", "0.484376687`"}], "}"}], ",", 
       RowBox[{"{", 
        RowBox[{"56", ",", "569", ",", "0.4975122205`"}], "}"}], ",", 
       RowBox[{"{", 
        RowBox[{"56", ",", "570", ",", "0.4958779486`"}], "}"}], ",", 
       RowBox[{"{", 
        RowBox[{"56", ",", "571", ",", "0.5046391902`"}], "}"}], ",", 
       RowBox[{"{", 
        RowBox[{"56", ",", "572", ",", "0.5098195119`"}], "}"}], ",", 
       RowBox[{"{", 
        RowBox[{"56", ",", "573", ",", "0.515437534`"}], "}"}], ",", 
       RowBox[{"{", 
        RowBox[{"56", ",", "574", ",", "0.5238318529`"}], "}"}], ",", 
       RowBox[{"{", 
        RowBox[{"56", ",", "575", ",", "0.5310596216`"}], "}"}], ",", 
       RowBox[{"{", 
        RowBox[{"56", ",", "576", ",", "0.5377194487`"}], "}"}], ",", 
       RowBox[{"{", 
        RowBox[{"56", ",", "577", ",", "0.5444862488`"}], "}"}], ",", 
       RowBox[{"{", 
        RowBox[{"56", ",", "578", ",", "0.547237078`"}], "}"}], ",", 
       RowBox[{"{", 
        RowBox[{"56", ",", "579", ",", "0.560546517`"}], "}"}], ",", 
       RowBox[{"{", 
        RowBox[{"56", ",", "580", ",", "0.5652687745`"}], "}"}], ",", 
       RowBox[{"{", 
        RowBox[{"56", ",", "581", ",", "0.5751772206`"}], "}"}], ",", 
       RowBox[{"{", 
        RowBox[{"56", ",", "582", ",", "0.5803936561`"}], "}"}], ",", 
       RowBox[{"{", 
        RowBox[{"56", ",", "583", ",", "0.5921259543`"}], "}"}], ",", 
       RowBox[{"{", 
        RowBox[{"56", ",", "584", ",", "0.5955909603`"}], "}"}], ",", 
       RowBox[{"{", 
        RowBox[{"56", ",", "585", ",", "0.6049127207`"}], "}"}], ",", 
       RowBox[{"{", 
        RowBox[{"56", ",", "586", ",", "0.6103514194`"}], "}"}], ",", 
       RowBox[{"{", 
        RowBox[{"56", ",", "587", ",", "0.6189312755`"}], "}"}], ",", 
       RowBox[{"{", 
        RowBox[{"56", ",", "588", ",", "0.6241454731`"}], "}"}], ",", 
       RowBox[{"{", 
        RowBox[{"56", ",", "589", ",", "0.6313713637`"}], "}"}], ",", 
       RowBox[{"{", 
        RowBox[{"56", ",", "590", ",", "0.6375430924`"}], "}"}], ",", 
       RowBox[{"{", 
        RowBox[{"56", ",", "591", ",", "0.6454912902`"}], "}"}], ",", 
       RowBox[{"{", 
        RowBox[{"56", ",", "592", ",", "0.6529557781`"}], "}"}], ",", 
       RowBox[{"{", 
        RowBox[{"56", ",", "593", ",", "0.65623115`"}], "}"}], ",", 
       RowBox[{"{", 
        RowBox[{"56", ",", "594", ",", "0.6541951623`"}], "}"}], ",", 
       RowBox[{"{", 
        RowBox[{"56", ",", "595", ",", "0.6684496014`"}], "}"}], ",", 
       RowBox[{"{", 
        RowBox[{"56", ",", "596", ",", "0.6779618089`"}], "}"}], ",", 
       RowBox[{"{", 
        RowBox[{"56", ",", "597", ",", "0.6823858683`"}], "}"}], ",", 
       RowBox[{"{", 
        RowBox[{"56", ",", "598", ",", "0.6937356136`"}], "}"}], ",", 
       RowBox[{"{", 
        RowBox[{"56", ",", "599", ",", "0.6908687815`"}], "}"}], ",", 
       RowBox[{"{", 
        RowBox[{"56", ",", "600", ",", "0.6876735594`"}], "}"}], ",", 
       RowBox[{"{", 
        RowBox[{"56", ",", "601", ",", "0.6996475621`"}], "}"}], ",", 
       RowBox[{"{", 
        RowBox[{"56", ",", "602", ",", "0.7051192268`"}], "}"}], ",", 
       RowBox[{"{", 
        RowBox[{"56", ",", "603", ",", "0.7101767197`"}], "}"}], ",", 
       RowBox[{"{", 
        RowBox[{"56", ",", "604", ",", "0.7162939826`"}], "}"}], ",", 
       RowBox[{"{", 
        RowBox[{"56", ",", "605", ",", "0.7168325983`"}], "}"}], ",", 
       RowBox[{"{", 
        RowBox[{"56", ",", "606", ",", "0.7213069139`"}], "}"}], ",", 
       RowBox[{"{", 
        RowBox[{"56", ",", "607", ",", "0.7265125569`"}], "}"}], ",", 
       RowBox[{"{", 
        RowBox[{"56", ",", "608", ",", "0.7306247772`"}], "}"}], ",", 
       RowBox[{"{", 
        RowBox[{"56", ",", "609", ",", "0.733433158`"}], "}"}], ",", 
       RowBox[{"{", 
        RowBox[{"56", ",", "610", ",", "0.7372341916`"}], "}"}], ",", 
       RowBox[{"{", 
        RowBox[{"56", ",", "611", ",", "0.7407624271`"}], "}"}], ",", 
       RowBox[{"{", 
        RowBox[{"56", ",", "612", ",", "0.7439887142`"}], "}"}], ",", 
       RowBox[{"{", 
        RowBox[{"56", ",", "613", ",", "0.7465082656`"}], "}"}], ",", 
       RowBox[{"{", 
        RowBox[{"56", ",", "614", ",", "0.7506348478`"}], "}"}], ",", 
       RowBox[{"{", 
        RowBox[{"56", ",", "615", ",", "0.7556328998`"}], "}"}], ",", 
       RowBox[{"{", 
        RowBox[{"56", ",", "616", ",", "0.7448524456`"}], "}"}], ",", 
       RowBox[{"{", 
        RowBox[{"56", ",", "617", ",", "0.7569890757`"}], "}"}], ",", 
       RowBox[{"{", 
        RowBox[{"56", ",", "618", ",", "0.7601207556`"}], "}"}], ",", 
       RowBox[{"{", 
        RowBox[{"56", ",", "619", ",", "0.7621396477`"}], "}"}], ",", 
       RowBox[{"{", 
        RowBox[{"56", ",", "620", ",", "0.7640228249`"}], "}"}], ",", 
       RowBox[{"{", 
        RowBox[{"56", ",", "621", ",", "0.7656327051`"}], "}"}], ",", 
       RowBox[{"{", 
        RowBox[{"56", ",", "622", ",", "0.7691380102`"}], "}"}], ",", 
       RowBox[{"{", 
        RowBox[{"56", ",", "623", ",", "0.7663301369`"}], "}"}], ",", 
       RowBox[{"{", 
        RowBox[{"56", ",", "624", ",", "0.770739207`"}], "}"}], ",", 
       RowBox[{"{", 
        RowBox[{"56", ",", "625", ",", "0.7731626256`"}], "}"}], ",", 
       RowBox[{"{", 
        RowBox[{"56", ",", "626", ",", "0.7752470454`"}], "}"}], ",", 
       RowBox[{"{", 
        RowBox[{"56", ",", "627", ",", "0.7770855578`"}], "}"}], ",", 
       RowBox[{"{", 
        RowBox[{"56", ",", "628", ",", "0.776165118`"}], "}"}], ",", 
       RowBox[{"{", 
        RowBox[{"56", ",", "629", ",", "0.7772029453`"}], "}"}], ",", 
       RowBox[{"{", 
        RowBox[{"56", ",", "630", ",", "0.776875142`"}], "}"}], ",", 
       RowBox[{"{", 
        RowBox[{"56", ",", "631", ",", "0.7789959264`"}], "}"}], ",", 
       RowBox[{"{", 
        RowBox[{"56", ",", "632", ",", "0.7802072463`"}], "}"}], ",", 
       RowBox[{"{", 
        RowBox[{"56", ",", "633", ",", "0.7802663436`"}], "}"}], ",", 
       RowBox[{"{", 
        RowBox[{"56", ",", "634", ",", "0.7810674149`"}], "}"}], ",", 
       RowBox[{"{", 
        RowBox[{"56", ",", "635", ",", "0.7819887151`"}], "}"}], ",", 
       RowBox[{"{", 
        RowBox[{"56", ",", "636", ",", "0.780480841`"}], "}"}], ",", 
       RowBox[{"{", 
        RowBox[{"56", ",", "637", ",", "0.7818326626`"}], "}"}], ",", 
       RowBox[{"{", 
        RowBox[{"56", ",", "638", ",", "0.7819625872`"}], "}"}], ",", 
       RowBox[{"{", 
        RowBox[{"56", ",", "639", ",", "0.7822742501`"}], "}"}], ",", 
       RowBox[{"{", 
        RowBox[{"56", ",", "640", ",", "0.7781060739`"}], "}"}]}], "}"}], ",", 
     RowBox[{"{", 
      RowBox[{
       RowBox[{"{", 
        RowBox[{"57", ",", "488", ",", "0.7286639361`"}], "}"}], ",", 
       RowBox[{"{", 
        RowBox[{"57", ",", "489", ",", "0.7066999225`"}], "}"}], ",", 
       RowBox[{"{", 
        RowBox[{"57", ",", "490", ",", "0.7190294391`"}], "}"}], ",", 
       RowBox[{"{", 
        RowBox[{"57", ",", "491", ",", "0.7160875923`"}], "}"}], ",", 
       RowBox[{"{", 
        RowBox[{"57", ",", "492", ",", "0.7079322117`"}], "}"}], ",", 
       RowBox[{"{", 
        RowBox[{"57", ",", "493", ",", "0.7113718524`"}], "}"}], ",", 
       RowBox[{"{", 
        RowBox[{"57", ",", "494", ",", "0.709078535`"}], "}"}], ",", 
       RowBox[{"{", 
        RowBox[{"57", ",", "495", ",", "0.6967994129`"}], "}"}], ",", 
       RowBox[{"{", 
        RowBox[{"57", ",", "496", ",", "0.6943077375`"}], "}"}], ",", 
       RowBox[{"{", 
        RowBox[{"57", ",", "497", ",", "0.6925228092`"}], "}"}], ",", 
       RowBox[{"{", 
        RowBox[{"57", ",", "498", ",", "0.6894198901`"}], "}"}], ",", 
       RowBox[{"{", 
        RowBox[{"57", ",", "499", ",", "0.689638088`"}], "}"}], ",", 
       RowBox[{"{", 
        RowBox[{"57", ",", "500", ",", "0.6845189266`"}], "}"}], ",", 
       RowBox[{"{", 
        RowBox[{"57", ",", "501", ",", "0.682721681`"}], "}"}], ",", 
       RowBox[{"{", 
        RowBox[{"57", ",", "502", ",", "0.6630390312`"}], "}"}], ",", 
       RowBox[{"{", 
        RowBox[{"57", ",", "503", ",", "0.6558155658`"}], "}"}], ",", 
       RowBox[{"{", 
        RowBox[{"57", ",", "504", ",", "0.6619051206`"}], "}"}], ",", 
       RowBox[{"{", 
        RowBox[{"57", ",", "505", ",", "0.665523112`"}], "}"}], ",", 
       RowBox[{"{", 
        RowBox[{"57", ",", "506", ",", "0.6665381808`"}], "}"}], ",", 
       RowBox[{"{", 
        RowBox[{"57", ",", "507", ",", "0.6549387773`"}], "}"}], ",", 
       RowBox[{"{", 
        RowBox[{"57", ",", "508", ",", "0.6372680318`"}], "}"}], ",", 
       RowBox[{"{", 
        RowBox[{"57", ",", "509", ",", "0.6445156303`"}], "}"}], ",", 
       RowBox[{"{", 
        RowBox[{"57", ",", "510", ",", "0.6407974759`"}], "}"}], ",", 
       RowBox[{"{", 
        RowBox[{"57", ",", "511", ",", "0.6357574703`"}], "}"}], ",", 
       RowBox[{"{", 
        RowBox[{"57", ",", "512", ",", "0.6290268734`"}], "}"}], ",", 
       RowBox[{"{", 
        RowBox[{"57", ",", "513", ",", "0.6226381875`"}], "}"}], ",", 
       RowBox[{"{", 
        RowBox[{"57", ",", "514", ",", "0.6187553306`"}], "}"}], ",", 
       RowBox[{"{", 
        RowBox[{"57", ",", "515", ",", "0.6118344312`"}], "}"}], ",", 
       RowBox[{"{", 
        RowBox[{"57", ",", "516", ",", "0.6027249266`"}], "}"}], ",", 
       RowBox[{"{", 
        RowBox[{"57", ",", "517", ",", "0.6017774311`"}], "}"}], ",", 
       RowBox[{"{", 
        RowBox[{"57", ",", "518", ",", "0.5948735003`"}], "}"}], ",", 
       RowBox[{"{", 
        RowBox[{"57", ",", "519", ",", "0.5886042657`"}], "}"}], ",", 
       RowBox[{"{", 
        RowBox[{"57", ",", "520", ",", "0.5819670144`"}], "}"}], ",", 
       RowBox[{"{", 
        RowBox[{"57", ",", "521", ",", "0.5777728381`"}], "}"}], ",", 
       RowBox[{"{", 
        RowBox[{"57", ",", "522", ",", "0.5721395682`"}], "}"}], ",", 
       RowBox[{"{", 
        RowBox[{"57", ",", "523", ",", "0.5668480087`"}], "}"}], ",", 
       RowBox[{"{", 
        RowBox[{"57", ",", "524", ",", "0.5592316406`"}], "}"}], ",", 
       RowBox[{"{", 
        RowBox[{"57", ",", "525", ",", "0.5543852044`"}], "}"}], ",", 
       RowBox[{"{", 
        RowBox[{"57", ",", "526", ",", "0.5492737283`"}], "}"}], ",", 
       RowBox[{"{", 
        RowBox[{"57", ",", "527", ",", "0.5437236301`"}], "}"}], ",", 
       RowBox[{"{", 
        RowBox[{"57", ",", "528", ",", "0.5396875383`"}], "}"}], ",", 
       RowBox[{"{", 
        RowBox[{"57", ",", "529", ",", "0.5325050748`"}], "}"}], ",", 
       RowBox[{"{", 
        RowBox[{"57", ",", "530", ",", "0.5286562878`"}], "}"}], ",", 
       RowBox[{"{", 
        RowBox[{"57", ",", "531", ",", "0.5244207339`"}], "}"}], ",", 
       RowBox[{"{", 
        RowBox[{"57", ",", "532", ",", "0.518147051`"}], "}"}], ",", 
       RowBox[{"{", 
        RowBox[{"57", ",", "533", ",", "0.5138630744`"}], "}"}], ",", 
       RowBox[{"{", 
        RowBox[{"57", ",", "534", ",", "0.5101115171`"}], "}"}], ",", 
       RowBox[{"{", 
        RowBox[{"57", ",", "535", ",", "0.5004996173`"}], "}"}], ",", 
       RowBox[{"{", 
        RowBox[{"57", ",", "536", ",", "0.5038629815`"}], "}"}], ",", 
       RowBox[{"{", 
        RowBox[{"57", ",", "537", ",", "0.5011860384`"}], "}"}], ",", 
       RowBox[{"{", 
        RowBox[{"57", ",", "538", ",", "0.4973591802`"}], "}"}], ",", 
       RowBox[{"{", 
        RowBox[{"57", ",", "539", ",", "0.4953301123`"}], "}"}], ",", 
       RowBox[{"{", 
        RowBox[{"57", ",", "540", ",", "0.4887316974`"}], "}"}], ",", 
       RowBox[{"{", 
        RowBox[{"57", ",", "541", ",", "0.4882828314`"}], "}"}], ",", 
       RowBox[{"{", 
        RowBox[{"57", ",", "542", ",", "0.4879119127`"}], "}"}], ",", 
       RowBox[{"{", 
        RowBox[{"57", ",", "543", ",", "0.4882558647`"}], "}"}], ",", 
       RowBox[{"{", 
        RowBox[{"57", ",", "544", ",", "0.4824459113`"}], "}"}], ",", 
       RowBox[{"{", 
        RowBox[{"57", ",", "545", ",", "0.4859278472`"}], "}"}], ",", 
       RowBox[{"{", 
        RowBox[{"57", ",", "546", ",", "0.486555429`"}], "}"}], ",", 
       RowBox[{"{", 
        RowBox[{"57", ",", "547", ",", "0.48630124`"}], "}"}], ",", 
       RowBox[{"{", 
        RowBox[{"57", ",", "548", ",", "0.4779741695`"}], "}"}], ",", 
       RowBox[{"{", 
        RowBox[{"57", ",", "549", ",", "0.4868075295`"}], "}"}], ",", 
       RowBox[{"{", 
        RowBox[{"57", ",", "550", ",", "0.4898789948`"}], "}"}], ",", 
       RowBox[{"{", 
        RowBox[{"57", ",", "551", ",", "0.4905580577`"}], "}"}], ",", 
       RowBox[{"{", 
        RowBox[{"57", ",", "552", ",", "0.4929702086`"}], "}"}], ",", 
       RowBox[{"{", 
        RowBox[{"57", ",", "553", ",", "0.4971756371`"}], "}"}], ",", 
       RowBox[{"{", 
        RowBox[{"57", ",", "554", ",", "0.497165013`"}], "}"}], ",", 
       RowBox[{"{", 
        RowBox[{"57", ",", "555", ",", "0.5030256978`"}], "}"}], ",", 
       RowBox[{"{", 
        RowBox[{"57", ",", "556", ",", "0.4933089783`"}], "}"}], ",", 
       RowBox[{"{", 
        RowBox[{"57", ",", "557", ",", "0.5079131176`"}], "}"}], ",", 
       RowBox[{"{", 
        RowBox[{"57", ",", "558", ",", "0.5107000221`"}], "}"}], ",", 
       RowBox[{"{", 
        RowBox[{"57", ",", "559", ",", "0.5155636513`"}], "}"}], ",", 
       RowBox[{"{", 
        RowBox[{"57", ",", "560", ",", "0.5173476586`"}], "}"}], ",", 
       RowBox[{"{", 
        RowBox[{"57", ",", "561", ",", "0.5237829538`"}], "}"}], ",", 
       RowBox[{"{", 
        RowBox[{"57", ",", "562", ",", "0.5256848771`"}], "}"}], ",", 
       RowBox[{"{", 
        RowBox[{"57", ",", "563", ",", "0.5271356314`"}], "}"}], ",", 
       RowBox[{"{", 
        RowBox[{"57", ",", "564", ",", "0.5391319692`"}], "}"}], ",", 
       RowBox[{"{", 
        RowBox[{"57", ",", "565", ",", "0.5441514623`"}], "}"}], ",", 
       RowBox[{"{", 
        RowBox[{"57", ",", "566", ",", "0.5397058657`"}], "}"}], ",", 
       RowBox[{"{", 
        RowBox[{"57", ",", "567", ",", "0.5442433698`"}], "}"}], ",", 
       RowBox[{"{", 
        RowBox[{"57", ",", "568", ",", "0.5521990845`"}], "}"}], ",", 
       RowBox[{"{", 
        RowBox[{"57", ",", "569", ",", "0.5546474344`"}], "}"}], ",", 
       RowBox[{"{", 
        RowBox[{"57", ",", "570", ",", "0.555611614`"}], "}"}], ",", 
       RowBox[{"{", 
        RowBox[{"57", ",", "571", ",", "0.5786543143`"}], "}"}], ",", 
       RowBox[{"{", 
        RowBox[{"57", ",", "572", ",", "0.5826873607`"}], "}"}], ",", 
       RowBox[{"{", 
        RowBox[{"57", ",", "573", ",", "0.5868614949`"}], "}"}], ",", 
       RowBox[{"{", 
        RowBox[{"57", ",", "574", ",", "0.5934157833`"}], "}"}], ",", 
       RowBox[{"{", 
        RowBox[{"57", ",", "575", ",", "0.5995986083`"}], "}"}], ",", 
       RowBox[{"{", 
        RowBox[{"57", ",", "576", ",", "0.6042598893`"}], "}"}], ",", 
       RowBox[{"{", 
        RowBox[{"57", ",", "577", ",", "0.6091006606`"}], "}"}], ",", 
       RowBox[{"{", 
        RowBox[{"57", ",", "578", ",", "0.6090803229`"}], "}"}], ",", 
       RowBox[{"{", 
        RowBox[{"57", ",", "579", ",", "0.6217605537`"}], "}"}], ",", 
       RowBox[{"{", 
        RowBox[{"57", ",", "580", ",", "0.6254608715`"}], "}"}], ",", 
       RowBox[{"{", 
        RowBox[{"57", ",", "581", ",", "0.6326069812`"}], "}"}], ",", 
       RowBox[{"{", 
        RowBox[{"57", ",", "582", ",", "0.6354962918`"}], "}"}], ",", 
       RowBox[{"{", 
        RowBox[{"57", ",", "583", ",", "0.6458276971`"}], "}"}], ",", 
       RowBox[{"{", 
        RowBox[{"57", ",", "584", ",", "0.6472073674`"}], "}"}], ",", 
       RowBox[{"{", 
        RowBox[{"57", ",", "585", ",", "0.653614256`"}], "}"}], ",", 
       RowBox[{"{", 
        RowBox[{"57", ",", "586", ",", "0.658094153`"}], "}"}], ",", 
       RowBox[{"{", 
        RowBox[{"57", ",", "587", ",", "0.6634980294`"}], "}"}], ",", 
       RowBox[{"{", 
        RowBox[{"57", ",", "588", ",", "0.6672549802`"}], "}"}], ",", 
       RowBox[{"{", 
        RowBox[{"57", ",", "589", ",", "0.6739553337`"}], "}"}], ",", 
       RowBox[{"{", 
        RowBox[{"57", ",", "590", ",", "0.6764909842`"}], "}"}], ",", 
       RowBox[{"{", 
        RowBox[{"57", ",", "591", ",", "0.682595449`"}], "}"}], ",", 
       RowBox[{"{", 
        RowBox[{"57", ",", "592", ",", "0.6880513429`"}], "}"}], ",", 
       RowBox[{"{", 
        RowBox[{"57", ",", "593", ",", "0.6907226668`"}], "}"}], ",", 
       RowBox[{"{", 
        RowBox[{"57", ",", "594", ",", "0.685220645`"}], "}"}], ",", 
       RowBox[{"{", 
        RowBox[{"57", ",", "595", ",", "0.6990341858`"}], "}"}], ",", 
       RowBox[{"{", 
        RowBox[{"57", ",", "596", ",", "0.704633103`"}], "}"}], ",", 
       RowBox[{"{", 
        RowBox[{"57", ",", "597", ",", "0.7078704463`"}], "}"}], ",", 
       RowBox[{"{", 
        RowBox[{"57", ",", "598", ",", "0.7185449043`"}], "}"}], ",", 
       RowBox[{"{", 
        RowBox[{"57", ",", "599", ",", "0.7151116773`"}], "}"}], ",", 
       RowBox[{"{", 
        RowBox[{"57", ",", "600", ",", "0.7099358886`"}], "}"}], ",", 
       RowBox[{"{", 
        RowBox[{"57", ",", "601", ",", "0.7207040222`"}], "}"}], ",", 
       RowBox[{"{", 
        RowBox[{"57", ",", "602", ",", "0.7245753742`"}], "}"}], ",", 
       RowBox[{"{", 
        RowBox[{"57", ",", "603", ",", "0.7266119361`"}], "}"}], ",", 
       RowBox[{"{", 
        RowBox[{"57", ",", "604", ",", "0.7311180676`"}], "}"}], ",", 
       RowBox[{"{", 
        RowBox[{"57", ",", "605", ",", "0.733988408`"}], "}"}], ",", 
       RowBox[{"{", 
        RowBox[{"57", ",", "606", ",", "0.7354753495`"}], "}"}], ",", 
       RowBox[{"{", 
        RowBox[{"57", ",", "607", ",", "0.7405748042`"}], "}"}], ",", 
       RowBox[{"{", 
        RowBox[{"57", ",", "608", ",", "0.74254201`"}], "}"}], ",", 
       RowBox[{"{", 
        RowBox[{"57", ",", "609", ",", "0.7445181272`"}], "}"}], ",", 
       RowBox[{"{", 
        RowBox[{"57", ",", "610", ",", "0.7476699742`"}], "}"}], ",", 
       RowBox[{"{", 
        RowBox[{"57", ",", "611", ",", "0.7497927028`"}], "}"}], ",", 
       RowBox[{"{", 
        RowBox[{"57", ",", "612", ",", "0.7512910799`"}], "}"}], ",", 
       RowBox[{"{", 
        RowBox[{"57", ",", "613", ",", "0.7519330458`"}], "}"}], ",", 
       RowBox[{"{", 
        RowBox[{"57", ",", "614", ",", "0.7558888286`"}], "}"}], ",", 
       RowBox[{"{", 
        RowBox[{"57", ",", "615", ",", "0.7596879105`"}], "}"}], ",", 
       RowBox[{"{", 
        RowBox[{"57", ",", "616", ",", "0.7504195405`"}], "}"}], ",", 
       RowBox[{"{", 
        RowBox[{"57", ",", "617", ",", "0.759885719`"}], "}"}], ",", 
       RowBox[{"{", 
        RowBox[{"57", ",", "618", ",", "0.761725116`"}], "}"}], ",", 
       RowBox[{"{", 
        RowBox[{"57", ",", "619", ",", "0.7626420633`"}], "}"}], ",", 
       RowBox[{"{", 
        RowBox[{"57", ",", "620", ",", "0.7648309272`"}], "}"}], ",", 
       RowBox[{"{", 
        RowBox[{"57", ",", "621", ",", "0.7648642295`"}], "}"}], ",", 
       RowBox[{"{", 
        RowBox[{"57", ",", "622", ",", "0.7683963464`"}], "}"}], ",", 
       RowBox[{"{", 
        RowBox[{"57", ",", "623", ",", "0.76695551`"}], "}"}], ",", 
       RowBox[{"{", 
        RowBox[{"57", ",", "624", ",", "0.7683984532`"}], "}"}], ",", 
       RowBox[{"{", 
        RowBox[{"57", ",", "625", ",", "0.7700590036`"}], "}"}], ",", 
       RowBox[{"{", 
        RowBox[{"57", ",", "626", ",", "0.7701138229`"}], "}"}], ",", 
       RowBox[{"{", 
        RowBox[{"57", ",", "627", ",", "0.7731523462`"}], "}"}], ",", 
       RowBox[{"{", 
        RowBox[{"57", ",", "628", ",", "0.7711935419`"}], "}"}], ",", 
       RowBox[{"{", 
        RowBox[{"57", ",", "629", ",", "0.7706788281`"}], "}"}], ",", 
       RowBox[{"{", 
        RowBox[{"57", ",", "630", ",", "0.7703337401`"}], "}"}], ",", 
       RowBox[{"{", 
        RowBox[{"57", ",", "631", ",", "0.7700817049`"}], "}"}], ",", 
       RowBox[{"{", 
        RowBox[{"57", ",", "632", ",", "0.7717704956`"}], "}"}], ",", 
       RowBox[{"{", 
        RowBox[{"57", ",", "633", ",", "0.772686668`"}], "}"}], ",", 
       RowBox[{"{", 
        RowBox[{"57", ",", "634", ",", "0.77248267`"}], "}"}], ",", 
       RowBox[{"{", 
        RowBox[{"57", ",", "635", ",", "0.7730695447`"}], "}"}], ",", 
       RowBox[{"{", 
        RowBox[{"57", ",", "636", ",", "0.7726796122`"}], "}"}], ",", 
       RowBox[{"{", 
        RowBox[{"57", ",", "637", ",", "0.77256597`"}], "}"}], ",", 
       RowBox[{"{", 
        RowBox[{"57", ",", "638", ",", "0.7711078644`"}], "}"}], ",", 
       RowBox[{"{", 
        RowBox[{"57", ",", "639", ",", "0.7728420196`"}], "}"}], ",", 
       RowBox[{"{", 
        RowBox[{"57", ",", "640", ",", "0.7676466069`"}], "}"}]}], "}"}], ",", 
     RowBox[{"{", 
      RowBox[{
       RowBox[{"{", 
        RowBox[{"58", ",", "488", ",", "0.7190615761`"}], "}"}], ",", 
       RowBox[{"{", 
        RowBox[{"58", ",", "489", ",", "0.7175686837`"}], "}"}], ",", 
       RowBox[{"{", 
        RowBox[{"58", ",", "490", ",", "0.7312289197`"}], "}"}], ",", 
       RowBox[{"{", 
        RowBox[{"58", ",", "491", ",", "0.7279609045`"}], "}"}], ",", 
       RowBox[{"{", 
        RowBox[{"58", ",", "492", ",", "0.7252023676`"}], "}"}], ",", 
       RowBox[{"{", 
        RowBox[{"58", ",", "493", ",", "0.7228321819`"}], "}"}], ",", 
       RowBox[{"{", 
        RowBox[{"58", ",", "494", ",", "0.7195726538`"}], "}"}], ",", 
       RowBox[{"{", 
        RowBox[{"58", ",", "495", ",", "0.7178150375`"}], "}"}], ",", 
       RowBox[{"{", 
        RowBox[{"58", ",", "496", ",", "0.7137523488`"}], "}"}], ",", 
       RowBox[{"{", 
        RowBox[{"58", ",", "497", ",", "0.7094935121`"}], "}"}], ",", 
       RowBox[{"{", 
        RowBox[{"58", ",", "498", ",", "0.7040659521`"}], "}"}], ",", 
       RowBox[{"{", 
        RowBox[{"58", ",", "499", ",", "0.7043304519`"}], "}"}], ",", 
       RowBox[{"{", 
        RowBox[{"58", ",", "500", ",", "0.7412686365`"}], "}"}], ",", 
       RowBox[{"{", 
        RowBox[{"58", ",", "501", ",", "0.7006744458`"}], "}"}], ",", 
       RowBox[{"{", 
        RowBox[{"58", ",", "502", ",", "0.6808507522`"}], "}"}], ",", 
       RowBox[{"{", 
        RowBox[{"58", ",", "503", ",", "0.6666026165`"}], "}"}], ",", 
       RowBox[{"{", 
        RowBox[{"58", ",", "504", ",", "0.6797480849`"}], "}"}], ",", 
       RowBox[{"{", 
        RowBox[{"58", ",", "505", ",", "0.6856206789`"}], "}"}], ",", 
       RowBox[{"{", 
        RowBox[{"58", ",", "506", ",", "0.684870255`"}], "}"}], ",", 
       RowBox[{"{", 
        RowBox[{"58", ",", "507", ",", "0.6741886943`"}], "}"}], ",", 
       RowBox[{"{", 
        RowBox[{"58", ",", "508", ",", "0.6568598411`"}], "}"}], ",", 
       RowBox[{"{", 
        RowBox[{"58", ",", "509", ",", "0.6647682856`"}], "}"}], ",", 
       RowBox[{"{", 
        RowBox[{"58", ",", "510", ",", "0.6610181826`"}], "}"}], ",", 
       RowBox[{"{", 
        RowBox[{"58", ",", "511", ",", "0.6603898639`"}], "}"}], ",", 
       RowBox[{"{", 
        RowBox[{"58", ",", "512", ",", "0.6521031979`"}], "}"}], ",", 
       RowBox[{"{", 
        RowBox[{"58", ",", "513", ",", "0.6476016992`"}], "}"}], ",", 
       RowBox[{"{", 
        RowBox[{"58", ",", "514", ",", "0.6433870784`"}], "}"}], ",", 
       RowBox[{"{", 
        RowBox[{"58", ",", "515", ",", "0.6376344801`"}], "}"}], ",", 
       RowBox[{"{", 
        RowBox[{"58", ",", "516", ",", "0.6302143337`"}], "}"}], ",", 
       RowBox[{"{", 
        RowBox[{"58", ",", "517", ",", "0.6304312797`"}], "}"}], ",", 
       RowBox[{"{", 
        RowBox[{"58", ",", "518", ",", "0.6236486298`"}], "}"}], ",", 
       RowBox[{"{", 
        RowBox[{"58", ",", "519", ",", "0.6191348433`"}], "}"}], ",", 
       RowBox[{"{", 
        RowBox[{"58", ",", "520", ",", "0.6135709705`"}], "}"}], ",", 
       RowBox[{"{", 
        RowBox[{"58", ",", "521", ",", "0.6101105043`"}], "}"}], ",", 
       RowBox[{"{", 
        RowBox[{"58", ",", "522", ",", "0.6057703562`"}], "}"}], ",", 
       RowBox[{"{", 
        RowBox[{"58", ",", "523", ",", "0.6020939059`"}], "}"}], ",", 
       RowBox[{"{", 
        RowBox[{"58", ",", "524", ",", "0.5978468991`"}], "}"}], ",", 
       RowBox[{"{", 
        RowBox[{"58", ",", "525", ",", "0.5943556315`"}], "}"}], ",", 
       RowBox[{"{", 
        RowBox[{"58", ",", "526", ",", "0.589810784`"}], "}"}], ",", 
       RowBox[{"{", 
        RowBox[{"58", ",", "527", ",", "0.5874982896`"}], "}"}], ",", 
       RowBox[{"{", 
        RowBox[{"58", ",", "528", ",", "0.5853835346`"}], "}"}], ",", 
       RowBox[{"{", 
        RowBox[{"58", ",", "529", ",", "0.5790495825`"}], "}"}], ",", 
       RowBox[{"{", 
        RowBox[{"58", ",", "530", ",", "0.5758120208`"}], "}"}], ",", 
       RowBox[{"{", 
        RowBox[{"58", ",", "531", ",", "0.5737168452`"}], "}"}], ",", 
       RowBox[{"{", 
        RowBox[{"58", ",", "532", ",", "0.5692062679`"}], "}"}], ",", 
       RowBox[{"{", 
        RowBox[{"58", ",", "533", ",", "0.5665168031`"}], "}"}], ",", 
       RowBox[{"{", 
        RowBox[{"58", ",", "534", ",", "0.564466037`"}], "}"}], ",", 
       RowBox[{"{", 
        RowBox[{"58", ",", "535", ",", "0.5565408274`"}], "}"}], ",", 
       RowBox[{"{", 
        RowBox[{"58", ",", "536", ",", "0.5627407156`"}], "}"}], ",", 
       RowBox[{"{", 
        RowBox[{"58", ",", "537", ",", "0.5618346046`"}], "}"}], ",", 
       RowBox[{"{", 
        RowBox[{"58", ",", "538", ",", "0.559923259`"}], "}"}], ",", 
       RowBox[{"{", 
        RowBox[{"58", ",", "539", ",", "0.5585411111`"}], "}"}], ",", 
       RowBox[{"{", 
        RowBox[{"58", ",", "540", ",", "0.5536008137`"}], "}"}], ",", 
       RowBox[{"{", 
        RowBox[{"58", ",", "541", ",", "0.5535501025`"}], "}"}], ",", 
       RowBox[{"{", 
        RowBox[{"58", ",", "542", ",", "0.553818617`"}], "}"}], ",", 
       RowBox[{"{", 
        RowBox[{"58", ",", "543", ",", "0.5561819948`"}], "}"}], ",", 
       RowBox[{"{", 
        RowBox[{"58", ",", "544", ",", "0.5505697281`"}], "}"}], ",", 
       RowBox[{"{", 
        RowBox[{"58", ",", "545", ",", "0.5560778812`"}], "}"}], ",", 
       RowBox[{"{", 
        RowBox[{"58", ",", "546", ",", "0.5582839504`"}], "}"}], ",", 
       RowBox[{"{", 
        RowBox[{"58", ",", "547", ",", "0.5588555176`"}], "}"}], ",", 
       RowBox[{"{", 
        RowBox[{"58", ",", "548", ",", "0.5498278689`"}], "}"}], ",", 
       RowBox[{"{", 
        RowBox[{"58", ",", "549", ",", "0.5607245301`"}], "}"}], ",", 
       RowBox[{"{", 
        RowBox[{"58", ",", "550", ",", "0.5633438341`"}], "}"}], ",", 
       RowBox[{"{", 
        RowBox[{"58", ",", "551", ",", "0.5647865916`"}], "}"}], ",", 
       RowBox[{"{", 
        RowBox[{"58", ",", "552", ",", "0.5666595036`"}], "}"}], ",", 
       RowBox[{"{", 
        RowBox[{"58", ",", "553", ",", "0.5710215793`"}], "}"}], ",", 
       RowBox[{"{", 
        RowBox[{"58", ",", "554", ",", "0.5718732629`"}], "}"}], ",", 
       RowBox[{"{", 
        RowBox[{"58", ",", "555", ",", "0.5771534978`"}], "}"}], ",", 
       RowBox[{"{", 
        RowBox[{"58", ",", "556", ",", "0.5653619633`"}], "}"}], ",", 
       RowBox[{"{", 
        RowBox[{"58", ",", "557", ",", "0.5817684961`"}], "}"}], ",", 
       RowBox[{"{", 
        RowBox[{"58", ",", "558", ",", "0.5839079086`"}], "}"}], ",", 
       RowBox[{"{", 
        RowBox[{"58", ",", "559", ",", "0.588735643`"}], "}"}], ",", 
       RowBox[{"{", 
        RowBox[{"58", ",", "560", ",", "0.5891408865`"}], "}"}], ",", 
       RowBox[{"{", 
        RowBox[{"58", ",", "561", ",", "0.5948213481`"}], "}"}], ",", 
       RowBox[{"{", 
        RowBox[{"58", ",", "562", ",", "0.5956572473`"}], "}"}], ",", 
       RowBox[{"{", 
        RowBox[{"58", ",", "563", ",", "0.5954607959`"}], "}"}], ",", 
       RowBox[{"{", 
        RowBox[{"58", ",", "564", ",", "0.6067187989`"}], "}"}], ",", 
       RowBox[{"{", 
        RowBox[{"58", ",", "565", ",", "0.6094253343`"}], "}"}], ",", 
       RowBox[{"{", 
        RowBox[{"58", ",", "566", ",", "0.6118587652`"}], "}"}], ",", 
       RowBox[{"{", 
        RowBox[{"58", ",", "567", ",", "0.6140454023`"}], "}"}], ",", 
       RowBox[{"{", 
        RowBox[{"58", ",", "568", ",", "0.624073047`"}], "}"}], ",", 
       RowBox[{"{", 
        RowBox[{"58", ",", "569", ",", "0.6246317382`"}], "}"}], ",", 
       RowBox[{"{", 
        RowBox[{"58", ",", "570", ",", "0.6290677778`"}], "}"}], ",", 
       RowBox[{"{", 
        RowBox[{"58", ",", "571", ",", "0.6351361948`"}], "}"}], ",", 
       RowBox[{"{", 
        RowBox[{"58", ",", "572", ",", "0.6369503557`"}], "}"}], ",", 
       RowBox[{"{", 
        RowBox[{"58", ",", "573", ",", "0.6398203182`"}], "}"}], ",", 
       RowBox[{"{", 
        RowBox[{"58", ",", "574", ",", "0.6442478288`"}], "}"}], ",", 
       RowBox[{"{", 
        RowBox[{"58", ",", "575", ",", "0.6468732198`"}], "}"}], ",", 
       RowBox[{"{", 
        RowBox[{"58", ",", "576", ",", "0.6551246523`"}], "}"}], ",", 
       RowBox[{"{", 
        RowBox[{"58", ",", "577", ",", "0.655651752`"}], "}"}], ",", 
       RowBox[{"{", 
        RowBox[{"58", ",", "578", ",", "0.6531759321`"}], "}"}], ",", 
       RowBox[{"{", 
        RowBox[{"58", ",", "579", ",", "0.6648567093`"}], "}"}], ",", 
       RowBox[{"{", 
        RowBox[{"58", ",", "580", ",", "0.6655569285`"}], "}"}], ",", 
       RowBox[{"{", 
        RowBox[{"58", ",", "581", ",", "0.6725597047`"}], "}"}], ",", 
       RowBox[{"{", 
        RowBox[{"58", ",", "582", ",", "0.6749331109`"}], "}"}], ",", 
       RowBox[{"{", 
        RowBox[{"58", ",", "583", ",", "0.6835370439`"}], "}"}], ",", 
       RowBox[{"{", 
        RowBox[{"58", ",", "584", ",", "0.6827700471`"}], "}"}], ",", 
       RowBox[{"{", 
        RowBox[{"58", ",", "585", ",", "0.6871969465`"}], "}"}], ",", 
       RowBox[{"{", 
        RowBox[{"58", ",", "586", ",", "0.6916736851`"}], "}"}], ",", 
       RowBox[{"{", 
        RowBox[{"58", ",", "587", ",", "0.6885713061`"}], "}"}], ",", 
       RowBox[{"{", 
        RowBox[{"58", ",", "588", ",", "0.6973859786`"}], "}"}], ",", 
       RowBox[{"{", 
        RowBox[{"58", ",", "589", ",", "0.7017940451`"}], "}"}], ",", 
       RowBox[{"{", 
        RowBox[{"58", ",", "590", ",", "0.7022576829`"}], "}"}], ",", 
       RowBox[{"{", 
        RowBox[{"58", ",", "591", ",", "0.7075302993`"}], "}"}], ",", 
       RowBox[{"{", 
        RowBox[{"58", ",", "592", ",", "0.7087932462`"}], "}"}], ",", 
       RowBox[{"{", 
        RowBox[{"58", ",", "593", ",", "0.7136422719`"}], "}"}], ",", 
       RowBox[{"{", 
        RowBox[{"58", ",", "594", ",", "0.7065611936`"}], "}"}], ",", 
       RowBox[{"{", 
        RowBox[{"58", ",", "595", ",", "0.7188846909`"}], "}"}], ",", 
       RowBox[{"{", 
        RowBox[{"58", ",", "596", ",", "0.7229419777`"}], "}"}], ",", 
       RowBox[{"{", 
        RowBox[{"58", ",", "597", ",", "0.7243699448`"}], "}"}], ",", 
       RowBox[{"{", 
        RowBox[{"58", ",", "598", ",", "0.7332388425`"}], "}"}], ",", 
       RowBox[{"{", 
        RowBox[{"58", ",", "599", ",", "0.7285833108`"}], "}"}], ",", 
       RowBox[{"{", 
        RowBox[{"58", ",", "600", ",", "0.7230095188`"}], "}"}], ",", 
       RowBox[{"{", 
        RowBox[{"58", ",", "601", ",", "0.7312764022`"}], "}"}], ",", 
       RowBox[{"{", 
        RowBox[{"58", ",", "602", ",", "0.7348260652`"}], "}"}], ",", 
       RowBox[{"{", 
        RowBox[{"58", ",", "603", ",", "0.7368129043`"}], "}"}], ",", 
       RowBox[{"{", 
        RowBox[{"58", ",", "604", ",", "0.7389685524`"}], "}"}], ",", 
       RowBox[{"{", 
        RowBox[{"58", ",", "605", ",", "0.7403092325`"}], "}"}], ",", 
       RowBox[{"{", 
        RowBox[{"58", ",", "606", ",", "0.7411691954`"}], "}"}], ",", 
       RowBox[{"{", 
        RowBox[{"58", ",", "607", ",", "0.7447793107`"}], "}"}], ",", 
       RowBox[{"{", 
        RowBox[{"58", ",", "608", ",", "0.7433138666`"}], "}"}], ",", 
       RowBox[{"{", 
        RowBox[{"58", ",", "609", ",", "0.7471741642`"}], "}"}], ",", 
       RowBox[{"{", 
        RowBox[{"58", ",", "610", ",", "0.7481093976`"}], "}"}], ",", 
       RowBox[{"{", 
        RowBox[{"58", ",", "611", ",", "0.7500141024`"}], "}"}], ",", 
       RowBox[{"{", 
        RowBox[{"58", ",", "612", ",", "0.7518479504`"}], "}"}], ",", 
       RowBox[{"{", 
        RowBox[{"58", ",", "613", ",", "0.7514933541`"}], "}"}], ",", 
       RowBox[{"{", 
        RowBox[{"58", ",", "614", ",", "0.7553562675`"}], "}"}], ",", 
       RowBox[{"{", 
        RowBox[{"58", ",", "615", ",", "0.7580620602`"}], "}"}], ",", 
       RowBox[{"{", 
        RowBox[{"58", ",", "616", ",", "0.7474737366`"}], "}"}], ",", 
       RowBox[{"{", 
        RowBox[{"58", ",", "617", ",", "0.7568267513`"}], "}"}], ",", 
       RowBox[{"{", 
        RowBox[{"58", ",", "618", ",", "0.7574157654`"}], "}"}], ",", 
       RowBox[{"{", 
        RowBox[{"58", ",", "619", ",", "0.7584493745`"}], "}"}], ",", 
       RowBox[{"{", 
        RowBox[{"58", ",", "620", ",", "0.7594344976`"}], "}"}], ",", 
       RowBox[{"{", 
        RowBox[{"58", ",", "621", ",", "0.7599184423`"}], "}"}], ",", 
       RowBox[{"{", 
        RowBox[{"58", ",", "622", ",", "0.760956124`"}], "}"}], ",", 
       RowBox[{"{", 
        RowBox[{"58", ",", "623", ",", "0.7606640757`"}], "}"}], ",", 
       RowBox[{"{", 
        RowBox[{"58", ",", "624", ",", "0.7599161945`"}], "}"}], ",", 
       RowBox[{"{", 
        RowBox[{"58", ",", "625", ",", "0.7617472402`"}], "}"}], ",", 
       RowBox[{"{", 
        RowBox[{"58", ",", "626", ",", "0.7632052403`"}], "}"}], ",", 
       RowBox[{"{", 
        RowBox[{"58", ",", "627", ",", "0.7642205253`"}], "}"}], ",", 
       RowBox[{"{", 
        RowBox[{"58", ",", "628", ",", "0.7630984128`"}], "}"}], ",", 
       RowBox[{"{", 
        RowBox[{"58", ",", "629", ",", "0.7641697357`"}], "}"}], ",", 
       RowBox[{"{", 
        RowBox[{"58", ",", "630", ",", "0.7629555443`"}], "}"}], ",", 
       RowBox[{"{", 
        RowBox[{"58", ",", "631", ",", "0.7627356436`"}], "}"}], ",", 
       RowBox[{"{", 
        RowBox[{"58", ",", "632", ",", "0.7631166186`"}], "}"}], ",", 
       RowBox[{"{", 
        RowBox[{"58", ",", "633", ",", "0.763243154`"}], "}"}], ",", 
       RowBox[{"{", 
        RowBox[{"58", ",", "634", ",", "0.7637739858`"}], "}"}], ",", 
       RowBox[{"{", 
        RowBox[{"58", ",", "635", ",", "0.7636126757`"}], "}"}], ",", 
       RowBox[{"{", 
        RowBox[{"58", ",", "636", ",", "0.7633474682`"}], "}"}], ",", 
       RowBox[{"{", 
        RowBox[{"58", ",", "637", ",", "0.762290963`"}], "}"}], ",", 
       RowBox[{"{", 
        RowBox[{"58", ",", "638", ",", "0.761298732`"}], "}"}], ",", 
       RowBox[{"{", 
        RowBox[{"58", ",", "639", ",", "0.7622647067`"}], "}"}], ",", 
       RowBox[{"{", 
        RowBox[{"58", ",", "640", ",", "0.7581236817`"}], "}"}]}], "}"}], ",", 
     RowBox[{"{", 
      RowBox[{
       RowBox[{"{", 
        RowBox[{"59", ",", "488", ",", "0.8348736625`"}], "}"}], ",", 
       RowBox[{"{", 
        RowBox[{"59", ",", "489", ",", "0.7523080275`"}], "}"}], ",", 
       RowBox[{"{", 
        RowBox[{"59", ",", "490", ",", "0.7526850144`"}], "}"}], ",", 
       RowBox[{"{", 
        RowBox[{"59", ",", "491", ",", "0.7527311174`"}], "}"}], ",", 
       RowBox[{"{", 
        RowBox[{"59", ",", "492", ",", "0.7527304201`"}], "}"}], ",", 
       RowBox[{"{", 
        RowBox[{"59", ",", "493", ",", "0.7376459279`"}], "}"}], ",", 
       RowBox[{"{", 
        RowBox[{"59", ",", "494", ",", "0.7449388004`"}], "}"}], ",", 
       RowBox[{"{", 
        RowBox[{"59", ",", "495", ",", "0.7407721603`"}], "}"}], ",", 
       RowBox[{"{", 
        RowBox[{"59", ",", "496", ",", "0.7353595636`"}], "}"}], ",", 
       RowBox[{"{", 
        RowBox[{"59", ",", "497", ",", "0.7442785724`"}], "}"}], ",", 
       RowBox[{"{", 
        RowBox[{"59", ",", "498", ",", "0.7379729542`"}], "}"}], ",", 
       RowBox[{"{", 
        RowBox[{"59", ",", "499", ",", "0.728295795`"}], "}"}], ",", 
       RowBox[{"{", 
        RowBox[{"59", ",", "500", ",", "0.7301845222`"}], "}"}], ",", 
       RowBox[{"{", 
        RowBox[{"59", ",", "501", ",", "0.7286297825`"}], "}"}], ",", 
       RowBox[{"{", 
        RowBox[{"59", ",", "502", ",", "0.7265047419`"}], "}"}], ",", 
       RowBox[{"{", 
        RowBox[{"59", ",", "503", ",", "0.7227736922`"}], "}"}], ",", 
       RowBox[{"{", 
        RowBox[{"59", ",", "504", ",", "0.7142871352`"}], "}"}], ",", 
       RowBox[{"{", 
        RowBox[{"59", ",", "505", ",", "0.7188870073`"}], "}"}], ",", 
       RowBox[{"{", 
        RowBox[{"59", ",", "506", ",", "0.712561807`"}], "}"}], ",", 
       RowBox[{"{", 
        RowBox[{"59", ",", "507", ",", "0.7077162193`"}], "}"}], ",", 
       RowBox[{"{", 
        RowBox[{"59", ",", "508", ",", "0.6965104369`"}], "}"}], ",", 
       RowBox[{"{", 
        RowBox[{"59", ",", "509", ",", "0.700326923`"}], "}"}], ",", 
       RowBox[{"{", 
        RowBox[{"59", ",", "510", ",", "0.6977681566`"}], "}"}], ",", 
       RowBox[{"{", 
        RowBox[{"59", ",", "511", ",", "0.6932360215`"}], "}"}], ",", 
       RowBox[{"{", 
        RowBox[{"59", ",", "512", ",", "0.6890517685`"}], "}"}], ",", 
       RowBox[{"{", 
        RowBox[{"59", ",", "513", ",", "0.6840789914`"}], "}"}], ",", 
       RowBox[{"{", 
        RowBox[{"59", ",", "514", ",", "0.681885115`"}], "}"}], ",", 
       RowBox[{"{", 
        RowBox[{"59", ",", "515", ",", "0.6749216367`"}], "}"}], ",", 
       RowBox[{"{", 
        RowBox[{"59", ",", "516", ",", "0.6730588287`"}], "}"}], ",", 
       RowBox[{"{", 
        RowBox[{"59", ",", "517", ",", "0.6694224339`"}], "}"}], ",", 
       RowBox[{"{", 
        RowBox[{"59", ",", "518", ",", "0.6662939293`"}], "}"}], ",", 
       RowBox[{"{", 
        RowBox[{"59", ",", "519", ",", "0.662059241`"}], "}"}], ",", 
       RowBox[{"{", 
        RowBox[{"59", ",", "520", ",", "0.6575851802`"}], "}"}], ",", 
       RowBox[{"{", 
        RowBox[{"59", ",", "521", ",", "0.6553701465`"}], "}"}], ",", 
       RowBox[{"{", 
        RowBox[{"59", ",", "522", ",", "0.6518078376`"}], "}"}], ",", 
       RowBox[{"{", 
        RowBox[{"59", ",", "523", ",", "0.6488550013`"}], "}"}], ",", 
       RowBox[{"{", 
        RowBox[{"59", ",", "524", ",", "0.6449291477`"}], "}"}], ",", 
       RowBox[{"{", 
        RowBox[{"59", ",", "525", ",", "0.6423590609`"}], "}"}], ",", 
       RowBox[{"{", 
        RowBox[{"59", ",", "526", ",", "0.639775721`"}], "}"}], ",", 
       RowBox[{"{", 
        RowBox[{"59", ",", "527", ",", "0.6336257453`"}], "}"}], ",", 
       RowBox[{"{", 
        RowBox[{"59", ",", "528", ",", "0.6278398165`"}], "}"}], ",", 
       RowBox[{"{", 
        RowBox[{"59", ",", "529", ",", "0.6311469604`"}], "}"}], ",", 
       RowBox[{"{", 
        RowBox[{"59", ",", "530", ",", "0.6299094227`"}], "}"}], ",", 
       RowBox[{"{", 
        RowBox[{"59", ",", "531", ",", "0.6277827299`"}], "}"}], ",", 
       RowBox[{"{", 
        RowBox[{"59", ",", "532", ",", "0.6255882487`"}], "}"}], ",", 
       RowBox[{"{", 
        RowBox[{"59", ",", "533", ",", "0.623633544`"}], "}"}], ",", 
       RowBox[{"{", 
        RowBox[{"59", ",", "534", ",", "0.6219593623`"}], "}"}], ",", 
       RowBox[{"{", 
        RowBox[{"59", ",", "535", ",", "0.6209193123`"}], "}"}], ",", 
       RowBox[{"{", 
        RowBox[{"59", ",", "536", ",", "0.619655914`"}], "}"}], ",", 
       RowBox[{"{", 
        RowBox[{"59", ",", "537", ",", "0.619124237`"}], "}"}], ",", 
       RowBox[{"{", 
        RowBox[{"59", ",", "538", ",", "0.6177179289`"}], "}"}], ",", 
       RowBox[{"{", 
        RowBox[{"59", ",", "539", ",", "0.6159284541`"}], "}"}], ",", 
       RowBox[{"{", 
        RowBox[{"59", ",", "540", ",", "0.6201926962`"}], "}"}], ",", 
       RowBox[{"{", 
        RowBox[{"59", ",", "541", ",", "0.6171911642`"}], "}"}], ",", 
       RowBox[{"{", 
        RowBox[{"59", ",", "542", ",", "0.6186237131`"}], "}"}], ",", 
       RowBox[{"{", 
        RowBox[{"59", ",", "543", ",", "0.6199315724`"}], "}"}], ",", 
       RowBox[{"{", 
        RowBox[{"59", ",", "544", ",", "0.6192939706`"}], "}"}], ",", 
       RowBox[{"{", 
        RowBox[{"59", ",", "545", ",", "0.6203133382`"}], "}"}], ",", 
       RowBox[{"{", 
        RowBox[{"59", ",", "546", ",", "0.6211021231`"}], "}"}], ",", 
       RowBox[{"{", 
        RowBox[{"59", ",", "547", ",", "0.6232532605`"}], "}"}], ",", 
       RowBox[{"{", 
        RowBox[{"59", ",", "548", ",", "0.6180705231`"}], "}"}], ",", 
       RowBox[{"{", 
        RowBox[{"59", ",", "549", ",", "0.6256494276`"}], "}"}], ",", 
       RowBox[{"{", 
        RowBox[{"59", ",", "550", ",", "0.6300269466`"}], "}"}], ",", 
       RowBox[{"{", 
        RowBox[{"59", ",", "551", ",", "0.6317051532`"}], "}"}], ",", 
       RowBox[{"{", 
        RowBox[{"59", ",", "552", ",", "0.6333681495`"}], "}"}], ",", 
       RowBox[{"{", 
        RowBox[{"59", ",", "553", ",", "0.6307387487`"}], "}"}], ",", 
       RowBox[{"{", 
        RowBox[{"59", ",", "554", ",", "0.6378483072`"}], "}"}], ",", 
       RowBox[{"{", 
        RowBox[{"59", ",", "555", ",", "0.6387360057`"}], "}"}], ",", 
       RowBox[{"{", 
        RowBox[{"59", ",", "556", ",", "0.642037453`"}], "}"}], ",", 
       RowBox[{"{", 
        RowBox[{"59", ",", "557", ",", "0.6444450357`"}], "}"}], ",", 
       RowBox[{"{", 
        RowBox[{"59", ",", "558", ",", "0.6497475419`"}], "}"}], ",", 
       RowBox[{"{", 
        RowBox[{"59", ",", "559", ",", "0.6519261974`"}], "}"}], ",", 
       RowBox[{"{", 
        RowBox[{"59", ",", "560", ",", "0.6540018411`"}], "}"}], ",", 
       RowBox[{"{", 
        RowBox[{"59", ",", "561", ",", "0.6571536737`"}], "}"}], ",", 
       RowBox[{"{", 
        RowBox[{"59", ",", "562", ",", "0.6602912962`"}], "}"}], ",", 
       RowBox[{"{", 
        RowBox[{"59", ",", "563", ",", "0.6628905194`"}], "}"}], ",", 
       RowBox[{"{", 
        RowBox[{"59", ",", "564", ",", "0.6673040527`"}], "}"}], ",", 
       RowBox[{"{", 
        RowBox[{"59", ",", "565", ",", "0.6705675706`"}], "}"}], ",", 
       RowBox[{"{", 
        RowBox[{"59", ",", "566", ",", "0.6719494778`"}], "}"}], ",", 
       RowBox[{"{", 
        RowBox[{"59", ",", "567", ",", "0.6750918149`"}], "}"}], ",", 
       RowBox[{"{", 
        RowBox[{"59", ",", "568", ",", "0.6790618592`"}], "}"}], ",", 
       RowBox[{"{", 
        RowBox[{"59", ",", "569", ",", "0.6832942326`"}], "}"}], ",", 
       RowBox[{"{", 
        RowBox[{"59", ",", "570", ",", "0.6863035414`"}], "}"}], ",", 
       RowBox[{"{", 
        RowBox[{"59", ",", "571", ",", "0.689254566`"}], "}"}], ",", 
       RowBox[{"{", 
        RowBox[{"59", ",", "572", ",", "0.6912220341`"}], "}"}], ",", 
       RowBox[{"{", 
        RowBox[{"59", ",", "573", ",", "0.6941771866`"}], "}"}], ",", 
       RowBox[{"{", 
        RowBox[{"59", ",", "574", ",", "0.6971862516`"}], "}"}], ",", 
       RowBox[{"{", 
        RowBox[{"59", ",", "575", ",", "0.6997383672`"}], "}"}], ",", 
       RowBox[{"{", 
        RowBox[{"59", ",", "576", ",", "0.7015418339`"}], "}"}], ",", 
       RowBox[{"{", 
        RowBox[{"59", ",", "577", ",", "0.7046772378`"}], "}"}], ",", 
       RowBox[{"{", 
        RowBox[{"59", ",", "578", ",", "0.7086588511`"}], "}"}], ",", 
       RowBox[{"{", 
        RowBox[{"59", ",", "579", ",", "0.7111151466`"}], "}"}], ",", 
       RowBox[{"{", 
        RowBox[{"59", ",", "580", ",", "0.7119845867`"}], "}"}], ",", 
       RowBox[{"{", 
        RowBox[{"59", ",", "581", ",", "0.7164918334`"}], "}"}], ",", 
       RowBox[{"{", 
        RowBox[{"59", ",", "582", ",", "0.7195393211`"}], "}"}], ",", 
       RowBox[{"{", 
        RowBox[{"59", ",", "583", ",", "0.7255896746`"}], "}"}], ",", 
       RowBox[{"{", 
        RowBox[{"59", ",", "584", ",", "0.7250508575`"}], "}"}], ",", 
       RowBox[{"{", 
        RowBox[{"59", ",", "585", ",", "0.7279015418`"}], "}"}], ",", 
       RowBox[{"{", 
        RowBox[{"59", ",", "586", ",", "0.7168574111`"}], "}"}], ",", 
       RowBox[{"{", 
        RowBox[{"59", ",", "587", ",", "0.7334922618`"}], "}"}], ",", 
       RowBox[{"{", 
        RowBox[{"59", ",", "588", ",", "0.7361000452`"}], "}"}], ",", 
       RowBox[{"{", 
        RowBox[{"59", ",", "589", ",", "0.7387000047`"}], "}"}], ",", 
       RowBox[{"{", 
        RowBox[{"59", ",", "590", ",", "0.7399164477`"}], "}"}], ",", 
       RowBox[{"{", 
        RowBox[{"59", ",", "591", ",", "0.7421208178`"}], "}"}], ",", 
       RowBox[{"{", 
        RowBox[{"59", ",", "592", ",", "0.7450959791`"}], "}"}], ",", 
       RowBox[{"{", 
        RowBox[{"59", ",", "593", ",", "0.7466960003`"}], "}"}], ",", 
       RowBox[{"{", 
        RowBox[{"59", ",", "594", ",", "0.7481555795`"}], "}"}], ",", 
       RowBox[{"{", 
        RowBox[{"59", ",", "595", ",", "0.7484182743`"}], "}"}], ",", 
       RowBox[{"{", 
        RowBox[{"59", ",", "596", ",", "0.7495823098`"}], "}"}], ",", 
       RowBox[{"{", 
        RowBox[{"59", ",", "597", ",", "0.752585277`"}], "}"}], ",", 
       RowBox[{"{", 
        RowBox[{"59", ",", "598", ",", "0.7545386236`"}], "}"}], ",", 
       RowBox[{"{", 
        RowBox[{"59", ",", "599", ",", "0.7564524146`"}], "}"}], ",", 
       RowBox[{"{", 
        RowBox[{"59", ",", "600", ",", "0.7480465786`"}], "}"}], ",", 
       RowBox[{"{", 
        RowBox[{"59", ",", "601", ",", "0.7568489337`"}], "}"}], ",", 
       RowBox[{"{", 
        RowBox[{"59", ",", "602", ",", "0.7596615918`"}], "}"}], ",", 
       RowBox[{"{", 
        RowBox[{"59", ",", "603", ",", "0.7612176709`"}], "}"}], ",", 
       RowBox[{"{", 
        RowBox[{"59", ",", "604", ",", "0.7628696579`"}], "}"}], ",", 
       RowBox[{"{", 
        RowBox[{"59", ",", "605", ",", "0.7642823933`"}], "}"}], ",", 
       RowBox[{"{", 
        RowBox[{"59", ",", "606", ",", "0.7643205117`"}], "}"}], ",", 
       RowBox[{"{", 
        RowBox[{"59", ",", "607", ",", "0.7678275925`"}], "}"}], ",", 
       RowBox[{"{", 
        RowBox[{"59", ",", "608", ",", "0.7589432661`"}], "}"}], ",", 
       RowBox[{"{", 
        RowBox[{"59", ",", "609", ",", "0.7681879964`"}], "}"}], ",", 
       RowBox[{"{", 
        RowBox[{"59", ",", "610", ",", "0.7691969185`"}], "}"}], ",", 
       RowBox[{"{", 
        RowBox[{"59", ",", "611", ",", "0.7703846936`"}], "}"}], ",", 
       RowBox[{"{", 
        RowBox[{"59", ",", "612", ",", "0.7695927377`"}], "}"}], ",", 
       RowBox[{"{", 
        RowBox[{"59", ",", "613", ",", "0.7694666193`"}], "}"}], ",", 
       RowBox[{"{", 
        RowBox[{"59", ",", "614", ",", "0.7715928433`"}], "}"}], ",", 
       RowBox[{"{", 
        RowBox[{"59", ",", "615", ",", "0.7724938607`"}], "}"}], ",", 
       RowBox[{"{", 
        RowBox[{"59", ",", "616", ",", "0.7735600138`"}], "}"}], ",", 
       RowBox[{"{", 
        RowBox[{"59", ",", "617", ",", "0.7732121456`"}], "}"}], ",", 
       RowBox[{"{", 
        RowBox[{"59", ",", "618", ",", "0.7755243102`"}], "}"}], ",", 
       RowBox[{"{", 
        RowBox[{"59", ",", "619", ",", "0.7743915096`"}], "}"}], ",", 
       RowBox[{"{", 
        RowBox[{"59", ",", "620", ",", "0.775117773`"}], "}"}], ",", 
       RowBox[{"{", 
        RowBox[{"59", ",", "621", ",", "0.7775597782`"}], "}"}], ",", 
       RowBox[{"{", 
        RowBox[{"59", ",", "622", ",", "0.7781039827`"}], "}"}], ",", 
       RowBox[{"{", 
        RowBox[{"59", ",", "623", ",", "0.775203754`"}], "}"}], ",", 
       RowBox[{"{", 
        RowBox[{"59", ",", "624", ",", "0.7774412004`"}], "}"}], ",", 
       RowBox[{"{", 
        RowBox[{"59", ",", "625", ",", "0.779783337`"}], "}"}], ",", 
       RowBox[{"{", 
        RowBox[{"59", ",", "626", ",", "0.7807748918`"}], "}"}], ",", 
       RowBox[{"{", 
        RowBox[{"59", ",", "627", ",", "0.780596129`"}], "}"}], ",", 
       RowBox[{"{", 
        RowBox[{"59", ",", "628", ",", "0.7790855757`"}], "}"}], ",", 
       RowBox[{"{", 
        RowBox[{"59", ",", "629", ",", "0.776645509`"}], "}"}], ",", 
       RowBox[{"{", 
        RowBox[{"59", ",", "630", ",", "0.7753378765`"}], "}"}], ",", 
       RowBox[{"{", 
        RowBox[{"59", ",", "631", ",", "0.7776120778`"}], "}"}], ",", 
       RowBox[{"{", 
        RowBox[{"59", ",", "632", ",", "0.776611872`"}], "}"}], ",", 
       RowBox[{"{", 
        RowBox[{"59", ",", "633", ",", "0.776698848`"}], "}"}], ",", 
       RowBox[{"{", 
        RowBox[{"59", ",", "634", ",", "0.7744873124`"}], "}"}], ",", 
       RowBox[{"{", 
        RowBox[{"59", ",", "635", ",", "0.7743907576`"}], "}"}], ",", 
       RowBox[{"{", 
        RowBox[{"59", ",", "636", ",", "0.772958292`"}], "}"}], ",", 
       RowBox[{"{", 
        RowBox[{"59", ",", "637", ",", "0.7733809902`"}], "}"}], ",", 
       RowBox[{"{", 
        RowBox[{"59", ",", "638", ",", "0.772464569`"}], "}"}], ",", 
       RowBox[{"{", 
        RowBox[{"59", ",", "639", ",", "0.7715161974`"}], "}"}], ",", 
       RowBox[{"{", 
        RowBox[{"59", ",", "640", ",", "0.7636326162`"}], "}"}]}], "}"}], ",", 
     RowBox[{"{", 
      RowBox[{
       RowBox[{"{", 
        RowBox[{"60", ",", "488", ",", "0.8048861176`"}], "}"}], ",", 
       RowBox[{"{", 
        RowBox[{"60", ",", "489", ",", "0.8087743254`"}], "}"}], ",", 
       RowBox[{"{", 
        RowBox[{"60", ",", "490", ",", "0.8050045915`"}], "}"}], ",", 
       RowBox[{"{", 
        RowBox[{"60", ",", "491", ",", "0.8057513674`"}], "}"}], ",", 
       RowBox[{"{", 
        RowBox[{"60", ",", "492", ",", "0.8027937541`"}], "}"}], ",", 
       RowBox[{"{", 
        RowBox[{"60", ",", "493", ",", "0.7890134157`"}], "}"}], ",", 
       RowBox[{"{", 
        RowBox[{"60", ",", "494", ",", "0.7977610617`"}], "}"}], ",", 
       RowBox[{"{", 
        RowBox[{"60", ",", "495", ",", "0.7944078406`"}], "}"}], ",", 
       RowBox[{"{", 
        RowBox[{"60", ",", "496", ",", "0.7934875303`"}], "}"}], ",", 
       RowBox[{"{", 
        RowBox[{"60", ",", "497", ",", "0.7861516899`"}], "}"}], ",", 
       RowBox[{"{", 
        RowBox[{"60", ",", "498", ",", "0.7911565805`"}], "}"}], ",", 
       RowBox[{"{", 
        RowBox[{"60", ",", "499", ",", "0.7848906056`"}], "}"}], ",", 
       RowBox[{"{", 
        RowBox[{"60", ",", "500", ",", "0.7812028346`"}], "}"}], ",", 
       RowBox[{"{", 
        RowBox[{"60", ",", "501", ",", "0.783492546`"}], "}"}], ",", 
       RowBox[{"{", 
        RowBox[{"60", ",", "502", ",", "0.7822205147`"}], "}"}], ",", 
       RowBox[{"{", 
        RowBox[{"60", ",", "503", ",", "0.7661923971`"}], "}"}], ",", 
       RowBox[{"{", 
        RowBox[{"60", ",", "504", ",", "0.7597048983`"}], "}"}], ",", 
       RowBox[{"{", 
        RowBox[{"60", ",", "505", ",", "0.774366567`"}], "}"}], ",", 
       RowBox[{"{", 
        RowBox[{"60", ",", "506", ",", "0.768349825`"}], "}"}], ",", 
       RowBox[{"{", 
        RowBox[{"60", ",", "507", ",", "0.7638366329`"}], "}"}], ",", 
       RowBox[{"{", 
        RowBox[{"60", ",", "508", ",", "0.7521259362`"}], "}"}], ",", 
       RowBox[{"{", 
        RowBox[{"60", ",", "509", ",", "0.7568743213`"}], "}"}], ",", 
       RowBox[{"{", 
        RowBox[{"60", ",", "510", ",", "0.7545567696`"}], "}"}], ",", 
       RowBox[{"{", 
        RowBox[{"60", ",", "511", ",", "0.7515088986`"}], "}"}], ",", 
       RowBox[{"{", 
        RowBox[{"60", ",", "512", ",", "0.7454625564`"}], "}"}], ",", 
       RowBox[{"{", 
        RowBox[{"60", ",", "513", ",", "0.7398969233`"}], "}"}], ",", 
       RowBox[{"{", 
        RowBox[{"60", ",", "514", ",", "0.738582446`"}], "}"}], ",", 
       RowBox[{"{", 
        RowBox[{"60", ",", "515", ",", "0.7323196296`"}], "}"}], ",", 
       RowBox[{"{", 
        RowBox[{"60", ",", "516", ",", "0.7312528918`"}], "}"}], ",", 
       RowBox[{"{", 
        RowBox[{"60", ",", "517", ",", "0.7260885205`"}], "}"}], ",", 
       RowBox[{"{", 
        RowBox[{"60", ",", "518", ",", "0.7246908046`"}], "}"}], ",", 
       RowBox[{"{", 
        RowBox[{"60", ",", "519", ",", "0.72160651`"}], "}"}], ",", 
       RowBox[{"{", 
        RowBox[{"60", ",", "520", ",", "0.7184653848`"}], "}"}], ",", 
       RowBox[{"{", 
        RowBox[{"60", ",", "521", ",", "0.7165479183`"}], "}"}], ",", 
       RowBox[{"{", 
        RowBox[{"60", ",", "522", ",", "0.7134523648`"}], "}"}], ",", 
       RowBox[{"{", 
        RowBox[{"60", ",", "523", ",", "0.7111634019`"}], "}"}], ",", 
       RowBox[{"{", 
        RowBox[{"60", ",", "524", ",", "0.7081268419`"}], "}"}], ",", 
       RowBox[{"{", 
        RowBox[{"60", ",", "525", ",", "0.7059315405`"}], "}"}], ",", 
       RowBox[{"{", 
        RowBox[{"60", ",", "526", ",", "0.7063894145`"}], "}"}], ",", 
       RowBox[{"{", 
        RowBox[{"60", ",", "527", ",", "0.6976197839`"}], "}"}], ",", 
       RowBox[{"{", 
        RowBox[{"60", ",", "528", ",", "0.6921233509`"}], "}"}], ",", 
       RowBox[{"{", 
        RowBox[{"60", ",", "529", ",", "0.6987372633`"}], "}"}], ",", 
       RowBox[{"{", 
        RowBox[{"60", ",", "530", ",", "0.6962682141`"}], "}"}], ",", 
       RowBox[{"{", 
        RowBox[{"60", ",", "531", ",", "0.6961949303`"}], "}"}], ",", 
       RowBox[{"{", 
        RowBox[{"60", ",", "532", ",", "0.6951661577`"}], "}"}], ",", 
       RowBox[{"{", 
        RowBox[{"60", ",", "533", ",", "0.6935709808`"}], "}"}], ",", 
       RowBox[{"{", 
        RowBox[{"60", ",", "534", ",", "0.6937430286`"}], "}"}], ",", 
       RowBox[{"{", 
        RowBox[{"60", ",", "535", ",", "0.6921407841`"}], "}"}], ",", 
       RowBox[{"{", 
        RowBox[{"60", ",", "536", ",", "0.6919571283`"}], "}"}], ",", 
       RowBox[{"{", 
        RowBox[{"60", ",", "537", ",", "0.6919098915`"}], "}"}], ",", 
       RowBox[{"{", 
        RowBox[{"60", ",", "538", ",", "0.6912994072`"}], "}"}], ",", 
       RowBox[{"{", 
        RowBox[{"60", ",", "539", ",", "0.6908653052`"}], "}"}], ",", 
       RowBox[{"{", 
        RowBox[{"60", ",", "540", ",", "0.6956934772`"}], "}"}], ",", 
       RowBox[{"{", 
        RowBox[{"60", ",", "541", ",", "0.6936358214`"}], "}"}], ",", 
       RowBox[{"{", 
        RowBox[{"60", ",", "542", ",", "0.6962916042`"}], "}"}], ",", 
       RowBox[{"{", 
        RowBox[{"60", ",", "543", ",", "0.6989022967`"}], "}"}], ",", 
       RowBox[{"{", 
        RowBox[{"60", ",", "544", ",", "0.6988715015`"}], "}"}], ",", 
       RowBox[{"{", 
        RowBox[{"60", ",", "545", ",", "0.7002703149`"}], "}"}], ",", 
       RowBox[{"{", 
        RowBox[{"60", ",", "546", ",", "0.7009323122`"}], "}"}], ",", 
       RowBox[{"{", 
        RowBox[{"60", ",", "547", ",", "0.7038788443`"}], "}"}], ",", 
       RowBox[{"{", 
        RowBox[{"60", ",", "548", ",", "0.6975492154`"}], "}"}], ",", 
       RowBox[{"{", 
        RowBox[{"60", ",", "549", ",", "0.7057096939`"}], "}"}], ",", 
       RowBox[{"{", 
        RowBox[{"60", ",", "550", ",", "0.7102145572`"}], "}"}], ",", 
       RowBox[{"{", 
        RowBox[{"60", ",", "551", ",", "0.7124899262`"}], "}"}], ",", 
       RowBox[{"{", 
        RowBox[{"60", ",", "552", ",", "0.7132182868`"}], "}"}], ",", 
       RowBox[{"{", 
        RowBox[{"60", ",", "553", ",", "0.7095441617`"}], "}"}], ",", 
       RowBox[{"{", 
        RowBox[{"60", ",", "554", ",", "0.7171321963`"}], "}"}], ",", 
       RowBox[{"{", 
        RowBox[{"60", ",", "555", ",", "0.7170172008`"}], "}"}], ",", 
       RowBox[{"{", 
        RowBox[{"60", ",", "556", ",", "0.7203845524`"}], "}"}], ",", 
       RowBox[{"{", 
        RowBox[{"60", ",", "557", ",", "0.7221329352`"}], "}"}], ",", 
       RowBox[{"{", 
        RowBox[{"60", ",", "558", ",", "0.7278901576`"}], "}"}], ",", 
       RowBox[{"{", 
        RowBox[{"60", ",", "559", ",", "0.7295770399`"}], "}"}], ",", 
       RowBox[{"{", 
        RowBox[{"60", ",", "560", ",", "0.7312192363`"}], "}"}], ",", 
       RowBox[{"{", 
        RowBox[{"60", ",", "561", ",", "0.7351314772`"}], "}"}], ",", 
       RowBox[{"{", 
        RowBox[{"60", ",", "562", ",", "0.7370001764`"}], "}"}], ",", 
       RowBox[{"{", 
        RowBox[{"60", ",", "563", ",", "0.7389023187`"}], "}"}], ",", 
       RowBox[{"{", 
        RowBox[{"60", ",", "564", ",", "0.742896962`"}], "}"}], ",", 
       RowBox[{"{", 
        RowBox[{"60", ",", "565", ",", "0.7465268267`"}], "}"}], ",", 
       RowBox[{"{", 
        RowBox[{"60", ",", "566", ",", "0.7465123888`"}], "}"}], ",", 
       RowBox[{"{", 
        RowBox[{"60", ",", "567", ",", "0.7491107163`"}], "}"}], ",", 
       RowBox[{"{", 
        RowBox[{"60", ",", "568", ",", "0.7508109724`"}], "}"}], ",", 
       RowBox[{"{", 
        RowBox[{"60", ",", "569", ",", "0.7544256262`"}], "}"}], ",", 
       RowBox[{"{", 
        RowBox[{"60", ",", "570", ",", "0.7570221676`"}], "}"}], ",", 
       RowBox[{"{", 
        RowBox[{"60", ",", "571", ",", "0.759402765`"}], "}"}], ",", 
       RowBox[{"{", 
        RowBox[{"60", ",", "572", ",", "0.7602344281`"}], "}"}], ",", 
       RowBox[{"{", 
        RowBox[{"60", ",", "573", ",", "0.7616494508`"}], "}"}], ",", 
       RowBox[{"{", 
        RowBox[{"60", ",", "574", ",", "0.7641779735`"}], "}"}], ",", 
       RowBox[{"{", 
        RowBox[{"60", ",", "575", ",", "0.7666097404`"}], "}"}], ",", 
       RowBox[{"{", 
        RowBox[{"60", ",", "576", ",", "0.768416393`"}], "}"}], ",", 
       RowBox[{"{", 
        RowBox[{"60", ",", "577", ",", "0.7703134142`"}], "}"}], ",", 
       RowBox[{"{", 
        RowBox[{"60", ",", "578", ",", "0.7731750942`"}], "}"}], ",", 
       RowBox[{"{", 
        RowBox[{"60", ",", "579", ",", "0.7741286009`"}], "}"}], ",", 
       RowBox[{"{", 
        RowBox[{"60", ",", "580", ",", "0.7763958109`"}], "}"}], ",", 
       RowBox[{"{", 
        RowBox[{"60", ",", "581", ",", "0.7789888007`"}], "}"}], ",", 
       RowBox[{"{", 
        RowBox[{"60", ",", "582", ",", "0.7814309567`"}], "}"}], ",", 
       RowBox[{"{", 
        RowBox[{"60", ",", "583", ",", "0.786064574`"}], "}"}], ",", 
       RowBox[{"{", 
        RowBox[{"60", ",", "584", ",", "0.7847586088`"}], "}"}], ",", 
       RowBox[{"{", 
        RowBox[{"60", ",", "585", ",", "0.7877815316`"}], "}"}], ",", 
       RowBox[{"{", 
        RowBox[{"60", ",", "586", ",", "0.7761280838`"}], "}"}], ",", 
       RowBox[{"{", 
        RowBox[{"60", ",", "587", ",", "0.7924216527`"}], "}"}], ",", 
       RowBox[{"{", 
        RowBox[{"60", ",", "588", ",", "0.7940604011`"}], "}"}], ",", 
       RowBox[{"{", 
        RowBox[{"60", ",", "589", ",", "0.7964578454`"}], "}"}], ",", 
       RowBox[{"{", 
        RowBox[{"60", ",", "590", ",", "0.7977926728`"}], "}"}], ",", 
       RowBox[{"{", 
        RowBox[{"60", ",", "591", ",", "0.8001849681`"}], "}"}], ",", 
       RowBox[{"{", 
        RowBox[{"60", ",", "592", ",", "0.8024784292`"}], "}"}], ",", 
       RowBox[{"{", 
        RowBox[{"60", ",", "593", ",", "0.8034180281`"}], "}"}], ",", 
       RowBox[{"{", 
        RowBox[{"60", ",", "594", ",", "0.8035851407`"}], "}"}], ",", 
       RowBox[{"{", 
        RowBox[{"60", ",", "595", ",", "0.805368182`"}], "}"}], ",", 
       RowBox[{"{", 
        RowBox[{"60", ",", "596", ",", "0.8081252802`"}], "}"}], ",", 
       RowBox[{"{", 
        RowBox[{"60", ",", "597", ",", "0.8083508435`"}], "}"}], ",", 
       RowBox[{"{", 
        RowBox[{"60", ",", "598", ",", "0.8097632754`"}], "}"}], ",", 
       RowBox[{"{", 
        RowBox[{"60", ",", "599", ",", "0.8108893553`"}], "}"}], ",", 
       RowBox[{"{", 
        RowBox[{"60", ",", "600", ",", "0.8016655638`"}], "}"}], ",", 
       RowBox[{"{", 
        RowBox[{"60", ",", "601", ",", "0.8124913721`"}], "}"}], ",", 
       RowBox[{"{", 
        RowBox[{"60", ",", "602", ",", "0.8137465052`"}], "}"}], ",", 
       RowBox[{"{", 
        RowBox[{"60", ",", "603", ",", "0.8155789436`"}], "}"}], ",", 
       RowBox[{"{", 
        RowBox[{"60", ",", "604", ",", "0.8156454691`"}], "}"}], ",", 
       RowBox[{"{", 
        RowBox[{"60", ",", "605", ",", "0.817355616`"}], "}"}], ",", 
       RowBox[{"{", 
        RowBox[{"60", ",", "606", ",", "0.8168060307`"}], "}"}], ",", 
       RowBox[{"{", 
        RowBox[{"60", ",", "607", ",", "0.8211112464`"}], "}"}], ",", 
       RowBox[{"{", 
        RowBox[{"60", ",", "608", ",", "0.8125143193`"}], "}"}], ",", 
       RowBox[{"{", 
        RowBox[{"60", ",", "609", ",", "0.8195480054`"}], "}"}], ",", 
       RowBox[{"{", 
        RowBox[{"60", ",", "610", ",", "0.8217560977`"}], "}"}], ",", 
       RowBox[{"{", 
        RowBox[{"60", ",", "611", ",", "0.8224962425`"}], "}"}], ",", 
       RowBox[{"{", 
        RowBox[{"60", ",", "612", ",", "0.8234921762`"}], "}"}], ",", 
       RowBox[{"{", 
        RowBox[{"60", ",", "613", ",", "0.824245264`"}], "}"}], ",", 
       RowBox[{"{", 
        RowBox[{"60", ",", "614", ",", "0.8251882742`"}], "}"}], ",", 
       RowBox[{"{", 
        RowBox[{"60", ",", "615", ",", "0.8251260576`"}], "}"}], ",", 
       RowBox[{"{", 
        RowBox[{"60", ",", "616", ",", "0.8262012103`"}], "}"}], ",", 
       RowBox[{"{", 
        RowBox[{"60", ",", "617", ",", "0.8275228764`"}], "}"}], ",", 
       RowBox[{"{", 
        RowBox[{"60", ",", "618", ",", "0.8295814794`"}], "}"}], ",", 
       RowBox[{"{", 
        RowBox[{"60", ",", "619", ",", "0.8291269341`"}], "}"}], ",", 
       RowBox[{"{", 
        RowBox[{"60", ",", "620", ",", "0.8280667749`"}], "}"}], ",", 
       RowBox[{"{", 
        RowBox[{"60", ",", "621", ",", "0.8287513679`"}], "}"}], ",", 
       RowBox[{"{", 
        RowBox[{"60", ",", "622", ",", "0.8316907021`"}], "}"}], ",", 
       RowBox[{"{", 
        RowBox[{"60", ",", "623", ",", "0.8283274702`"}], "}"}], ",", 
       RowBox[{"{", 
        RowBox[{"60", ",", "624", ",", "0.8306383505`"}], "}"}], ",", 
       RowBox[{"{", 
        RowBox[{"60", ",", "625", ",", "0.8308751903`"}], "}"}], ",", 
       RowBox[{"{", 
        RowBox[{"60", ",", "626", ",", "0.8311581741`"}], "}"}], ",", 
       RowBox[{"{", 
        RowBox[{"60", ",", "627", ",", "0.8304628563`"}], "}"}], ",", 
       RowBox[{"{", 
        RowBox[{"60", ",", "628", ",", "0.828550119`"}], "}"}], ",", 
       RowBox[{"{", 
        RowBox[{"60", ",", "629", ",", "0.8273258258`"}], "}"}], ",", 
       RowBox[{"{", 
        RowBox[{"60", ",", "630", ",", "0.8263039006`"}], "}"}], ",", 
       RowBox[{"{", 
        RowBox[{"60", ",", "631", ",", "0.8266276487`"}], "}"}], ",", 
       RowBox[{"{", 
        RowBox[{"60", ",", "632", ",", "0.8254978736`"}], "}"}], ",", 
       RowBox[{"{", 
        RowBox[{"60", ",", "633", ",", "0.8243847292`"}], "}"}], ",", 
       RowBox[{"{", 
        RowBox[{"60", ",", "634", ",", "0.8243218049`"}], "}"}], ",", 
       RowBox[{"{", 
        RowBox[{"60", ",", "635", ",", "0.823070643`"}], "}"}], ",", 
       RowBox[{"{", 
        RowBox[{"60", ",", "636", ",", "0.8213198901`"}], "}"}], ",", 
       RowBox[{"{", 
        RowBox[{"60", ",", "637", ",", "0.8215368215`"}], "}"}], ",", 
       RowBox[{"{", 
        RowBox[{"60", ",", "638", ",", "0.8200421737`"}], "}"}], ",", 
       RowBox[{"{", 
        RowBox[{"60", ",", "639", ",", "0.8208064336`"}], "}"}], ",", 
       RowBox[{"{", 
        RowBox[{"60", ",", "640", ",", "0.8116619045`"}], "}"}]}], "}"}], ",", 
     RowBox[{"{", 
      RowBox[{
       RowBox[{"{", 
        RowBox[{"61", ",", "488", ",", "0.8497896197`"}], "}"}], ",", 
       RowBox[{"{", 
        RowBox[{"61", ",", "489", ",", "0.8116701616`"}], "}"}], ",", 
       RowBox[{"{", 
        RowBox[{"61", ",", "490", ",", "0.8082341921`"}], "}"}], ",", 
       RowBox[{"{", 
        RowBox[{"61", ",", "491", ",", "0.8083278277`"}], "}"}], ",", 
       RowBox[{"{", 
        RowBox[{"61", ",", "492", ",", "0.8047018748`"}], "}"}], ",", 
       RowBox[{"{", 
        RowBox[{"61", ",", "493", ",", "0.7937140307`"}], "}"}], ",", 
       RowBox[{"{", 
        RowBox[{"61", ",", "494", ",", "0.8019169586`"}], "}"}], ",", 
       RowBox[{"{", 
        RowBox[{"61", ",", "495", ",", "0.799093118`"}], "}"}], ",", 
       RowBox[{"{", 
        RowBox[{"61", ",", "496", ",", "0.7991506464`"}], "}"}], ",", 
       RowBox[{"{", 
        RowBox[{"61", ",", "497", ",", "0.7877839613`"}], "}"}], ",", 
       RowBox[{"{", 
        RowBox[{"61", ",", "498", ",", "0.7957190511`"}], "}"}], ",", 
       RowBox[{"{", 
        RowBox[{"61", ",", "499", ",", "0.7909320332`"}], "}"}], ",", 
       RowBox[{"{", 
        RowBox[{"61", ",", "500", ",", "0.7914890188`"}], "}"}], ",", 
       RowBox[{"{", 
        RowBox[{"61", ",", "501", ",", "0.7893245549`"}], "}"}], ",", 
       RowBox[{"{", 
        RowBox[{"61", ",", "502", ",", "0.7866238333`"}], "}"}], ",", 
       RowBox[{"{", 
        RowBox[{"61", ",", "503", ",", "0.7758305722`"}], "}"}], ",", 
       RowBox[{"{", 
        RowBox[{"61", ",", "504", ",", "0.7913359066`"}], "}"}], ",", 
       RowBox[{"{", 
        RowBox[{"61", ",", "505", ",", "0.7825930125`"}], "}"}], ",", 
       RowBox[{"{", 
        RowBox[{"61", ",", "506", ",", "0.7764958685`"}], "}"}], ",", 
       RowBox[{"{", 
        RowBox[{"61", ",", "507", ",", "0.7711571494`"}], "}"}], ",", 
       RowBox[{"{", 
        RowBox[{"61", ",", "508", ",", "0.7619010177`"}], "}"}], ",", 
       RowBox[{"{", 
        RowBox[{"61", ",", "509", ",", "0.7682597937`"}], "}"}], ",", 
       RowBox[{"{", 
        RowBox[{"61", ",", "510", ",", "0.7651734915`"}], "}"}], ",", 
       RowBox[{"{", 
        RowBox[{"61", ",", "511", ",", "0.7605124579`"}], "}"}], ",", 
       RowBox[{"{", 
        RowBox[{"61", ",", "512", ",", "0.7579876451`"}], "}"}], ",", 
       RowBox[{"{", 
        RowBox[{"61", ",", "513", ",", "0.7551223588`"}], "}"}], ",", 
       RowBox[{"{", 
        RowBox[{"61", ",", "514", ",", "0.753436622`"}], "}"}], ",", 
       RowBox[{"{", 
        RowBox[{"61", ",", "515", ",", "0.7463153748`"}], "}"}], ",", 
       RowBox[{"{", 
        RowBox[{"61", ",", "516", ",", "0.7454985685`"}], "}"}], ",", 
       RowBox[{"{", 
        RowBox[{"61", ",", "517", ",", "0.741925808`"}], "}"}], ",", 
       RowBox[{"{", 
        RowBox[{"61", ",", "518", ",", "0.7410971277`"}], "}"}], ",", 
       RowBox[{"{", 
        RowBox[{"61", ",", "519", ",", "0.7389225841`"}], "}"}], ",", 
       RowBox[{"{", 
        RowBox[{"61", ",", "520", ",", "0.7357027265`"}], "}"}], ",", 
       RowBox[{"{", 
        RowBox[{"61", ",", "521", ",", "0.735167592`"}], "}"}], ",", 
       RowBox[{"{", 
        RowBox[{"61", ",", "522", ",", "0.732999378`"}], "}"}], ",", 
       RowBox[{"{", 
        RowBox[{"61", ",", "523", ",", "0.7305560279`"}], "}"}], ",", 
       RowBox[{"{", 
        RowBox[{"61", ",", "524", ",", "0.7284649284`"}], "}"}], ",", 
       RowBox[{"{", 
        RowBox[{"61", ",", "525", ",", "0.7253321718`"}], "}"}], ",", 
       RowBox[{"{", 
        RowBox[{"61", ",", "526", ",", "0.7267392023`"}], "}"}], ",", 
       RowBox[{"{", 
        RowBox[{"61", ",", "527", ",", "0.7183344101`"}], "}"}], ",", 
       RowBox[{"{", 
        RowBox[{"61", ",", "528", ",", "0.7141343755`"}], "}"}], ",", 
       RowBox[{"{", 
        RowBox[{"61", ",", "529", ",", "0.7210027271`"}], "}"}], ",", 
       RowBox[{"{", 
        RowBox[{"61", ",", "530", ",", "0.7213230441`"}], "}"}], ",", 
       RowBox[{"{", 
        RowBox[{"61", ",", "531", ",", "0.7206634459`"}], "}"}], ",", 
       RowBox[{"{", 
        RowBox[{"61", ",", "532", ",", "0.7192120792`"}], "}"}], ",", 
       RowBox[{"{", 
        RowBox[{"61", ",", "533", ",", "0.7202240891`"}], "}"}], ",", 
       RowBox[{"{", 
        RowBox[{"61", ",", "534", ",", "0.7192757179`"}], "}"}], ",", 
       RowBox[{"{", 
        RowBox[{"61", ",", "535", ",", "0.719336918`"}], "}"}], ",", 
       RowBox[{"{", 
        RowBox[{"61", ",", "536", ",", "0.7195713805`"}], "}"}], ",", 
       RowBox[{"{", 
        RowBox[{"61", ",", "537", ",", "0.7209475865`"}], "}"}], ",", 
       RowBox[{"{", 
        RowBox[{"61", ",", "538", ",", "0.720227837`"}], "}"}], ",", 
       RowBox[{"{", 
        RowBox[{"61", ",", "539", ",", "0.7184716936`"}], "}"}], ",", 
       RowBox[{"{", 
        RowBox[{"61", ",", "540", ",", "0.7254680134`"}], "}"}], ",", 
       RowBox[{"{", 
        RowBox[{"61", ",", "541", ",", "0.7239287212`"}], "}"}], ",", 
       RowBox[{"{", 
        RowBox[{"61", ",", "542", ",", "0.7273888303`"}], "}"}], ",", 
       RowBox[{"{", 
        RowBox[{"61", ",", "543", ",", "0.7305771692`"}], "}"}], ",", 
       RowBox[{"{", 
        RowBox[{"61", ",", "544", ",", "0.7298074889`"}], "}"}], ",", 
       RowBox[{"{", 
        RowBox[{"61", ",", "545", ",", "0.7302386798`"}], "}"}], ",", 
       RowBox[{"{", 
        RowBox[{"61", ",", "546", ",", "0.7308278489`"}], "}"}], ",", 
       RowBox[{"{", 
        RowBox[{"61", ",", "547", ",", "0.7341166029`"}], "}"}], ",", 
       RowBox[{"{", 
        RowBox[{"61", ",", "548", ",", "0.7270270042`"}], "}"}], ",", 
       RowBox[{"{", 
        RowBox[{"61", ",", "549", ",", "0.7350491974`"}], "}"}], ",", 
       RowBox[{"{", 
        RowBox[{"61", ",", "550", ",", "0.7396516696`"}], "}"}], ",", 
       RowBox[{"{", 
        RowBox[{"61", ",", "551", ",", "0.7409518592`"}], "}"}], ",", 
       RowBox[{"{", 
        RowBox[{"61", ",", "552", ",", "0.7429662114`"}], "}"}], ",", 
       RowBox[{"{", 
        RowBox[{"61", ",", "553", ",", "0.7394497418`"}], "}"}], ",", 
       RowBox[{"{", 
        RowBox[{"61", ",", "554", ",", "0.7471459035`"}], "}"}], ",", 
       RowBox[{"{", 
        RowBox[{"61", ",", "555", ",", "0.748138666`"}], "}"}], ",", 
       RowBox[{"{", 
        RowBox[{"61", ",", "556", ",", "0.7513806873`"}], "}"}], ",", 
       RowBox[{"{", 
        RowBox[{"61", ",", "557", ",", "0.7537083336`"}], "}"}], ",", 
       RowBox[{"{", 
        RowBox[{"61", ",", "558", ",", "0.758577872`"}], "}"}], ",", 
       RowBox[{"{", 
        RowBox[{"61", ",", "559", ",", "0.7601624074`"}], "}"}], ",", 
       RowBox[{"{", 
        RowBox[{"61", ",", "560", ",", "0.7620060932`"}], "}"}], ",", 
       RowBox[{"{", 
        RowBox[{"61", ",", "561", ",", "0.7641759672`"}], "}"}], ",", 
       RowBox[{"{", 
        RowBox[{"61", ",", "562", ",", "0.765174047`"}], "}"}], ",", 
       RowBox[{"{", 
        RowBox[{"61", ",", "563", ",", "0.7669454013`"}], "}"}], ",", 
       RowBox[{"{", 
        RowBox[{"61", ",", "564", ",", "0.7709628624`"}], "}"}], ",", 
       RowBox[{"{", 
        RowBox[{"61", ",", "565", ",", "0.7743789787`"}], "}"}], ",", 
       RowBox[{"{", 
        RowBox[{"61", ",", "566", ",", "0.7796901124`"}], "}"}], ",", 
       RowBox[{"{", 
        RowBox[{"61", ",", "567", ",", "0.7776440792`"}], "}"}], ",", 
       RowBox[{"{", 
        RowBox[{"61", ",", "568", ",", "0.7802445919`"}], "}"}], ",", 
       RowBox[{"{", 
        RowBox[{"61", ",", "569", ",", "0.7834398055`"}], "}"}], ",", 
       RowBox[{"{", 
        RowBox[{"61", ",", "570", ",", "0.7854083993`"}], "}"}], ",", 
       RowBox[{"{", 
        RowBox[{"61", ",", "571", ",", "0.7872786222`"}], "}"}], ",", 
       RowBox[{"{", 
        RowBox[{"61", ",", "572", ",", "0.7881546973`"}], "}"}], ",", 
       RowBox[{"{", 
        RowBox[{"61", ",", "573", ",", "0.7884838972`"}], "}"}], ",", 
       RowBox[{"{", 
        RowBox[{"61", ",", "574", ",", "0.7916505552`"}], "}"}], ",", 
       RowBox[{"{", 
        RowBox[{"61", ",", "575", ",", "0.7939125063`"}], "}"}], ",", 
       RowBox[{"{", 
        RowBox[{"61", ",", "576", ",", "0.7957709792`"}], "}"}], ",", 
       RowBox[{"{", 
        RowBox[{"61", ",", "577", ",", "0.7975168167`"}], "}"}], ",", 
       RowBox[{"{", 
        RowBox[{"61", ",", "578", ",", "0.8008882171`"}], "}"}], ",", 
       RowBox[{"{", 
        RowBox[{"61", ",", "579", ",", "0.801915445`"}], "}"}], ",", 
       RowBox[{"{", 
        RowBox[{"61", ",", "580", ",", "0.8043130691`"}], "}"}], ",", 
       RowBox[{"{", 
        RowBox[{"61", ",", "581", ",", "0.8065287837`"}], "}"}], ",", 
       RowBox[{"{", 
        RowBox[{"61", ",", "582", ",", "0.8087471034`"}], "}"}], ",", 
       RowBox[{"{", 
        RowBox[{"61", ",", "583", ",", "0.8136011792`"}], "}"}], ",", 
       RowBox[{"{", 
        RowBox[{"61", ",", "584", ",", "0.8116920689`"}], "}"}], ",", 
       RowBox[{"{", 
        RowBox[{"61", ",", "585", ",", "0.8139722207`"}], "}"}], ",", 
       RowBox[{"{", 
        RowBox[{"61", ",", "586", ",", "0.8015142311`"}], "}"}], ",", 
       RowBox[{"{", 
        RowBox[{"61", ",", "587", ",", "0.8186802887`"}], "}"}], ",", 
       RowBox[{"{", 
        RowBox[{"61", ",", "588", ",", "0.8204954746`"}], "}"}], ",", 
       RowBox[{"{", 
        RowBox[{"61", ",", "589", ",", "0.8225724196`"}], "}"}], ",", 
       RowBox[{"{", 
        RowBox[{"61", ",", "590", ",", "0.8238593694`"}], "}"}], ",", 
       RowBox[{"{", 
        RowBox[{"61", ",", "591", ",", "0.8255118773`"}], "}"}], ",", 
       RowBox[{"{", 
        RowBox[{"61", ",", "592", ",", "0.8274992482`"}], "}"}], ",", 
       RowBox[{"{", 
        RowBox[{"61", ",", "593", ",", "0.8284044187`"}], "}"}], ",", 
       RowBox[{"{", 
        RowBox[{"61", ",", "594", ",", "0.8288283299`"}], "}"}], ",", 
       RowBox[{"{", 
        RowBox[{"61", ",", "595", ",", "0.8297619473`"}], "}"}], ",", 
       RowBox[{"{", 
        RowBox[{"61", ",", "596", ",", "0.8315799215`"}], "}"}], ",", 
       RowBox[{"{", 
        RowBox[{"61", ",", "597", ",", "0.8323385113`"}], "}"}], ",", 
       RowBox[{"{", 
        RowBox[{"61", ",", "598", ",", "0.8327521696`"}], "}"}], ",", 
       RowBox[{"{", 
        RowBox[{"61", ",", "599", ",", "0.8353634879`"}], "}"}], ",", 
       RowBox[{"{", 
        RowBox[{"61", ",", "600", ",", "0.825861149`"}], "}"}], ",", 
       RowBox[{"{", 
        RowBox[{"61", ",", "601", ",", "0.8362337442`"}], "}"}], ",", 
       RowBox[{"{", 
        RowBox[{"61", ",", "602", ",", "0.8388752558`"}], "}"}], ",", 
       RowBox[{"{", 
        RowBox[{"61", ",", "603", ",", "0.8407794421`"}], "}"}], ",", 
       RowBox[{"{", 
        RowBox[{"61", ",", "604", ",", "0.8401844412`"}], "}"}], ",", 
       RowBox[{"{", 
        RowBox[{"61", ",", "605", ",", "0.8421281015`"}], "}"}], ",", 
       RowBox[{"{", 
        RowBox[{"61", ",", "606", ",", "0.8407873054`"}], "}"}], ",", 
       RowBox[{"{", 
        RowBox[{"61", ",", "607", ",", "0.8443576132`"}], "}"}], ",", 
       RowBox[{"{", 
        RowBox[{"61", ",", "608", ",", "0.8345535301`"}], "}"}], ",", 
       RowBox[{"{", 
        RowBox[{"61", ",", "609", ",", "0.8426970354`"}], "}"}], ",", 
       RowBox[{"{", 
        RowBox[{"61", ",", "610", ",", "0.8426950582`"}], "}"}], ",", 
       RowBox[{"{", 
        RowBox[{"61", ",", "611", ",", "0.8434832602`"}], "}"}], ",", 
       RowBox[{"{", 
        RowBox[{"61", ",", "612", ",", "0.8436661868`"}], "}"}], ",", 
       RowBox[{"{", 
        RowBox[{"61", ",", "613", ",", "0.84384292`"}], "}"}], ",", 
       RowBox[{"{", 
        RowBox[{"61", ",", "614", ",", "0.8436373161`"}], "}"}], ",", 
       RowBox[{"{", 
        RowBox[{"61", ",", "615", ",", "0.8444946378`"}], "}"}], ",", 
       RowBox[{"{", 
        RowBox[{"61", ",", "616", ",", "0.843858905`"}], "}"}], ",", 
       RowBox[{"{", 
        RowBox[{"61", ",", "617", ",", "0.8441677387`"}], "}"}], ",", 
       RowBox[{"{", 
        RowBox[{"61", ",", "618", ",", "0.8462719791`"}], "}"}], ",", 
       RowBox[{"{", 
        RowBox[{"61", ",", "619", ",", "0.8461606872`"}], "}"}], ",", 
       RowBox[{"{", 
        RowBox[{"61", ",", "620", ",", "0.843614693`"}], "}"}], ",", 
       RowBox[{"{", 
        RowBox[{"61", ",", "621", ",", "0.8459528296`"}], "}"}], ",", 
       RowBox[{"{", 
        RowBox[{"61", ",", "622", ",", "0.8452212601`"}], "}"}], ",", 
       RowBox[{"{", 
        RowBox[{"61", ",", "623", ",", "0.8432638127`"}], "}"}], ",", 
       RowBox[{"{", 
        RowBox[{"61", ",", "624", ",", "0.84642549`"}], "}"}], ",", 
       RowBox[{"{", 
        RowBox[{"61", ",", "625", ",", "0.846470821`"}], "}"}], ",", 
       RowBox[{"{", 
        RowBox[{"61", ",", "626", ",", "0.8462082817`"}], "}"}], ",", 
       RowBox[{"{", 
        RowBox[{"61", ",", "627", ",", "0.8447774045`"}], "}"}], ",", 
       RowBox[{"{", 
        RowBox[{"61", ",", "628", ",", "0.8436007889`"}], "}"}], ",", 
       RowBox[{"{", 
        RowBox[{"61", ",", "629", ",", "0.8405389661`"}], "}"}], ",", 
       RowBox[{"{", 
        RowBox[{"61", ",", "630", ",", "0.8397485908`"}], "}"}], ",", 
       RowBox[{"{", 
        RowBox[{"61", ",", "631", ",", "0.8402875542`"}], "}"}], ",", 
       RowBox[{"{", 
        RowBox[{"61", ",", "632", ",", "0.8405405246`"}], "}"}], ",", 
       RowBox[{"{", 
        RowBox[{"61", ",", "633", ",", "0.8397079839`"}], "}"}], ",", 
       RowBox[{"{", 
        RowBox[{"61", ",", "634", ",", "0.8386926345`"}], "}"}], ",", 
       RowBox[{"{", 
        RowBox[{"61", ",", "635", ",", "0.8396392508`"}], "}"}], ",", 
       RowBox[{"{", 
        RowBox[{"61", ",", "636", ",", "0.8382578044`"}], "}"}], ",", 
       RowBox[{"{", 
        RowBox[{"61", ",", "637", ",", "0.8390456513`"}], "}"}], ",", 
       RowBox[{"{", 
        RowBox[{"61", ",", "638", ",", "0.8367172051`"}], "}"}], ",", 
       RowBox[{"{", 
        RowBox[{"61", ",", "639", ",", "0.8387064569`"}], "}"}], ",", 
       RowBox[{"{", 
        RowBox[{"61", ",", "640", ",", "0.8296130119`"}], "}"}]}], "}"}]}], 
    "}"}]}], ";"}]], "Input",
 InitializationCell->True,
 CellChangeTimes->{{3.8421014202724047`*^9, 3.842101424041855*^9}},
 CellLabel->"In[78]:=",ExpressionUUID->"ce07b3cc-3b28-4157-b059-81e0cb304766"]
}, Closed]],

Cell[CellGroupData[{

Cell["Functions", "Subsection",
 CellChangeTimes->{{3.830099995206354*^9, 
  3.83009999873857*^9}},ExpressionUUID->"b17780a2-c3a5-400f-b335-\
664fffba014f"],

Cell["Fit parameters generated in Marquis_et_al_Supplement_2.nb", "Text",
 CellChangeTimes->{{3.835967429166519*^9, 3.83596744264441*^9}, {
  3.87393261029027*^9, 3.8739326130193863`*^9}, {3.8739934080217876`*^9, 
  3.873993417092126*^9}},ExpressionUUID->"532f5d27-adbd-4d24-8b83-\
35e6264331d8"],

Cell[BoxData[{
 RowBox[{
  RowBox[{"bestFitParametersATR", "=", 
   RowBox[{"{", 
    RowBox[{
     RowBox[{"\[HBar]\[Omega]p", "\[Rule]", 
      RowBox[{"8.648278707329261`", "eV"}]}], ",", 
     RowBox[{"\[HBar]\[Gamma]p", "\[Rule]", 
      RowBox[{"0.17924237687379982`", "eV"}]}], "\[IndentingNewLine]", ",", 
     RowBox[{"d2", "\[Rule]", 
      RowBox[{"200", "nm"}]}], ",", 
     RowBox[{"d3", "\[Rule]", 
      RowBox[{"35", "nm"}]}], ",", 
     RowBox[{"d4", "\[Rule]", 
      RowBox[{"104.85349135711508`", "nm"}]}], ",", 
     RowBox[{"d5", "\[Rule]", 
      RowBox[{"36", "nm"}]}], "\[IndentingNewLine]", ",", 
     RowBox[{"\[Epsilon]1", "\[Rule]", "sf11Full"}], ",", 
     RowBox[{"\[Epsilon]2", "\[Rule]", "1.6422676998674866`"}], ",", 
     RowBox[{"\[Epsilon]3", "\[Rule]", "goldFull"}], ",", 
     RowBox[{"\[Epsilon]4", "\[Rule]", "tio2"}], ",", 
     RowBox[{"\[Epsilon]5", "\[Rule]", "goldFull"}], ",", 
     RowBox[{"\[Epsilon]6", "\[Rule]", "air"}], "\[IndentingNewLine]", 
     "\[IndentingNewLine]", ",", 
     RowBox[{"t1", "\[Rule]", "49.85409879577551`"}], ",", 
     RowBox[{"t2", "\[Rule]", "50.800053775166546`"}], ",", 
     RowBox[{"t3", "\[Rule]", "51.790814866875394`"}], ",", 
     RowBox[{"t4", "\[Rule]", "52.762404295070915`"}], ",", 
     RowBox[{"t5", "\[Rule]", "53.71607588211783`"}], ",", 
     RowBox[{"t6", "\[Rule]", "54.70000101960153`"}], ",", 
     RowBox[{"t7", "\[Rule]", "55.84983207215538`"}], ",", 
     RowBox[{"t8", "\[Rule]", "56.88392411408921`"}], ",", 
     RowBox[{"t9", "\[Rule]", "58.1218256077851`"}], ",", 
     RowBox[{"t10", "\[Rule]", "59.18569692867864`"}], ",", 
     RowBox[{"t11", "\[Rule]", "59.9807194017936`"}], ",", 
     RowBox[{"t12", "\[Rule]", "60.700004491714054`"}], "\[IndentingNewLine]",
      "\[IndentingNewLine]", ",", 
     RowBox[{"sh1", "\[Rule]", "0.02747395213455207`"}], ",", 
     RowBox[{"sh2", "\[Rule]", "0.02988931234409124`"}], ",", 
     RowBox[{"sh3", "\[Rule]", "0.026989321460338323`"}], ",", 
     RowBox[{"sh4", "\[Rule]", "0.018526195026795346`"}], ",", 
     RowBox[{"sh5", "\[Rule]", "0.006184830311667241`"}], ",", 
     RowBox[{"sh6", "\[Rule]", 
      RowBox[{"-", "0.003993669847957648`"}]}], ",", 
     RowBox[{"sh7", "\[Rule]", 
      RowBox[{"-", "0.0827944292230111`"}]}], ",", 
     RowBox[{"sh8", "\[Rule]", 
      RowBox[{"-", "0.11910442831327009`"}]}], ",", 
     RowBox[{"sh9", "\[Rule]", 
      RowBox[{"-", "0.1517352293202316`"}]}], ",", 
     RowBox[{"sh10", "\[Rule]", 
      RowBox[{"-", "0.1527696333240075`"}]}], ",", 
     RowBox[{"sh11", "\[Rule]", 
      RowBox[{"-", "0.11571080374095666`"}]}], ",", 
     RowBox[{"sh12", "\[Rule]", 
      RowBox[{"-", "0.11210021921769943`"}]}]}], "\[IndentingNewLine]", 
    "}"}]}], ";"}], "\[IndentingNewLine]", 
 RowBox[{
  RowBox[{"bestFitParametersDispersionUndamped", "=", 
   RowBox[{"{", "\[IndentingNewLine]", 
    RowBox[{
     RowBox[{"\[HBar]\[Omega]p", "\[Rule]", 
      RowBox[{"8.648278707329261`", "eV"}]}], ",", 
     RowBox[{"\[HBar]\[Gamma]p", "\[Rule]", "0"}], "\[IndentingNewLine]", ",", 
     RowBox[{"d2", "\[Rule]", 
      RowBox[{"35", "nm"}]}], ",", 
     RowBox[{"d3", "\[Rule]", 
      RowBox[{"104.85349135711508`", "nm"}]}], ",", 
     RowBox[{"d4", "\[Rule]", 
      RowBox[{"36", "nm"}]}], "\[IndentingNewLine]", ",", 
     RowBox[{"\[Epsilon]1", "\[Rule]", "1.6422676998674866`"}], ",", 
     RowBox[{"\[Epsilon]2", "\[Rule]", "goldUndamped"}], ",", 
     RowBox[{"\[Epsilon]3", "\[Rule]", "tio2"}], ",", 
     RowBox[{"\[Epsilon]4", "\[Rule]", "goldUndamped"}], ",", 
     RowBox[{"\[Epsilon]5", "\[Rule]", "air"}]}], "\[IndentingNewLine]", 
    "}"}]}], ";"}], "\[IndentingNewLine]", 
 RowBox[{
  RowBox[{"bestFitParametersDispersionDamped", "=", 
   RowBox[{"{", "\[IndentingNewLine]", 
    RowBox[{
     RowBox[{"\[HBar]\[Omega]p", "\[Rule]", 
      RowBox[{"8.648278707329261`", "eV"}]}], ",", 
     RowBox[{"\[HBar]\[Gamma]p", "\[Rule]", 
      RowBox[{"0.17924237687379982`", "eV"}]}], "\[IndentingNewLine]", ",", 
     RowBox[{"d2", "\[Rule]", 
      RowBox[{"35", "nm"}]}], ",", 
     RowBox[{"d3", "\[Rule]", 
      RowBox[{"104.85349135711508`", "nm"}]}], ",", 
     RowBox[{"d4", "\[Rule]", 
      RowBox[{"36", "nm"}]}], "\[IndentingNewLine]", ",", 
     RowBox[{"\[Epsilon]1", "\[Rule]", "1.6422676998674866`"}], ",", 
     RowBox[{"\[Epsilon]2", "\[Rule]", "goldFull"}], ",", 
     RowBox[{"\[Epsilon]3", "\[Rule]", "tio2"}], ",", 
     RowBox[{"\[Epsilon]4", "\[Rule]", "goldFull"}], ",", 
     RowBox[{"\[Epsilon]5", "\[Rule]", "air"}]}], "\[IndentingNewLine]", 
    "}"}]}], ";"}]}], "Input",
 InitializationCell->True,
 CellChangeTimes->{{3.8359674443922253`*^9, 3.835967451848468*^9}, {
   3.835967697302354*^9, 3.835967774014279*^9}, {3.8359678260163317`*^9, 
   3.835967956894392*^9}, 3.835968807399386*^9, {3.835968878060479*^9, 
   3.835968885876985*^9}, {3.835969142120256*^9, 3.8359691969515953`*^9}, {
   3.873932625751049*^9, 3.873932638847081*^9}, {3.873932722702209*^9, 
   3.8739327246499453`*^9}},
 CellLabel->"In[79]:=",ExpressionUUID->"8724002e-ddbd-4368-a04f-99268d63b48f"]
}, Closed]]
}, Open  ]],

Cell[CellGroupData[{

Cell["Conversions to dispersion space", "Section",
 CellChangeTimes->{{3.8739939729943132`*^9, 3.8739939731251097`*^9}, {
  3.873994100348959*^9, 
  3.873994110585474*^9}},ExpressionUUID->"1c7dd5a1-9a27-4b92-9982-\
d891759122f5"],

Cell[TextData[{
 "Here's a function for converting a (\[Theta],\[Lambda]) pair into a ",
 Cell[BoxData[
  FormBox[
   RowBox[{"(", 
    RowBox[{
     RowBox[{
      SubscriptBox["K", "x"], "=", 
      FractionBox[
       SubscriptBox["k", "x"], 
       RowBox[{
        SubscriptBox["\[Omega]", "p"], "/", "c"}]]}], ",", 
     RowBox[{"\[CapitalOmega]", "=", 
      FractionBox["\[Omega]", 
       SubscriptBox["\[Omega]", "p"]]}]}], ")"}], TraditionalForm]],
  ExpressionUUID->"817f37e9-90d8-4b51-9e5c-e31d5eb46337"],
 " pair, assuming that the prism is an SF11 prism:"
}], "Text",
 CellChangeTimes->{{3.827360704469681*^9, 3.827360776725566*^9}, {
  3.827360832312614*^9, 3.827360840152842*^9}, {3.8303442258653803`*^9, 
  3.830344235644199*^9}},ExpressionUUID->"aca6cd61-71e5-4a5b-9640-\
8d10c43a794a"],

Cell[BoxData[{
 RowBox[{"Clear", "@", "convertToDisperionSpace"}], "\[IndentingNewLine]", 
 RowBox[{
  RowBox[{
   RowBox[{"Options", "[", "convertToDisperionSpace", "]"}], "=", 
   RowBox[{"Join", "[", 
    RowBox[{
    "layerDielectricChoices", ",", "dielectricFunctions", ",", "parameters"}],
     "]"}]}], ";"}], "\[IndentingNewLine]", 
 RowBox[{
  RowBox[{
   RowBox[{"convertToDisperionSpace", "[", 
    RowBox[{
     RowBox[{"{", 
      RowBox[{"tt_", ",", "l_"}], "}"}], ",", 
     RowBox[{"opts", ":", 
      RowBox[{"OptionsPattern", "[", "]"}]}]}], "]"}], ":=", 
   RowBox[{"convertToDisperionSpace", "[", 
    RowBox[{"tt", ",", "l", ",", "opts"}], "]"}]}], 
  ";"}], "\[IndentingNewLine]", 
 RowBox[{
  RowBox[{"convertToDisperionSpace", "[", 
   RowBox[{"tt_", ",", "l_", ",", 
    RowBox[{"opts", ":", 
     RowBox[{"OptionsPattern", "[", "]"}]}]}], "]"}], ":=", 
  RowBox[{
   RowBox[{
    RowBox[{"applyDielectricProperties", "[", 
     RowBox[{
      RowBox[{
       RowBox[{"applyDielectricProperties", "[", 
        RowBox[{
         RowBox[{
          RowBox[{
           RowBox[{"{", 
            RowBox[{"kx", ",", "\[CapitalOmega]"}], "}"}], "/.", 
           "atrTransformations"}], "/.", 
          RowBox[{"\[Epsilon]1", "\[Rule]", "sf11Full"}]}], ",", "opts"}], 
        "]"}], "/.", "atrTransformations"}], ",", "opts"}], "]"}], "/.", 
    RowBox[{"{", 
     RowBox[{
      RowBox[{"t", "\[Rule]", "tt"}], ",", 
      RowBox[{"\[Lambda]", "\[Rule]", "l"}]}], "}"}]}], "//", 
   "N"}]}]}], "Input",
 InitializationCell->True,
 CellChangeTimes->{{3.8273607824311743`*^9, 3.827360792835456*^9}, {
   3.8273609404280577`*^9, 3.8273609920060453`*^9}, 3.8278767192562103`*^9, 
   3.8297451934896183`*^9, {3.829745256592067*^9, 3.829745265229143*^9}, {
   3.830098748212689*^9, 3.830098820808775*^9}, {3.830099843481276*^9, 
   3.8300998439835367`*^9}},
 CellLabel->
  "In[273]:=",ExpressionUUID->"c7c9ada8-30e4-4614-adf4-3a3d1efc2b39"],

Cell["Combined with the experimentally accessible region:", "Text",
 CellChangeTimes->{{3.827361022022572*^9, 
  3.82736102835459*^9}},ExpressionUUID->"1f6fcdff-e669-4694-9c90-\
f484b4e58523"],

Cell[BoxData[{
 RowBox[{"Clear", "@", 
  "makeAccessibleRegionWithPoint"}], "\[IndentingNewLine]", 
 RowBox[{
  RowBox[{
   RowBox[{"Options", "[", "makeAccessibleRegionWithPoint", "]"}], "=", 
   RowBox[{"Join", "[", 
    RowBox[{
    "layerDielectricChoices", ",", "dielectricFunctions", ",", "parameters"}],
     "]"}]}], ";"}], "\[IndentingNewLine]", 
 RowBox[{
  RowBox[{"makeAccessibleRegionWithPoint", "[", 
   RowBox[{
    RowBox[{"{", 
     RowBox[{"tt_", ",", "l_"}], "}"}], ",", 
    RowBox[{"opts", ":", 
     RowBox[{"OptionsPattern", "[", "]"}]}]}], "]"}], ":=", 
  RowBox[{"Graphics", "[", "\[IndentingNewLine]", 
   RowBox[{"{", 
    RowBox[{
     RowBox[{"Opacity", "[", "0.3", "]"}], ",", 
     RowBox[{
      RowBox[{
       RowBox[{
        RowBox[{"convertToDisperionSpace", "[", 
         RowBox[{"#", ",", "opts"}], "]"}], "&"}], "/@", 
       RowBox[{
        RowBox[{"Flatten", "[", 
         RowBox[{
          RowBox[{"Outer", "[", 
           RowBox[{"List", ",", 
            RowBox[{"MinMax", "@", "angles"}], ",", 
            RowBox[{"MinMax", "@", "wavelengths"}]}], "]"}], ",", "1"}], 
         "]"}], "[", 
        RowBox[{"[", 
         RowBox[{"{", 
          RowBox[{"1", ",", "2", ",", "4", ",", "3"}], "}"}], "]"}], "]"}]}], 
      "//", "Polygon"}], "\[IndentingNewLine]", ",", "Red", ",", 
     RowBox[{"Opacity", "[", "1", "]"}], ",", 
     RowBox[{"PointSize", "[", "0.015", "]"}], ",", 
     RowBox[{"Point", "@", 
      RowBox[{"convertToDisperionSpace", "[", 
       RowBox[{"{", 
        RowBox[{"tt", ",", "l"}], "}"}], "]"}]}]}], "}"}], 
   "\[IndentingNewLine]", "]"}]}], "\[IndentingNewLine]", 
 RowBox[{
  RowBox[{"makeAccessibleRegionWithPoint", "[", 
   RowBox[{"opts", ":", 
    RowBox[{"OptionsPattern", "[", "]"}]}], "]"}], ":=", 
  RowBox[{"Graphics", "[", "\[IndentingNewLine]", 
   RowBox[{"{", 
    RowBox[{
     RowBox[{"Opacity", "[", "0.3", "]"}], ",", 
     RowBox[{
      RowBox[{
       RowBox[{
        RowBox[{"convertToDisperionSpace", "[", 
         RowBox[{"#", ",", "opts"}], "]"}], "&"}], "/@", 
       RowBox[{
        RowBox[{"Flatten", "[", 
         RowBox[{
          RowBox[{"Outer", "[", 
           RowBox[{"List", ",", 
            RowBox[{"MinMax", "@", "angles"}], ",", 
            RowBox[{"MinMax", "@", "wavelengths"}]}], "]"}], ",", "1"}], 
         "]"}], "[", 
        RowBox[{"[", 
         RowBox[{"{", 
          RowBox[{"1", ",", "2", ",", "4", ",", "3"}], "}"}], "]"}], "]"}]}], 
      "//", "Polygon"}]}], "}"}], "\[IndentingNewLine]", "]"}]}]}], "Input",
 InitializationCell->True,
 CellChangeTimes->{{3.827361049878474*^9, 3.82736125919587*^9}, 
   3.827792397942176*^9, {3.830099203572753*^9, 3.830099277290091*^9}, {
   3.835190274004198*^9, 3.835190284948038*^9}},
 CellLabel->
  "In[278]:=",ExpressionUUID->"51d02227-0f04-47f8-83d4-e1496c74260b"]
}, Closed]],

Cell[CellGroupData[{

Cell["Computed", "Section",
 CellChangeTimes->{{3.873994562410409*^9, 
  3.873994563920465*^9}},ExpressionUUID->"d1d6aa04-18c5-484b-abae-\
673963a8fd22"],

Cell[CellGroupData[{

Cell["Computed dispersions", "Subsection",
 CellChangeTimes->{{3.835974255751663*^9, 3.835974264470293*^9}, 
   3.873994553427359*^9},ExpressionUUID->"1fdafe40-d6a1-4bcd-a6c8-\
78f9de2f2a16"],

Cell[BoxData[
 RowBox[{
  RowBox[{"disp0", "=", 
   RowBox[{"{", 
    RowBox[{
     RowBox[{"{", 
      RowBox[{
       RowBox[{"\[HBar]\[Omega]p", "\[Rule]", 
        RowBox[{"8.648278707329261`", " ", "eV"}]}], ",", 
       RowBox[{"\[HBar]\[Gamma]p", "\[Rule]", "0"}], ",", 
       RowBox[{"d2", "\[Rule]", 
        RowBox[{"35", " ", "nm"}]}], ",", 
       RowBox[{"d3", "\[Rule]", 
        RowBox[{"104.85349135711508`", " ", "nm"}]}], ",", 
       RowBox[{"d4", "\[Rule]", 
        RowBox[{"36", " ", "nm"}]}], ",", 
       RowBox[{"\[Epsilon]1", "\[Rule]", "1.6422676998674866`"}], ",", 
       RowBox[{"\[Epsilon]2", "\[Rule]", "goldUndamped"}], ",", 
       RowBox[{"\[Epsilon]3", "\[Rule]", "tio2"}], ",", 
       RowBox[{"\[Epsilon]4", "\[Rule]", "goldUndamped"}], ",", 
       RowBox[{"\[Epsilon]5", "\[Rule]", "air"}], ",", 
       RowBox[{"\[Epsilon]6", "\[Rule]", "goldUndamped"}], ",", 
       RowBox[{"\[Epsilon]7", "\[Rule]", "tio2"}], ",", 
       RowBox[{"\[Epsilon]8", "\[Rule]", "goldUndamped"}], ",", 
       RowBox[{"\[Epsilon]9", "\[Rule]", "air"}], ",", 
       RowBox[{"\[Epsilon]10", "\[Rule]", "goldUndamped"}], ",", 
       RowBox[{"\[Epsilon]11", "\[Rule]", "tio2"}], ",", 
       RowBox[{"\[Epsilon]12", "\[Rule]", "goldUndamped"}], ",", 
       RowBox[{"\[Epsilon]13", "\[Rule]", "air"}], ",", 
       RowBox[{"\[Epsilon]14", "\[Rule]", "goldUndamped"}], ",", 
       RowBox[{"\[Epsilon]15", "\[Rule]", "tio2"}], ",", 
       RowBox[{"\[Epsilon]16", "\[Rule]", "goldUndamped"}], ",", 
       RowBox[{"\[Epsilon]17", "\[Rule]", "air"}], ",", 
       RowBox[{"\[Epsilon]18", "\[Rule]", "goldUndamped"}], ",", 
       RowBox[{"\[Epsilon]19", "\[Rule]", "tio2"}], ",", 
       RowBox[{"\[Epsilon]20", "\[Rule]", "goldUndamped"}], ",", 
       RowBox[{"\[Epsilon]21", "\[Rule]", "air"}], ",", 
       RowBox[{"\[Epsilon]22", "\[Rule]", "goldUndamped"}], ",", 
       RowBox[{"\[Epsilon]23", "\[Rule]", "tio2"}], ",", 
       RowBox[{"\[Epsilon]24", "\[Rule]", "goldUndamped"}], ",", 
       RowBox[{"\[Epsilon]25", "\[Rule]", "air"}], ",", 
       RowBox[{"goldFull", "\[Rule]", 
        RowBox[{"\[Epsilon]\[Infinity]", "-", 
         FractionBox["1", 
          RowBox[{"\[CapitalOmega]", " ", 
           RowBox[{"(", 
            RowBox[{"\[CapitalOmega]", "+", 
             FractionBox[
              RowBox[{"\[ImaginaryI]", " ", "\[HBar]\[Gamma]p"}], 
              "\[HBar]\[Omega]p"]}], ")"}]}]], "+", 
         FractionBox[
          RowBox[{"A1", " ", "\[HBar]\[Omega]1", " ", 
           RowBox[{"(", 
            RowBox[{
             FractionBox[
              SuperscriptBox["\[ExponentialE]", 
               RowBox[{"\[ImaginaryI]", " ", "\[Phi]1"}]], 
              RowBox[{
               RowBox[{"-", "\[CapitalOmega]"}], "-", 
               FractionBox[
                RowBox[{"\[ImaginaryI]", " ", "\[HBar]\[Gamma]1"}], 
                "\[HBar]\[Omega]p"], "+", 
               FractionBox["\[HBar]\[Omega]1", "\[HBar]\[Omega]p"]}]], "+", 
             FractionBox[
              SuperscriptBox["\[ExponentialE]", 
               RowBox[{
                RowBox[{"-", "\[ImaginaryI]"}], " ", "\[Phi]1"}]], 
              RowBox[{"\[CapitalOmega]", "+", 
               FractionBox[
                RowBox[{"\[ImaginaryI]", " ", "\[HBar]\[Gamma]1"}], 
                "\[HBar]\[Omega]p"], "+", 
               FractionBox["\[HBar]\[Omega]1", "\[HBar]\[Omega]p"]}]]}], 
            ")"}]}], "\[HBar]\[Omega]p"], "+", 
         FractionBox[
          RowBox[{"A2", " ", "\[HBar]\[Omega]2", " ", 
           RowBox[{"(", 
            RowBox[{
             FractionBox[
              SuperscriptBox["\[ExponentialE]", 
               RowBox[{"\[ImaginaryI]", " ", "\[Phi]2"}]], 
              RowBox[{
               RowBox[{"-", "\[CapitalOmega]"}], "-", 
               FractionBox[
                RowBox[{"\[ImaginaryI]", " ", "\[HBar]\[Gamma]2"}], 
                "\[HBar]\[Omega]p"], "+", 
               FractionBox["\[HBar]\[Omega]2", "\[HBar]\[Omega]p"]}]], "+", 
             FractionBox[
              SuperscriptBox["\[ExponentialE]", 
               RowBox[{
                RowBox[{"-", "\[ImaginaryI]"}], " ", "\[Phi]2"}]], 
              RowBox[{"\[CapitalOmega]", "+", 
               FractionBox[
                RowBox[{"\[ImaginaryI]", " ", "\[HBar]\[Gamma]2"}], 
                "\[HBar]\[Omega]p"], "+", 
               FractionBox["\[HBar]\[Omega]2", "\[HBar]\[Omega]p"]}]]}], 
            ")"}]}], "\[HBar]\[Omega]p"]}]}], ",", 
       RowBox[{"goldUndamped", "\[Rule]", 
        RowBox[{"\[Epsilon]\[Infinity]", "-", 
         FractionBox["1", 
          SuperscriptBox["\[CapitalOmega]", "2"]], "+", 
         FractionBox[
          RowBox[{"A1", " ", "\[HBar]\[Omega]1", " ", 
           RowBox[{"(", 
            RowBox[{
             FractionBox[
              RowBox[{"Cos", "[", "\[Phi]1", "]"}], 
              RowBox[{
               RowBox[{"-", "\[CapitalOmega]"}], "+", 
               FractionBox["\[HBar]\[Omega]1", "\[HBar]\[Omega]p"]}]], "+", 
             FractionBox[
              RowBox[{"Cos", "[", "\[Phi]1", "]"}], 
              RowBox[{"\[CapitalOmega]", "+", 
               FractionBox["\[HBar]\[Omega]1", "\[HBar]\[Omega]p"]}]]}], 
            ")"}]}], "\[HBar]\[Omega]p"], "+", 
         FractionBox[
          RowBox[{"A2", " ", "\[HBar]\[Omega]2", " ", 
           RowBox[{"(", 
            RowBox[{
             FractionBox[
              RowBox[{"Cos", "[", "\[Phi]2", "]"}], 
              RowBox[{
               RowBox[{"-", "\[CapitalOmega]"}], "+", 
               FractionBox["\[HBar]\[Omega]2", "\[HBar]\[Omega]p"]}]], "+", 
             FractionBox[
              RowBox[{"Cos", "[", "\[Phi]2", "]"}], 
              RowBox[{"\[CapitalOmega]", "+", 
               FractionBox["\[HBar]\[Omega]2", "\[HBar]\[Omega]p"]}]]}], 
            ")"}]}], "\[HBar]\[Omega]p"]}]}], ",", 
       RowBox[{"goldDrude", "\[Rule]", 
        RowBox[{"1", "-", 
         FractionBox["1", 
          RowBox[{"\[CapitalOmega]", " ", 
           RowBox[{"(", 
            RowBox[{"\[CapitalOmega]", "+", 
             FractionBox[
              RowBox[{"\[ImaginaryI]", " ", "\[HBar]\[Gamma]p"}], 
              "\[HBar]\[Omega]p"]}], ")"}]}]]}]}], ",", 
       RowBox[{"rutile", "\[Rule]", 
        RowBox[{"5.913`", "\[VeryThinSpace]", "+", 
         FractionBox["0.2441`", 
          RowBox[{
           RowBox[{"-", "0.0803`"}], "+", 
           FractionBox[
            RowBox[{
             SuperscriptBox["\[Pi]", "2"], " ", 
             SuperscriptBox["\[HBar]c", "2"]}], 
            RowBox[{"250000", " ", 
             SuperscriptBox["nm", "2"], " ", 
             SuperscriptBox["\[CapitalOmega]", "2"], " ", 
             SuperscriptBox["\[HBar]\[Omega]p", "2"]}]]}]]}]}], ",", 
       RowBox[{"sf11Full", "\[Rule]", 
        RowBox[{"1", "+", 
         FractionBox[
          RowBox[{"0.00007496086965200358`", " ", 
           SuperscriptBox["\[HBar]c", "2"]}], 
          RowBox[{
           SuperscriptBox["nm", "2"], " ", 
           SuperscriptBox["\[CapitalOmega]", "2"], " ", 
           RowBox[{"(", 
            RowBox[{
             RowBox[{"-", "155.23629`"}], "+", 
             FractionBox[
              RowBox[{
               SuperscriptBox["\[Pi]", "2"], " ", 
               SuperscriptBox["\[HBar]c", "2"]}], 
              RowBox[{"250000", " ", 
               SuperscriptBox["nm", "2"], " ", 
               SuperscriptBox["\[CapitalOmega]", "2"], " ", 
               SuperscriptBox["\[HBar]\[Omega]p", "2"]}]]}], ")"}], " ", 
           SuperscriptBox["\[HBar]\[Omega]p", "2"]}]], "+", 
         FractionBox[
          RowBox[{"0.00001238624874764682`", " ", 
           SuperscriptBox["\[HBar]c", "2"]}], 
          RowBox[{
           SuperscriptBox["nm", "2"], " ", 
           SuperscriptBox["\[CapitalOmega]", "2"], " ", 
           RowBox[{"(", 
            RowBox[{
             RowBox[{"-", "0.0623068142`"}], "+", 
             FractionBox[
              RowBox[{
               SuperscriptBox["\[Pi]", "2"], " ", 
               SuperscriptBox["\[HBar]c", "2"]}], 
              RowBox[{"250000", " ", 
               SuperscriptBox["nm", "2"], " ", 
               SuperscriptBox["\[CapitalOmega]", "2"], " ", 
               SuperscriptBox["\[HBar]\[Omega]p", "2"]}]]}], ")"}], " ", 
           SuperscriptBox["\[HBar]\[Omega]p", "2"]}]], "+", 
         FractionBox[
          RowBox[{"0.00006859757802015777`", " ", 
           SuperscriptBox["\[HBar]c", "2"]}], 
          RowBox[{
           SuperscriptBox["nm", "2"], " ", 
           SuperscriptBox["\[CapitalOmega]", "2"], " ", 
           RowBox[{"(", 
            RowBox[{
             RowBox[{"-", "0.013188707`"}], "+", 
             FractionBox[
              RowBox[{
               SuperscriptBox["\[Pi]", "2"], " ", 
               SuperscriptBox["\[HBar]c", "2"]}], 
              RowBox[{"250000", " ", 
               SuperscriptBox["nm", "2"], " ", 
               SuperscriptBox["\[CapitalOmega]", "2"], " ", 
               SuperscriptBox["\[HBar]\[Omega]p", "2"]}]]}], ")"}], " ", 
           SuperscriptBox["\[HBar]\[Omega]p", "2"]}]]}]}], ",", 
       RowBox[{"\[HBar]c", "\[Rule]", 
        FractionBox[
         RowBox[{"197327", " ", "eV", " ", "nm"}], "1000"]}], ",", 
       RowBox[{"A1", "\[Rule]", "1.27`"}], ",", 
       RowBox[{"\[Phi]1", "\[Rule]", 
        RowBox[{"-", 
         FractionBox["\[Pi]", "4"]}]}], ",", 
       RowBox[{"\[HBar]\[Omega]1", "\[Rule]", 
        FractionBox[
         RowBox[{"\[Pi]", " ", "\[HBar]c"}], 
         RowBox[{"235", " ", "nm"}]]}], ",", 
       RowBox[{"\[HBar]\[Gamma]1", "\[Rule]", 
        FractionBox[
         RowBox[{"\[Pi]", " ", "\[HBar]c"}], 
         RowBox[{"950", " ", "nm"}]]}], ",", 
       RowBox[{"A2", "\[Rule]", "1.1`"}], ",", 
       RowBox[{"\[Phi]2", "\[Rule]", 
        RowBox[{"-", 
         FractionBox["\[Pi]", "4"]}]}], ",", 
       RowBox[{"\[HBar]\[Omega]2", "\[Rule]", 
        FractionBox[
         RowBox[{"2", " ", "\[Pi]", " ", "\[HBar]c"}], 
         RowBox[{"325", " ", "nm"}]]}], ",", 
       RowBox[{"\[HBar]\[Gamma]2", "\[Rule]", 
        FractionBox[
         RowBox[{"\[Pi]", " ", "\[HBar]c"}], 
         RowBox[{"530", " ", "nm"}]]}], ",", 
       RowBox[{"simple\[Epsilon]\[Infinity]", "\[Rule]", "1"}], ",", 
       RowBox[{"\[Epsilon]\[Infinity]", "\[Rule]", "1.54`"}], ",", 
       RowBox[{"vacuum", "\[Rule]", "1.`"}], ",", 
       RowBox[{"tio2", "\[Rule]", "5.1`"}], ",", 
       RowBox[{"sio2", "\[Rule]", "2.1315999999999997`"}], ",", 
       RowBox[{"air", "\[Rule]", "1.00059`"}], ",", 
       RowBox[{"sf11", "\[Rule]", "3.2041`"}], ",", 
       RowBox[{"glass", "\[Rule]", "2.4025000000000003`"}], ",", 
       RowBox[{"water", "\[Rule]", "1.7689000000000001`"}], ",", 
       RowBox[{"pim", "\[Rule]", "1.6900000000000002`"}], ",", 
       RowBox[{"dU2", "\[Rule]", 
        FractionBox[
         RowBox[{"d2", " ", "\[HBar]\[Omega]p"}], "\[HBar]c"]}], ",", 
       RowBox[{"dU3", "\[Rule]", 
        FractionBox[
         RowBox[{"d3", " ", "\[HBar]\[Omega]p"}], "\[HBar]c"]}], ",", 
       RowBox[{"dU4", "\[Rule]", 
        FractionBox[
         RowBox[{"d4", " ", "\[HBar]\[Omega]p"}], "\[HBar]c"]}], ",", 
       RowBox[{"dU5", "\[Rule]", 
        FractionBox[
         RowBox[{"d5", " ", "\[HBar]\[Omega]p"}], "\[HBar]c"]}], ",", 
       RowBox[{"dU6", "\[Rule]", 
        FractionBox[
         RowBox[{"d6", " ", "\[HBar]\[Omega]p"}], "\[HBar]c"]}], ",", 
       RowBox[{"dU7", "\[Rule]", 
        FractionBox[
         RowBox[{"d7", " ", "\[HBar]\[Omega]p"}], "\[HBar]c"]}], ",", 
       RowBox[{"dU8", "\[Rule]", 
        FractionBox[
         RowBox[{"d8", " ", "\[HBar]\[Omega]p"}], "\[HBar]c"]}], ",", 
       RowBox[{"dU9", "\[Rule]", 
        FractionBox[
         RowBox[{"d9", " ", "\[HBar]\[Omega]p"}], "\[HBar]c"]}], ",", 
       RowBox[{"dU10", "\[Rule]", 
        FractionBox[
         RowBox[{"d10", " ", "\[HBar]\[Omega]p"}], "\[HBar]c"]}], ",", 
       RowBox[{"dU11", "\[Rule]", 
        FractionBox[
         RowBox[{"d11", " ", "\[HBar]\[Omega]p"}], "\[HBar]c"]}], ",", 
       RowBox[{"dU12", "\[Rule]", 
        FractionBox[
         RowBox[{"d12", " ", "\[HBar]\[Omega]p"}], "\[HBar]c"]}], ",", 
       RowBox[{"dU13", "\[Rule]", 
        FractionBox[
         RowBox[{"d13", " ", "\[HBar]\[Omega]p"}], "\[HBar]c"]}], ",", 
       RowBox[{"dU14", "\[Rule]", 
        FractionBox[
         RowBox[{"d14", " ", "\[HBar]\[Omega]p"}], "\[HBar]c"]}], ",", 
       RowBox[{"dU15", "\[Rule]", 
        FractionBox[
         RowBox[{"d15", " ", "\[HBar]\[Omega]p"}], "\[HBar]c"]}], ",", 
       RowBox[{"dU16", "\[Rule]", 
        FractionBox[
         RowBox[{"d16", " ", "\[HBar]\[Omega]p"}], "\[HBar]c"]}], ",", 
       RowBox[{"dU17", "\[Rule]", 
        FractionBox[
         RowBox[{"d17", " ", "\[HBar]\[Omega]p"}], "\[HBar]c"]}], ",", 
       RowBox[{"dU18", "\[Rule]", 
        FractionBox[
         RowBox[{"d18", " ", "\[HBar]\[Omega]p"}], "\[HBar]c"]}], ",", 
       RowBox[{"dU19", "\[Rule]", 
        FractionBox[
         RowBox[{"d19", " ", "\[HBar]\[Omega]p"}], "\[HBar]c"]}], ",", 
       RowBox[{"dU20", "\[Rule]", 
        FractionBox[
         RowBox[{"d20", " ", "\[HBar]\[Omega]p"}], "\[HBar]c"]}], ",", 
       RowBox[{"dU21", "\[Rule]", 
        FractionBox[
         RowBox[{"d21", " ", "\[HBar]\[Omega]p"}], "\[HBar]c"]}], ",", 
       RowBox[{"dU22", "\[Rule]", 
        FractionBox[
         RowBox[{"d22", " ", "\[HBar]\[Omega]p"}], "\[HBar]c"]}], ",", 
       RowBox[{"dU23", "\[Rule]", 
        FractionBox[
         RowBox[{"d23", " ", "\[HBar]\[Omega]p"}], "\[HBar]c"]}], ",", 
       RowBox[{"dU24", "\[Rule]", 
        FractionBox[
         RowBox[{"d24", " ", "\[HBar]\[Omega]p"}], "\[HBar]c"]}], ",", 
       RowBox[{"d5", "\[Rule]", 
        RowBox[{"50", " ", "nm"}]}], ",", 
       RowBox[{"d6", "\[Rule]", 
        RowBox[{"30", " ", "nm"}]}], ",", 
       RowBox[{"d7", "\[Rule]", 
        RowBox[{"50", " ", "nm"}]}], ",", 
       RowBox[{"d8", "\[Rule]", 
        RowBox[{"30", " ", "nm"}]}], ",", 
       RowBox[{"d9", "\[Rule]", 
        RowBox[{"50", " ", "nm"}]}], ",", 
       RowBox[{"d10", "\[Rule]", 
        RowBox[{"30", " ", "nm"}]}], ",", 
       RowBox[{"d11", "\[Rule]", 
        RowBox[{"50", " ", "nm"}]}], ",", 
       RowBox[{"d12", "\[Rule]", 
        RowBox[{"30", " ", "nm"}]}], ",", 
       RowBox[{"d13", "\[Rule]", 
        RowBox[{"50", " ", "nm"}]}], ",", 
       RowBox[{"d14", "\[Rule]", 
        RowBox[{"30", " ", "nm"}]}], ",", 
       RowBox[{"d15", "\[Rule]", 
        RowBox[{"50", " ", "nm"}]}], ",", 
       RowBox[{"d16", "\[Rule]", 
        RowBox[{"30", " ", "nm"}]}], ",", 
       RowBox[{"d17", "\[Rule]", 
        RowBox[{"50", " ", "nm"}]}], ",", 
       RowBox[{"d18", "\[Rule]", 
        RowBox[{"30", " ", "nm"}]}], ",", 
       RowBox[{"d19", "\[Rule]", 
        RowBox[{"50", " ", "nm"}]}], ",", 
       RowBox[{"d20", "\[Rule]", 
        RowBox[{"30", " ", "nm"}]}], ",", 
       RowBox[{"d21", "\[Rule]", 
        RowBox[{"50", " ", "nm"}]}], ",", 
       RowBox[{"d22", "\[Rule]", 
        RowBox[{"30", " ", "nm"}]}], ",", 
       RowBox[{"d23", "\[Rule]", 
        RowBox[{"50", " ", "nm"}]}], ",", 
       RowBox[{"d24", "\[Rule]", 
        RowBox[{"30", " ", "nm"}]}], ",", 
       RowBox[{"kx", "\[Rule]", "kx"}], ",", 
       RowBox[{"\[CapitalOmega]", "\[Rule]", "\[CapitalOmega]"}]}], "}"}], 
     ",", 
     RowBox[{"{", 
      RowBox[{
       RowBox[{"{", 
        RowBox[{
         RowBox[{"kx", "\[Rule]", "0.01`"}], ",", 
         RowBox[{"\[CapitalOmega]", "\[Rule]", 
          RowBox[{"0.2735998558734988`", "\[VeryThinSpace]", "+", 
           RowBox[{"3.533574432397913`*^-10", " ", "\[ImaginaryI]"}]}]}], ",", 
         RowBox[{
          RowBox[{"kz", "[", "1", "]"}], "\[Rule]", 
          RowBox[{
           RowBox[{"-", "0.34985377838694404`"}], "-", 
           RowBox[{"4.5220945002787383`*^-10", " ", "\[ImaginaryI]"}]}]}], 
         ",", 
         RowBox[{
          RowBox[{"kz", "[", "2", "]"}], "\[Rule]", 
          RowBox[{"5.561379052429579`*^-7", "+", 
           RowBox[{"0.009331713855869951`", " ", "\[ImaginaryI]"}]}]}], ",", 
         RowBox[{
          RowBox[{"kz", "[", "3", "]"}], "\[Rule]", 
          RowBox[{"0.6177945401048769`", "\[VeryThinSpace]", "+", 
           RowBox[{"7.980979925489401`*^-10", " ", "\[ImaginaryI]"}]}]}], ",", 
         RowBox[{
          RowBox[{"kz", "[", "4", "]"}], "\[Rule]", 
          RowBox[{"5.561379052438074`*^-7", "+", 
           RowBox[{"0.009331713855869951`", " ", "\[ImaginaryI]"}]}]}], ",", 
         RowBox[{
          RowBox[{"kz", "[", "5", "]"}], "\[Rule]", 
          RowBox[{"0.2734978001627588`", "\[VeryThinSpace]", "+", 
           RowBox[{"3.5369787566968364`*^-10", " ", "\[ImaginaryI]"}]}]}], 
         ",", 
         RowBox[{"det", "\[Rule]", 
          RowBox[{
           RowBox[{"-", "6.235860665557725`*^-11"}], "-", 
           RowBox[{"9.608058597758021`*^-14", " ", "\[ImaginaryI]"}]}]}]}], 
        "}"}], ",", 
       RowBox[{"{", 
        RowBox[{
         RowBox[{"kx", "\[Rule]", "0.01`"}], ",", 
         RowBox[{"\[CapitalOmega]", "\[Rule]", 
          RowBox[{"0.2735998585114728`", "\[VeryThinSpace]", "+", 
           RowBox[{"5.892681874390128`*^-10", " ", "\[ImaginaryI]"}]}]}], ",", 
         RowBox[{
          RowBox[{"kz", "[", "1", "]"}], "\[Rule]", 
          RowBox[{
           RowBox[{"-", "0.3498537817628931`"}], "-", 
           RowBox[{"7.541163736452521`*^-10", " ", "\[ImaginaryI]"}]}]}], ",", 
         RowBox[{
          RowBox[{"kz", "[", "2", "]"}], "\[Rule]", 
          RowBox[{"9.27843276259587`*^-7", "+", 
           RowBox[{"0.00932756113873602`", " ", "\[ImaginaryI]"}]}]}], ",", 
         RowBox[{
          RowBox[{"kz", "[", "3", "]"}], "\[Rule]", 
          RowBox[{"0.6177945460630414`", "\[VeryThinSpace]", "+", 
           RowBox[{"1.3309292515672166`*^-9", " ", "\[ImaginaryI]"}]}]}], ",", 
         RowBox[{
          RowBox[{"kz", "[", "4", "]"}], "\[Rule]", 
          RowBox[{"9.278432762605075`*^-7", "+", 
           RowBox[{"0.00932756113873602`", " ", "\[ImaginaryI]"}]}]}], ",", 
         RowBox[{
          RowBox[{"kz", "[", "5", "]"}], "\[Rule]", 
          RowBox[{"0.2734978028032742`", "\[VeryThinSpace]", "+", 
           RowBox[{"5.898358869881019`*^-10", " ", "\[ImaginaryI]"}]}]}], ",", 
         RowBox[{"det", "\[Rule]", 
          RowBox[{
           RowBox[{"-", "6.240368089484312`*^-11"}], "+", 
           RowBox[{"1.3186407100446954`*^-12", " ", "\[ImaginaryI]"}]}]}]}], 
        "}"}], ",", 
       RowBox[{"{", 
        RowBox[{
         RowBox[{"kx", "\[Rule]", "0.01`"}], ",", 
         RowBox[{"\[CapitalOmega]", "\[Rule]", 
          RowBox[{"0.27359984094245654`", "\[VeryThinSpace]", "+", 
           RowBox[{"2.8201800920093775`*^-9", " ", "\[ImaginaryI]"}]}]}], ",", 
         RowBox[{
          RowBox[{"kz", "[", "1", "]"}], "\[Rule]", 
          RowBox[{
           RowBox[{"-", "0.34985375927893203`"}], "-", 
           RowBox[{"3.6091274660789327`*^-9", " ", "\[ImaginaryI]"}]}]}], ",", 
         RowBox[{
          RowBox[{"kz", "[", "2", "]"}], "\[Rule]", 
          RowBox[{"4.427450899501185`*^-6", "+", 
           RowBox[{"0.009355184849419244`", " ", "\[ImaginaryI]"}]}]}], ",", 
         RowBox[{
          RowBox[{"kz", "[", "3", "]"}], "\[Rule]", 
          RowBox[{"0.6177945063814191`", "\[VeryThinSpace]", "+", 
           RowBox[{"6.369697633803497`*^-9", " ", "\[ImaginaryI]"}]}]}], ",", 
         RowBox[{
          RowBox[{"kz", "[", "4", "]"}], "\[Rule]", 
          RowBox[{"4.427450899501042`*^-6", "+", 
           RowBox[{"0.009355184849419244`", " ", "\[ImaginaryI]"}]}]}], ",", 
         RowBox[{
          RowBox[{"kz", "[", "5", "]"}], "\[Rule]", 
          RowBox[{"0.2734977852173325`", "\[VeryThinSpace]", "+", 
           RowBox[{"2.8228969886206865`*^-9", " ", "\[ImaginaryI]"}]}]}], ",", 
         RowBox[{"det", "\[Rule]", 
          RowBox[{
           RowBox[{"-", "6.40617156520253`*^-11"}], "-", 
           RowBox[{"8.069188978445038`*^-12", " ", "\[ImaginaryI]"}]}]}]}], 
        "}"}], ",", 
       RowBox[{"{", 
        RowBox[{
         RowBox[{"kx", "\[Rule]", "0.01`"}], ",", 
         RowBox[{"\[CapitalOmega]", "\[Rule]", 
          RowBox[{"0.2735998460285115`", "\[VeryThinSpace]", "-", 
           RowBox[{"6.318491024688134`*^-10", " ", "\[ImaginaryI]"}]}]}], ",", 
         RowBox[{
          RowBox[{"kz", "[", "1", "]"}], "\[Rule]", 
          RowBox[{"0.3498537657878145`", "\[VeryThinSpace]", "-", 
           RowBox[{"8.086093537374964`*^-10", " ", "\[ImaginaryI]"}]}]}], ",", 
         RowBox[{
          RowBox[{"kz", "[", "2", "]"}], "\[Rule]", 
          RowBox[{"9.927992701574488`*^-7", "-", 
           RowBox[{"0.009347195753462222`", " ", "\[ImaginaryI]"}]}]}], ",", 
         RowBox[{
          RowBox[{"kz", "[", "3", "]"}], "\[Rule]", 
          RowBox[{"0.617794517868853`", "\[VeryThinSpace]", "-", 
           RowBox[{"1.4271030932741863`*^-9", " ", "\[ImaginaryI]"}]}]}], ",", 
         RowBox[{
          RowBox[{"kz", "[", "4", "]"}], "\[Rule]", 
          RowBox[{
           RowBox[{"-", "9.927992701567322`*^-7"}], "+", 
           RowBox[{"0.009347195753462222`", " ", "\[ImaginaryI]"}]}]}], ",", 
         RowBox[{
          RowBox[{"kz", "[", "5", "]"}], "\[Rule]", 
          RowBox[{
           RowBox[{"-", "0.2734977903082872`"}], "+", 
           RowBox[{"6.324578184803468`*^-10", " ", "\[ImaginaryI]"}]}]}], ",", 
         RowBox[{"det", "\[Rule]", 
          RowBox[{
           RowBox[{"-", "6.27679534805245`*^-11"}], "+", 
           RowBox[{"5.3685182730209785`*^-12", " ", "\[ImaginaryI]"}]}]}]}], 
        "}"}], ",", 
       RowBox[{"{", 
        RowBox[{
         RowBox[{"kx", "\[Rule]", "0.01`"}], ",", 
         RowBox[{"\[CapitalOmega]", "\[Rule]", 
          RowBox[{"0.2735998566843264`", "\[VeryThinSpace]", "-", 
           RowBox[{"4.288226314351161`*^-10", " ", "\[ImaginaryI]"}]}]}], ",", 
         RowBox[{
          RowBox[{"kz", "[", "1", "]"}], "\[Rule]", 
          RowBox[{"0.3498537794246013`", "\[VeryThinSpace]", "-", 
           RowBox[{"5.487860684783867`*^-10", " ", "\[ImaginaryI]"}]}]}], ",", 
         RowBox[{
          RowBox[{"kz", "[", "2", "]"}], "\[Rule]", 
          RowBox[{"6.750024819794656`*^-7", "-", 
           RowBox[{"0.009330437640911751`", " ", "\[ImaginaryI]"}]}]}], ",", 
         RowBox[{
          RowBox[{"kz", "[", "3", "]"}], "\[Rule]", 
          RowBox[{"0.6177945419362234`", "\[VeryThinSpace]", "-", 
           RowBox[{"9.685447069397261`*^-10", " ", "\[ImaginaryI]"}]}]}], ",", 
         RowBox[{
          RowBox[{"kz", "[", "4", "]"}], "\[Rule]", 
          RowBox[{
           RowBox[{"-", "6.750024819794148`*^-7"}], "+", 
           RowBox[{"0.009330437640911751`", " ", "\[ImaginaryI]"}]}]}], ",", 
         RowBox[{
          RowBox[{"kz", "[", "5", "]"}], "\[Rule]", 
          RowBox[{
           RowBox[{"-", "0.2734978009743676`"}], "+", 
           RowBox[{"4.292357699318334`*^-10", " ", "\[ImaginaryI]"}]}]}], ",", 
         RowBox[{"det", "\[Rule]", 
          RowBox[{
           RowBox[{"-", "6.23745915197918`*^-11"}], "-", 
           RowBox[{"3.3907953647203214`*^-13", " ", "\[ImaginaryI]"}]}]}]}], 
        "}"}], ",", 
       RowBox[{"{", 
        RowBox[{
         RowBox[{"kx", "\[Rule]", "0.01`"}], ",", 
         RowBox[{"\[CapitalOmega]", "\[Rule]", "0.2736028202011319`"}], ",", 
         RowBox[{
          RowBox[{"kz", "[", "1", "]"}], "\[Rule]", 
          RowBox[{"0.34985757198734513`", "\[VeryThinSpace]", "+", 
           RowBox[{"0.`", " ", "\[ImaginaryI]"}]}]}], ",", 
         RowBox[{
          RowBox[{"kz", "[", "2", "]"}], "\[Rule]", 
          "0.000013847838751107881`"}], ",", 
         RowBox[{
          RowBox[{"kz", "[", "3", "]"}], "\[Rule]", "0.6178012353761247`"}], 
         ",", 
         RowBox[{
          RowBox[{"kz", "[", "4", "]"}], "\[Rule]", 
          RowBox[{
           RowBox[{"-", "0.000013847838751107881`"}], "+", 
           RowBox[{"0.`", " ", "\[ImaginaryI]"}]}]}], ",", 
         RowBox[{
          RowBox[{"kz", "[", "5", "]"}], "\[Rule]", 
          RowBox[{
           RowBox[{"-", "0.27350076734611534`"}], "+", 
           RowBox[{"0.`", " ", "\[ImaginaryI]"}]}]}], ",", 
         RowBox[{"det", "\[Rule]", 
          RowBox[{
           RowBox[{"-", "6.513287908745672`*^-15"}], "+", 
           RowBox[{"2.744825980465114`*^-15", " ", "\[ImaginaryI]"}]}]}]}], 
        "}"}], ",", 
       RowBox[{"{", 
        RowBox[{
         RowBox[{"kx", "\[Rule]", "0.01`"}], ",", 
         RowBox[{"\[CapitalOmega]", "\[Rule]", "0.3931030647678072`"}], ",", 
         RowBox[{
          RowBox[{"kz", "[", "1", "]"}], "\[Rule]", 
          RowBox[{"0.5027691079827645`", "\[VeryThinSpace]", "+", 
           RowBox[{"0.`", " ", "\[ImaginaryI]"}]}]}], ",", 
         RowBox[{
          RowBox[{"kz", "[", "2", "]"}], "\[Rule]", 
          RowBox[{"0.`", "\[VeryThinSpace]", "+", 
           RowBox[{"9.828004629248546`*^-6", " ", "\[ImaginaryI]"}]}]}], ",", 
         RowBox[{
          RowBox[{"kz", "[", "3", "]"}], "\[Rule]", "0.8876953867190019`"}], 
         ",", 
         RowBox[{
          RowBox[{"kz", "[", "4", "]"}], "\[Rule]", 
          RowBox[{"0.`", "\[VeryThinSpace]", "+", 
           RowBox[{"9.828004629248546`*^-6", " ", "\[ImaginaryI]"}]}]}], ",", 
         RowBox[{
          RowBox[{"kz", "[", "5", "]"}], "\[Rule]", 
          RowBox[{
           RowBox[{"-", "0.3930918369050233`"}], "+", 
           RowBox[{"0.`", " ", "\[ImaginaryI]"}]}]}], ",", 
         RowBox[{"det", "\[Rule]", 
          RowBox[{
           RowBox[{"-", "1.0426233897402286`*^-15"}], "-", 
           RowBox[{"1.6314274242539548`*^-15", " ", "\[ImaginaryI]"}]}]}]}], 
        "}"}], ",", 
       RowBox[{"{", 
        RowBox[{
         RowBox[{"kx", "\[Rule]", "0.015`"}], ",", 
         RowBox[{"\[CapitalOmega]", "\[Rule]", 
          RowBox[{"0.2736004069540195`", "\[VeryThinSpace]", "+", 
           RowBox[{"8.047498710774873`*^-10", " ", "\[ImaginaryI]"}]}]}], ",", 
         RowBox[{
          RowBox[{"kz", "[", "1", "]"}], "\[Rule]", 
          RowBox[{
           RowBox[{"-", "0.3496757922960327`"}], "-", 
           RowBox[{"1.0304055161632742`*^-9", " ", "\[ImaginaryI]"}]}]}], ",", 
         RowBox[{
          RowBox[{"kz", "[", "2", "]"}], "\[Rule]", 
          RowBox[{"8.444907116675892`*^-7", "+", 
           RowBox[{"0.013996189115286405`", " ", "\[ImaginaryI]"}]}]}], ",", 
         RowBox[{
          RowBox[{"kz", "[", "3", "]"}], "\[Rule]", 
          RowBox[{"0.6176946103824816`", "\[VeryThinSpace]", "+", 
           RowBox[{"1.8179168661386826`*^-9", " ", "\[ImaginaryI]"}]}]}], ",", 
         RowBox[{
          RowBox[{"kz", "[", "4", "]"}], "\[Rule]", 
          RowBox[{"8.444907116689559`*^-7", "+", 
           RowBox[{"0.013996189115286405`", " ", "\[ImaginaryI]"}]}]}], ",", 
         RowBox[{
          RowBox[{"kz", "[", "5", "]"}], "\[Rule]", 
          RowBox[{"0.27326973565177226`", "\[VeryThinSpace]", "+", 
           RowBox[{"8.061990182742899`*^-10", " ", "\[ImaginaryI]"}]}]}], ",", 
         RowBox[{"det", "\[Rule]", 
          RowBox[{
           RowBox[{"-", "7.114318380333419`*^-10"}], "-", 
           RowBox[{"7.110448288332662`*^-13", " ", "\[ImaginaryI]"}]}]}]}], 
        "}"}], ",", 
       RowBox[{"{", 
        RowBox[{
         RowBox[{"kx", "\[Rule]", "0.015`"}], ",", 
         RowBox[{"\[CapitalOmega]", "\[Rule]", 
          RowBox[{"0.27360041287806935`", "\[VeryThinSpace]", "+", 
           RowBox[{"1.3289752866254795`*^-9", " ", "\[ImaginaryI]"}]}]}], ",", 
         RowBox[{
          RowBox[{"kz", "[", "1", "]"}], "\[Rule]", 
          RowBox[{
           RowBox[{"-", "0.34967579988121394`"}], "-", 
           RowBox[{"1.7016262120710346`*^-9", " ", "\[ImaginaryI]"}]}]}], ",", 
         RowBox[{
          RowBox[{"kz", "[", "2", "]"}], "\[Rule]", 
          RowBox[{"1.395224198952698`*^-6", "+", 
           RowBox[{"0.013989971180790508`", " ", "\[ImaginaryI]"}]}]}], ",", 
         RowBox[{
          RowBox[{"kz", "[", "3", "]"}], "\[Rule]", 
          RowBox[{"0.617694623764814`", "\[VeryThinSpace]", "+", 
           RowBox[{"3.0021335511024565`*^-9", " ", "\[ImaginaryI]"}]}]}], ",", 
         RowBox[{
          RowBox[{"kz", "[", "4", "]"}], "\[Rule]", 
          RowBox[{"1.3952241989525835`*^-6", "+", 
           RowBox[{"0.013989971180790508`", " ", "\[ImaginaryI]"}]}]}], ",", 
         RowBox[{
          RowBox[{"kz", "[", "5", "]"}], "\[Rule]", 
          RowBox[{"0.2732697415864899`", "\[VeryThinSpace]", "+", 
           RowBox[{"1.3313684754226188`*^-9", " ", "\[ImaginaryI]"}]}]}], ",", 
         RowBox[{"det", "\[Rule]", 
          RowBox[{
           RowBox[{"-", "7.119245244774034`*^-10"}], "+", 
           RowBox[{"1.5372397298543986`*^-11", " ", "\[ImaginaryI]"}]}]}]}], 
        "}"}], ",", 
       RowBox[{"{", 
        RowBox[{
         RowBox[{"kx", "\[Rule]", "0.015`"}], ",", 
         RowBox[{"\[CapitalOmega]", "\[Rule]", 
          RowBox[{"0.2736003742982111`", "\[VeryThinSpace]", "-", 
           RowBox[{"3.885524703808169`*^-10", " ", "\[ImaginaryI]"}]}]}], ",", 
         RowBox[{
          RowBox[{"kz", "[", "1", "]"}], "\[Rule]", 
          RowBox[{"0.3496757504833823`", "\[VeryThinSpace]", "-", 
           RowBox[{"4.975044277276582`*^-10", " ", "\[ImaginaryI]"}]}]}], ",", 
         RowBox[{
          RowBox[{"kz", "[", "2", "]"}], "\[Rule]", 
          RowBox[{"4.067448521789803`*^-7", "-", 
           RowBox[{"0.014030415658837633`", " ", "\[ImaginaryI]"}]}]}], ",", 
         RowBox[{
          RowBox[{"kz", "[", "3", "]"}], "\[Rule]", 
          RowBox[{"0.6176945366135419`", "\[VeryThinSpace]", "-", 
           RowBox[{"8.777337092196211`*^-10", " ", "\[ImaginaryI]"}]}]}], ",", 
         RowBox[{
          RowBox[{"kz", "[", "4", "]"}], "\[Rule]", 
          RowBox[{
           RowBox[{"-", "4.067448521797049`*^-7"}], "+", 
           RowBox[{"0.014030415658837633`", " ", "\[ImaginaryI]"}]}]}], ",", 
         RowBox[{
          RowBox[{"kz", "[", "5", "]"}], "\[Rule]", 
          RowBox[{
           RowBox[{"-", "0.2732697029371583`"}], "+", 
           RowBox[{"3.892521587764458`*^-10", " ", "\[ImaginaryI]"}]}]}], ",", 
         RowBox[{"det", "\[Rule]", 
          RowBox[{
           RowBox[{"-", "7.144132693845666`*^-10"}], "+", 
           RowBox[{"8.956756291127004`*^-11", " ", "\[ImaginaryI]"}]}]}]}], 
        "}"}], ",", 
       RowBox[{"{", 
        RowBox[{
         RowBox[{"kx", "\[Rule]", "0.015`"}], ",", 
         RowBox[{"\[CapitalOmega]", "\[Rule]", 
          RowBox[{"0.27360038468873643`", "\[VeryThinSpace]", "-", 
           RowBox[{"1.420644702808614`*^-9", " ", "\[ImaginaryI]"}]}]}], ",", 
         RowBox[{
          RowBox[{"kz", "[", "1", "]"}], "\[Rule]", 
          RowBox[{"0.34967576378745974`", "\[VeryThinSpace]", "-", 
           RowBox[{"1.8190001249088514`*^-9", " ", "\[ImaginaryI]"}]}]}], ",", 
         RowBox[{
          RowBox[{"kz", "[", "2", "]"}], "\[Rule]", 
          RowBox[{"1.488315747002915`*^-6", "-", 
           RowBox[{"0.014019534489995062`", " ", "\[ImaginaryI]"}]}]}], ",", 
         RowBox[{
          RowBox[{"kz", "[", "3", "]"}], "\[Rule]", 
          RowBox[{"0.6176945600855696`", "\[VeryThinSpace]", "-", 
           RowBox[{"3.2092132710657137`*^-9", " ", "\[ImaginaryI]"}]}]}], ",", 
         RowBox[{
          RowBox[{"kz", "[", "4", "]"}], "\[Rule]", 
          RowBox[{
           RowBox[{"-", "1.4883157470040953`*^-6"}], "+", 
           RowBox[{"0.014019534489995062`", " ", "\[ImaginaryI]"}]}]}], ",", 
         RowBox[{
          RowBox[{"kz", "[", "5", "]"}], "\[Rule]", 
          RowBox[{
           RowBox[{"-", "0.27326971334639455`"}], "+", 
           RowBox[{"1.4232029517210085`*^-9", " ", "\[ImaginaryI]"}]}]}], ",", 
         RowBox[{"det", "\[Rule]", 
          RowBox[{
           RowBox[{"-", "7.160971130506278`*^-10"}], "+", 
           RowBox[{"6.108017962875714`*^-11", " ", "\[ImaginaryI]"}]}]}]}], 
        "}"}], ",", 
       RowBox[{"{", 
        RowBox[{
         RowBox[{"kx", "\[Rule]", "0.015`"}], ",", 
         RowBox[{"\[CapitalOmega]", "\[Rule]", 
          RowBox[{"0.27360040858953727`", "\[VeryThinSpace]", "-", 
           RowBox[{"9.514482636060928`*^-10", " ", "\[ImaginaryI]"}]}]}], ",", 
         RowBox[{
          RowBox[{"kz", "[", "1", "]"}], "\[Rule]", 
          RowBox[{"0.3496757943901573`", "\[VeryThinSpace]", "-", 
           RowBox[{"1.2182388025674168`*^-9", " ", "\[ImaginaryI]"}]}]}], ",", 
         RowBox[{
          RowBox[{"kz", "[", "2", "]"}], "\[Rule]", 
          RowBox[{"9.985560396508927`*^-7", "-", 
           RowBox[{"0.01399447273579661`", " ", "\[ImaginaryI]"}]}]}], ",", 
         RowBox[{
          RowBox[{"kz", "[", "3", "]"}], "\[Rule]", 
          RowBox[{"0.6176946140770897`", "\[VeryThinSpace]", "-", 
           RowBox[{"2.149306148189787`*^-9", " ", "\[ImaginaryI]"}]}]}], ",", 
         RowBox[{
          RowBox[{"kz", "[", "4", "]"}], "\[Rule]", 
          RowBox[{
           RowBox[{"-", "9.985560396505397`*^-7"}], "+", 
           RowBox[{"0.01399447273579661`", " ", "\[ImaginaryI]"}]}]}], ",", 
         RowBox[{
          RowBox[{"kz", "[", "5", "]"}], "\[Rule]", 
          RowBox[{
           RowBox[{"-", "0.2732697372902352`"}], "+", 
           RowBox[{"9.531616141082159`*^-10", " ", "\[ImaginaryI]"}]}]}], ",", 
         RowBox[{"det", "\[Rule]", 
          RowBox[{
           RowBox[{"-", "7.115790748989097`*^-10"}], "-", 
           RowBox[{"3.732067395326398`*^-12", " ", "\[ImaginaryI]"}]}]}]}], 
        "}"}], ",", 
       RowBox[{"{", 
        RowBox[{
         RowBox[{"kx", "\[Rule]", "0.015`"}], ",", 
         RowBox[{"\[CapitalOmega]", "\[Rule]", "0.2736070744308345`"}], ",", 
         RowBox[{
          RowBox[{"kz", "[", "1", "]"}], "\[Rule]", 
          RowBox[{"0.3496843293644555`", "\[VeryThinSpace]", "+", 
           RowBox[{"0.`", " ", "\[ImaginaryI]"}]}]}], ",", 
         RowBox[{
          RowBox[{"kz", "[", "2", "]"}], "\[Rule]", 
          "0.000020836674665757274`"}], ",", 
         RowBox[{
          RowBox[{"kz", "[", "3", "]"}], "\[Rule]", "0.6177096721040242`"}], 
         ",", 
         RowBox[{
          RowBox[{"kz", "[", "4", "]"}], "\[Rule]", 
          RowBox[{
           RowBox[{"-", "0.000020836674665757274`"}], "+", 
           RowBox[{"0.`", " ", "\[ImaginaryI]"}]}]}], ",", 
         RowBox[{
          RowBox[{"kz", "[", "5", "]"}], "\[Rule]", 
          RowBox[{
           RowBox[{"-", "0.2732764151349245`"}], "+", 
           RowBox[{"0.`", " ", "\[ImaginaryI]"}]}]}], ",", 
         RowBox[{"det", "\[Rule]", 
          RowBox[{
           RowBox[{"-", "7.458617462660692`*^-14"}], "+", 
           RowBox[{"3.141513610358978`*^-14", " ", "\[ImaginaryI]"}]}]}]}], 
        "}"}], ",", 
       RowBox[{"{", 
        RowBox[{
         RowBox[{"kx", "\[Rule]", "0.015`"}], ",", 
         RowBox[{"\[CapitalOmega]", "\[Rule]", "0.3931067580290724`"}], ",", 
         RowBox[{
          RowBox[{"kz", "[", "1", "]"}], "\[Rule]", 
          RowBox[{"0.5026495077022461`", "\[VeryThinSpace]", "+", 
           RowBox[{"0.`", " ", "\[ImaginaryI]"}]}]}], ",", 
         RowBox[{
          RowBox[{"kz", "[", "2", "]"}], "\[Rule]", 
          RowBox[{"0.`", "\[VeryThinSpace]", "+", 
           RowBox[{"0.000014193304949704089`", " ", "\[ImaginaryI]"}]}]}], 
         ",", 
         RowBox[{
          RowBox[{"kz", "[", "3", "]"}], "\[Rule]", "0.8876333186408965`"}], 
         ",", 
         RowBox[{
          RowBox[{"kz", "[", "4", "]"}], "\[Rule]", 
          RowBox[{"0.`", "\[VeryThinSpace]", "+", 
           RowBox[{"0.000014193304949704089`", " ", "\[ImaginaryI]"}]}]}], 
         ",", 
         RowBox[{
          RowBox[{"kz", "[", "5", "]"}], "\[Rule]", 
          RowBox[{
           RowBox[{"-", "0.39293650585408896`"}], "+", 
           RowBox[{"0.`", " ", "\[ImaginaryI]"}]}]}], ",", 
         RowBox[{"det", "\[Rule]", 
          RowBox[{
           RowBox[{"-", "1.1004563190631402`*^-14"}], "-", 
           RowBox[{"1.7216580370950808`*^-14", " ", "\[ImaginaryI]"}]}]}]}], 
        "}"}], ",", 
       RowBox[{"{", 
        RowBox[{
         RowBox[{"kx", "\[Rule]", "0.02`"}], ",", 
         RowBox[{"\[CapitalOmega]", "\[Rule]", "0.2736012174339815`"}], ",", 
         RowBox[{
          RowBox[{"kz", "[", "1", "]"}], "\[Rule]", 
          RowBox[{"0.3494265093917299`", "\[VeryThinSpace]", "+", 
           RowBox[{"0.`", " ", "\[ImaginaryI]"}]}]}], ",", 
         RowBox[{
          RowBox[{"kz", "[", "2", "]"}], "\[Rule]", 
          RowBox[{"0.`", "\[VeryThinSpace]", "+", 
           RowBox[{"0.0186302205433234`", " ", "\[ImaginaryI]"}]}]}], ",", 
         RowBox[{
          RowBox[{"kz", "[", "3", "]"}], "\[Rule]", "0.6175547696560362`"}], 
         ",", 
         RowBox[{
          RowBox[{"kz", "[", "4", "]"}], "\[Rule]", 
          RowBox[{"0.`", "\[VeryThinSpace]", "+", 
           RowBox[{"0.0186302205433234`", " ", "\[ImaginaryI]"}]}]}], ",", 
         RowBox[{
          RowBox[{"kz", "[", "5", "]"}], "\[Rule]", 
          RowBox[{
           RowBox[{"-", "0.2729501642805951`"}], "+", 
           RowBox[{"0.`", " ", "\[ImaginaryI]"}]}]}], ",", 
         RowBox[{"det", "\[Rule]", 
          RowBox[{"3.974437191513941`*^-9", "+", 
           RowBox[{"3.0924548429912944`*^-10", " ", "\[ImaginaryI]"}]}]}]}], 
        "}"}], ",", 
       RowBox[{"{", 
        RowBox[{
         RowBox[{"kx", "\[Rule]", "0.02`"}], ",", 
         RowBox[{"\[CapitalOmega]", "\[Rule]", 
          RowBox[{"0.27360111089772393`", "\[VeryThinSpace]", "-", 
           RowBox[{"2.4755282147423854`*^-9", " ", "\[ImaginaryI]"}]}]}], ",", 
         RowBox[{
          RowBox[{"kz", "[", "1", "]"}], "\[Rule]", 
          RowBox[{"0.34942637288448575`", "\[VeryThinSpace]", "-", 
           RowBox[{"3.1719485982912173`*^-9", " ", "\[ImaginaryI]"}]}]}], ",", 
         RowBox[{
          RowBox[{"kz", "[", "2", "]"}], "\[Rule]", 
          RowBox[{"1.9429536729687363`*^-6", "-", 
           RowBox[{"0.01871402505520598`", " ", "\[ImaginaryI]"}]}]}], ",", 
         RowBox[{
          RowBox[{"kz", "[", "3", "]"}], "\[Rule]", 
          RowBox[{"0.6175545289371539`", "\[VeryThinSpace]", "-", 
           RowBox[{"5.5934608413723165`*^-9", " ", "\[ImaginaryI]"}]}]}], ",", 
         RowBox[{
          RowBox[{"kz", "[", "4", "]"}], "\[Rule]", 
          RowBox[{
           RowBox[{"-", "1.9429536729686384`*^-6"}], "+", 
           RowBox[{"0.01871402505520598`", " ", "\[ImaginaryI]"}]}]}], ",", 
         RowBox[{
          RowBox[{"kz", "[", "5", "]"}], "\[Rule]", 
          RowBox[{
           RowBox[{"-", "0.27295005742721595`"}], "+", 
           RowBox[{"2.482897001465017`*^-9", " ", "\[ImaginaryI]"}]}]}], ",", 
         RowBox[{"det", "\[Rule]", 
          RowBox[{
           RowBox[{"-", "4.042027154022323`*^-9"}], "+", 
           RowBox[{"6.030966930369043`*^-10", " ", "\[ImaginaryI]"}]}]}]}], 
        "}"}], ",", 
       RowBox[{"{", 
        RowBox[{
         RowBox[{"kx", "\[Rule]", "0.02`"}], ",", 
         RowBox[{"\[CapitalOmega]", "\[Rule]", 
          RowBox[{"0.2736011808041094`", "\[VeryThinSpace]", "-", 
           RowBox[{"1.435456350445637`*^-9", " ", "\[ImaginaryI]"}]}]}], ",", 
         RowBox[{
          RowBox[{"kz", "[", "1", "]"}], "\[Rule]", 
          RowBox[{"0.34942646245707115`", "\[VeryThinSpace]", "-", 
           RowBox[{"1.8392817279521437`*^-9", " ", "\[ImaginaryI]"}]}]}], ",", 
         RowBox[{
          RowBox[{"kz", "[", "2", "]"}], "\[Rule]", 
          RowBox[{"1.1299608321690508`*^-6", "-", 
           RowBox[{"0.018659077181797445`", " ", "\[ImaginaryI]"}]}]}], ",", 
         RowBox[{
          RowBox[{"kz", "[", "3", "]"}], "\[Rule]", 
          RowBox[{"0.6175546868907685`", "\[VeryThinSpace]", "-", 
           RowBox[{"3.2434164295722856`*^-9", " ", "\[ImaginaryI]"}]}]}], ",", 
         RowBox[{
          RowBox[{"kz", "[", "4", "]"}], "\[Rule]", 
          RowBox[{
           RowBox[{"-", "1.1299608321689056`*^-6"}], "+", 
           RowBox[{"0.018659077181797445`", " ", "\[ImaginaryI]"}]}]}], ",", 
         RowBox[{
          RowBox[{"kz", "[", "5", "]"}], "\[Rule]", 
          RowBox[{
           RowBox[{"-", "0.27295012754168857`"}], "+", 
           RowBox[{"1.4397292087162336`*^-9", " ", "\[ImaginaryI]"}]}]}], ",", 
         RowBox[{"det", "\[Rule]", 
          RowBox[{
           RowBox[{"-", "4.006030736217684`*^-9"}], "+", 
           RowBox[{"1.7618655890391783`*^-12", " ", "\[ImaginaryI]"}]}]}]}], 
        "}"}], ",", 
       RowBox[{"{", 
        RowBox[{
         RowBox[{"kx", "\[Rule]", "0.02`"}], ",", 
         RowBox[{"\[CapitalOmega]", "\[Rule]", 
          RowBox[{"0.27360119398734256`", "\[VeryThinSpace]", "+", 
           RowBox[{"2.583065568069883`*^-9", " ", "\[ImaginaryI]"}]}]}], ",", 
         RowBox[{
          RowBox[{"kz", "[", "1", "]"}], "\[Rule]", 
          RowBox[{
           RowBox[{"-", "0.34942647934903703`"}], "-", 
           RowBox[{"3.309738563760024`*^-9", " ", "\[ImaginaryI]"}]}]}], ",", 
         RowBox[{
          RowBox[{"kz", "[", "2", "]"}], "\[Rule]", 
          RowBox[{"2.0344678884553155`*^-6", "+", 
           RowBox[{"0.01864869680529102`", " ", "\[ImaginaryI]"}]}]}], ",", 
         RowBox[{
          RowBox[{"kz", "[", "3", "]"}], "\[Rule]", 
          RowBox[{"0.6175547166783096`", "\[VeryThinSpace]", "+", 
           RowBox[{"5.836441699614198`*^-9", " ", "\[ImaginaryI]"}]}]}], ",", 
         RowBox[{
          RowBox[{"kz", "[", "4", "]"}], "\[Rule]", 
          RowBox[{"2.034467888453311`*^-6", "+", 
           RowBox[{"0.01864869680529102`", " ", "\[ImaginaryI]"}]}]}], ",", 
         RowBox[{
          RowBox[{"kz", "[", "5", "]"}], "\[Rule]", 
          RowBox[{"0.27295014076416363`", "\[VeryThinSpace]", "+", 
           RowBox[{"2.5907544687176763`*^-9", " ", "\[ImaginaryI]"}]}]}], ",", 
         RowBox[{"det", "\[Rule]", 
          RowBox[{
           RowBox[{"-", "4.009238239654562`*^-9"}], "+", 
           RowBox[{"1.1133331251167802`*^-10", " ", "\[ImaginaryI]"}]}]}]}], 
        "}"}], ",", 
       RowBox[{"{", 
        RowBox[{
         RowBox[{"kx", "\[Rule]", "0.02`"}], ",", 
         RowBox[{"\[CapitalOmega]", "\[Rule]", "0.27360121880384664`"}], ",", 
         RowBox[{
          RowBox[{"kz", "[", "1", "]"}], "\[Rule]", 
          RowBox[{"0.3494265111469681`", "\[VeryThinSpace]", "+", 
           RowBox[{"0.`", " ", "\[ImaginaryI]"}]}]}], ",", 
         RowBox[{
          RowBox[{"kz", "[", "2", "]"}], "\[Rule]", 
          RowBox[{"0.`", "\[VeryThinSpace]", "+", 
           RowBox[{"0.018629140510611233`", " ", "\[ImaginaryI]"}]}]}], ",", 
         RowBox[{
          RowBox[{"kz", "[", "3", "]"}], "\[Rule]", "0.6175547727512489`"}], 
         ",", 
         RowBox[{
          RowBox[{"kz", "[", "4", "]"}], "\[Rule]", 
          RowBox[{"0.`", "\[VeryThinSpace]", "+", 
           RowBox[{"0.018629140510611233`", " ", "\[ImaginaryI]"}]}]}], ",", 
         RowBox[{
          RowBox[{"kz", "[", "5", "]"}], "\[Rule]", 
          RowBox[{
           RowBox[{"-", "0.2729501656545378`"}], "+", 
           RowBox[{"0.`", " ", "\[ImaginaryI]"}]}]}], ",", 
         RowBox[{"det", "\[Rule]", 
          RowBox[{"3.973644444625367`*^-9", "+", 
           RowBox[{"3.208567134500021`*^-10", " ", "\[ImaginaryI]"}]}]}]}], 
        "}"}], ",", 
       RowBox[{"{", 
        RowBox[{
         RowBox[{"kx", "\[Rule]", "0.02`"}], ",", 
         RowBox[{"\[CapitalOmega]", "\[Rule]", "0.27361302853561664`"}], ",", 
         RowBox[{
          RowBox[{"kz", "[", "1", "]"}], "\[Rule]", 
          RowBox[{"0.34944164321429977`", "\[VeryThinSpace]", "+", 
           RowBox[{"0.`", " ", "\[ImaginaryI]"}]}]}], ",", 
         RowBox[{
          RowBox[{"kz", "[", "2", "]"}], "\[Rule]", 
          "3.4349066749403864`*^-6"}], ",", 
         RowBox[{
          RowBox[{"kz", "[", "3", "]"}], "\[Rule]", "0.6175814568626588`"}], 
         ",", 
         RowBox[{
          RowBox[{"kz", "[", "4", "]"}], "\[Rule]", 
          RowBox[{
           RowBox[{"-", "3.4349066749403864`*^-6"}], "+", 
           RowBox[{"0.`", " ", "\[ImaginaryI]"}]}]}], ",", 
         RowBox[{
          RowBox[{"kz", "[", "5", "]"}], "\[Rule]", 
          RowBox[{
           RowBox[{"-", "0.2729620105384062`"}], "+", 
           RowBox[{"0.`", " ", "\[ImaginaryI]"}]}]}], ",", 
         RowBox[{"det", "\[Rule]", 
          RowBox[{
           RowBox[{"-", "6.397701564421427`*^-15"}], "+", 
           RowBox[{"2.692644940239769`*^-15", " ", "\[ImaginaryI]"}]}]}]}], 
        "}"}], ",", 
       RowBox[{"{", 
        RowBox[{
         RowBox[{"kx", "\[Rule]", "0.02`"}], ",", 
         RowBox[{"\[CapitalOmega]", "\[Rule]", "0.39311192780938065`"}], ",", 
         RowBox[{
          RowBox[{"kz", "[", "1", "]"}], "\[Rule]", 
          RowBox[{"0.50248201855377`", "\[VeryThinSpace]", "+", 
           RowBox[{"0.`", " ", "\[ImaginaryI]"}]}]}], ",", 
         RowBox[{
          RowBox[{"kz", "[", "2", "]"}], "\[Rule]", 
          RowBox[{"0.`", "\[VeryThinSpace]", "+", 
           RowBox[{"2.546294892427235`*^-6", " ", "\[ImaginaryI]"}]}]}], ",", 
         RowBox[{
          RowBox[{"kz", "[", "3", "]"}], "\[Rule]", "0.8875464143968129`"}], 
         ",", 
         RowBox[{
          RowBox[{"kz", "[", "4", "]"}], "\[Rule]", 
          RowBox[{"0.`", "\[VeryThinSpace]", "+", 
           RowBox[{"2.546294892427235`*^-6", " ", "\[ImaginaryI]"}]}]}], ",", 
         RowBox[{
          RowBox[{"kz", "[", "5", "]"}], "\[Rule]", 
          RowBox[{
           RowBox[{"-", "0.3927189384391863`"}], "+", 
           RowBox[{"0.`", " ", "\[ImaginaryI]"}]}]}], ",", 
         RowBox[{"det", "\[Rule]", 
          RowBox[{
           RowBox[{"-", "1.118818412836481`*^-15"}], "-", 
           RowBox[{"1.7500141007173454`*^-15", " ", "\[ImaginaryI]"}]}]}]}], 
        "}"}], ",", 
       RowBox[{"{", 
        RowBox[{
         RowBox[{"kx", "\[Rule]", "0.025`"}], ",", 
         RowBox[{"\[CapitalOmega]", "\[Rule]", "0.2736206807628735`"}], ",", 
         RowBox[{
          RowBox[{"kz", "[", "1", "]"}], "\[Rule]", 
          RowBox[{"0.34912936661714317`", "\[VeryThinSpace]", "+", 
           RowBox[{"0.`", " ", "\[ImaginaryI]"}]}]}], ",", 
         RowBox[{
          RowBox[{"kz", "[", "2", "]"}], "\[Rule]", 
          "2.3880100822295605`*^-6"}], ",", 
         RowBox[{
          RowBox[{"kz", "[", "3", "]"}], "\[Rule]", "0.6174165631077656`"}], 
         ",", 
         RowBox[{
          RowBox[{"kz", "[", "4", "]"}], "\[Rule]", 
          RowBox[{
           RowBox[{"-", "2.3880100822295605`*^-6"}], "+", 
           RowBox[{"0.`", " ", "\[ImaginaryI]"}]}]}], ",", 
         RowBox[{
          RowBox[{"kz", "[", "5", "]"}], "\[Rule]", 
          RowBox[{
           RowBox[{"-", "0.2725572402717154`"}], "+", 
           RowBox[{"0.`", " ", "\[ImaginaryI]"}]}]}], ",", 
         RowBox[{"det", "\[Rule]", 
          RowBox[{
           RowBox[{"-", "7.536759865618304`*^-15"}], "+", 
           RowBox[{"3.1689909418558135`*^-15", " ", "\[ImaginaryI]"}]}]}]}], 
        "}"}], ",", 
       RowBox[{"{", 
        RowBox[{
         RowBox[{"kx", "\[Rule]", "0.025`"}], ",", 
         RowBox[{"\[CapitalOmega]", "\[Rule]", "0.39311857329892896`"}], ",", 
         RowBox[{
          RowBox[{"kz", "[", "1", "]"}], "\[Rule]", 
          RowBox[{"0.5022665916667246`", "\[VeryThinSpace]", "+", 
           RowBox[{"0.`", " ", "\[ImaginaryI]"}]}]}], ",", 
         RowBox[{
          RowBox[{"kz", "[", "2", "]"}], "\[Rule]", 
          RowBox[{"0.`", "\[VeryThinSpace]", "+", 
           RowBox[{"1.4699761903424858`*^-6", " ", "\[ImaginaryI]"}]}]}], ",", 
         RowBox[{
          RowBox[{"kz", "[", "3", "]"}], "\[Rule]", "0.8874346649924069`"}], 
         ",", 
         RowBox[{
          RowBox[{"kz", "[", "4", "]"}], "\[Rule]", 
          RowBox[{"0.`", "\[VeryThinSpace]", "+", 
           RowBox[{"1.4699761903424858`*^-6", " ", "\[ImaginaryI]"}]}]}], ",", 
         RowBox[{
          RowBox[{"kz", "[", "5", "]"}], "\[Rule]", 
          RowBox[{
           RowBox[{"-", "0.39243903039588485`"}], "+", 
           RowBox[{"0.`", " ", "\[ImaginaryI]"}]}]}], ",", 
         RowBox[{"det", "\[Rule]", 
          RowBox[{
           RowBox[{"-", "9.09749284556726`*^-16"}], "-", 
           RowBox[{"1.4226031113886746`*^-15", " ", "\[ImaginaryI]"}]}]}]}], 
        "}"}], ",", 
       RowBox[{"{", 
        RowBox[{
         RowBox[{"kx", "\[Rule]", "0.03`"}], ",", 
         RowBox[{"\[CapitalOmega]", "\[Rule]", "0.023439942332841603`"}], ",", 
         RowBox[{
          RowBox[{"kz", "[", "1", "]"}], "\[Rule]", 
          RowBox[{"0.`", "\[VeryThinSpace]", "-", 
           RowBox[{"0.0009474097035727196`", " ", "\[ImaginaryI]"}]}]}], ",", 
         RowBox[{
          RowBox[{"kz", "[", "2", "]"}], "\[Rule]", 
          RowBox[{"0.`", "\[VeryThinSpace]", "+", 
           RowBox[{"0.9991016230467736`", " ", "\[ImaginaryI]"}]}]}], ",", 
         RowBox[{
          RowBox[{"kz", "[", "3", "]"}], "\[Rule]", "0.04361304360499727`"}], 
         ",", 
         RowBox[{
          RowBox[{"kz", "[", "4", "]"}], "\[Rule]", 
          RowBox[{"0.`", "\[VeryThinSpace]", "+", 
           RowBox[{"0.9991016230467736`", " ", "\[ImaginaryI]"}]}]}], ",", 
         RowBox[{
          RowBox[{"kz", "[", "5", "]"}], "\[Rule]", 
          RowBox[{"0.`", "\[VeryThinSpace]", "+", 
           RowBox[{"0.018714832064544037`", " ", "\[ImaginaryI]"}]}]}], ",", 
         RowBox[{"det", "\[Rule]", 
          RowBox[{"0.`", "\[VeryThinSpace]", "+", 
           RowBox[{"2.444721758365631`*^-9", " ", "\[ImaginaryI]"}]}]}]}], 
        "}"}], ",", 
       RowBox[{"{", 
        RowBox[{
         RowBox[{"kx", "\[Rule]", "0.03`"}], ",", 
         RowBox[{"\[CapitalOmega]", "\[Rule]", "0.27363002880084586`"}], ",", 
         RowBox[{
          RowBox[{"kz", "[", "1", "]"}], "\[Rule]", 
          RowBox[{"0.34874730984896796`", "\[VeryThinSpace]", "+", 
           RowBox[{"0.`", " ", "\[ImaginaryI]"}]}]}], ",", 
         RowBox[{
          RowBox[{"kz", "[", "2", "]"}], "\[Rule]", 
          "5.175377930126063`*^-6"}], ",", 
         RowBox[{
          RowBox[{"kz", "[", "3", "]"}], "\[Rule]", "0.6172149565377639`"}], 
         ",", 
         RowBox[{
          RowBox[{"kz", "[", "4", "]"}], "\[Rule]", 
          RowBox[{
           RowBox[{"-", "5.175377930126063`*^-6"}], "+", 
           RowBox[{"0.`", " ", "\[ImaginaryI]"}]}]}], ",", 
         RowBox[{
          RowBox[{"kz", "[", "5", "]"}], "\[Rule]", 
          RowBox[{
           RowBox[{"-", "0.2720616988170552`"}], "+", 
           RowBox[{"0.`", " ", "\[ImaginaryI]"}]}]}], ",", 
         RowBox[{"det", "\[Rule]", 
          RowBox[{
           RowBox[{"-", "7.325504217411814`*^-14"}], "+", 
           RowBox[{"3.076549639319981`*^-14", " ", "\[ImaginaryI]"}]}]}]}], 
        "}"}], ",", 
       RowBox[{"{", 
        RowBox[{
         RowBox[{"kx", "\[Rule]", "0.03`"}], ",", 
         RowBox[{"\[CapitalOmega]", "\[Rule]", "0.39312669348067497`"}], ",", 
         RowBox[{
          RowBox[{"kz", "[", "1", "]"}], "\[Rule]", 
          RowBox[{"0.5020031641184521`", "\[VeryThinSpace]", "+", 
           RowBox[{"0.`", " ", "\[ImaginaryI]"}]}]}], ",", 
         RowBox[{
          RowBox[{"kz", "[", "2", "]"}], "\[Rule]", 
          RowBox[{"0.`", "\[VeryThinSpace]", "+", 
           RowBox[{"3.7691514167543063`*^-6", " ", "\[ImaginaryI]"}]}]}], ",", 
         RowBox[{
          RowBox[{"kz", "[", "3", "]"}], "\[Rule]", "0.8872980589114053`"}], 
         ",", 
         RowBox[{
          RowBox[{"kz", "[", "4", "]"}], "\[Rule]", 
          RowBox[{"0.`", "\[VeryThinSpace]", "+", 
           RowBox[{"3.7691514167543063`*^-6", " ", "\[ImaginaryI]"}]}]}], ",", 
         RowBox[{
          RowBox[{"kz", "[", "5", "]"}], "\[Rule]", 
          RowBox[{
           RowBox[{"-", "0.3920966472686977`"}], "+", 
           RowBox[{"0.`", " ", "\[ImaginaryI]"}]}]}], ",", 
         RowBox[{"det", "\[Rule]", 
          RowBox[{
           RowBox[{"-", "1.2392800511630708`*^-14"}], "-", 
           RowBox[{"1.937244153894556`*^-14", " ", "\[ImaginaryI]"}]}]}]}], 
        "}"}], ",", 
       RowBox[{"{", 
        RowBox[{
         RowBox[{"kx", "\[Rule]", "0.035`"}], ",", 
         RowBox[{"\[CapitalOmega]", "\[Rule]", "0.27364106984093256`"}], ",", 
         RowBox[{
          RowBox[{"kz", "[", "1", "]"}], "\[Rule]", 
          RowBox[{"0.3482952398897059`", "\[VeryThinSpace]", "+", 
           RowBox[{"0.`", " ", "\[ImaginaryI]"}]}]}], ",", 
         RowBox[{
          RowBox[{"kz", "[", "2", "]"}], "\[Rule]", 
          "3.109487895815922`*^-8"}], ",", 
         RowBox[{
          RowBox[{"kz", "[", "3", "]"}], "\[Rule]", "0.6169765952034321`"}], 
         ",", 
         RowBox[{
          RowBox[{"kz", "[", "4", "]"}], "\[Rule]", 
          RowBox[{
           RowBox[{"-", "3.109487895815922`*^-8"}], "+", 
           RowBox[{"0.`", " ", "\[ImaginaryI]"}]}]}], ",", 
         RowBox[{
          RowBox[{"kz", "[", "5", "]"}], "\[Rule]", 
          RowBox[{
           RowBox[{"-", "0.27147488644513934`"}], "+", 
           RowBox[{"0.`", " ", "\[ImaginaryI]"}]}]}], ",", 
         RowBox[{"det", "\[Rule]", 
          RowBox[{
           RowBox[{"-", "4.887321375833822`*^-18"}], "+", 
           RowBox[{"2.0497341191620076`*^-18", " ", "\[ImaginaryI]"}]}]}]}], 
        "}"}], ",", 
       RowBox[{"{", 
        RowBox[{
         RowBox[{"kx", "\[Rule]", "0.035`"}], ",", 
         RowBox[{"\[CapitalOmega]", "\[Rule]", "0.39313628710137005`"}], ",", 
         RowBox[{
          RowBox[{"kz", "[", "1", "]"}], "\[Rule]", 
          RowBox[{"0.5016916588066911`", "\[VeryThinSpace]", "+", 
           RowBox[{"0.`", " ", "\[ImaginaryI]"}]}]}], ",", 
         RowBox[{
          RowBox[{"kz", "[", "2", "]"}], "\[Rule]", 
          RowBox[{"0.`", "\[VeryThinSpace]", "+", 
           RowBox[{"0.000013898934932422525`", " ", "\[ImaginaryI]"}]}]}], 
         ",", 
         RowBox[{
          RowBox[{"kz", "[", "3", "]"}], "\[Rule]", "0.8871365820451996`"}], 
         ",", 
         RowBox[{
          RowBox[{"kz", "[", "4", "]"}], "\[Rule]", 
          RowBox[{"0.`", "\[VeryThinSpace]", "+", 
           RowBox[{"0.000013898934932422525`", " ", "\[ImaginaryI]"}]}]}], 
         ",", 
         RowBox[{
          RowBox[{"kz", "[", "5", "]"}], "\[Rule]", 
          RowBox[{
           RowBox[{"-", "0.39169162405978253`"}], "+", 
           RowBox[{"0.`", " ", "\[ImaginaryI]"}]}]}], ",", 
         RowBox[{"det", "\[Rule]", 
          RowBox[{
           RowBox[{"-", "3.119075334846228`*^-13"}], "-", 
           RowBox[{"4.873780688613271`*^-13", " ", "\[ImaginaryI]"}]}]}]}], 
        "}"}], ",", 
       RowBox[{"{", 
        RowBox[{
         RowBox[{"kx", "\[Rule]", "0.04`"}], ",", 
         RowBox[{"\[CapitalOmega]", "\[Rule]", "0.2736538005740347`"}], ",", 
         RowBox[{
          RowBox[{"kz", "[", "1", "]"}], "\[Rule]", 
          RowBox[{"0.3477728797118992`", "\[VeryThinSpace]", "+", 
           RowBox[{"0.`", " ", "\[ImaginaryI]"}]}]}], ",", 
         RowBox[{
          RowBox[{"kz", "[", "2", "]"}], "\[Rule]", 
          "4.2933364618744425`*^-7"}], ",", 
         RowBox[{
          RowBox[{"kz", "[", "3", "]"}], "\[Rule]", "0.6167014294615581`"}], 
         ",", 
         RowBox[{
          RowBox[{"kz", "[", "4", "]"}], "\[Rule]", 
          RowBox[{
           RowBox[{"-", "4.2933364618744425`*^-7"}], "+", 
           RowBox[{"0.`", " ", "\[ImaginaryI]"}]}]}], ",", 
         RowBox[{
          RowBox[{"kz", "[", "5", "]"}], "\[Rule]", 
          RowBox[{
           RowBox[{"-", "0.27079620666864784`"}], "+", 
           RowBox[{"0.`", " ", "\[ImaginaryI]"}]}]}], ",", 
         RowBox[{"det", "\[Rule]", 
          RowBox[{
           RowBox[{"-", "1.5850347514381206`*^-15"}], "+", 
           RowBox[{"6.637081386480551`*^-16", " ", "\[ImaginaryI]"}]}]}]}], 
        "}"}], ",", 
       RowBox[{"{", 
        RowBox[{
         RowBox[{"kx", "\[Rule]", "0.04`"}], ",", 
         RowBox[{"\[CapitalOmega]", "\[Rule]", "0.3931473527018273`"}], ",", 
         RowBox[{
          RowBox[{"kz", "[", "1", "]"}], "\[Rule]", 
          RowBox[{"0.5013319843771801`", "\[VeryThinSpace]", "+", 
           RowBox[{"0.`", " ", "\[ImaginaryI]"}]}]}], ",", 
         RowBox[{
          RowBox[{"kz", "[", "2", "]"}], "\[Rule]", 
          RowBox[{"0.`", "\[VeryThinSpace]", "+", 
           RowBox[{"2.3165560914997508`*^-7", " ", "\[ImaginaryI]"}]}]}], ",", 
         RowBox[{
          RowBox[{"kz", "[", "3", "]"}], "\[Rule]", "0.886950217755157`"}], 
         ",", 
         RowBox[{
          RowBox[{"kz", "[", "4", "]"}], "\[Rule]", 
          RowBox[{"0.`", "\[VeryThinSpace]", "+", 
           RowBox[{"2.3165560914997508`*^-7", " ", "\[ImaginaryI]"}]}]}], ",", 
         RowBox[{
          RowBox[{"kz", "[", "5", "]"}], "\[Rule]", 
          RowBox[{
           RowBox[{"-", "0.39122376486175725`"}], "+", 
           RowBox[{"0.`", " ", "\[ImaginaryI]"}]}]}], ",", 
         RowBox[{"det", "\[Rule]", 
          RowBox[{
           RowBox[{"-", "1.4765450522588866`*^-16"}], "-", 
           RowBox[{"2.3061333663042423`*^-16", " ", "\[ImaginaryI]"}]}]}]}], 
        "}"}], ",", 
       RowBox[{"{", 
        RowBox[{
         RowBox[{"kx", "\[Rule]", "0.045000000000000005`"}], ",", 
         RowBox[{"\[CapitalOmega]", "\[Rule]", "0.27366821718636136`"}], ",", 
         RowBox[{
          RowBox[{"kz", "[", "1", "]"}], "\[Rule]", 
          RowBox[{"0.3471799074284396`", "\[VeryThinSpace]", "+",
[truncated: 1,294,747 more chars]
