# Supplementary material for: Excitation of “forbidden” guided-wave plasmon polariton modes via direct reflectance using a low refractive index polymer coupling layer
Source: PLoS One. 2022 Oct 26;17(10):e0276522. doi: 10.1371/journal.pone.0276522 (PMC9604954; doi:10.1371/journal.pone.0276522)
Supplement: S4 File — (NB) [file pone.0276522.s008.nb]

(*CacheID: 234*)
(* Internal cache information:
NotebookFileLineBreakTest
NotebookFileLineBreakTest
NotebookDataPosition[         0,          0]
NotebookDataLength[   3596368,      76478]
NotebookOptionsPosition[   3575117,      76113]
NotebookOutlinePosition[   3575518,      76130]
CellTagsIndexPosition[   3575475,      76127]
WindowFrame->Normal*)

(* Beginning of Notebook Content *)
Notebook[{

Cell[CellGroupData[{
Cell["\<\
Calculations of dispersion relations, fields, and propagation lengths\
\>", "Title",
 CellChangeTimes->{{3.8040342510629*^9, 3.804034251942906*^9}, {
   3.806074576580945*^9, 3.80607458856283*^9}, 3.8376032610113792`*^9, {
   3.8382260527048683`*^9, 3.838226055112461*^9}, {3.873932297467099*^9, 
   3.87393230086287*^9}, {3.8739955895605297`*^9, 3.8739955917527323`*^9}, {
   3.873995650949514*^9, 
   3.873995661205261*^9}},ExpressionUUID->"fcc87798-0e0a-4ad9-ae84-\
34f97c1139ec"],

Cell["\<\
Mathematica Version:  11.3.0 for Mac OS X x86 (64-bit) (March 7, 2018).

Upon first evaluating a cell in this notebook, a dialogue box will open \
asking if you want to evaluate the initialization cells.  Click OK.\
\>", "Text",
 CellChangeTimes->{{3.873993550173917*^9, 3.8739935642734823`*^9}, {
  3.873994575589179*^9, 3.8739945769134617`*^9}, {3.8739946153705397`*^9, 
  3.873994634917259*^9}},ExpressionUUID->"f88f1bfb-d211-4bec-a4f5-\
8c1216048620"],

Cell[CellGroupData[{

Cell["Dispersion Calculations", "Chapter",
 CellChangeTimes->{{3.816458581350566*^9, 3.816458584120605*^9}, {
  3.820333882805582*^9, 3.820333884110282*^9}, {3.820338301583928*^9, 
  3.820338302215081*^9}, {3.825636029229075*^9, 3.825636048488459*^9}, {
  3.8256360994290953`*^9, 3.825636109193494*^9}, {3.827273127828988*^9, 
  3.8272731298867483`*^9}, {3.82727320092111*^9, 3.827273203788476*^9}, {
  3.83597456816502*^9, 3.835974570751863*^9}, {3.8376032679380817`*^9, 
  3.837603282315303*^9}, {3.837610200731152*^9, 3.837610202215469*^9}, {
  3.8739954174609632`*^9, 
  3.873995418849633*^9}},ExpressionUUID->"3b31e153-e0cb-4aee-bbb2-\
7c13476b6fde"],

Cell[CellGroupData[{

Cell["Undamped Dispersion", "Section",
 CellChangeTimes->{{3.8272780651301622`*^9, 3.827278069865829*^9}, 
   3.827340591462576*^9, {3.835974813281247*^9, 
   3.835974816756082*^9}},ExpressionUUID->"7b24e7fa-316e-4f4c-a736-\
9bdc3dd7caa8"],

Cell["We have, from some earlier fits:", "Text",
 CellChangeTimes->{{3.820339358679901*^9, 3.82033938872826*^9}, {
  3.827278087990499*^9, 3.8272780895087214`*^9}, {3.8273405943553343`*^9, 
  3.8273405992132893`*^9}},ExpressionUUID->"0fefe308-464f-403b-941a-\
70f83600a00d"],

Cell[BoxData["bestFitParametersDispersionUndamped"], "Input",
 CellChangeTimes->{{3.835969066172367*^9, 3.835969077486882*^9}, {
  3.835969210329976*^9, 3.835969211577976*^9}},
 CellLabel->
  "(kernel2) \
In[236]:=",ExpressionUUID->"ba007406-3ef7-4668-ad6d-aa7206a3ea03"],

Cell[CellGroupData[{

Cell["Regions for evaluating realness of the determinant", "Subsection",
 CellChangeTimes->{{3.816523964941627*^9, 3.8165239654588203`*^9}, {
  3.820338990984977*^9, 
  3.820338999185152*^9}},ExpressionUUID->"bb7a1790-0d18-4e78-b91c-\
0bdf45bd7a2e"],

Cell["The three light lines:", "Text",
 CellChangeTimes->{{3.820338753035713*^9, 3.820338754883238*^9}, {
  3.827340613636853*^9, 
  3.8273406182148647`*^9}},ExpressionUUID->"d5cc3e81-f8c4-4f58-b40d-\
6df1c48f021f"],

Cell[BoxData[{
 RowBox[{
  RowBox[{
   RowBox[{
    RowBox[{"{", 
     RowBox[{"\[Epsilon]1", ",", "\[Epsilon]3", ",", "\[Epsilon]5"}], "}"}], "/.",
     "bestFitParametersDispersionUndamped"}], "//", "DeleteDuplicates"}], "//",
   "applyDielectricProperties"}], "\[IndentingNewLine]", 
 RowBox[{"Plot", "[", 
  RowBox[{
   FractionBox["kx", 
    SqrtBox["%"]], ",", 
   RowBox[{"{", 
    RowBox[{"kx", ",", "0", ",", "2.3"}], "}"}], ",", 
   RowBox[{"PlotRange", "\[Rule]", 
    RowBox[{"{", 
     RowBox[{"0", ",", "1"}], "}"}]}], ",", 
   RowBox[{"AspectRatio", "\[Rule]", 
    RowBox[{"1", "/", "3"}]}]}], "]"}]}], "Input",
 CellChangeTimes->{{3.820338735761145*^9, 3.820338777025918*^9}, {
   3.820338816600472*^9, 3.820338817555375*^9}, {3.8203388495522823`*^9, 
   3.82033886839321*^9}, {3.8203393965078583`*^9, 3.820339413215086*^9}, 
   3.835969082667037*^9, 3.8359692149901752`*^9},
 CellLabel->
  "(kernel2) \
In[237]:=",ExpressionUUID->"575a189e-4ef8-4380-961e-57a3b74f8491"],

Cell[BoxData[{
 RowBox[{
  RowBox[{
   RowBox[{"Evaluate", "@", 
    RowBox[{"N", "@", 
     RowBox[{"applyDielectricProperties", "[", "\[IndentingNewLine]", 
      RowBox[{
       RowBox[{"dispersionDeterminant", "[", 
        RowBox[{"5", ",", "\"\<Plasmon\>\""}], "]"}], "\[IndentingNewLine]", 
       ",", 
       RowBox[{
        RowBox[{"Sequence", "@@", "bestFitParametersDispersionUndamped"}], "//",
         "Evaluate"}]}], "\[IndentingNewLine]", "]"}]}]}], "/.", 
   RowBox[{"{", 
    RowBox[{
     RowBox[{"kx", "\[Rule]", "1"}], ",", 
     RowBox[{"\[CapitalOmega]", "\[Rule]", "0.2"}]}], "}"}]}], "//", 
  "Chop"}], "\[IndentingNewLine]", 
 RowBox[{
  RowBox[{
   RowBox[{"Evaluate", "@", 
    RowBox[{"N", "@", 
     RowBox[{"applyDielectricProperties", "[", "\[IndentingNewLine]", 
      RowBox[{
       RowBox[{"dispersionDeterminant", "[", 
        RowBox[{"5", ",", "\"\<Plasmon\>\""}], "]"}], "\[IndentingNewLine]", 
       ",", 
       RowBox[{
        RowBox[{"Sequence", "@@", "bestFitParametersDispersionUndamped"}], "//",
         "Evaluate"}]}], "\[IndentingNewLine]", "]"}]}]}], "/.", 
   RowBox[{"{", 
    RowBox[{
     RowBox[{"kx", "\[Rule]", "1"}], ",", 
     RowBox[{"\[CapitalOmega]", "\[Rule]", "0.5"}]}], "}"}]}], "//", 
  "Chop"}], "\[IndentingNewLine]", 
 RowBox[{
  RowBox[{
   RowBox[{"Evaluate", "@", 
    RowBox[{"N", "@", 
     RowBox[{"applyDielectricProperties", "[", "\[IndentingNewLine]", 
      RowBox[{
       RowBox[{"dispersionDeterminant", "[", 
        RowBox[{"5", ",", "\"\<Guided Wave\>\""}], "]"}], 
       "\[IndentingNewLine]", ",", 
       RowBox[{
        RowBox[{"Sequence", "@@", "bestFitParametersDispersionUndamped"}], "//",
         "Evaluate"}]}], "\[IndentingNewLine]", "]"}]}]}], "/.", 
   RowBox[{"{", 
    RowBox[{
     RowBox[{"kx", "\[Rule]", "1"}], ",", 
     RowBox[{"\[CapitalOmega]", "\[Rule]", "0.5"}]}], "}"}]}], "//", 
  "Chop"}]}], "Input",
 CellChangeTimes->{{3.81645958458295*^9, 3.816459641799564*^9}, {
  3.816459717435464*^9, 3.816459738257246*^9}, {3.816524178750264*^9, 
  3.816524178884713*^9}, {3.820339011787671*^9, 3.820339018805891*^9}, {
  3.820339107512948*^9, 3.820339113126959*^9}, {3.8203394162064753`*^9, 
  3.8203394182856894`*^9}, {3.827278389459194*^9, 3.82727839043297*^9}, {
  3.827341353213627*^9, 3.82734136356494*^9}, {3.827341453628902*^9, 
  3.827341454641097*^9}, {3.827341610344872*^9, 3.827341614752637*^9}, {
  3.8273603934428596`*^9, 3.82736039595772*^9}, {3.8359690901831913`*^9, 
  3.8359691286780148`*^9}, {3.835969218362227*^9, 3.8359692240889*^9}},
 CellLabel->
  "(kernel2) \
In[239]:=",ExpressionUUID->"1cefb35d-f5eb-46f0-b819-8c0972d37b30"]
}, Open  ]],

Cell[CellGroupData[{

Cell["Computation: Using parameters from fitted scans", "Subsection",
 CellChangeTimes->{{3.820338188914798*^9, 3.820338190817588*^9}, {
  3.827327021434353*^9, 3.827327021514883*^9}, {3.827361371851912*^9, 
  3.8273613876800203`*^9}},ExpressionUUID->"b26a937a-2b90-40d6-a40e-\
4640fec77498"],

Cell[BoxData[
 RowBox[{
  RowBox[{"disp0", "=", 
   RowBox[{"generateDispersions", "[", "\[IndentingNewLine]", 
    RowBox[{
     RowBox[{"Range", "[", 
      RowBox[{"0.01", ",", "1.01", ",", "0.005"}], "]"}], 
     "\[IndentingNewLine]", ",", 
     RowBox[{"Range", "[", 
      RowBox[{"0.01", ",", "0.31", ",", "0.01"}], "]"}], 
     "\[IndentingNewLine]", ",", "5", "\[IndentingNewLine]", ",", 
     RowBox[{"{", 
      RowBox[{"1", ",", "3", ",", "5"}], "}"}], "\[IndentingNewLine]", ",", 
     "\"\<Guided Wave\>\"", "\[IndentingNewLine]", ",", 
     RowBox[{"Sequence", "@@", "bestFitParametersDispersionUndamped"}]}], 
    "\[IndentingNewLine]", "]"}]}], ";"}]], "Input",
 CellChangeTimes->{{3.8203374679584093`*^9, 3.820337549011436*^9}, {
   3.820337601756936*^9, 3.8203376070758677`*^9}, {3.8203377037497*^9, 
   3.820337715212592*^9}, {3.820337843124852*^9, 3.820337859314631*^9}, 
   3.820337943510128*^9, {3.820338128370344*^9, 3.820338139720693*^9}, {
   3.820338312238842*^9, 3.820338315928536*^9}, {3.8217966398379383`*^9, 
   3.8217967777614183`*^9}, {3.821796889065963*^9, 3.82179689289443*^9}, 
   3.8217969365579977`*^9, {3.821797020044991*^9, 3.821797024249341*^9}, {
   3.821797061570558*^9, 3.821797144844203*^9}, {3.821797250401205*^9, 
   3.8217972536087227`*^9}, {3.821797289403851*^9, 3.821797291079591*^9}, {
   3.825509501709176*^9, 3.825509504270043*^9}, {3.8255098437546787`*^9, 
   3.825509900643915*^9}, {3.82727843776805*^9, 3.827278468769606*^9}, {
   3.827278598201927*^9, 3.827278614086541*^9}, {3.8272786747718697`*^9, 
   3.82727870932621*^9}, {3.827278767224593*^9, 3.827278770158743*^9}, {
   3.827328213753379*^9, 3.8273282161363277`*^9}, {3.8304323169803314`*^9, 
   3.830432329430504*^9}, {3.830433669152912*^9, 3.8304336692339125`*^9}, {
   3.8330483996724043`*^9, 3.8330484103493147`*^9}, {3.8330486984969225`*^9, 
   3.8330487283218627`*^9}, 3.8351908833945713`*^9, {3.835191002349971*^9, 
   3.835191005046372*^9}, 3.835191824694632*^9, 3.835716891897276*^9, 
   3.835803446858883*^9, {3.8359692306819487`*^9, 3.835969257431973*^9}},
 CellLabel->
  "(kernel2) \
In[242]:=",ExpressionUUID->"c4052341-76ad-4101-b2a0-801e4340808e"],

Cell[BoxData[
 RowBox[{"Show", "[", 
  RowBox[{"dataDispersion", "\[IndentingNewLine]", ",", 
   RowBox[{"ListPlot", "[", 
    RowBox[{
     RowBox[{
      RowBox[{"{", 
       RowBox[{"kx", ",", "\[CapitalOmega]"}], "}"}], "/.", 
      RowBox[{"disp0", "[", 
       RowBox[{"[", "2", "]"}], "]"}]}], ",", 
     RowBox[{"PlotStyle", "\[Rule]", 
      RowBox[{"{", 
       RowBox[{
        RowBox[{"PointSize", "[", "0.01", "]"}], ",", "Black"}], "}"}]}]}], 
    "]"}], "\[IndentingNewLine]", 
   RowBox[{"(*", 
    RowBox[{",", 
     RowBox[{"Plot", "[", 
      RowBox[{
       RowBox[{
        RowBox[{
         RowBox[{"{", 
          RowBox[{
           FractionBox["\[HBar]\[Omega]1", "\[HBar]\[Omega]p"], ",", 
           FractionBox["\[HBar]\[Omega]2", "\[HBar]\[Omega]p"]}], "}"}], "//",
          "applyDielectricProperties"}], "//", "Evaluate"}], ",", 
       RowBox[{"{", 
        RowBox[{"x", ",", "0", ",", "1"}], "}"}], ",", 
       RowBox[{"PlotStyle", "\[Rule]", "Black"}]}], "]"}]}], "*)"}], 
   "\[IndentingNewLine]", ",", 
   RowBox[{"makeAccessibleRegionWithPoint", "[", 
    RowBox[{"Sequence", "@@", "bestFitParametersDispersionUndamped"}], "]"}], 
   "\[IndentingNewLine]", ",", 
   RowBox[{"PlotRange", "\[Rule]", 
    RowBox[{"{", 
     RowBox[{
      RowBox[{"{", 
       RowBox[{"0", ",", ".5"}], "}"}], ",", 
      RowBox[{"{", 
       RowBox[{"0", ",", ".3"}], "}"}]}], "}"}]}], "\[IndentingNewLine]", ",", 
   RowBox[{"PlotStyle", "\[Rule]", 
    RowBox[{"{", 
     RowBox[{"Red", ",", 
      RowBox[{"PointSize", "[", "0.01", "]"}]}], "}"}]}], 
   "\[IndentingNewLine]", ",", 
   RowBox[{"Axes", "\[Rule]", "False"}], ",", 
   RowBox[{"Frame", "\[Rule]", "True"}], ",", 
   RowBox[{"FrameStyle", "\[Rule]", "Black"}], "\[IndentingNewLine]", ",", 
   RowBox[{"FrameLabel", "\[Rule]", 
    RowBox[{"{", 
     RowBox[{
      RowBox[{"{", 
       RowBox[{
       "\"\<\[Omega]    (units of \!\(\*SubscriptBox[\(\[Omega]\), \(p\)]\)\!\
\(\*SubscriptBox[\()\), \(\[VeryThinSpace]\)]\)\>\"", ",", "None"}], "}"}], 
      ",", 
      RowBox[{"{", 
       RowBox[{
       "\"\<\!\(\*SubscriptBox[\(k\), \(x\)]\)  (units of \!\(\*SubscriptBox[\
\(\[Omega]\), \(p\)]\)/c)\>\"", ",", "None"}], "}"}]}], "}"}]}], 
   "\[IndentingNewLine]", ",", 
   RowBox[{"BaseStyle", "\[Rule]", 
    RowBox[{"{", 
     RowBox[{
      RowBox[{"FontFamily", "\[Rule]", "\"\<Times New Roman\>\""}], ",", 
      RowBox[{"FontSize", "\[Rule]", "20"}]}], "}"}]}], "\[IndentingNewLine]",
    ",", 
   RowBox[{"ImageSize", "\[Rule]", 
    RowBox[{"20", "cm"}]}], "\[IndentingNewLine]", ",", 
   RowBox[{"AspectRatio", "\[Rule]", 
    RowBox[{"2", "/", "3"}]}]}], "]"}]], "Input",
 CellChangeTimes->{{3.827325924785452*^9, 3.8273259273579397`*^9}, {
   3.8273262602143583`*^9, 3.827326367023077*^9}, {3.827326635257823*^9, 
   3.827326639250231*^9}, {3.827326723828703*^9, 3.8273267242198963`*^9}, {
   3.8273281003971863`*^9, 3.8273281006462097`*^9}, 3.8273282218367662`*^9, {
   3.8273613500446997`*^9, 3.827361353514524*^9}, {3.83043189029608*^9, 
   3.830431953446988*^9}, {3.830432048302691*^9, 3.8304320496513414`*^9}, {
   3.8304324364645176`*^9, 3.8304324395980263`*^9}, {3.8304324886807227`*^9, 
   3.8304326153056803`*^9}, {3.8304328230987606`*^9, 3.8304328511069016`*^9}, 
   3.8304330648532534`*^9, {3.830433170635197*^9, 3.8304332231990256`*^9}, {
   3.830433269662963*^9, 3.8304333028301163`*^9}, {3.830433348754593*^9, 
   3.830433376756799*^9}, {3.8330489271437635`*^9, 3.8330489307455177`*^9}, {
   3.8330490012505827`*^9, 3.8330490057671194`*^9}, 3.835190906985134*^9, {
   3.8351910241073008`*^9, 3.835191042903893*^9}, {3.835973969779147*^9, 
   3.835973999847826*^9}, {3.835974048831995*^9, 3.835974092290682*^9}, 
   3.835974230462058*^9},
 CellLabel->
  "(kernel2) \
In[257]:=",ExpressionUUID->"e31e3f00-a48e-478f-8b8a-8ad5bef5c97e"],

Cell[BoxData[
 RowBox[{"Show", "[", 
  RowBox[{"dataDispersion", "\[IndentingNewLine]", ",", 
   RowBox[{"ListPlot", "[", 
    RowBox[{
     RowBox[{
      RowBox[{"{", 
       RowBox[{"kx", ",", "\[CapitalOmega]"}], "}"}], "/.", 
      RowBox[{"disp0", "[", 
       RowBox[{"[", "2", "]"}], "]"}]}], ",", 
     RowBox[{"PlotStyle", "\[Rule]", 
      RowBox[{"{", 
       RowBox[{
        RowBox[{"PointSize", "[", "0.01", "]"}], ",", "Black"}], "}"}]}]}], 
    "]"}], "\[IndentingNewLine]", 
   RowBox[{"(*", 
    RowBox[{",", 
     RowBox[{"Plot", "[", 
      RowBox[{
       RowBox[{
        RowBox[{
         RowBox[{"{", 
          RowBox[{
           FractionBox["\[HBar]\[Omega]1", "\[HBar]\[Omega]p"], ",", 
           FractionBox["\[HBar]\[Omega]2", "\[HBar]\[Omega]p"]}], "}"}], "//",
          "applyDielectricProperties"}], "//", "Evaluate"}], ",", 
       RowBox[{"{", 
        RowBox[{"x", ",", "0", ",", "1"}], "}"}], ",", 
       RowBox[{"PlotStyle", "\[Rule]", "Black"}]}], "]"}]}], "*)"}], 
   "\[IndentingNewLine]", ",", 
   RowBox[{"makeAccessibleRegionWithPoint", "[", 
    RowBox[{"Sequence", "@@", "bestFitParametersDispersionUndamped"}], "]"}], 
   "\[IndentingNewLine]", ",", 
   RowBox[{"PlotRange", "\[Rule]", 
    RowBox[{"{", 
     RowBox[{
      RowBox[{"{", 
       RowBox[{"0.3", ",", "0.47"}], "}"}], ",", 
      RowBox[{"{", 
       RowBox[{"0.2", ",", "0.3"}], "}"}]}], "}"}]}], "\[IndentingNewLine]", 
   ",", 
   RowBox[{"PlotStyle", "\[Rule]", 
    RowBox[{"{", 
     RowBox[{"Red", ",", 
      RowBox[{"PointSize", "[", "0.01", "]"}]}], "}"}]}], 
   "\[IndentingNewLine]", ",", 
   RowBox[{"Axes", "\[Rule]", "False"}], ",", 
   RowBox[{"Frame", "\[Rule]", "True"}], ",", 
   RowBox[{"FrameStyle", "\[Rule]", "Black"}], "\[IndentingNewLine]", ",", 
   RowBox[{"FrameLabel", "\[Rule]", 
    RowBox[{"{", 
     RowBox[{
      RowBox[{"{", 
       RowBox[{
       "\"\<\[Omega]    (units of \!\(\*SubscriptBox[\(\[Omega]\), \(p\)]\)\!\
\(\*SubscriptBox[\()\), \(\[VeryThinSpace]\)]\)\>\"", ",", "None"}], "}"}], 
      ",", 
      RowBox[{"{", 
       RowBox[{
       "\"\<\!\(\*SubscriptBox[\(k\), \(x\)]\)  (units of \!\(\*SubscriptBox[\
\(\[Omega]\), \(p\)]\)/c)\>\"", ",", "None"}], "}"}]}], "}"}]}], 
   "\[IndentingNewLine]", ",", 
   RowBox[{"BaseStyle", "\[Rule]", 
    RowBox[{"{", 
     RowBox[{
      RowBox[{"FontFamily", "\[Rule]", "\"\<Times New Roman\>\""}], ",", 
      RowBox[{"FontSize", "\[Rule]", "20"}]}], "}"}]}], "\[IndentingNewLine]",
    ",", 
   RowBox[{"ImageSize", "\[Rule]", 
    RowBox[{"20", "cm"}]}], "\[IndentingNewLine]", ",", 
   RowBox[{"AspectRatio", "\[Rule]", 
    RowBox[{"2", "/", "3"}]}]}], "]"}]], "Input",
 CellChangeTimes->{{3.827278619567339*^9, 3.827278660751581*^9}, {
   3.8272788317692947`*^9, 3.827278834949729*^9}, {3.82732674433692*^9, 
   3.827326744652598*^9}, {3.827328106158782*^9, 3.8273281064065523`*^9}, 
   3.827328231519706*^9, {3.827361400839938*^9, 3.8273614305345097`*^9}, 
   3.8273614634609327`*^9, {3.8359740437587967`*^9, 3.835974044444128*^9}, {
   3.835974112836309*^9, 3.835974226518593*^9}},
 CellLabel->
  "(kernel2) \
In[258]:=",ExpressionUUID->"2b7c4c5d-c3a7-4056-91e4-1848225d5dc8"]
}, Open  ]],

Cell[CellGroupData[{

Cell["Separating the modes", "Subsection",
 CellChangeTimes->{{3.838226800629312*^9, 3.838226800718902*^9}, {
  3.838226842738489*^9, 
  3.838226844313463*^9}},ExpressionUUID->"b375dda4-490a-456c-8c18-\
9d426d529041"],

Cell[BoxData[
 RowBox[{"Show", "[", 
  RowBox[{"dataDispersion", "\[IndentingNewLine]", ",", 
   RowBox[{"ListPlot", "[", 
    RowBox[{
     RowBox[{
      RowBox[{"{", 
       RowBox[{"kx", ",", "\[CapitalOmega]"}], "}"}], "/.", 
      RowBox[{"disp0", "[", 
       RowBox[{"[", "2", "]"}], "]"}]}], ",", 
     RowBox[{"PlotStyle", "\[Rule]", 
      RowBox[{"{", 
       RowBox[{
        RowBox[{"PointSize", "[", "0.01", "]"}], ",", "Black"}], "}"}]}]}], 
    "]"}], "\[IndentingNewLine]", ",", 
   RowBox[{"makeAccessibleRegionWithPoint", "[", 
    RowBox[{"Sequence", "@@", "bestFitParametersDispersionUndamped"}], "]"}], 
   "\[IndentingNewLine]", ",", 
   RowBox[{"Plot", "[", 
    RowBox[{
     RowBox[{"{", 
      RowBox[{
       FractionBox["kx", "2.68"], ",", 
       RowBox[{
        FractionBox["kx", "19.4"], "+", "0.193"}]}], "}"}], ",", 
     RowBox[{"{", 
      RowBox[{"kx", ",", "0", ",", "1"}], "}"}]}], "]"}], 
   "\[IndentingNewLine]", ",", 
   RowBox[{"PlotRange", "\[Rule]", 
    RowBox[{"{", 
     RowBox[{
      RowBox[{"{", 
       RowBox[{"0", ",", "All"}], "}"}], ",", 
      RowBox[{"{", 
       RowBox[{"0", ",", "0.25"}], "}"}]}], "}"}]}]}], "\[IndentingNewLine]", 
  "]"}]], "Input",
 CellChangeTimes->{{3.83822358293729*^9, 3.83822359054972*^9}, {
  3.838225457648286*^9, 3.838225476850417*^9}, {3.838225516801984*^9, 
  3.8382255253059883`*^9}, {3.8382255643083057`*^9, 3.838225625148068*^9}, {
  3.838225697679967*^9, 3.838225697823285*^9}},
 CellLabel->
  "In[211]:=",ExpressionUUID->"f8b74b90-e9be-445f-a766-19007f5f50b0"],

Cell[BoxData[{
 RowBox[{
  RowBox[{"First", "@", 
   RowBox[{"Solve", "[", 
    RowBox[{
     RowBox[{
      FractionBox["kx", "2.68"], "\[Equal]", 
      RowBox[{
       FractionBox["kx", "19.4"], "+", "0.193"}]}], ",", "kx"}], "]"}]}], 
  ";"}], "\[IndentingNewLine]", 
 RowBox[{
  RowBox[{
   RowBox[{"f1", "[", "kx_", "]"}], "=", 
   RowBox[{"Piecewise", "[", 
    RowBox[{"{", 
     RowBox[{
      RowBox[{"{", 
       RowBox[{
        FractionBox["kx", "2.68"], ",", 
        RowBox[{"kx", "<", 
         RowBox[{"(", 
          RowBox[{"kx", "/.", "%"}], ")"}]}]}], "}"}], ",", 
      RowBox[{"{", 
       RowBox[{
        RowBox[{
         FractionBox["kx", "19.4"], "+", "0.193"}], ",", 
        RowBox[{"kx", ">", 
         RowBox[{"(", 
          RowBox[{"kx", "/.", "%"}], ")"}]}]}], "}"}]}], "}"}], "]"}]}], 
  ";"}]}], "Input",
 CellChangeTimes->{{3.838223076849062*^9, 3.838223087041239*^9}, {
   3.8382233043023157`*^9, 3.838223307328142*^9}, 3.838223347243466*^9, {
   3.838223599816979*^9, 3.838223658114695*^9}, {3.8382237012952967`*^9, 
   3.838223725165159*^9}, {3.838223844631651*^9, 3.838223910689349*^9}, {
   3.838225319331586*^9, 3.838225340027759*^9}, {3.838225772360125*^9, 
   3.838225819369752*^9}, {3.838225850819282*^9, 3.838225868835396*^9}, {
   3.8382261778638477`*^9, 3.838226211108288*^9}, {3.838226252201374*^9, 
   3.8382262525112877`*^9}},
 CellLabel->
  "In[241]:=",ExpressionUUID->"f7f03e32-931c-4ce5-9148-c7120a5a7c81"],

Cell[BoxData[{
 RowBox[{
  RowBox[{"Select", "[", 
   RowBox[{
    RowBox[{"disp0", "[", 
     RowBox[{"[", "2", "]"}], "]"}], ",", 
    RowBox[{
     RowBox[{
      RowBox[{"0", "\[LessEqual]", 
       RowBox[{"Re", "[", "\[CapitalOmega]", "]"}], "<", 
       RowBox[{"Re", "[", 
        RowBox[{"f1", "[", "kx", "]"}], "]"}]}], "/.", "#"}], "&"}]}], "]"}], 
  ";"}], "\[IndentingNewLine]", 
 RowBox[{
  RowBox[{
   RowBox[{
    RowBox[{"{", 
     RowBox[{"kx", ",", "\[CapitalOmega]"}], "}"}], "/.", "%"}], "//", 
   "Evaluate"}], "//", "ListLinePlot"}]}], "Input",
 CellChangeTimes->{{3.838226267435487*^9, 3.838226271730359*^9}, {
  3.838226490333983*^9, 3.838226495708981*^9}, {3.838226649645523*^9, 
  3.838226696422962*^9}},
 CellLabel->
  "In[292]:=",ExpressionUUID->"4e11119b-e87f-40ce-a394-1fb3aa931d41"],

Cell[BoxData[
 RowBox[{"Show", "[", 
  RowBox[{"dataDispersion", "\[IndentingNewLine]", ",", 
   RowBox[{"ListPlot", "[", 
    RowBox[{
     RowBox[{
      RowBox[{"{", 
       RowBox[{"kx", ",", "\[CapitalOmega]"}], "}"}], "/.", 
      RowBox[{"disp0", "[", 
       RowBox[{"[", "2", "]"}], "]"}]}], ",", 
     RowBox[{"PlotStyle", "\[Rule]", 
      RowBox[{"{", 
       RowBox[{
        RowBox[{"PointSize", "[", "0.01", "]"}], ",", "Black"}], "}"}]}]}], 
    "]"}], "\[IndentingNewLine]", ",", 
   RowBox[{"makeAccessibleRegionWithPoint", "[", 
    RowBox[{"Sequence", "@@", "bestFitParametersDispersionUndamped"}], "]"}], 
   "\[IndentingNewLine]", ",", 
   RowBox[{"Plot", "[", 
    RowBox[{
     RowBox[{
      FractionBox["kx", "18"], "+", "0.197"}], ",", 
     RowBox[{"{", 
      RowBox[{"kx", ",", "0", ",", "1"}], "}"}]}], "]"}], 
   "\[IndentingNewLine]", ",", 
   RowBox[{"PlotRange", "\[Rule]", 
    RowBox[{"{", 
     RowBox[{
      RowBox[{"{", 
       RowBox[{"0", ",", "All"}], "}"}], ",", 
      RowBox[{"{", 
       RowBox[{"0.2", ",", "0.3"}], "}"}]}], "}"}]}]}], "\[IndentingNewLine]",
   "]"}]], "Input",
 CellChangeTimes->{{3.838226291534181*^9, 3.838226350820068*^9}},
 CellLabel->
  "In[255]:=",ExpressionUUID->"786333a0-4673-4f6e-b569-b6d361fdeecc"],

Cell[BoxData[
 RowBox[{
  RowBox[{
   RowBox[{"f2", "[", "kx_", "]"}], "=", 
   RowBox[{
    FractionBox[
     RowBox[{"Re", "[", "kx", "]"}], "18"], "+", "0.197"}]}], ";"}]], "Input",
 CellChangeTimes->{{3.838226454037944*^9, 3.8382264566929293`*^9}},
 CellLabel->
  "In[260]:=",ExpressionUUID->"e4022f67-7c2f-424d-96b2-fd025e26bd0c"],

Cell[BoxData[{
 RowBox[{
  RowBox[{"Select", "[", 
   RowBox[{
    RowBox[{"disp0", "[", 
     RowBox[{"[", "2", "]"}], "]"}], ",", 
    RowBox[{
     RowBox[{
      RowBox[{
       RowBox[{"Re", "[", 
        RowBox[{"f1", "[", "kx", "]"}], "]"}], "<", 
       RowBox[{"Re", "[", "\[CapitalOmega]", "]"}], "<", 
       RowBox[{"Re", "[", 
        RowBox[{"f2", "[", "kx", "]"}], "]"}]}], "/.", "#"}], "&"}]}], "]"}], 
  ";"}], "\[IndentingNewLine]", 
 RowBox[{
  RowBox[{
   RowBox[{
    RowBox[{"{", 
     RowBox[{"kx", ",", "\[CapitalOmega]"}], "}"}], "/.", "%"}], "//", 
   "Evaluate"}], "//", "ListLinePlot"}]}], "Input",
 CellChangeTimes->{{3.838226374618307*^9, 3.838226387283996*^9}, {
  3.8382264483867197`*^9, 3.838226472241652*^9}},
 CellLabel->
  "In[263]:=",ExpressionUUID->"152b12e2-8329-4f9a-96d0-d0913a7ef085"],

Cell[BoxData[
 RowBox[{"Show", "[", 
  RowBox[{"dataDispersion", "\[IndentingNewLine]", ",", 
   RowBox[{"ListPlot", "[", 
    RowBox[{
     RowBox[{
      RowBox[{"{", 
       RowBox[{"kx", ",", "\[CapitalOmega]"}], "}"}], "/.", 
      RowBox[{"disp0", "[", 
       RowBox[{"[", "2", "]"}], "]"}]}], ",", 
     RowBox[{"PlotStyle", "\[Rule]", 
      RowBox[{"{", 
       RowBox[{
        RowBox[{"PointSize", "[", "0.01", "]"}], ",", "Black"}], "}"}]}]}], 
    "]"}], "\[IndentingNewLine]", ",", 
   RowBox[{"makeAccessibleRegionWithPoint", "[", 
    RowBox[{"Sequence", "@@", "bestFitParametersDispersionUndamped"}], "]"}], 
   "\[IndentingNewLine]", ",", 
   RowBox[{"Plot", "[", 
    RowBox[{"0.2692", ",", 
     RowBox[{"{", 
      RowBox[{"kx", ",", "0", ",", "1"}], "}"}]}], "]"}], 
   "\[IndentingNewLine]", ",", 
   RowBox[{"PlotRange", "\[Rule]", 
    RowBox[{"{", 
     RowBox[{
      RowBox[{"{", 
       RowBox[{"0", ",", "All"}], "}"}], ",", 
      RowBox[{"{", 
       RowBox[{"0.26", ",", "0.28"}], "}"}]}], "}"}]}]}], 
  "\[IndentingNewLine]", "]"}]], "Input",
 CellChangeTimes->{{3.83822652685225*^9, 3.8382266245910873`*^9}},
 CellLabel->
  "In[287]:=",ExpressionUUID->"d9b9b6e3-3920-4e13-a9f3-658441c690c6"],

Cell[BoxData[{
 RowBox[{
  RowBox[{"Select", "[", 
   RowBox[{
    RowBox[{"disp0", "[", 
     RowBox[{"[", "2", "]"}], "]"}], ",", 
    RowBox[{
     RowBox[{
      RowBox[{
       RowBox[{"Re", "[", 
        RowBox[{"f2", "[", "kx", "]"}], "]"}], "<", 
       RowBox[{"Re", "[", "\[CapitalOmega]", "]"}], "<", "0.2692"}], "/.", 
      "#"}], "&"}]}], "]"}], ";"}], "\[IndentingNewLine]", 
 RowBox[{
  RowBox[{
   RowBox[{
    RowBox[{"{", 
     RowBox[{"kx", ",", "\[CapitalOmega]"}], "}"}], "/.", "%"}], "//", 
   "Evaluate"}], "//", "ListLinePlot"}]}], "Input",
 CellChangeTimes->{{3.838226517195923*^9, 3.838226519176754*^9}, 
   3.838226630948923*^9},
 CellLabel->
  "In[288]:=",ExpressionUUID->"8b368d0c-4791-4f70-9c90-275706fe8c96"],

Cell[BoxData[
 RowBox[{
  RowBox[{"dispUndamped", "=", 
   RowBox[{"{", 
    RowBox[{
     RowBox[{"disp0", "[", 
      RowBox[{"[", "1", "]"}], "]"}], "\[IndentingNewLine]", ",", 
     RowBox[{"{", "\[IndentingNewLine]", 
      RowBox[{
       RowBox[{"Select", "[", 
        RowBox[{
         RowBox[{"disp0", "[", 
          RowBox[{"[", "2", "]"}], "]"}], ",", 
         RowBox[{
          RowBox[{
           RowBox[{"0", "\[LessEqual]", 
            RowBox[{"Re", "[", "\[CapitalOmega]", "]"}], "<", 
            RowBox[{"Re", "[", 
             RowBox[{"f1", "[", "kx", "]"}], "]"}]}], "/.", "#"}], "&"}]}], 
        "]"}], "\[IndentingNewLine]", ",", 
       RowBox[{"Select", "[", 
        RowBox[{
         RowBox[{"disp0", "[", 
          RowBox[{"[", "2", "]"}], "]"}], ",", 
         RowBox[{
          RowBox[{
           RowBox[{
            RowBox[{"Re", "[", 
             RowBox[{"f1", "[", "kx", "]"}], "]"}], "<", 
            RowBox[{"Re", "[", "\[CapitalOmega]", "]"}], "<", 
            RowBox[{"Re", "[", 
             RowBox[{"f2", "[", "kx", "]"}], "]"}]}], "/.", "#"}], "&"}]}], 
        "]"}], "\[IndentingNewLine]", ",", 
       RowBox[{"Select", "[", 
        RowBox[{
         RowBox[{"disp0", "[", 
          RowBox[{"[", "2", "]"}], "]"}], ",", 
         RowBox[{
          RowBox[{
           RowBox[{
            RowBox[{"Re", "[", 
             RowBox[{"f2", "[", "kx", "]"}], "]"}], "<", 
            RowBox[{"Re", "[", "\[CapitalOmega]", "]"}], "<", "0.2692"}], "/.",
            "#"}], "&"}]}], "]"}]}], "\[IndentingNewLine]", "}"}]}], 
    "\[IndentingNewLine]", "}"}]}], ";"}]], "Input",
 CellChangeTimes->{{3.838226707569703*^9, 3.838226726619113*^9}},
 CellLabel->
  "In[294]:=",ExpressionUUID->"2469fe1f-2ab7-4754-aaed-7fa4e6ea200b"],

Cell[BoxData[
 RowBox[{"ListLinePlot", "[", 
  RowBox[{
   RowBox[{
    RowBox[{"{", 
     RowBox[{"kx", ",", "\[CapitalOmega]"}], "}"}], "/.", 
    RowBox[{"dispUndamped", "[", 
     RowBox[{"[", "2", "]"}], "]"}]}], "//", "Evaluate"}], "]"}]], "Input",
 CellChangeTimes->{{3.8382267317580853`*^9, 3.838226758373746*^9}},
 CellLabel->
  "In[296]:=",ExpressionUUID->"c0be3064-5014-431b-8e38-a56a457ac3b3"]
}, Open  ]]
}, Closed]],

Cell[CellGroupData[{

Cell["Undamped Fields", "Section",
 CellChangeTimes->{{3.8042669604625483`*^9, 3.804266961429727*^9}, {
  3.835974818961368*^9, 
  3.835974819681411*^9}},ExpressionUUID->"edf6e6b1-2e2f-4b46-8f7c-\
07145087dbd8"],

Cell[BoxData["bestFitParametersDispersionDamped"], "Input",
 CellChangeTimes->{{3.8359748418447437`*^9, 3.835974842226495*^9}},
 CellLabel->
  "(kernel2) \
In[278]:=",ExpressionUUID->"fbe3985a-5873-4dde-bdb6-82dc1cc5fff6"],

Cell[CellGroupData[{

Cell["Plotting the fields", "Subsection",
 CellChangeTimes->{{3.8203402608409023`*^9, 
  3.820340264376483*^9}},ExpressionUUID->"461f20cd-392c-4c7c-bce8-\
2f69f972535b"],

Cell["\<\
We can use the following code to make the field plot corresponding to that \
point:\
\>", "Text",
 CellChangeTimes->{{3.820339933207017*^9, 
  3.820339944647892*^9}},ExpressionUUID->"f6a1530c-9d32-4d21-b5ec-\
3e503701f981"],

Cell[BoxData[
 RowBox[{"With", "[", 
  RowBox[{
   RowBox[{"{", 
    RowBox[{"point", "=", 
     RowBox[{"pointSelector", "[", 
      RowBox[{
       RowBox[{"{", 
        RowBox[{"0.35", ",", "0.25"}], "}"}], ",", 
       RowBox[{"disp0", "[", 
        RowBox[{"[", "2", "]"}], "]"}]}], "]"}]}], "}"}], 
   "\[IndentingNewLine]", ",", 
   RowBox[{"GraphicsRow", "[", 
    RowBox[{
     RowBox[{"{", 
      RowBox[{
       RowBox[{"makeFieldPlot", "[", "\[IndentingNewLine]", 
        RowBox[{"point", "\[IndentingNewLine]", ",", 
         RowBox[{"Sequence", "@@", 
          RowBox[{"disp0", "[", 
           RowBox[{"[", "1", "]"}], "]"}]}], "\[IndentingNewLine]", ",", 
         RowBox[{"PlotStyle", "\[Rule]", 
          RowBox[{"{", 
           RowBox[{"Black", ",", 
            RowBox[{"Thickness", "[", "0.005", "]"}]}], "}"}]}], 
         "\[IndentingNewLine]", ",", 
         RowBox[{"Frame", "\[Rule]", "True"}], ",", 
         RowBox[{"Axes", "\[Rule]", "False"}], "\[IndentingNewLine]", ",", 
         RowBox[{"FrameLabel", "\[Rule]", 
          RowBox[{"{", 
           RowBox[{
            RowBox[{"{", 
             RowBox[{
             "\"\<|\!\(\*SubscriptBox[\(E\), \(z\)]\)\!\(\*SuperscriptBox[\(|\
\), \(2\)]\)   (arb. units)\>\"", ",", "None"}], "}"}], ",", 
            RowBox[{"{", 
             RowBox[{
             "\"\<\!\(\*SubscriptBox[\(z\), \(\[VeryThinSpace]\)]\)   (units \
of \!\(\*SubscriptBox[\(c\), \(\[VeryThinSpace]\)]\)/\!\(\*SubscriptBox[\(\
\[Omega]\), \(p\)]\))\>\"", ",", "None"}], "}"}]}], "}"}]}], 
         "\[IndentingNewLine]", ",", 
         RowBox[{"FrameStyle", "\[Rule]", "Black"}], "\[IndentingNewLine]", 
         ",", 
         RowBox[{"BaseStyle", "\[Rule]", 
          RowBox[{"{", 
           RowBox[{
            RowBox[{"FontFamily", "\[Rule]", "\"\<Times New Roman\>\""}], ",", 
            RowBox[{"FontSize", "\[Rule]", "10"}]}], "}"}]}], 
         "\[IndentingNewLine]", ",", 
         RowBox[{"ImageSize", "\[Rule]", "301"}], "\[IndentingNewLine]", ",", 
         RowBox[{"ImagePadding", "\[Rule]", 
          RowBox[{"{", 
           RowBox[{
            RowBox[{"{", 
             RowBox[{"38", ",", "5"}], "}"}], ",", 
            RowBox[{"{", 
             RowBox[{"38", ",", "5"}], "}"}]}], "}"}]}], 
         "\[IndentingNewLine]", ",", 
         RowBox[{"AspectRatio", "\[Rule]", 
          RowBox[{"2", "/", "3"}]}]}], "]"}], "\[IndentingNewLine]", ",", 
       RowBox[{"Show", "[", 
        RowBox[{
         RowBox[{"ListPlot", "[", 
          RowBox[{
           RowBox[{
            RowBox[{"{", 
             RowBox[{"kx", ",", "\[CapitalOmega]"}], "}"}], "/.", "disp0"}], 
           "\[IndentingNewLine]", ",", 
           RowBox[{"PlotStyle", "\[Rule]", "Black"}], "\[IndentingNewLine]", 
           ",", 
           RowBox[{"Frame", "\[Rule]", "True"}], ",", 
           RowBox[{"Axes", "\[Rule]", "False"}], "\[IndentingNewLine]", ",", 
           RowBox[{"FrameLabel", "\[Rule]", 
            RowBox[{"{", 
             RowBox[{
              RowBox[{"{", 
               RowBox[{
               "\"\<\[Omega]   (units of \!\(\*SubscriptBox[\(\[Omega]\), \(p\
\)]\))\>\"", ",", "None"}], "}"}], ",", 
              RowBox[{"{", 
               RowBox[{
               "\"\<\!\(\*SubscriptBox[SubscriptBox[\(k\), \(x\)], \(\
\[VeryThinSpace]\)]\)   (units of \!\(\*SubscriptBox[\(\[Omega]\), \
\(p\)]\)/\!\(\*SubscriptBox[\(c\), \(\[VeryThinSpace]\)]\))\>\"", ",", 
                "None"}], "}"}]}], "}"}]}], "\[IndentingNewLine]", ",", 
           RowBox[{"FrameStyle", "\[Rule]", "Black"}], "\[IndentingNewLine]", 
           ",", 
           RowBox[{"BaseStyle", "\[Rule]", 
            RowBox[{"{", 
             RowBox[{
              RowBox[{"FontFamily", "\[Rule]", "\"\<Times New Roman\>\""}], 
              ",", 
              RowBox[{"FontSize", "\[Rule]", "10"}]}], "}"}]}], 
           "\[IndentingNewLine]", ",", 
           RowBox[{"Epilog", "\[Rule]", 
            RowBox[{"{", 
             RowBox[{"Red", ",", 
              RowBox[{"PointSize", "[", "0.018", "]"}], ",", 
              RowBox[{
               RowBox[{"Point", "[", 
                RowBox[{
                 RowBox[{"{", 
                  RowBox[{"kx", ",", "\[CapitalOmega]"}], "}"}], "/.", 
                 "point"}], "]"}], "//", "Evaluate"}]}], "}"}]}], 
           "\[IndentingNewLine]", ",", 
           RowBox[{"ImageSize", "\[Rule]", "301"}], "\[IndentingNewLine]", 
           ",", 
           RowBox[{"ImagePadding", "\[Rule]", 
            RowBox[{"{", 
             RowBox[{
              RowBox[{"{", 
               RowBox[{"38", ",", "5"}], "}"}], ",", 
              RowBox[{"{", 
               RowBox[{"38", ",", "5"}], "}"}]}], "}"}]}], 
           "\[IndentingNewLine]", ",", 
           RowBox[{"AspectRatio", "\[Rule]", 
            RowBox[{"2", "/", "3"}]}], "\[IndentingNewLine]", ",", 
           RowBox[{"PlotRange", "\[Rule]", 
            RowBox[{"{", 
             RowBox[{
              RowBox[{"{", 
               RowBox[{".3", ",", ".5"}], "}"}], ",", 
              RowBox[{"{", 
               RowBox[{".2", ",", ".30"}], "}"}]}], "}"}]}]}], 
          "\[IndentingNewLine]", "]"}], "\[IndentingNewLine]", ",", 
         "dataDispersion", "\[IndentingNewLine]", ",", 
         RowBox[{"makeAccessibleRegionWithPoint", "[", "]"}]}], "]"}]}], 
      "}"}], "\[IndentingNewLine]", ",", 
     RowBox[{"Spacings", "\[Rule]", 
      RowBox[{"-", "10"}]}]}], "]"}]}], "\[IndentingNewLine]", "]"}]], "Input",
 CellChangeTimes->{{3.82033994786712*^9, 3.820339976791946*^9}, {
   3.8203400101820097`*^9, 3.8203400446726217`*^9}, {3.820340084535589*^9, 
   3.820340084914618*^9}, {3.825510093143627*^9, 3.825510255300335*^9}, {
   3.830434044467249*^9, 3.8304340753335056`*^9}, {3.8304341084943237`*^9, 
   3.830434138211178*^9}, {3.83043418561726*^9, 3.83043421913693*^9}, 
   3.8304342778336086`*^9, {3.8304343308557816`*^9, 3.8304343324258833`*^9}, {
   3.830434376211626*^9, 3.830434565894306*^9}, {3.8304347465601077`*^9, 
   3.8304347475123606`*^9}, {3.8304348609168406`*^9, 3.830434884968096*^9}, {
   3.830434937332617*^9, 3.8304350141563587`*^9}, {3.8330490771512403`*^9, 
   3.8330491150980453`*^9}, {3.8330494284581256`*^9, 3.833049432158598*^9}, {
   3.835191713217174*^9, 3.835191772966236*^9}, {3.8351923437931643`*^9, 
   3.835192362682002*^9}, {3.835974332470162*^9, 3.835974336382352*^9}, {
   3.8359746704987907`*^9, 3.835974798197414*^9}},
 CellLabel->
  "(kernel2) \
In[277]:=",ExpressionUUID->"a6c0bea0-5bd1-4440-93ad-31307db5b9b9"],

Cell[BoxData[
 RowBox[{"With", "[", 
  RowBox[{
   RowBox[{"{", 
    RowBox[{"point", "=", 
     RowBox[{"pointSelector", "[", 
      RowBox[{
       RowBox[{"{", 
        RowBox[{"0.35", ",", "0.25"}], "}"}], ",", 
       RowBox[{"disp0", "[", 
        RowBox[{"[", "2", "]"}], "]"}]}], "]"}]}], "}"}], 
   "\[IndentingNewLine]", ",", 
   RowBox[{"GraphicsRow", "[", 
    RowBox[{
     RowBox[{"{", 
      RowBox[{
       RowBox[{"makeFieldPlot", "[", "\[IndentingNewLine]", 
        RowBox[{"point", "\[IndentingNewLine]", ",", 
         RowBox[{"Sequence", "@@", 
          RowBox[{"disp0", "[", 
           RowBox[{"[", "1", "]"}], "]"}]}], "\[IndentingNewLine]", ",", 
         RowBox[{"PlotStyle", "\[Rule]", 
          RowBox[{"{", 
           RowBox[{"Black", ",", 
            RowBox[{"Thickness", "[", "0.005", "]"}]}], "}"}]}], 
         "\[IndentingNewLine]", ",", 
         RowBox[{"Frame", "\[Rule]", "True"}], ",", 
         RowBox[{"Axes", "\[Rule]", "False"}], "\[IndentingNewLine]", ",", 
         RowBox[{"FrameLabel", "\[Rule]", 
          RowBox[{"{", 
           RowBox[{
            RowBox[{"{", 
             RowBox[{
             "\"\<|\!\(\*SubscriptBox[\(E\), \(z\)]\)\!\(\*SuperscriptBox[\(|\
\), \(2\)]\)   (arb. units)\>\"", ",", "None"}], "}"}], ",", 
            RowBox[{"{", 
             RowBox[{
             "\"\<\!\(\*SubscriptBox[\(z\), \(\[VeryThinSpace]\)]\)   (units \
of \!\(\*SubscriptBox[\(c\), \(\[VeryThinSpace]\)]\)/\!\(\*SubscriptBox[\(\
\[Omega]\), \(p\)]\))\>\"", ",", "None"}], "}"}]}], "}"}]}], 
         "\[IndentingNewLine]", ",", 
         RowBox[{"FrameStyle", "\[Rule]", "Black"}], "\[IndentingNewLine]", 
         ",", 
         RowBox[{"BaseStyle", "\[Rule]", 
          RowBox[{"{", 
           RowBox[{
            RowBox[{"FontFamily", "\[Rule]", "\"\<Times New Roman\>\""}], ",", 
            RowBox[{"FontSize", "\[Rule]", "10"}]}], "}"}]}], 
         "\[IndentingNewLine]", ",", 
         RowBox[{"ImageSize", "\[Rule]", "301"}], "\[IndentingNewLine]", ",", 
         RowBox[{"ImagePadding", "\[Rule]", 
          RowBox[{"{", 
           RowBox[{
            RowBox[{"{", 
             RowBox[{"38", ",", "5"}], "}"}], ",", 
            RowBox[{"{", 
             RowBox[{"38", ",", "5"}], "}"}]}], "}"}]}], 
         "\[IndentingNewLine]", ",", 
         RowBox[{"AspectRatio", "\[Rule]", 
          RowBox[{"2", "/", "3"}]}]}], "]"}], "\[IndentingNewLine]", ",", 
       RowBox[{"Show", "[", 
        RowBox[{
         RowBox[{"ListPlot", "[", 
          RowBox[{
           RowBox[{
            RowBox[{"{", 
             RowBox[{"kx", ",", "\[CapitalOmega]"}], "}"}], "/.", "disp0"}], 
           "\[IndentingNewLine]", ",", 
           RowBox[{"PlotStyle", "\[Rule]", "Black"}], "\[IndentingNewLine]", 
           ",", 
           RowBox[{"Frame", "\[Rule]", "True"}], ",", 
           RowBox[{"Axes", "\[Rule]", "False"}], "\[IndentingNewLine]", ",", 
           RowBox[{"FrameLabel", "\[Rule]", 
            RowBox[{"{", 
             RowBox[{
              RowBox[{"{", 
               RowBox[{
               "\"\<\[Omega]   (units of \!\(\*SubscriptBox[\(\[Omega]\), \(p\
\)]\))\>\"", ",", "None"}], "}"}], ",", 
              RowBox[{"{", 
               RowBox[{
               "\"\<\!\(\*SubscriptBox[SubscriptBox[\(k\), \(x\)], \(\
\[VeryThinSpace]\)]\)   (units of \!\(\*SubscriptBox[\(\[Omega]\), \
\(p\)]\)/\!\(\*SubscriptBox[\(c\), \(\[VeryThinSpace]\)]\))\>\"", ",", 
                "None"}], "}"}]}], "}"}]}], "\[IndentingNewLine]", ",", 
           RowBox[{"FrameStyle", "\[Rule]", "Black"}], "\[IndentingNewLine]", 
           ",", 
           RowBox[{"BaseStyle", "\[Rule]", 
            RowBox[{"{", 
             RowBox[{
              RowBox[{"FontFamily", "\[Rule]", "\"\<Times New Roman\>\""}], 
              ",", 
              RowBox[{"FontSize", "\[Rule]", "10"}]}], "}"}]}], 
           "\[IndentingNewLine]", ",", 
           RowBox[{"Epilog", "\[Rule]", 
            RowBox[{"{", 
             RowBox[{"Red", ",", 
              RowBox[{"PointSize", "[", "0.018", "]"}], ",", 
              RowBox[{
               RowBox[{"Point", "[", 
                RowBox[{
                 RowBox[{"{", 
                  RowBox[{"kx", ",", "\[CapitalOmega]"}], "}"}], "/.", 
                 "point"}], "]"}], "//", "Evaluate"}]}], "}"}]}], 
           "\[IndentingNewLine]", ",", 
           RowBox[{"ImageSize", "\[Rule]", "301"}], "\[IndentingNewLine]", 
           ",", 
           RowBox[{"ImagePadding", "\[Rule]", 
            RowBox[{"{", 
             RowBox[{
              RowBox[{"{", 
               RowBox[{"38", ",", "5"}], "}"}], ",", 
              RowBox[{"{", 
               RowBox[{"38", ",", "5"}], "}"}]}], "}"}]}], 
           "\[IndentingNewLine]", ",", 
           RowBox[{"AspectRatio", "\[Rule]", 
            RowBox[{"2", "/", "3"}]}], "\[IndentingNewLine]", ",", 
           RowBox[{"PlotRange", "\[Rule]", 
            RowBox[{"{", 
             RowBox[{
              RowBox[{"{", 
               RowBox[{".3", ",", ".5"}], "}"}], ",", 
              RowBox[{"{", 
               RowBox[{".2", ",", ".30"}], "}"}]}], "}"}]}]}], 
          "\[IndentingNewLine]", "]"}], "\[IndentingNewLine]", ",", 
         "dataDispersion", "\[IndentingNewLine]", ",", 
         RowBox[{"makeAccessibleRegionWithPoint", "[", "]"}]}], "]"}]}], 
      "}"}], "\[IndentingNewLine]", ",", 
     RowBox[{"Spacings", "\[Rule]", 
      RowBox[{"-", "10"}]}]}], "]"}]}], "\[IndentingNewLine]", "]"}]], "Input",\
ExpressionUUID->"804c9390-849b-488a-939d-7b4a6769fc6e"]
}, Open  ]]
}, Closed]],

Cell[CellGroupData[{

Cell["Damped Dispersions", "Section",
 CellChangeTimes->{{3.835974823720222*^9, 
  3.835974825970696*^9}},ExpressionUUID->"0a14c3c0-ae39-4493-a365-\
8e52787b816b"],

Cell[BoxData["bestFitParametersDispersionDamped"], "Input",
 CellChangeTimes->{{3.835974883335002*^9, 3.8359748837499943`*^9}},
 CellLabel->
  "(kernel2) \
In[279]:=",ExpressionUUID->"e4e361ff-7c04-47c0-acbb-d0a892e0b243"],

Cell[CellGroupData[{

Cell["Computation: Using parameters from fitted scans", "Subsection",
 CellChangeTimes->{{3.820338188914798*^9, 3.820338190817588*^9}, {
  3.827327021434353*^9, 3.827327021514883*^9}, {3.827361371851912*^9, 
  3.8273613876800203`*^9}},ExpressionUUID->"ea519609-dbd6-4390-b646-\
99de9829476d"],

Cell[CellGroupData[{

Cell["Experimental window", "Subsubsection",
 CellChangeTimes->{{3.8365855542367697`*^9, 
  3.836585564968704*^9}},ExpressionUUID->"fd76d8a3-8591-44bc-811b-\
cd5ca1c1ca3e"],

Cell[BoxData[
 RowBox[{
  RowBox[{"dispDamped", "=", 
   RowBox[{"generateDispersionsDamped", "[", "\[IndentingNewLine]", 
    RowBox[{
     RowBox[{"Range", "[", 
      RowBox[{"0.26", ",", "0.46", ",", "0.005"}], "]"}], 
     "\[IndentingNewLine]", ",", 
     RowBox[{"Range", "[", 
      RowBox[{"0.23", ",", "0.3", ",", "0.01"}], "]"}], "\[IndentingNewLine]",
      ",", "5", "\[IndentingNewLine]", ",", 
     RowBox[{"{", 
      RowBox[{"1", ",", "3", ",", "5"}], "}"}], "\[IndentingNewLine]", ",", 
     "\"\<Guided Wave\>\"", "\[IndentingNewLine]", ",", 
     RowBox[{"Sequence", "@@", "bestFitParametersDispersionDamped"}]}], 
    "\[IndentingNewLine]", "]"}]}], ";"}]], "Input",
 CellChangeTimes->{{3.8203374679584093`*^9, 3.820337549011436*^9}, {
   3.820337601756936*^9, 3.8203376070758677`*^9}, {3.8203377037497*^9, 
   3.820337715212592*^9}, {3.820337843124852*^9, 3.820337859314631*^9}, 
   3.820337943510128*^9, {3.820338128370344*^9, 3.820338139720693*^9}, {
   3.820338312238842*^9, 3.820338315928536*^9}, {3.8217966398379383`*^9, 
   3.8217967777614183`*^9}, {3.821796889065963*^9, 3.82179689289443*^9}, 
   3.8217969365579977`*^9, {3.821797020044991*^9, 3.821797024249341*^9}, {
   3.821797061570558*^9, 3.821797144844203*^9}, {3.821797250401205*^9, 
   3.8217972536087227`*^9}, {3.821797289403851*^9, 3.821797291079591*^9}, {
   3.825509501709176*^9, 3.825509504270043*^9}, {3.8255098437546787`*^9, 
   3.825509900643915*^9}, {3.82727843776805*^9, 3.827278468769606*^9}, {
   3.827278598201927*^9, 3.827278614086541*^9}, {3.8272786747718697`*^9, 
   3.82727870932621*^9}, {3.827278767224593*^9, 3.827278770158743*^9}, {
   3.827328213753379*^9, 3.8273282161363277`*^9}, {3.8304323169803314`*^9, 
   3.830432329430504*^9}, {3.830433669152912*^9, 3.8304336692339125`*^9}, {
   3.8330483996724043`*^9, 3.8330484103493147`*^9}, {3.8330486984969225`*^9, 
   3.8330487283218627`*^9}, 3.8351908833945713`*^9, {3.835191002349971*^9, 
   3.835191005046372*^9}, 3.835191824694632*^9, 3.835716891897276*^9, 
   3.835803446858883*^9, {3.8359692306819487`*^9, 3.835969257431973*^9}, {
   3.8359749046130037`*^9, 3.835974972919058*^9}, 3.8359751324139137`*^9, 
   3.8359752784254637`*^9},
 CellLabel->
  "(kernel2) \
In[299]:=",ExpressionUUID->"01d51105-90f5-4799-9de0-cef8d1b5afb6"],

Cell[BoxData[
 RowBox[{"Show", "[", 
  RowBox[{"dataDispersion", "\[IndentingNewLine]", ",", 
   RowBox[{"ListPlot", "[", 
    RowBox[{
     RowBox[{
      RowBox[{"{", 
       RowBox[{
        RowBox[{"Re", "[", "kx", "]"}], ",", "\[CapitalOmega]"}], "}"}], "/.", 
      RowBox[{"dispDamped", "[", 
       RowBox[{"[", "2", "]"}], "]"}]}], ",", 
     RowBox[{"PlotStyle", "\[Rule]", 
      RowBox[{"{", 
       RowBox[{
        RowBox[{"PointSize", "[", "0.01", "]"}], ",", "Black"}], "}"}]}]}], 
    "]"}], "\[IndentingNewLine]", 
   RowBox[{"(*", 
    RowBox[{",", 
     RowBox[{"Plot", "[", 
      RowBox[{
       RowBox[{
        RowBox[{
         RowBox[{"{", 
          RowBox[{
           FractionBox["\[HBar]\[Omega]1", "\[HBar]\[Omega]p"], ",", 
           FractionBox["\[HBar]\[Omega]2", "\[HBar]\[Omega]p"]}], "}"}], "//",
          "applyDielectricProperties"}], "//", "Evaluate"}], ",", 
       RowBox[{"{", 
        RowBox[{"x", ",", "0", ",", "1"}], "}"}], ",", 
       RowBox[{"PlotStyle", "\[Rule]", "Black"}]}], "]"}]}], "*)"}], 
   "\[IndentingNewLine]", ",", 
   RowBox[{"makeAccessibleRegionWithPoint", "[", 
    RowBox[{"Sequence", "@@", "bestFitParametersDispersionUndamped"}], "]"}], 
   "\[IndentingNewLine]", ",", 
   RowBox[{"PlotRange", "\[Rule]", 
    RowBox[{"{", 
     RowBox[{
      RowBox[{"{", 
       RowBox[{"0", ",", ".5"}], "}"}], ",", 
      RowBox[{"{", 
       RowBox[{"0", ",", ".3"}], "}"}]}], "}"}]}], "\[IndentingNewLine]", ",", 
   RowBox[{"PlotStyle", "\[Rule]", 
    RowBox[{"{", 
     RowBox[{"Red", ",", 
      RowBox[{"PointSize", "[", "0.01", "]"}]}], "}"}]}], 
   "\[IndentingNewLine]", ",", 
   RowBox[{"Axes", "\[Rule]", "False"}], ",", 
   RowBox[{"Frame", "\[Rule]", "True"}], ",", 
   RowBox[{"FrameStyle", "\[Rule]", "Black"}], "\[IndentingNewLine]", ",", 
   RowBox[{"FrameLabel", "\[Rule]", 
    RowBox[{"{", 
     RowBox[{
      RowBox[{"{", 
       RowBox[{
       "\"\<\[Omega]    (units of \!\(\*SubscriptBox[\(\[Omega]\), \(p\)]\)\!\
\(\*SubscriptBox[\()\), \(\[VeryThinSpace]\)]\)\>\"", ",", "None"}], "}"}], 
      ",", 
      RowBox[{"{", 
       RowBox[{
       "\"\<\!\(\*SubscriptBox[\(k\), \(x\)]\)  (units of \!\(\*SubscriptBox[\
\(\[Omega]\), \(p\)]\)/c)\>\"", ",", "None"}], "}"}]}], "}"}]}], 
   "\[IndentingNewLine]", ",", 
   RowBox[{"BaseStyle", "\[Rule]", 
    RowBox[{"{", 
     RowBox[{
      RowBox[{"FontFamily", "\[Rule]", "\"\<Times New Roman\>\""}], ",", 
      RowBox[{"FontSize", "\[Rule]", "20"}]}], "}"}]}], "\[IndentingNewLine]",
    ",", 
   RowBox[{"ImageSize", "\[Rule]", 
    RowBox[{"20", "cm"}]}], "\[IndentingNewLine]", ",", 
   RowBox[{"AspectRatio", "\[Rule]", 
    RowBox[{"2", "/", "3"}]}]}], "]"}]], "Input",
 CellChangeTimes->{{3.827325924785452*^9, 3.8273259273579397`*^9}, {
   3.8273262602143583`*^9, 3.827326367023077*^9}, {3.827326635257823*^9, 
   3.827326639250231*^9}, {3.827326723828703*^9, 3.8273267242198963`*^9}, {
   3.8273281003971863`*^9, 3.8273281006462097`*^9}, 3.8273282218367662`*^9, {
   3.8273613500446997`*^9, 3.827361353514524*^9}, {3.83043189029608*^9, 
   3.830431953446988*^9}, {3.830432048302691*^9, 3.8304320496513414`*^9}, {
   3.8304324364645176`*^9, 3.8304324395980263`*^9}, {3.8304324886807227`*^9, 
   3.8304326153056803`*^9}, {3.8304328230987606`*^9, 3.8304328511069016`*^9}, 
   3.8304330648532534`*^9, {3.830433170635197*^9, 3.8304332231990256`*^9}, {
   3.830433269662963*^9, 3.8304333028301163`*^9}, {3.830433348754593*^9, 
   3.830433376756799*^9}, {3.8330489271437635`*^9, 3.8330489307455177`*^9}, {
   3.8330490012505827`*^9, 3.8330490057671194`*^9}, 3.835190906985134*^9, {
   3.8351910241073008`*^9, 3.835191042903893*^9}, {3.835973969779147*^9, 
   3.835973999847826*^9}, {3.835974048831995*^9, 3.835974092290682*^9}, 
   3.835974230462058*^9, {3.835974980029684*^9, 3.835974984010833*^9}, {
   3.835975022520754*^9, 3.835975024679678*^9}, {3.835975257231324*^9, 
   3.835975260413419*^9}},
 CellLabel->
  "(kernel2) \
In[300]:=",ExpressionUUID->"732d6953-116a-4cb0-aa30-d1ecb5c3ba38"],

Cell[BoxData[
 RowBox[{
  RowBox[{"dispDamped2", "=", 
   RowBox[{"generateDispersionsDamped", "[", "\[IndentingNewLine]", 
    RowBox[{
     RowBox[{"Range", "[", 
      RowBox[{"0.26", ",", "0.46", ",", "0.005"}], "]"}], 
     "\[IndentingNewLine]", ",", 
     RowBox[{"Range", "[", 
      RowBox[{"0.23", ",", "0.3", ",", "0.01"}], "]"}], "\[IndentingNewLine]",
      ",", "5", "\[IndentingNewLine]", ",", 
     RowBox[{"{", 
      RowBox[{"1", ",", "3", ",", "5"}], "}"}], "\[IndentingNewLine]", ",", 
     "\"\<Guided Wave\>\"", "\[IndentingNewLine]", ",", 
     RowBox[{"Sequence", "@@", "bestFitParametersDispersionDamped"}]}], 
    "\[IndentingNewLine]", "]"}]}], ";"}]], "Input",
 CellChangeTimes->{
  3.838401883523501*^9},ExpressionUUID->"82713eae-bac7-479b-9422-\
9f85585813f1"],

Cell[BoxData[
 RowBox[{"Show", "[", 
  RowBox[{"dataDispersion", "\[IndentingNewLine]", ",", 
   RowBox[{"ListPlot", "[", 
    RowBox[{
     RowBox[{
      RowBox[{"{", 
       RowBox[{
        RowBox[{"Re", "[", "kx", "]"}], ",", "\[CapitalOmega]"}], "}"}], "/.", 
      RowBox[{"dispDamped", "[", 
       RowBox[{"[", "2", "]"}], "]"}]}], ",", 
     RowBox[{"PlotStyle", "\[Rule]", 
      RowBox[{"{", 
       RowBox[{
        RowBox[{"PointSize", "[", "0.01", "]"}], ",", "Black"}], "}"}]}]}], 
    "]"}], "\[IndentingNewLine]", 
   RowBox[{"(*", 
    RowBox[{",", 
     RowBox[{"Plot", "[", 
      RowBox[{
       RowBox[{
        RowBox[{
         RowBox[{"{", 
          RowBox[{
           FractionBox["\[HBar]\[Omega]1", "\[HBar]\[Omega]p"], ",", 
           FractionBox["\[HBar]\[Omega]2", "\[HBar]\[Omega]p"]}], "}"}], "//",
          "applyDielectricProperties"}], "//", "Evaluate"}], ",", 
       RowBox[{"{", 
        RowBox[{"x", ",", "0", ",", "1"}], "}"}], ",", 
       RowBox[{"PlotStyle", "\[Rule]", "Black"}]}], "]"}]}], "*)"}], 
   "\[IndentingNewLine]", ",", 
   RowBox[{"makeAccessibleRegionWithPoint", "[", 
    RowBox[{"Sequence", "@@", "bestFitParametersDispersionUndamped"}], "]"}], 
   "\[IndentingNewLine]", ",", 
   RowBox[{"PlotRange", "\[Rule]", 
    RowBox[{"{", 
     RowBox[{
      RowBox[{"{", 
       RowBox[{"0.3", ",", "0.47"}], "}"}], ",", 
      RowBox[{"{", 
       RowBox[{"0.2", ",", "0.3"}], "}"}]}], "}"}]}], "\[IndentingNewLine]", 
   ",", 
   RowBox[{"PlotStyle", "\[Rule]", 
    RowBox[{"{", 
     RowBox[{"Red", ",", 
      RowBox[{"PointSize", "[", "0.01", "]"}]}], "}"}]}], 
   "\[IndentingNewLine]", ",", 
   RowBox[{"Axes", "\[Rule]", "False"}], ",", 
   RowBox[{"Frame", "\[Rule]", "True"}], ",", 
   RowBox[{"FrameStyle", "\[Rule]", "Black"}], "\[IndentingNewLine]", ",", 
   RowBox[{"FrameLabel", "\[Rule]", 
    RowBox[{"{", 
     RowBox[{
      RowBox[{"{", 
       RowBox[{
       "\"\<\[Omega]    (units of \!\(\*SubscriptBox[\(\[Omega]\), \(p\)]\)\!\
\(\*SubscriptBox[\()\), \(\[VeryThinSpace]\)]\)\>\"", ",", "None"}], "}"}], 
      ",", 
      RowBox[{"{", 
       RowBox[{
       "\"\<\!\(\*SubscriptBox[\(k\), \(x\)]\)  (units of \!\(\*SubscriptBox[\
\(\[Omega]\), \(p\)]\)/c)\>\"", ",", "None"}], "}"}]}], "}"}]}], 
   "\[IndentingNewLine]", ",", 
   RowBox[{"BaseStyle", "\[Rule]", 
    RowBox[{"{", 
     RowBox[{
      RowBox[{"FontFamily", "\[Rule]", "\"\<Times New Roman\>\""}], ",", 
      RowBox[{"FontSize", "\[Rule]", "20"}]}], "}"}]}], "\[IndentingNewLine]",
    ",", 
   RowBox[{"ImageSize", "\[Rule]", 
    RowBox[{"20", "cm"}]}], "\[IndentingNewLine]", ",", 
   RowBox[{"AspectRatio", "\[Rule]", 
    RowBox[{"2", "/", "3"}]}]}], "]"}]], "Input",
 CellChangeTimes->{{3.827278619567339*^9, 3.827278660751581*^9}, {
   3.8272788317692947`*^9, 3.827278834949729*^9}, {3.82732674433692*^9, 
   3.827326744652598*^9}, {3.827328106158782*^9, 3.8273281064065523`*^9}, 
   3.827328231519706*^9, {3.827361400839938*^9, 3.8273614305345097`*^9}, 
   3.8273614634609327`*^9, {3.8359740437587967`*^9, 3.835974044444128*^9}, {
   3.835974112836309*^9, 3.835974226518593*^9}, {3.8359756112696943`*^9, 
   3.835975621370172*^9}},
 CellLabel->
  "(kernel2) \
In[302]:=",ExpressionUUID->"711eb089-3bf8-4383-bc0a-5de2fb61febc"]
}, Open  ]],

Cell[CellGroupData[{

Cell["Other", "Subsubsection",
 CellChangeTimes->{{3.8365855542367697`*^9, 
  3.836585586266024*^9}},ExpressionUUID->"1f0be241-9bff-4a3e-9c29-\
80b5e221b2a7"],

Cell[BoxData[
 RowBox[{
  RowBox[{
   RowBox[{"dispDampedLower", "=", 
    RowBox[{"generateDispersionsDamped", "[", "\[IndentingNewLine]", 
     RowBox[{
      RowBox[{"Range", "[", 
       RowBox[{"0.05", ",", "0.5", ",", "0.01"}], "]"}], 
      "\[IndentingNewLine]", ",", 
      RowBox[{"Range", "[", 
       RowBox[{"0.025", ",", "0.2", ",", "0.01"}], "]"}], 
      "\[IndentingNewLine]", ",", "5", "\[IndentingNewLine]", ",", 
      RowBox[{"{", 
       RowBox[{"1", ",", "3", ",", "5"}], "}"}], "\[IndentingNewLine]", ",", 
      "\"\<Guided Wave\>\"", "\[IndentingNewLine]", ",", 
      RowBox[{"Sequence", "@@", "bestFitParametersDispersionDamped"}]}], 
     "\[IndentingNewLine]", "]"}]}], ";"}], "//", "AbsoluteTiming"}]], "Input",
 CellChangeTimes->{{3.8203374679584093`*^9, 3.820337549011436*^9}, {
   3.820337601756936*^9, 3.8203376070758677`*^9}, {3.8203377037497*^9, 
   3.820337715212592*^9}, {3.820337843124852*^9, 3.820337859314631*^9}, 
   3.820337943510128*^9, {3.820338128370344*^9, 3.820338139720693*^9}, {
   3.820338312238842*^9, 3.820338315928536*^9}, {3.8217966398379383`*^9, 
   3.8217967777614183`*^9}, {3.821796889065963*^9, 3.82179689289443*^9}, 
   3.8217969365579977`*^9, {3.821797020044991*^9, 3.821797024249341*^9}, {
   3.821797061570558*^9, 3.821797144844203*^9}, {3.821797250401205*^9, 
   3.8217972536087227`*^9}, {3.821797289403851*^9, 3.821797291079591*^9}, {
   3.825509501709176*^9, 3.825509504270043*^9}, {3.8255098437546787`*^9, 
   3.825509900643915*^9}, {3.82727843776805*^9, 3.827278468769606*^9}, {
   3.827278598201927*^9, 3.827278614086541*^9}, {3.8272786747718697`*^9, 
   3.82727870932621*^9}, {3.827278767224593*^9, 3.827278770158743*^9}, {
   3.827328213753379*^9, 3.8273282161363277`*^9}, {3.8304323169803314`*^9, 
   3.830432329430504*^9}, {3.830433669152912*^9, 3.8304336692339125`*^9}, {
   3.8330483996724043`*^9, 3.8330484103493147`*^9}, {3.8330486984969225`*^9, 
   3.8330487283218627`*^9}, 3.8351908833945713`*^9, {3.835191002349971*^9, 
   3.835191005046372*^9}, 3.835191824694632*^9, 3.835716891897276*^9, 
   3.835803446858883*^9, {3.8359692306819487`*^9, 3.835969257431973*^9}, {
   3.8359749046130037`*^9, 3.835974972919058*^9}, 3.8359751324139137`*^9, 
   3.8359752784254637`*^9, {3.8365855977660418`*^9, 3.8365856045237207`*^9}, {
   3.8365856369164953`*^9, 3.836585683071455*^9}, {3.836587293231597*^9, 
   3.8365872958196793`*^9}},
 CellLabel->
  "In[343]:=",ExpressionUUID->"4ef28534-5b89-4235-8807-4f8c8e61a956"],

Cell[BoxData[
 RowBox[{
  RowBox[{
   RowBox[{"dispDampedLower2nd", "=", 
    RowBox[{"generateDispersionsDamped", "[", "\[IndentingNewLine]", 
     RowBox[{
      RowBox[{"Range", "[", 
       RowBox[{"0.5", ",", "0.8", ",", "0.01"}], "]"}], "\[IndentingNewLine]",
       ",", 
      RowBox[{"Range", "[", 
       RowBox[{"0.15", ",", "0.25", ",", "0.01"}], "]"}], 
      "\[IndentingNewLine]", ",", "5", "\[IndentingNewLine]", ",", 
      RowBox[{"{", 
       RowBox[{"1", ",", "3", ",", "5"}], "}"}], "\[IndentingNewLine]", ",", 
      "\"\<Guided Wave\>\"", "\[IndentingNewLine]", ",", 
      RowBox[{"Sequence", "@@", "bestFitParametersDispersionDamped"}]}], 
     "\[IndentingNewLine]", "]"}]}], ";"}], "//", "AbsoluteTiming"}]], "Input",
 CellChangeTimes->{{3.836596220450012*^9, 3.836596230215026*^9}, {
  3.836596287781168*^9, 3.836596294406826*^9}},
 CellLabel->
  "In[365]:=",ExpressionUUID->"d720c017-b9ad-4012-87f1-69021d4ca5ae"],

Cell[BoxData[
 RowBox[{"Show", "[", 
  RowBox[{"dataDispersion", "\[IndentingNewLine]", ",", 
   RowBox[{"Plot", "[", 
    RowBox[{
     RowBox[{"0.15", "+", 
      RowBox[{"0.108", "x"}]}], ",", 
     RowBox[{"{", 
      RowBox[{"x", ",", "0", ",", "0.8"}], "}"}]}], "]"}], 
   "\[IndentingNewLine]", ",", 
   RowBox[{
    RowBox[{
     RowBox[{"{", 
      RowBox[{"kx", ",", "\[CapitalOmega]"}], "}"}], "/.", "disp0"}], "//", 
    "ListPlot"}], "\[IndentingNewLine]", ",", 
   RowBox[{"ListPlot", "[", 
    RowBox[{
     RowBox[{
      RowBox[{"{", 
       RowBox[{
        RowBox[{"Re", "[", "kx", "]"}], ",", "\[CapitalOmega]"}], "}"}], "/.", 
      RowBox[{"Join", "[", 
       RowBox[{
        RowBox[{"dispDampedLower", "[", 
         RowBox[{"[", "2", "]"}], "]"}], ",", 
        RowBox[{"dispDampedLower2nd", "[", 
         RowBox[{"[", "2", "]"}], "]"}]}], "]"}]}], ",", 
     RowBox[{"PlotStyle", "\[Rule]", 
      RowBox[{"{", 
       RowBox[{
        RowBox[{"PointSize", "[", "0.01", "]"}], ",", "Black"}], "}"}]}]}], 
    "]"}], "\[IndentingNewLine]", 
   RowBox[{"(*", 
    RowBox[{",", 
     RowBox[{"Plot", "[", 
      RowBox[{
       RowBox[{
        RowBox[{
         RowBox[{"{", 
          RowBox[{
           FractionBox["\[HBar]\[Omega]1", "\[HBar]\[Omega]p"], ",", 
           FractionBox["\[HBar]\[Omega]2", "\[HBar]\[Omega]p"]}], "}"}], "//",
          "applyDielectricProperties"}], "//", "Evaluate"}], ",", 
       RowBox[{"{", 
        RowBox[{"x", ",", "0", ",", "1"}], "}"}], ",", 
       RowBox[{"PlotStyle", "\[Rule]", "Black"}]}], "]"}]}], "*)"}], 
   "\[IndentingNewLine]", ",", 
   RowBox[{"makeAccessibleRegionWithPoint", "[", 
    RowBox[{"Sequence", "@@", "bestFitParametersDispersionUndamped"}], "]"}], 
   "\[IndentingNewLine]", ",", 
   RowBox[{"PlotRange", "\[Rule]", 
    RowBox[{"{", 
     RowBox[{
      RowBox[{"{", 
       RowBox[{"0", ",", "0.8"}], "}"}], ",", 
      RowBox[{"{", 
       RowBox[{"0", ",", "0.3"}], "}"}]}], "}"}]}], "\[IndentingNewLine]", 
   ",", 
   RowBox[{"PlotStyle", "\[Rule]", 
    RowBox[{"{", 
     RowBox[{"Red", ",", 
      RowBox[{"PointSize", "[", "0.01", "]"}]}], "}"}]}], 
   "\[IndentingNewLine]", ",", 
   RowBox[{"Axes", "\[Rule]", "False"}], ",", 
   RowBox[{"Frame", "\[Rule]", "True"}], ",", 
   RowBox[{"FrameStyle", "\[Rule]", "Black"}], "\[IndentingNewLine]", ",", 
   RowBox[{"FrameLabel", "\[Rule]", 
    RowBox[{"{", 
     RowBox[{
      RowBox[{"{", 
       RowBox[{
       "\"\<\[Omega]    (units of \!\(\*SubscriptBox[\(\[Omega]\), \(p\)]\)\!\
\(\*SubscriptBox[\()\), \(\[VeryThinSpace]\)]\)\>\"", ",", "None"}], "}"}], 
      ",", 
      RowBox[{"{", 
       RowBox[{
       "\"\<\!\(\*SubscriptBox[\(k\), \(x\)]\)  (units of \!\(\*SubscriptBox[\
\(\[Omega]\), \(p\)]\)/c)\>\"", ",", "None"}], "}"}]}], "}"}]}], 
   "\[IndentingNewLine]", ",", 
   RowBox[{"BaseStyle", "\[Rule]", 
    RowBox[{"{", 
     RowBox[{
      RowBox[{"FontFamily", "\[Rule]", "\"\<Times New Roman\>\""}], ",", 
      RowBox[{"FontSize", "\[Rule]", "20"}]}], "}"}]}], "\[IndentingNewLine]",
    ",", 
   RowBox[{"ImageSize", "\[Rule]", 
    RowBox[{"20", "cm"}]}], "\[IndentingNewLine]", ",", 
   RowBox[{"AspectRatio", "\[Rule]", 
    RowBox[{"2", "/", "3"}]}]}], "]"}]], "Input",
 CellChangeTimes->{{3.827325924785452*^9, 3.8273259273579397`*^9}, {
   3.8273262602143583`*^9, 3.827326367023077*^9}, {3.827326635257823*^9, 
   3.827326639250231*^9}, {3.827326723828703*^9, 3.8273267242198963`*^9}, {
   3.8273281003971863`*^9, 3.8273281006462097`*^9}, 3.8273282218367662`*^9, {
   3.8273613500446997`*^9, 3.827361353514524*^9}, {3.83043189029608*^9, 
   3.830431953446988*^9}, {3.830432048302691*^9, 3.8304320496513414`*^9}, {
   3.8304324364645176`*^9, 3.8304324395980263`*^9}, {3.8304324886807227`*^9, 
   3.8304326153056803`*^9}, {3.8304328230987606`*^9, 3.8304328511069016`*^9}, 
   3.8304330648532534`*^9, {3.830433170635197*^9, 3.8304332231990256`*^9}, {
   3.830433269662963*^9, 3.8304333028301163`*^9}, {3.830433348754593*^9, 
   3.830433376756799*^9}, {3.8330489271437635`*^9, 3.8330489307455177`*^9}, {
   3.8330490012505827`*^9, 3.8330490057671194`*^9}, 3.835190906985134*^9, {
   3.8351910241073008`*^9, 3.835191042903893*^9}, {3.835973969779147*^9, 
   3.835973999847826*^9}, {3.835974048831995*^9, 3.835974092290682*^9}, 
   3.835974230462058*^9, {3.835974980029684*^9, 3.835974984010833*^9}, {
   3.835975022520754*^9, 3.835975024679678*^9}, {3.835975257231324*^9, 
   3.835975260413419*^9}, 3.836585687329921*^9, {3.836596330173615*^9, 
   3.836596408325238*^9}, {3.83659645937584*^9, 3.8365964668480387`*^9}, {
   3.836596523289818*^9, 3.836596523447434*^9}, {3.8365966188605747`*^9, 
   3.836596660337112*^9}},
 CellLabel->
  "In[379]:=",ExpressionUUID->"7be5214f-bbfa-46b7-91a6-d3a9d67c4d38"],

Cell[BoxData[{
 RowBox[{
  RowBox[{"dispDampedPlasmon", "=", 
   RowBox[{"Select", "[", 
    RowBox[{
     RowBox[{"Join", "[", 
      RowBox[{
       RowBox[{"Last", "@", "dispDampedLower2nd"}], ",", 
       RowBox[{"Last", "@", "dispDampedLower"}]}], "]"}], ",", 
     RowBox[{
      RowBox[{
       RowBox[{
        RowBox[{"\[CapitalOmega]", "<", 
         RowBox[{"0.15", "+", 
          RowBox[{"0.108", 
           RowBox[{"Re", "[", "kx", "]"}]}]}]}], "&&", 
        RowBox[{"applyDielectricProperties", "[", 
         RowBox[{
          RowBox[{
           FractionBox[
            RowBox[{"Re", "[", "kx", "]"}], 
            SqrtBox["\[Epsilon]4"]], ">", "\[CapitalOmega]"}], ",", 
          RowBox[{"Sequence", "@@", "bestFitParametersATR"}]}], "]"}]}], "/.",
        "#"}], "&"}]}], "]"}]}], ";"}], "\[IndentingNewLine]", 
 RowBox[{
  RowBox[{
   RowBox[{"{", 
    RowBox[{
     RowBox[{"Re", "[", "kx", "]"}], ",", "\[CapitalOmega]"}], "}"}], "/.", 
   "dispDampedPlasmon"}], "//", "ListPlot"}]}], "Input",
 CellChangeTimes->{{3.836596808628035*^9, 3.836596835191391*^9}},
 CellLabel->
  "In[387]:=",ExpressionUUID->"38022d91-a49e-457f-a13f-a72700a4de57"],

Cell[BoxData[{
 RowBox[{
  RowBox[{"dispDampedGuidedWave", "=", 
   RowBox[{"Join", "[", "\[IndentingNewLine]", 
    RowBox[{
     RowBox[{"Select", "[", 
      RowBox[{
       RowBox[{"Join", "[", 
        RowBox[{
         RowBox[{"Last", "@", "dispDampedLower2nd"}], ",", 
         RowBox[{"Last", "@", "dispDampedLower"}]}], "]"}], ",", 
       RowBox[{
        RowBox[{
         RowBox[{
          RowBox[{"0.26", ">", "\[CapitalOmega]", ">", 
           RowBox[{"0.15", "+", 
            RowBox[{"0.108", 
             RowBox[{"Re", "[", "kx", "]"}]}]}]}], "&&", 
          RowBox[{"applyDielectricProperties", "[", 
           RowBox[{
            RowBox[{
             FractionBox[
              RowBox[{"Re", "[", "kx", "]"}], 
              SqrtBox["\[Epsilon]4"]], ">", "\[CapitalOmega]"}], ",", 
            RowBox[{"Sequence", "@@", "bestFitParametersATR"}]}], "]"}]}], "/.",
          "#"}], "&"}]}], "]"}], "\[IndentingNewLine]", ",", 
     RowBox[{"Select", "[", 
      RowBox[{
       RowBox[{"Join", "[", 
        RowBox[{
         RowBox[{"Last", "@", "dispDampedLower2nd"}], ",", 
         RowBox[{"Last", "@", "dispDampedLower"}]}], "]"}], ",", 
       RowBox[{
        RowBox[{
         RowBox[{
          RowBox[{"\[CapitalOmega]", "<", "0.24"}], "&&", 
          RowBox[{"applyDielectricProperties", "[", 
           RowBox[{
            RowBox[{
             FractionBox[
              RowBox[{"Re", "[", "kx", "]"}], 
              SqrtBox["\[Epsilon]4"]], "<", "\[CapitalOmega]", "<", 
             FractionBox[
              RowBox[{"Re", "[", "kx", "]"}], 
              SqrtBox["\[Epsilon]2"]]}], ",", 
            RowBox[{"Sequence", "@@", "bestFitParametersATR"}]}], "]"}]}], "/.",
          "#"}], "&"}]}], "]"}]}], "\[IndentingNewLine]", "]"}]}], 
  ";"}], "\[IndentingNewLine]", 
 RowBox[{
  RowBox[{
   RowBox[{"{", 
    RowBox[{
     RowBox[{"Re", "[", "kx", "]"}], ",", "\[CapitalOmega]"}], "}"}], "/.", 
   "dispDampedGuidedWave"}], "//", "ListPlot"}]}], "Input",
 CellChangeTimes->{{3.836596851944577*^9, 3.8365968707471113`*^9}},
 CellLabel->
  "In[389]:=",ExpressionUUID->"25ddad44-f51f-4f61-b44f-15bca81f3f9c"],

Cell[BoxData[{
 RowBox[{
  RowBox[{"dispDampedLeaky", "=", 
   RowBox[{"Select", "[", 
    RowBox[{
     RowBox[{"Join", "[", 
      RowBox[{
       RowBox[{"Last", "@", "dispDampedLower2nd"}], ",", 
       RowBox[{"Last", "@", "dispDampedLower"}]}], "]"}], ",", 
     RowBox[{
      RowBox[{
       RowBox[{
        RowBox[{"\[CapitalOmega]", "<", "0.24"}], "&&", 
        RowBox[{"applyDielectricProperties", "[", 
         RowBox[{
          RowBox[{
           FractionBox[
            RowBox[{"Re", "[", "kx", "]"}], 
            SqrtBox["\[Epsilon]2"]], "<", "\[CapitalOmega]", "<", 
           FractionBox[
            RowBox[{"Re", "[", "kx", "]"}], 
            SqrtBox["\[Epsilon]6"]]}], ",", 
          RowBox[{"Sequence", "@@", "bestFitParametersATR"}]}], "]"}]}], "/.",
        "#"}], "&"}]}], "]"}]}], ";"}], "\[IndentingNewLine]", 
 RowBox[{
  RowBox[{
   RowBox[{"{", 
    RowBox[{
     RowBox[{"Re", "[", "kx", "]"}], ",", "\[CapitalOmega]"}], "}"}], "/.", 
   "dispDampedLeaky"}], "//", "ListPlot"}]}], "Input",
 CellChangeTimes->{{3.8365968917753153`*^9, 3.8365969066479683`*^9}},
 CellLabel->
  "In[391]:=",ExpressionUUID->"570db3fe-5c5c-4b77-b9b5-675557c601df"]
}, Closed]]
}, Open  ]],

Cell[CellGroupData[{

Cell["Computed (Evaluate this)", "Subsection",
 CellChangeTimes->{{3.836591381462653*^9, 3.836591383119748*^9}, {
  3.836597126617037*^9, 
  3.836597128416051*^9}},ExpressionUUID->"25c8465b-6a16-43d5-a856-\
a73471fffc67"],

Cell[CellGroupData[{

Cell["Plasmon", "Subsubsection",
 CellChangeTimes->{{3.8365970452895317`*^9, 
  3.83659704587446*^9}},ExpressionUUID->"05ad7500-72b9-4afc-a041-\
c5403c02c7e4"],

Cell[BoxData[
 RowBox[{
  RowBox[{"dispDampedPlasmon", "=", 
   RowBox[{"{", 
    RowBox[{
     RowBox[{"{", 
      RowBox[{
       RowBox[{"\[HBar]\[Omega]p", "\[Rule]", 
        RowBox[{"8.659278076215756`", " ", "eV"}]}], ",", 
       RowBox[{"\[HBar]\[Gamma]p", "\[Rule]", 
        RowBox[{"0.18547038151036743`", " ", "eV"}]}], ",", 
       RowBox[{"d2", "\[Rule]", 
        RowBox[{"36.52347777064848`", " ", "nm"}]}], ",", 
       RowBox[{"d3", "\[Rule]", 
        RowBox[{"103.77148465689805`", " ", "nm"}]}], ",", 
       RowBox[{"d4", "\[Rule]", 
        RowBox[{"36", " ", "nm"}]}], ",", 
       RowBox[{"\[Epsilon]1", "\[Rule]", "1.6364249270864113`"}], ",", 
       RowBox[{"\[Epsilon]2", "\[Rule]", "goldFull"}], ",", 
       RowBox[{"\[Epsilon]3", "\[Rule]", "tio2"}], ",", 
       RowBox[{"\[Epsilon]4", "\[Rule]", "goldFull"}], ",", 
       RowBox[{"\[Epsilon]5", "\[Rule]", "air"}], ",", 
       RowBox[{"\[Epsilon]6", "\[Rule]", "goldUndamped"}], ",", 
       RowBox[{"\[Epsilon]7", "\[Rule]", "tio2"}], ",", 
       RowBox[{"\[Epsilon]8", "\[Rule]", "goldUndamped"}], ",", 
       RowBox[{"\[Epsilon]9", "\[Rule]", "air"}], ",", 
       RowBox[{"\[Epsilon]10", "\[Rule]", "goldUndamped"}], ",", 
       RowBox[{"\[Epsilon]11", "\[Rule]", "tio2"}], ",", 
       RowBox[{"\[Epsilon]12", "\[Rule]", "goldUndamped"}], ",", 
       RowBox[{"\[Epsilon]13", "\[Rule]", "air"}], ",", 
       RowBox[{"\[Epsilon]14", "\[Rule]", "goldUndamped"}], ",", 
       RowBox[{"\[Epsilon]15", "\[Rule]", "tio2"}], ",", 
       RowBox[{"\[Epsilon]16", "\[Rule]", "goldUndamped"}], ",", 
       RowBox[{"\[Epsilon]17", "\[Rule]", "air"}], ",", 
       RowBox[{"\[Epsilon]18", "\[Rule]", "goldUndamped"}], ",", 
       RowBox[{"\[Epsilon]19", "\[Rule]", "tio2"}], ",", 
       RowBox[{"\[Epsilon]20", "\[Rule]", "goldUndamped"}], ",", 
       RowBox[{"\[Epsilon]21", "\[Rule]", "air"}], ",", 
       RowBox[{"\[Epsilon]22", "\[Rule]", "goldUndamped"}], ",", 
       RowBox[{"\[Epsilon]23", "\[Rule]", "tio2"}], ",", 
       RowBox[{"\[Epsilon]24", "\[Rule]", "goldUndamped"}], ",", 
       RowBox[{"\[Epsilon]25", "\[Rule]", "air"}], ",", 
       RowBox[{"goldFull", "\[Rule]", 
        RowBox[{"\[Epsilon]\[Infinity]", "-", 
         FractionBox["1", 
          RowBox[{"\[CapitalOmega]", " ", 
           RowBox[{"(", 
            RowBox[{"\[CapitalOmega]", "+", 
             FractionBox[
              RowBox[{"\[ImaginaryI]", " ", "\[HBar]\[Gamma]p"}], 
              "\[HBar]\[Omega]p"]}], ")"}]}]], "+", 
         FractionBox[
          RowBox[{"A1", " ", "\[HBar]\[Omega]1", " ", 
           RowBox[{"(", 
            RowBox[{
             FractionBox[
              SuperscriptBox["\[ExponentialE]", 
               RowBox[{"\[ImaginaryI]", " ", "\[Phi]1"}]], 
              RowBox[{
               RowBox[{"-", "\[CapitalOmega]"}], "-", 
               FractionBox[
                RowBox[{"\[ImaginaryI]", " ", "\[HBar]\[Gamma]1"}], 
                "\[HBar]\[Omega]p"], "+", 
               FractionBox["\[HBar]\[Omega]1", "\[HBar]\[Omega]p"]}]], "+", 
             FractionBox[
              SuperscriptBox["\[ExponentialE]", 
               RowBox[{
                RowBox[{"-", "\[ImaginaryI]"}], " ", "\[Phi]1"}]], 
              RowBox[{"\[CapitalOmega]", "+", 
               FractionBox[
                RowBox[{"\[ImaginaryI]", " ", "\[HBar]\[Gamma]1"}], 
                "\[HBar]\[Omega]p"], "+", 
               FractionBox["\[HBar]\[Omega]1", "\[HBar]\[Omega]p"]}]]}], 
            ")"}]}], "\[HBar]\[Omega]p"], "+", 
         FractionBox[
          RowBox[{"A2", " ", "\[HBar]\[Omega]2", " ", 
           RowBox[{"(", 
            RowBox[{
             FractionBox[
              SuperscriptBox["\[ExponentialE]", 
               RowBox[{"\[ImaginaryI]", " ", "\[Phi]2"}]], 
              RowBox[{
               RowBox[{"-", "\[CapitalOmega]"}], "-", 
               FractionBox[
                RowBox[{"\[ImaginaryI]", " ", "\[HBar]\[Gamma]2"}], 
                "\[HBar]\[Omega]p"], "+", 
               FractionBox["\[HBar]\[Omega]2", "\[HBar]\[Omega]p"]}]], "+", 
             FractionBox[
              SuperscriptBox["\[ExponentialE]", 
               RowBox[{
                RowBox[{"-", "\[ImaginaryI]"}], " ", "\[Phi]2"}]], 
              RowBox[{"\[CapitalOmega]", "+", 
               FractionBox[
                RowBox[{"\[ImaginaryI]", " ", "\[HBar]\[Gamma]2"}], 
                "\[HBar]\[Omega]p"], "+", 
               FractionBox["\[HBar]\[Omega]2", "\[HBar]\[Omega]p"]}]]}], 
            ")"}]}], "\[HBar]\[Omega]p"]}]}], ",", 
       RowBox[{"goldUndamped", "\[Rule]", 
        RowBox[{"\[Epsilon]\[Infinity]", "-", 
         FractionBox["1", 
          SuperscriptBox["\[CapitalOmega]", "2"]], "+", 
         FractionBox[
          RowBox[{"A1", " ", "\[HBar]\[Omega]1", " ", 
           RowBox[{"(", 
            RowBox[{
             FractionBox[
              RowBox[{"Cos", "[", "\[Phi]1", "]"}], 
              RowBox[{
               RowBox[{"-", "\[CapitalOmega]"}], "+", 
               FractionBox["\[HBar]\[Omega]1", "\[HBar]\[Omega]p"]}]], "+", 
             FractionBox[
              RowBox[{"Cos", "[", "\[Phi]1", "]"}], 
              RowBox[{"\[CapitalOmega]", "+", 
               FractionBox["\[HBar]\[Omega]1", "\[HBar]\[Omega]p"]}]]}], 
            ")"}]}], "\[HBar]\[Omega]p"], "+", 
         FractionBox[
          RowBox[{"A2", " ", "\[HBar]\[Omega]2", " ", 
           RowBox[{"(", 
            RowBox[{
             FractionBox[
              RowBox[{"Cos", "[", "\[Phi]2", "]"}], 
              RowBox[{
               RowBox[{"-", "\[CapitalOmega]"}], "+", 
               FractionBox["\[HBar]\[Omega]2", "\[HBar]\[Omega]p"]}]], "+", 
             FractionBox[
              RowBox[{"Cos", "[", "\[Phi]2", "]"}], 
              RowBox[{"\[CapitalOmega]", "+", 
               FractionBox["\[HBar]\[Omega]2", "\[HBar]\[Omega]p"]}]]}], 
            ")"}]}], "\[HBar]\[Omega]p"]}]}], ",", 
       RowBox[{"goldDrude", "\[Rule]", 
        RowBox[{"1", "-", 
         FractionBox["1", 
          RowBox[{"\[CapitalOmega]", " ", 
           RowBox[{"(", 
            RowBox[{"\[CapitalOmega]", "+", 
             FractionBox[
              RowBox[{"\[ImaginaryI]", " ", "\[HBar]\[Gamma]p"}], 
              "\[HBar]\[Omega]p"]}], ")"}]}]]}]}], ",", 
       RowBox[{"rutile", "\[Rule]", 
        RowBox[{"5.913`", "\[VeryThinSpace]", "+", 
         FractionBox["0.2441`", 
          RowBox[{
           RowBox[{"-", "0.0803`"}], "+", 
           FractionBox[
            RowBox[{
             SuperscriptBox["\[Pi]", "2"], " ", 
             SuperscriptBox["\[HBar]c", "2"]}], 
            RowBox[{"250000", " ", 
             SuperscriptBox["nm", "2"], " ", 
             SuperscriptBox["\[CapitalOmega]", "2"], " ", 
             SuperscriptBox["\[HBar]\[Omega]p", "2"]}]]}]]}]}], ",", 
       RowBox[{"sf11Full", "\[Rule]", 
        RowBox[{"1", "+", 
         FractionBox[
          RowBox[{"0.00007496086965200358`", " ", 
           SuperscriptBox["\[HBar]c", "2"]}], 
          RowBox[{
           SuperscriptBox["nm", "2"], " ", 
           SuperscriptBox["\[CapitalOmega]", "2"], " ", 
           RowBox[{"(", 
            RowBox[{
             RowBox[{"-", "155.23629`"}], "+", 
             FractionBox[
              RowBox[{
               SuperscriptBox["\[Pi]", "2"], " ", 
               SuperscriptBox["\[HBar]c", "2"]}], 
              RowBox[{"250000", " ", 
               SuperscriptBox["nm", "2"], " ", 
               SuperscriptBox["\[CapitalOmega]", "2"], " ", 
               SuperscriptBox["\[HBar]\[Omega]p", "2"]}]]}], ")"}], " ", 
           SuperscriptBox["\[HBar]\[Omega]p", "2"]}]], "+", 
         FractionBox[
          RowBox[{"0.00001238624874764682`", " ", 
           SuperscriptBox["\[HBar]c", "2"]}], 
          RowBox[{
           SuperscriptBox["nm", "2"], " ", 
           SuperscriptBox["\[CapitalOmega]", "2"], " ", 
           RowBox[{"(", 
            RowBox[{
             RowBox[{"-", "0.0623068142`"}], "+", 
             FractionBox[
              RowBox[{
               SuperscriptBox["\[Pi]", "2"], " ", 
               SuperscriptBox["\[HBar]c", "2"]}], 
              RowBox[{"250000", " ", 
               SuperscriptBox["nm", "2"], " ", 
               SuperscriptBox["\[CapitalOmega]", "2"], " ", 
               SuperscriptBox["\[HBar]\[Omega]p", "2"]}]]}], ")"}], " ", 
           SuperscriptBox["\[HBar]\[Omega]p", "2"]}]], "+", 
         FractionBox[
          RowBox[{"0.00006859757802015777`", " ", 
           SuperscriptBox["\[HBar]c", "2"]}], 
          RowBox[{
           SuperscriptBox["nm", "2"], " ", 
           SuperscriptBox["\[CapitalOmega]", "2"], " ", 
           RowBox[{"(", 
            RowBox[{
             RowBox[{"-", "0.013188707`"}], "+", 
             FractionBox[
              RowBox[{
               SuperscriptBox["\[Pi]", "2"], " ", 
               SuperscriptBox["\[HBar]c", "2"]}], 
              RowBox[{"250000", " ", 
               SuperscriptBox["nm", "2"], " ", 
               SuperscriptBox["\[CapitalOmega]", "2"], " ", 
               SuperscriptBox["\[HBar]\[Omega]p", "2"]}]]}], ")"}], " ", 
           SuperscriptBox["\[HBar]\[Omega]p", "2"]}]]}]}], ",", 
       RowBox[{"\[HBar]c", "\[Rule]", 
        FractionBox[
         RowBox[{"197327", " ", "eV", " ", "nm"}], "1000"]}], ",", 
       RowBox[{"A1", "\[Rule]", "1.27`"}], ",", 
       RowBox[{"\[Phi]1", "\[Rule]", 
        RowBox[{"-", 
         FractionBox["\[Pi]", "4"]}]}], ",", 
       RowBox[{"\[HBar]\[Omega]1", "\[Rule]", 
        FractionBox[
         RowBox[{"\[Pi]", " ", "\[HBar]c"}], 
         RowBox[{"235", " ", "nm"}]]}], ",", 
       RowBox[{"\[HBar]\[Gamma]1", "\[Rule]", 
        FractionBox[
         RowBox[{"\[Pi]", " ", "\[HBar]c"}], 
         RowBox[{"950", " ", "nm"}]]}], ",", 
       RowBox[{"A2", "\[Rule]", "1.1`"}], ",", 
       RowBox[{"\[Phi]2", "\[Rule]", 
        RowBox[{"-", 
         FractionBox["\[Pi]", "4"]}]}], ",", 
       RowBox[{"\[HBar]\[Omega]2", "\[Rule]", 
        FractionBox[
         RowBox[{"2", " ", "\[Pi]", " ", "\[HBar]c"}], 
         RowBox[{"325", " ", "nm"}]]}], ",", 
       RowBox[{"\[HBar]\[Gamma]2", "\[Rule]", 
        FractionBox[
         RowBox[{"\[Pi]", " ", "\[HBar]c"}], 
         RowBox[{"530", " ", "nm"}]]}], ",", 
       RowBox[{"simple\[Epsilon]\[Infinity]", "\[Rule]", "1"}], ",", 
       RowBox[{"\[Epsilon]\[Infinity]", "\[Rule]", "1.54`"}], ",", 
       RowBox[{"vacuum", "\[Rule]", "1.`"}], ",", 
       RowBox[{"tio2", "\[Rule]", "5.1`"}], ",", 
       RowBox[{"sio2", "\[Rule]", "2.1315999999999997`"}], ",", 
       RowBox[{"air", "\[Rule]", "1.00059`"}], ",", 
       RowBox[{"sf11", "\[Rule]", "3.2041`"}], ",", 
       RowBox[{"glass", "\[Rule]", "2.4025000000000003`"}], ",", 
       RowBox[{"water", "\[Rule]", "1.7689000000000001`"}], ",", 
       RowBox[{"pim", "\[Rule]", "1.6900000000000002`"}], ",", 
       RowBox[{"dU2", "\[Rule]", 
        FractionBox[
         RowBox[{"d2", " ", "\[HBar]\[Omega]p"}], "\[HBar]c"]}], ",", 
       RowBox[{"dU3", "\[Rule]", 
        FractionBox[
         RowBox[{"d3", " ", "\[HBar]\[Omega]p"}], "\[HBar]c"]}], ",", 
       RowBox[{"dU4", "\[Rule]", 
        FractionBox[
         RowBox[{"d4", " ", "\[HBar]\[Omega]p"}], "\[HBar]c"]}], ",", 
       RowBox[{"dU5", "\[Rule]", 
        FractionBox[
         RowBox[{"d5", " ", "\[HBar]\[Omega]p"}], "\[HBar]c"]}], ",", 
       RowBox[{"dU6", "\[Rule]", 
        FractionBox[
         RowBox[{"d6", " ", "\[HBar]\[Omega]p"}], "\[HBar]c"]}], ",", 
       RowBox[{"dU7", "\[Rule]", 
        FractionBox[
         RowBox[{"d7", " ", "\[HBar]\[Omega]p"}], "\[HBar]c"]}], ",", 
       RowBox[{"dU8", "\[Rule]", 
        FractionBox[
         RowBox[{"d8", " ", "\[HBar]\[Omega]p"}], "\[HBar]c"]}], ",", 
       RowBox[{"dU9", "\[Rule]", 
        FractionBox[
         RowBox[{"d9", " ", "\[HBar]\[Omega]p"}], "\[HBar]c"]}], ",", 
       RowBox[{"dU10", "\[Rule]", 
        FractionBox[
         RowBox[{"d10", " ", "\[HBar]\[Omega]p"}], "\[HBar]c"]}], ",", 
       RowBox[{"dU11", "\[Rule]", 
        FractionBox[
         RowBox[{"d11", " ", "\[HBar]\[Omega]p"}], "\[HBar]c"]}], ",", 
       RowBox[{"dU12", "\[Rule]", 
        FractionBox[
         RowBox[{"d12", " ", "\[HBar]\[Omega]p"}], "\[HBar]c"]}], ",", 
       RowBox[{"dU13", "\[Rule]", 
        FractionBox[
         RowBox[{"d13", " ", "\[HBar]\[Omega]p"}], "\[HBar]c"]}], ",", 
       RowBox[{"dU14", "\[Rule]", 
        FractionBox[
         RowBox[{"d14", " ", "\[HBar]\[Omega]p"}], "\[HBar]c"]}], ",", 
       RowBox[{"dU15", "\[Rule]", 
        FractionBox[
         RowBox[{"d15", " ", "\[HBar]\[Omega]p"}], "\[HBar]c"]}], ",", 
       RowBox[{"dU16", "\[Rule]", 
        FractionBox[
         RowBox[{"d16", " ", "\[HBar]\[Omega]p"}], "\[HBar]c"]}], ",", 
       RowBox[{"dU17", "\[Rule]", 
        FractionBox[
         RowBox[{"d17", " ", "\[HBar]\[Omega]p"}], "\[HBar]c"]}], ",", 
       RowBox[{"dU18", "\[Rule]", 
        FractionBox[
         RowBox[{"d18", " ", "\[HBar]\[Omega]p"}], "\[HBar]c"]}], ",", 
       RowBox[{"dU19", "\[Rule]", 
        FractionBox[
         RowBox[{"d19", " ", "\[HBar]\[Omega]p"}], "\[HBar]c"]}], ",", 
       RowBox[{"dU20", "\[Rule]", 
        FractionBox[
         RowBox[{"d20", " ", "\[HBar]\[Omega]p"}], "\[HBar]c"]}], ",", 
       RowBox[{"dU21", "\[Rule]", 
        FractionBox[
         RowBox[{"d21", " ", "\[HBar]\[Omega]p"}], "\[HBar]c"]}], ",", 
       RowBox[{"dU22", "\[Rule]", 
        FractionBox[
         RowBox[{"d22", " ", "\[HBar]\[Omega]p"}], "\[HBar]c"]}], ",", 
       RowBox[{"dU23", "\[Rule]", 
        FractionBox[
         RowBox[{"d23", " ", "\[HBar]\[Omega]p"}], "\[HBar]c"]}], ",", 
       RowBox[{"dU24", "\[Rule]", 
        FractionBox[
         RowBox[{"d24", " ", "\[HBar]\[Omega]p"}], "\[HBar]c"]}], ",", 
       RowBox[{"d5", "\[Rule]", 
        RowBox[{"50", " ", "nm"}]}], ",", 
       RowBox[{"d6", "\[Rule]", 
        RowBox[{"30", " ", "nm"}]}], ",", 
       RowBox[{"d7", "\[Rule]", 
        RowBox[{"50", " ", "nm"}]}], ",", 
       RowBox[{"d8", "\[Rule]", 
        RowBox[{"30", " ", "nm"}]}], ",", 
       RowBox[{"d9", "\[Rule]", 
        RowBox[{"50", " ", "nm"}]}], ",", 
       RowBox[{"d10", "\[Rule]", 
        RowBox[{"30", " ", "nm"}]}], ",", 
       RowBox[{"d11", "\[Rule]", 
        RowBox[{"50", " ", "nm"}]}], ",", 
       RowBox[{"d12", "\[Rule]", 
        RowBox[{"30", " ", "nm"}]}], ",", 
       RowBox[{"d13", "\[Rule]", 
        RowBox[{"50", " ", "nm"}]}], ",", 
       RowBox[{"d14", "\[Rule]", 
        RowBox[{"30", " ", "nm"}]}], ",", 
       RowBox[{"d15", "\[Rule]", 
        RowBox[{"50", " ", "nm"}]}], ",", 
       RowBox[{"d16", "\[Rule]", 
        RowBox[{"30", " ", "nm"}]}], ",", 
       RowBox[{"d17", "\[Rule]", 
        RowBox[{"50", " ", "nm"}]}], ",", 
       RowBox[{"d18", "\[Rule]", 
        RowBox[{"30", " ", "nm"}]}], ",", 
       RowBox[{"d19", "\[Rule]", 
        RowBox[{"50", " ", "nm"}]}], ",", 
       RowBox[{"d20", "\[Rule]", 
        RowBox[{"30", " ", "nm"}]}], ",", 
       RowBox[{"d21", "\[Rule]", 
        RowBox[{"50", " ", "nm"}]}], ",", 
       RowBox[{"d22", "\[Rule]", 
        RowBox[{"30", " ", "nm"}]}], ",", 
       RowBox[{"d23", "\[Rule]", 
        RowBox[{"50", " ", "nm"}]}], ",", 
       RowBox[{"d24", "\[Rule]", 
        RowBox[{"30", " ", "nm"}]}], ",", 
       RowBox[{"kx", "\[Rule]", "kx"}], ",", 
       RowBox[{"\[CapitalOmega]", "\[Rule]", "\[CapitalOmega]"}]}], "}"}], 
     ",", 
     RowBox[{"{", 
      RowBox[{
       RowBox[{"{", 
        RowBox[{
         RowBox[{"kx", "\[Rule]", 
          RowBox[{"0.5`", "\[VeryThinSpace]", "+", 
           RowBox[{"0.013908566991040101`", " ", "\[ImaginaryI]"}]}]}], ",", 
         RowBox[{"\[CapitalOmega]", "\[Rule]", "0.16883151727054407`"}], ",", 
         RowBox[{"kxI", "\[Rule]", "0.013908566991040101`"}], ",", 
         RowBox[{
          RowBox[{"kz", "[", "1", "]"}], "\[Rule]", 
          RowBox[{"0.015419752992319237`", "\[VeryThinSpace]", "-", 
           RowBox[{"0.45099837195732395`", " ", "\[ImaginaryI]"}]}]}], ",", 
         RowBox[{
          RowBox[{"kz", "[", "2", "]"}], "\[Rule]", 
          RowBox[{"0.05006705151099928`", "\[VeryThinSpace]", "+", 
           RowBox[{"1.0217040268884963`", " ", "\[ImaginaryI]"}]}]}], ",", 
         RowBox[{
          RowBox[{"kz", "[", "3", "]"}], "\[Rule]", 
          RowBox[{"0.021471941182109947`", "\[VeryThinSpace]", "-", 
           RowBox[{"0.3238777265892582`", " ", "\[ImaginaryI]"}]}]}], ",", 
         RowBox[{
          RowBox[{"kz", "[", "4", "]"}], "\[Rule]", 
          RowBox[{"0.05006705151099929`", "\[VeryThinSpace]", "+", 
           RowBox[{"1.0217040268884963`", " ", "\[ImaginaryI]"}]}]}], ",", 
         RowBox[{
          RowBox[{"kz", "[", "5", "]"}], "\[Rule]", 
          RowBox[{
           RowBox[{"-", "0.014776161052418657`"}], "+", 
           RowBox[{"0.4706421018862493`", " ", "\[ImaginaryI]"}]}]}], ",", 
         RowBox[{"det", "\[Rule]", 
          RowBox[{"2.0372681319713593`*^-10", "+", 
           RowBox[{"5.820766091346741`*^-11", " ", "\[ImaginaryI]"}]}]}]}], 
        "}"}], ",", 
       RowBox[{"{", 
        RowBox[{
         RowBox[{"kx", "\[Rule]", 
          RowBox[{"0.51`", "\[VeryThinSpace]", "+", 
           RowBox[{"0.014428718236880935`", " ", "\[ImaginaryI]"}]}]}], ",", 
         RowBox[{"\[CapitalOmega]", "\[Rule]", "0.17155817280805735`"}], ",", 
         RowBox[{"kxI", "\[Rule]", "0.014428718236880935`"}], ",", 
         RowBox[{
          RowBox[{"kz", "[", "1", "]"}], "\[Rule]", 
          RowBox[{"0.015982574500956016`", "\[VeryThinSpace]", "-", 
           RowBox[{"0.4604168308659603`", " ", "\[ImaginaryI]"}]}]}], ",", 
         RowBox[{
          RowBox[{"kz", "[", "2", "]"}], "\[Rule]", 
          RowBox[{"0.04866262994832726`", "\[VeryThinSpace]", "+", 
           RowBox[{"1.0230186888728143`", " ", "\[ImaginaryI]"}]}]}], ",", 
         RowBox[{
          RowBox[{"kz", "[", "3", "]"}], "\[Rule]", 
          RowBox[{"0.02215911123163314`", "\[VeryThinSpace]", "-", 
           RowBox[{"0.3320821951696542`", " ", "\[ImaginaryI]"}]}]}], ",", 
         RowBox[{
          RowBox[{"kz", "[", "4", "]"}], "\[Rule]", 
          RowBox[{"0.04866262994832723`", "\[VeryThinSpace]", "+", 
           RowBox[{"1.0230186888728143`", " ", "\[ImaginaryI]"}]}]}], ",", 
         RowBox[{
          RowBox[{"kz", "[", "5", "]"}], "\[Rule]", 
          RowBox[{
           RowBox[{"-", "0.015321306389279919`"}], "+", 
           RowBox[{"0.48028843715037306`", " ", "\[ImaginaryI]"}]}]}], ",", 
         RowBox[{"det", "\[Rule]", 
          RowBox[{
           RowBox[{"-", "1.1641532182693481`*^-10"}], "+", 
           RowBox[{"5.820766091346741`*^-11", " ", "\[ImaginaryI]"}]}]}]}], 
        "}"}], ",", 
       RowBox[{"{", 
        RowBox[{
         RowBox[{"kx", "\[Rule]", 
          RowBox[{"0.51`", "\[VeryThinSpace]", "-", 
           RowBox[{"0.7687139264682975`", " ", "\[ImaginaryI]"}]}]}], ",", 
         RowBox[{"\[CapitalOmega]", "\[Rule]", 
          RowBox[{"-", "1.2319227242809767`"}]}], ",", 
         RowBox[{"kxI", "\[Rule]", 
          RowBox[{"-", "0.7687139264682975`"}]}], ",", 
         RowBox[{
          RowBox[{"kz", "[", "1", "]"}], "\[Rule]", 
          RowBox[{
           RowBox[{"-", "1.6934896350356023`"}], "-", 
           RowBox[{"0.2315007392948051`", " ", "\[ImaginaryI]"}]}]}], ",", 
         RowBox[{
          RowBox[{"kz", "[", "2", "]"}], "\[Rule]", 
          RowBox[{"1.2299129615963529`", "\[VeryThinSpace]", "-", 
           RowBox[{"0.4073904481404321`", " ", "\[ImaginaryI]"}]}]}], ",", 
         RowBox[{
          RowBox[{"kz", "[", "3", "]"}], "\[Rule]", 
          RowBox[{"2.844248868344551`", "\[VeryThinSpace]", "+", 
           RowBox[{"0.13783748210718796`", " ", "\[ImaginaryI]"}]}]}], ",", 
         RowBox[{
          RowBox[{"kz", "[", "4", "]"}], "\[Rule]", 
          RowBox[{
           RowBox[{"-", "1.2299129615963529`"}], "+", 
           RowBox[{"0.4073904481404322`", " ", "\[ImaginaryI]"}]}]}], ",", 
         RowBox[{
          RowBox[{"kz", "[", "5", "]"}], "\[Rule]", 
          RowBox[{"1.388894109421525`", "\[VeryThinSpace]", "+", 
           RowBox[{"0.2822706928047367`", " ", "\[ImaginaryI]"}]}]}], ",", 
         RowBox[{"det", "\[Rule]", 
          RowBox[{"1.5631940186722204`*^-13", "-", 
           RowBox[{"4.547473508864641`*^-13", " ", "\[ImaginaryI]"}]}]}]}], 
        "}"}], ",", 
       RowBox[{"{", 
        RowBox[{
         RowBox[{"kx", "\[Rule]", 
          RowBox[{"0.52`", "\[VeryThinSpace]", "+", 
           RowBox[{"0.0149873097192864`", " ", "\[ImaginaryI]"}]}]}], ",", 
         RowBox[{"\[CapitalOmega]", "\[Rule]", "0.17423888881897326`"}], ",", 
         RowBox[{"kxI", "\[Rule]", "0.0149873097192864`"}], ",", 
         RowBox[{
          RowBox[{"kz", "[", "1", "]"}], "\[Rule]", 
          RowBox[{"0.01658658722501504`", "\[VeryThinSpace]", "-", 
           RowBox[{"0.46986163870258485`", " ", "\[ImaginaryI]"}]}]}], ",", 
         RowBox[{
          RowBox[{"kz", "[", "2", "]"}], "\[Rule]", 
          RowBox[{"0.04729840962980333`", "\[VeryThinSpace]", "+", 
           RowBox[{"1.024367263076484`", " ", "\[ImaginaryI]"}]}]}], ",", 
         RowBox[{
          RowBox[{"kz", "[", "3", "]"}], "\[Rule]", 
          RowBox[{"0.02289527302894235`", "\[VeryThinSpace]", "-", 
           RowBox[{"0.3403934534511619`", " ", "\[ImaginaryI]"}]}]}], ",", 
         RowBox[{
          RowBox[{"kz", "[", "4", "]"}], "\[Rule]", 
          RowBox[{"0.04729840962980343`", "\[VeryThinSpace]", "+", 
           RowBox[{"1.024367263076484`", " ", "\[ImaginaryI]"}]}]}], ",", 
         RowBox[{
          RowBox[{"kz", "[", "5", "]"}], "\[Rule]", 
          RowBox[{
           RowBox[{"-", "0.015906513519975272`"}], "+", 
           RowBox[{"0.48995029892892855`", " ", "\[ImaginaryI]"}]}]}], ",", 
         RowBox[{"det", "\[Rule]", 
          RowBox[{"2.9103830456733704`*^-11", "-", 
           RowBox[{"4.3655745685100555`*^-11", " ", "\[ImaginaryI]"}]}]}]}], 
        "}"}], ",", 
       RowBox[{"{", 
        RowBox[{
         RowBox[{"kx", "\[Rule]", 
          RowBox[{"0.53`", "\[VeryThinSpace]", "+", 
           RowBox[{"0.015587915181360547`", " ", "\[ImaginaryI]"}]}]}], ",", 
         RowBox[{"\[CapitalOmega]", "\[Rule]", "0.17687242569827308`"}], ",", 
         RowBox[{"kxI", "\[Rule]", "0.015587915181360547`"}], ",", 
         RowBox[{
          RowBox[{"kz", "[", "1", "]"}], "\[Rule]", 
          RowBox[{"0.017235596242037493`", "\[VeryThinSpace]", "-", 
           RowBox[{"0.47933328967007943`", " ", "\[ImaginaryI]"}]}]}], ",", 
         RowBox[{
          RowBox[{"kz", "[", "2", "]"}], "\[Rule]", 
          RowBox[{"0.04597091523426656`", "\[VeryThinSpace]", "+", 
           RowBox[{"1.025754609144475`", " ", "\[ImaginaryI]"}]}]}], ",", 
         RowBox[{
          RowBox[{"kz", "[", "3", "]"}], "\[Rule]", 
          RowBox[{"0.023684900181522466`", "\[VeryThinSpace]", "-", 
           RowBox[{"0.3488127449473609`", " ", "\[ImaginaryI]"}]}]}], ",", 
         RowBox[{
          RowBox[{"kz", "[", "4", "]"}], "\[Rule]", 
          RowBox[{"0.04597091523426655`", "\[VeryThinSpace]", "+", 
           RowBox[{"1.025754609144475`", " ", "\[ImaginaryI]"}]}]}], ",", 
         RowBox[{
          RowBox[{"kz", "[", "5", "]"}], "\[Rule]", 
          RowBox[{
           RowBox[{"-", "0.016535492876426118`"}], "+", 
           RowBox[{"0.49962798858564783`", " ", "\[ImaginaryI]"}]}]}], ",", 
         RowBox[{"det", "\[Rule]", 
          RowBox[{
           RowBox[{"-", "1.3096723705530167`*^-10"}], "-", 
           RowBox[{"1.4551915228366852`*^-11", " ", "\[ImaginaryI]"}]}]}]}], 
        "}"}], ",", 
       RowBox[{"{", 
        RowBox[{
         RowBox[{"kx", "\[Rule]", 
          RowBox[{"0.54`", "\[VeryThinSpace]", "+", 
           RowBox[{"0.016234433400463464`", " ", "\[ImaginaryI]"}]}]}], ",", 
         RowBox[{"\[CapitalOmega]", "\[Rule]", "0.17945760565972543`"}], ",", 
         RowBox[{"kxI", "\[Rule]", "0.016234433400463464`"}], ",", 
         RowBox[{
          RowBox[{"kz", "[", "1", "]"}], "\[Rule]", 
          RowBox[{"0.017933748172891877`", "\[VeryThinSpace]", "-", 
           RowBox[{"0.48883222579770547`", " ", "\[ImaginaryI]"}]}]}], ",", 
         RowBox[{
          RowBox[{"kz", "[", "2", "]"}], "\[Rule]", 
          RowBox[{"0.04467645366500892`", "\[VeryThinSpace]", "+", 
           RowBox[{"1.027185743630383`", " ", "\[ImaginaryI]"}]}]}], ",", 
         RowBox[{
          RowBox[{"kz", "[", "3", "]"}], "\[Rule]", 
          RowBox[{"0.02453284775430241`", "\[VeryThinSpace]", "-", 
           RowBox[{"0.3573410687600601`", " ", "\[ImaginaryI]"}]}]}], ",", 
         RowBox[{
          RowBox[{"kz", "[", "4", "]"}], "\[Rule]", 
          RowBox[{"0.04467645366500897`", "\[VeryThinSpace]", "+", 
           RowBox[{"1.027185743630383`", " ", "\[ImaginaryI]"}]}]}], ",", 
         RowBox[{
          RowBox[{"kz", "[", "5", "]"}], "\[Rule]", 
          RowBox[{
           RowBox[{"-", "0.017212289805611486`"}], "+", 
           RowBox[{"0.5093217773612096`", " ", "\[ImaginaryI]"}]}]}], ",", 
         RowBox[{"det", "\[Rule]", 
          RowBox[{
           RowBox[{"-", "1.4551915228366852`*^-11"}], "+", 
           RowBox[{"1.1641532182693481`*^-10", " ", "\[ImaginaryI]"}]}]}]}], 
        "}"}], ",", 
       RowBox[{"{", 
        RowBox[{
         RowBox[{"kx", "\[Rule]", 
          RowBox[{"0.55`", "\[VeryThinSpace]", "+", 
           RowBox[{"0.016931107081821623`", " ", "\[ImaginaryI]"}]}]}], ",", 
         RowBox[{"\[CapitalOmega]", "\[Rule]", "0.18199332502225937`"}], ",", 
         RowBox[{"kxI", "\[Rule]", "0.016931107081821623`"}], ",", 
         RowBox[{
          RowBox[{"kz", "[", "1", "]"}], "\[Rule]", 
          RowBox[{"0.018685550095743835`", "\[VeryThinSpace]", "-", 
           RowBox[{"0.4983588306090593`", " ", "\[ImaginaryI]"}]}]}], ",", 
         RowBox[{
          RowBox[{"kz", "[", "2", "]"}], "\[Rule]", 
          RowBox[{"0.0434110556844576`", "\[VeryThinSpace]", "+", 
           RowBox[{"1.0286658192705096`", " ", "\[ImaginaryI]"}]}]}], ",", 
         RowBox[{
          RowBox[{"kz", "[", "3", "]"}], "\[Rule]", 
          RowBox[{"0.025444369354502554`", "\[VeryThinSpace]", "-", 
           RowBox[{"0.365979158896074`", " ", "\[ImaginaryI]"}]}]}], ",", 
         RowBox[{
          RowBox[{"kz", "[", "4", "]"}], "\[Rule]", 
          RowBox[{"0.0434110556844576`", "\[VeryThinSpace]", "+", 
           RowBox[{"1.0286658192705096`", " ", "\[ImaginaryI]"}]}]}], ",", 
         RowBox[{
          RowBox[{"kz", "[", "5", "]"}], "\[Rule]", 
          RowBox[{
           RowBox[{"-", "0.017941303508604303`"}], "+", 
           RowBox[{"0.5190319025892397`", " ", "\[ImaginaryI]"}]}]}], ",", 
         RowBox[{"det", "\[Rule]", 
          RowBox[{"4.802132025361061`*^-10", "-", 
           RowBox[{"2.4010660126805305`*^-10", " ", "\[ImaginaryI]"}]}]}]}], 
        "}"}], ",", 
       RowBox[{"{", 
        RowBox[{
         RowBox[{"kx", "\[Rule]", 
          RowBox[{"0.56`", "\[VeryThinSpace]", "+", 
           RowBox[{"0.017682541095056608`", " ", "\[ImaginaryI]"}]}]}], ",", 
         RowBox[{"\[CapitalOmega]", "\[Rule]", "0.18447856671211163`"}], ",", 
         RowBox[{"kxI", "\[Rule]", "0.017682541095056608`"}], ",", 
         RowBox[{
          RowBox[{"kz", "[", "1", "]"}], "\[Rule]", 
          RowBox[{"0.01949588761446654`", "\[VeryThinSpace]", "-", 
           RowBox[{"0.5079134230279392`", " ", "\[ImaginaryI]"}]}]}], ",", 
         RowBox[{
          RowBox[{"kz", "[", "2", "]"}], "\[Rule]", 
          RowBox[{"0.042170419558207245`", "\[VeryThinSpace]", "+", 
           RowBox[{"1.0302000967552798`", " ", "\[ImaginaryI]"}]}]}], ",", 
         RowBox[{
          RowBox[{"kz", "[", "3", "]"}], "\[Rule]", 
          RowBox[{"0.02642513273496734`", "\[VeryThinSpace]", "-", 
           RowBox[{"0.37472746542266117`", " ", "\[ImaginaryI]"}]}]}], ",", 
         RowBox[{
          RowBox[{"kz", "[", "4", "]"}], "\[Rule]", 
          RowBox[{"0.04217041955820733`", "\[VeryThinSpace]", "+", 
           RowBox[{"1.0302000967552798`", " ", "\[ImaginaryI]"}]}]}], ",", 
         RowBox[{
          RowBox[{"kz", "[", "5", "]"}], "\[Rule]", 
          RowBox[{
           RowBox[{"-", "0.018727305213961237`"}], "+", 
           RowBox[{"0.5287585640377975`", " ", "\[ImaginaryI]"}]}]}], ",", 
         RowBox[{"det", "\[Rule]", 
          RowBox[{
           RowBox[{"-", "6.4319465309381485`*^-9"}], "+", 
           RowBox[{"4.547473508864641`*^-9", " ", "\[ImaginaryI]"}]}]}]}], 
        "}"}], ",", 
       RowBox[{"{", 
        RowBox[{
         RowBox[{"kx", "\[Rule]", 
          RowBox[{"0.5700000000000001`", "\[VeryThinSpace]", "+", 
           RowBox[{"0.018493719867614444`", " ", "\[ImaginaryI]"}]}]}], ",", 
         RowBox[{"\[CapitalOmega]", "\[Rule]", "0.18691241274901874`"}], ",", 
         RowBox[{"kxI", "\[Rule]", "0.018493719867614444`"}], ",", 
         RowBox[{
          RowBox[{"kz", "[", "1", "]"}], "\[Rule]", 
          RowBox[{"0.02037004188960379`", "\[VeryThinSpace]", "-", 
           RowBox[{"0.5174962516851885`", " ", "\[ImaginaryI]"}]}]}], ",", 
         RowBox[{
          RowBox[{"kz", "[", "2", "]"}], "\[Rule]", 
          RowBox[{"0.040949857412759395`", "\[VeryThinSpace]", "+", 
           RowBox[{"1.0317939092325688`", " ", "\[ImaginaryI]"}]}]}], ",", 
         RowBox[{
          RowBox[{"kz", "[", "3", "]"}], "\[Rule]", 
          RowBox[{"0.027481233751408873`", "\[VeryThinSpace]", "-", 
           RowBox[{"0.3835861380859509`", " ", "\[ImaginaryI]"}]}]}], ",", 
         RowBox[{
          RowBox[{"kz", "[", "4", "]"}], "\[Rule]", 
          RowBox[{"0.040949857412759375`", "\[VeryThinSpace]", "+", 
           RowBox[{"1.0317939092325688`", " ", "\[ImaginaryI]"}]}]}], ",", 
         RowBox[{
          RowBox[{"kz", "[", "5", "]"}], "\[Rule]", 
          RowBox[{
           RowBox[{"-", "0.019575455395400152`"}], "+", 
           RowBox[{"0.5385019204721676`", " ", "\[ImaginaryI]"}]}]}], ",", 
         RowBox[{"det", "\[Rule]", 
          RowBox[{"1.0186340659856796`*^-10", "+", 
           RowBox[{"2.1827872842550278`*^-11", " ", "\[ImaginaryI]"}]}]}]}], 
        "}"}], ",", 
       RowBox[{"{", 
        RowBox[{
         RowBox[{"kx", "\[Rule]", 
          RowBox[{"0.58`", "\[VeryThinSpace]", "+", 
           RowBox[{"0.01937002380265006`", " ", "\[ImaginaryI]"}]}]}], ",", 
         RowBox[{"\[CapitalOmega]", "\[Rule]", "0.18929405646037356`"}], ",", 
         RowBox[{"kxI", "\[Rule]", "0.01937002380265006`"}], ",", 
         RowBox[{
          RowBox[{"kz", "[", "1", "]"}], "\[Rule]", 
          RowBox[{"0.02131370550221505`", "\[VeryThinSpace]", "-", 
           RowBox[{"0.5271074897966224`", " ", "\[ImaginaryI]"}]}]}], ",", 
         RowBox[{
          RowBox[{"kz", "[", "2", "]"}], "\[Rule]", 
          RowBox[{"0.03974424504117033`", "\[VeryThinSpace]", "+", 
           RowBox[{"1.0334526199856868`", " ", "\[ImaginaryI]"}]}]}], ",", 
         RowBox[{
          RowBox[{"kz", "[", "3", "]"}], "\[Rule]", 
          RowBox[{"0.028619208602903637`", "\[VeryThinSpace]", "-", 
           RowBox[{"0.3925550130130852`", " ", "\[ImaginaryI]"}]}]}], ",", 
         RowBox[{
          RowBox[{"kz", "[", "4", "]"}], "\[Rule]", 
          RowBox[{"0.039744245041170335`", "\[VeryThinSpace]", "+", 
           RowBox[{"1.0334526199856868`", " ", "\[ImaginaryI]"}]}]}], ",", 
         RowBox[{
          RowBox[{"kz", "[", "5", "]"}], "\[Rule]", 
          RowBox[{
           RowBox[{"-", "0.020491319902220168`"}], "+", 
           RowBox[{"0.5482620865393741`", " ", "\[ImaginaryI]"}]}]}], ",", 
         RowBox[{"det", "\[Rule]", 
          RowBox[{
           RowBox[{"-", "1.1641532182693481`*^-10"}], "+", 
           RowBox[{"5.093170329928398`*^-11", " ", "\[ImaginaryI]"}]}]}]}], 
        "}"}], ",", 
       RowBox[{"{", 
        RowBox[{
         RowBox[{"kx", "\[Rule]", 
          RowBox[{"0.59`", "\[VeryThinSpace]", "+", 
           RowBox[{"0.020317244665916757`", " ", "\[ImaginaryI]"}]}]}], ",", 
         RowBox[{"\[CapitalOmega]", "\[Rule]", "0.19162281415160362`"}], ",", 
         RowBox[{"kxI", "\[Rule]", "0.020317244665916757`"}], ",", 
         RowBox[{
          RowBox[{"kz", "[", "1", "]"}], "\[Rule]", 
          RowBox[{"0.02233299710818278`", "\[VeryThinSpace]", "-", 
           RowBox[{"0.5367472307825089`", " ", "\[ImaginaryI]"}]}]}], ",", 
         RowBox[{
          RowBox[{"kz", "[", "2", "]"}], "\[Rule]", 
          RowBox[{"0.03854797586717688`", "\[VeryThinSpace]", "+", 
           RowBox[{"1.0351815739510413`", " ", "\[ImaginaryI]"}]}]}], ",", 
         RowBox[{
          RowBox[{"kz", "[", "3", "]"}], "\[Rule]", 
          RowBox[{"0.029846044406532404`", "\[VeryThinSpace]", "-", 
           RowBox[{"0.4016336030870224`", " ", "\[ImaginaryI]"}]}]}], ",", 
         RowBox[{
          RowBox[{"kz", "[", "4", "]"}], "\[Rule]", 
          RowBox[{"0.038547975867176947`", "\[VeryThinSpace]", "+", 
           RowBox[{"1.0351815739510413`", " ", "\[ImaginaryI]"}]}]}], ",", 
         RowBox[{
          RowBox[{"kz", "[", "5", "]"}], "\[Rule]", 
          RowBox[{
           RowBox[{"-", "0.021480884953834167`"}], "+", 
           RowBox[{"0.5580391300755638`", " ", "\[ImaginaryI]"}]}]}], ",", 
         RowBox[{"det", "\[Rule]", 
          RowBox[{"2.473825588822365`*^-10", "-", 
           RowBox[{"9.458744898438454`*^-11", " ", "\[ImaginaryI]"}]}]}]}], 
        "}"}], ",", 
       RowBox[{"{", 
        RowBox[{
         RowBox[{"kx", "\[Rule]", 
          RowBox[{"0.6`", "\[VeryThinSpace]", "+", 
           RowBox[{"0.021341599987777234`", " ", "\[ImaginaryI]"}]}]}], ",", 
         RowBox[{"\[CapitalOmega]", "\[Rule]", "0.1938981359561405`"}], ",", 
         RowBox[{"kxI", "\[Rule]", "0.021341599987777234`"}], ",", 
         RowBox[{
          RowBox[{"kz", "[", "1", "]"}], "\[Rule]", 
          RowBox[{"0.023434474953693656`", "\[VeryThinSpace]", "-", 
           RowBox[{"0.5464154847919077`", " ", "\[ImaginaryI]"}]}]}], ",", 
         RowBox[{
          RowBox[{"kz", "[", "2", "]"}], "\[Rule]", 
          RowBox[{"0.037354919695244126`", "\[VeryThinSpace]", "+", 
           RowBox[{"1.0369860439624876`", " ", "\[ImaginaryI]"}]}]}], ",", 
         RowBox[{
          RowBox[{"kz", "[", "3", "]"}], "\[Rule]", 
          RowBox[{"0.031169188305484506`", "\[VeryThinSpace]", "-", 
           RowBox[{"0.41082109252146254`", " ", "\[ImaginaryI]"}]}]}], ",", 
         RowBox[{
          RowBox[{"kz", "[", "4", "]"}], "\[Rule]", 
          RowBox[{"0.037354919695244015`", "\[VeryThinSpace]", "+", 
           RowBox[{"1.0369860439624876`", " ", "\[ImaginaryI]"}]}]}], ",", 
         RowBox[{
          RowBox[{"kz", "[", "5", "]"}], "\[Rule]", 
          RowBox[{
           RowBox[{"-", "0.022550571058077562`"}], "+", 
           RowBox[{"0.5678330699337052`", " ", "\[ImaginaryI]"}]}]}], ",", 
         RowBox[{"det", "\[Rule]", 
          RowBox[{
           RowBox[{"-", "8.105416782200336`*^-9"}], "+", 
           RowBox[{"5.4060365073382854`*^-9", " ", "\[ImaginaryI]"}]}]}]}], 
        "}"}], ",", 
       RowBox[{"{", 
        RowBox[{
         RowBox[{"kx", "\[Rule]", 
          RowBox[{"0.61`", "\[VeryThinSpace]", "+", 
           RowBox[{"0.02244974665277706`", " ", "\[ImaginaryI]"}]}]}], ",", 
         RowBox[{"\[CapitalOmega]", "\[Rule]", "0.1961196155962067`"}], ",", 
         RowBox[{"kxI", "\[Rule]", "0.02244974665277706`"}], ",", 
         RowBox[{
          RowBox[{"kz", "[", "1", "]"}], "\[Rule]", 
          RowBox[{"0.024625149461397045`", "\[VeryThinSpace]", "-", 
           RowBox[{"0.5561121762798468`", " ", "\[ImaginaryI]"}]}]}], ",", 
         RowBox[{
          RowBox[{"kz", "[", "2", "]"}], "\[Rule]", 
          RowBox[{"0.03615838672822983`", "\[VeryThinSpace]", "+", 
           RowBox[{"1.0388711728145128`", " ", "\[ImaginaryI]"}]}]}], ",", 
         RowBox[{
          RowBox[{"kz", "[", "3", "]"}], "\[Rule]", 
          RowBox[{"0.032596555483271054`", "\[VeryThinSpace]", "-", 
           RowBox[{"0.4201163360718318`", " ", "\[ImaginaryI]"}]}]}], ",", 
         RowBox[{
          RowBox[{"kz", "[", "4", "]"}], "\[Rule]", 
          RowBox[{"0.036158386728229894`", "\[VeryThinSpace]", "+", 
           RowBox[{"1.0388711728145128`", " ", "\[ImaginaryI]"}]}]}], ",", 
         RowBox[{
          RowBox[{"kz", "[", "5", "]"}], "\[Rule]", 
          RowBox[{
           RowBox[{"-", "0.023707246046590327`"}], "+", 
           RowBox[{"0.577643874420563`", " ", "\[ImaginaryI]"}]}]}], ",", 
         RowBox[{"det", "\[Rule]", 
          RowBox[{"0.`", "\[VeryThinSpace]", "-", 
           RowBox[{"1.4551915228366852`*^-11", " ", "\[ImaginaryI]"}]}]}]}], 
        "}"}], ",", 
       RowBox[{"{", 
        RowBox[{
         RowBox[{"kx", "\[Rule]", 
          RowBox[{"0.62`", "\[VeryThinSpace]", "+", 
           RowBox[{"0.02364879399932127`", " ", "\[ImaginaryI]"}]}]}], ",", 
         RowBox[{"\[CapitalOmega]", "\[Rule]", "0.19828699880715345`"}], ",", 
         RowBox[{"kxI", "\[Rule]", "0.02364879399932127`"}], ",", 
         RowBox[{
          RowBox[{"kz", "[", "1", "]"}], "\[Rule]", 
          RowBox[{"0.025912495259693406`", "\[VeryThinSpace]", "-", 
           RowBox[{"0.5658371427620156`", " ", "\[ImaginaryI]"}]}]}], ",", 
         RowBox[{
          RowBox[{"kz", "[", "2", "]"}], "\[Rule]", 
          RowBox[{"0.034951097126537704`", "\[VeryThinSpace]", "+", 
           RowBox[{"1.040841912407807`", " ", "\[ImaginaryI]"}]}]}], ",", 
         RowBox[{
          RowBox[{"kz", "[", "3", "]"}], "\[Rule]", 
          RowBox[{"0.03413653665147696`", "\[VeryThinSpace]", "-", 
           RowBox[{"0.429517863199658`", " ", "\[ImaginaryI]"}]}]}], ",", 
         RowBox[{
          RowBox[{"kz", "[", "4", "]"}], "\[Rule]", 
          RowBox[{"0.03495109712653767`", "\[VeryThinSpace]", "+", 
           RowBox[{"1.040841912407807`", " ", "\[ImaginaryI]"}]}]}], ",", 
         RowBox[{
          RowBox[{"kz", "[", "5", "]"}], "\[Rule]", 
          RowBox[{
           RowBox[{"-", "0.024958237578264552`"}], "+", 
           RowBox[{"0.5874714604186693`", " ", "\[ImaginaryI]"}]}]}], ",", 
         RowBox[{"det", "\[Rule]", 
          RowBox[{"1.7462298274040222`*^-10", "-", 
           RowBox[{"1.382431946694851`*^-10", " ", "\[ImaginaryI]"}]}]}]}], 
        "}"}], ",", 
       RowBox[{"{", 
        RowBox[{
         RowBox[{"kx", "\[Rule]", 
          RowBox[{"0.63`", "\[VeryThinSpace]", "+", 
           RowBox[{"0.02494631692417756`", " ", "\[ImaginaryI]"}]}]}], ",", 
         RowBox[{"\[CapitalOmega]", "\[Rule]", "0.20040019021369493`"}], ",", 
         RowBox[{"kxI", "\[Rule]", "0.02494631692417756`"}], ",", 
         RowBox[{
          RowBox[{"kz", "[", "1", "]"}], "\[Rule]", 
          RowBox[{"0.027304463212481683`", "\[VeryThinSpace]", "-", 
           RowBox[{"0.5755901348409417`", " ", "\[ImaginaryI]"}]}]}], ",", 
         RowBox[{
          RowBox[{"kz", "[", "2", "]"}], "\[Rule]", 
          RowBox[{"0.03372515611699467`", "\[VeryThinSpace]", "+", 
           RowBox[{"1.0429029613618974`", " ", "\[ImaginaryI]"}]}]}], ",", 
         RowBox[{
          RowBox[{"kz", "[", "3", "]"}], "\[Rule]", 
          RowBox[{"0.03579800579077571`", "\[VeryThinSpace]", "-", 
           RowBox[{"0.43902388736641756`", " ", "\[ImaginaryI]"}]}]}], ",", 
         RowBox[{
          RowBox[{"kz", "[", "4", "]"}], "\[Rule]", 
          RowBox[{"0.03372515611699457`", "\[VeryThinSpace]", "+", 
           RowBox[{"1.0429029613618974`", " ", "\[ImaginaryI]"}]}]}], ",", 
         RowBox[{
          RowBox[{"kz", "[", "5", "]"}], "\[Rule]", 
          RowBox[{
           RowBox[{"-", "0.026311345641506466`"}], "+", 
           RowBox[{"0.5973156932513325`", " ", "\[ImaginaryI]"}]}]}], ",", 
         RowBox[{"det", "\[Rule]", 
          RowBox[{"2.255546860396862`*^-10", "-", 
           RowBox[{"1.382431946694851`*^-10", " ", "\[ImaginaryI]"}]}]}]}], 
        "}"}], ",", 
       RowBox[{"{", 
        RowBox[{
         RowBox[{"kx", "\[Rule]", 
          RowBox[{"0.64`", "\[VeryThinSpace]", "+", 
           RowBox[{"0.026350369678485204`", " ", "\[ImaginaryI]"}]}]}], ",", 
         RowBox[{"\[CapitalOmega]", "\[Rule]", "0.20245925849511973`"}], ",", 
         RowBox[{"kxI", "\[Rule]", "0.026350369678485204`"}], ",", 
         RowBox[{
          RowBox[{"kz", "[", "1", "]"}], "\[Rule]", 
          RowBox[{"0.02880949321064148`", "\[VeryThinSpace]", "-", 
           RowBox[{"0.585370817560974`", " ", "\[ImaginaryI]"}]}]}], ",", 
         RowBox[{
          RowBox[{"kz", "[", "2", "]"}], "\[Rule]", 
          RowBox[{"0.03247203434430525`", "\[VeryThinSpace]", "+", 
           RowBox[{"1.0450587025366966`", " ", "\[ImaginaryI]"}]}]}], ",", 
         RowBox[{
          RowBox[{"kz", "[", "3", "]"}], "\[Rule]", 
          RowBox[{"0.03759032915039633`", "\[VeryThinSpace]", "-", 
           RowBox[{"0.4486323204768404`", " ", "\[ImaginaryI]"}]}]}], ",", 
         RowBox[{
          RowBox[{"kz", "[", "4", "]"}], "\[Rule]", 
          RowBox[{"0.03247203434430516`", "\[VeryThinSpace]", "+", 
           RowBox[{"1.0450587025366966`", " ", "\[ImaginaryI]"}]}]}], ",", 
         RowBox[{
          RowBox[{"kz", "[", "5", "]"}], "\[Rule]", 
          RowBox[{
           RowBox[{"-", "0.027774855785252687`"}], "+", 
           RowBox[{"0.6071763873274457`", " ", "\[ImaginaryI]"}]}]}], ",", 
         RowBox[{"det", "\[Rule]", 
          RowBox[{
           RowBox[{"-", "1.3460521586239338`*^-9"}], "+", 
           RowBox[{"4.729372449219227`*^-10", " ", "\[ImaginaryI]"}]}]}]}], 
        "}"}], ",", 
       RowBox[{"{", 
        RowBox[{
         RowBox[{"kx", "\[Rule]", 
          RowBox[{"0.65`", "\[VeryThinSpace]", "+", 
           RowBox[{"0.027869501251783994`", " ", "\[ImaginaryI]"}]}]}], ",", 
         RowBox[{"\[CapitalOmega]", "\[Rule]", "0.204464439737008`"}], ",", 
         RowBox[{"kxI", "\[Rule]", "0.027869501251783994`"}], ",", 
         RowBox[{
          RowBox[{"kz", "[", "1", "]"}], "\[Rule]", 
          RowBox[{"0.03043652870724037`", "\[VeryThinSpace]", "-", 
           RowBox[{"0.5951787731085866`", " ", "\[ImaginaryI]"}]}]}], ",", 
         RowBox[{
          RowBox[{"kz", "[", "2", "]"}], "\[Rule]", 
          RowBox[{"0.031182552803397406`", "\[VeryThinSpace]", "+", 
           RowBox[{"1.0473131418873045`", " ", "\[ImaginaryI]"}]}]}], ",", 
         RowBox[{
          RowBox[{"kz", "[", "3", "]"}], "\[Rule]", 
          RowBox[{"0.039523376746817426`", "\[VeryThinSpace]", "-", 
           RowBox[{"0.4583407923291445`", " ", "\[ImaginaryI]"}]}]}], ",", 
         RowBox[{
          RowBox[{"kz", "[", "4", "]"}], "\[Rule]", 
          RowBox[{"0.031182552803397358`", "\[VeryThinSpace]", "+", 
           RowBox[{"1.0473131418873045`", " ", "\[ImaginaryI]"}]}]}], ",", 
         RowBox[{
          RowBox[{"kz", "[", "5", "]"}], "\[Rule]", 
          RowBox[{
           RowBox[{"-", "0.029357554025170114`"}], "+", 
           RowBox[{"0.6170533075789725`", " ", "\[ImaginaryI]"}]}]}], ",", 
         RowBox[{"det", "\[Rule]", 
          RowBox[{"7.275957614183426`*^-12", "+", 
           RowBox[{"1.4551915228366852`*^-11", " ", "\[ImaginaryI]"}]}]}]}], 
        "}"}], ",", 
       RowBox[{"{", 
        RowBox[{
         RowBox[{"kx", "\[Rule]", 
          RowBox[{"0.66`", "\[VeryThinSpace]", "+", 
           RowBox[{"0.02951277346727026`", " ", "\[ImaginaryI]"}]}]}], ",", 
         RowBox[{"\[CapitalOmega]", "\[Rule]", "0.2064161389363778`"}], ",", 
         RowBox[{"kxI", "\[Rule]", "0.02951277346727026`"}], ",", 
         RowBox[{
          RowBox[{"kz", "[", "1", "]"}], "\[Rule]", 
          RowBox[{"0.032195034214657955`", "\[VeryThinSpace]", "-", 
           RowBox[{"0.6050135048320623`", " ", "\[ImaginaryI]"}]}]}], ",", 
         RowBox[{
          RowBox[{"kz", "[", "2", "]"}], "\[Rule]", 
          RowBox[{"0.029846871309527335`", "\[VeryThinSpace]", "+", 
           RowBox[{"1.0496698499790964`", " ", "\[ImaginaryI]"}]}]}], ",", 
         RowBox[{
          RowBox[{"kz", "[", "3", "]"}], "\[Rule]", 
          RowBox[{"0.04160753784677996`", "\[VeryThinSpace]", "-", 
           RowBox[{"0.4681466747714764`", " ", "\[ImaginaryI]"}]}]}], ",", 
         RowBox[{
          RowBox[{"kz", "[", "4", "]"}], "\[Rule]", 
          RowBox[{"0.02984687130952743`", "\[VeryThinSpace]", "+", 
           RowBox[{"1.0496698499790964`", " ", "\[ImaginaryI]"}]}]}], ",", 
         RowBox[{
          RowBox[{"kz", "[", "5", "]"}], "\[Rule]", 
          RowBox[{
           RowBox[{"-", "0.031068744604077998`"}], "+", 
           RowBox[{"0.6269461716789705`", " ", "\[ImaginaryI]"}]}]}], ",", 
         RowBox[{"det", "\[Rule]", 
          RowBox[{
           RowBox[{"-", "1.673470251262188`*^-10"}], "+", 
           RowBox[{"1.0913936421275139`*^-11", " ", "\[ImaginaryI]"}]}]}]}], 
        "}"}], ",", 
       RowBox[{"{", 
        RowBox[{
         RowBox[{"kx", "\[Rule]", 
          RowBox[{"0.67`", "\[VeryThinSpace]", "+", 
           RowBox[{"0.03128978315625033`", " ", "\[ImaginaryI]"}]}]}], ",", 
         RowBox[{"\[CapitalOmega]", "\[Rule]", "0.208314929702541`"}], ",", 
         RowBox[{"kxI", "\[Rule]", "0.03128978315625033`"}], ",", 
         RowBox[{
          RowBox[{"kz", "[", "1", "]"}], "\[Rule]", 
          RowBox[{"0.0340950172347459`", "\[VeryThinSpace]", "-", 
           RowBox[{"0.6148744425130647`", " ", "\[ImaginaryI]"}]}]}], ",", 
         RowBox[{
          RowBox[{"kz", "[", "2", "]"}], "\[Rule]", 
          RowBox[{"0.028454479066288438`", "\[VeryThinSpace]", "+", 
           RowBox[{"1.0521319073125277`", " ", "\[ImaginaryI]"}]}]}], ",", 
         RowBox[{
          RowBox[{"kz", "[", "3", "]"}], "\[Rule]", 
          RowBox[{"0.04385374217494887`", "\[VeryThinSpace]", "-", 
           RowBox[{"0.4780471101201338`", " ", "\[ImaginaryI]"}]}]}], ",", 
         RowBox[{
          RowBox[{"kz", "[", "4", "]"}], "\[Rule]", 
          RowBox[{"0.028454479066288323`", "\[VeryThinSpace]", "+", 
           RowBox[{"1.0521319073125277`", " ", "\[ImaginaryI]"}]}]}], ",", 
         RowBox[{
          RowBox[{"kz", "[", "5", "]"}], "\[Rule]", 
          RowBox[{
           RowBox[{"-", "0.03291827203557818`"}], "+", 
           RowBox[{"0.636854653003341`", " ", "\[ImaginaryI]"}]}]}], ",", 
         RowBox[{"det", "\[Rule]", 
          RowBox[{"2.4010660126805305`*^-10", "-", 
           RowBox[{"1.673470251262188`*^-10", " ", "\[ImaginaryI]"}]}]}]}], 
        "}"}], ",", 
       RowBox[{"{", 
        RowBox[{
         RowBox[{"kx", "\[Rule]", 
          RowBox[{"0.6799999999999999`", "\[VeryThinSpace]", "+", 
           RowBox[{"0.03321069004713779`", " ", "\[ImaginaryI]"}]}]}], ",", 
         RowBox[{"\[CapitalOmega]", "\[Rule]", "0.2101615522737661`"}], ",", 
         RowBox[{"kxI", "\[Rule]", "0.03321069004713779`"}], ",", 
         RowBox[{
          RowBox[{"kz", "[", "1", "]"}], "\[Rule]", 
          RowBox[{"0.03614705636769217`", "\[VeryThinSpace]", "-", 
           RowBox[{"0.6247609487847082`", " ", "\[ImaginaryI]"}]}]}], ",", 
         RowBox[{
          RowBox[{"kz", "[", "2", "]"}], "\[Rule]", 
          RowBox[{"0.02699418548872219`", "\[VeryThinSpace]", "+", 
           RowBox[{"1.0547018543543116`", " ", "\[ImaginaryI]"}]}]}], ",", 
         RowBox[{
          RowBox[{"kz", "[", "3", "]"}], "\[Rule]", 
          RowBox[{"0.04627348885953588`", "\[VeryThinSpace]", "-", 
           RowBox[{"0.4880390432760683`", " ", "\[ImaginaryI]"}]}]}], ",", 
         RowBox[{
          RowBox[{"kz", "[", "4", "]"}], "\[Rule]", 
          RowBox[{"0.02699418548872213`", "\[VeryThinSpace]", "+", 
           RowBox[{"1.0547018543543116`", " ", "\[ImaginaryI]"}]}]}], ",", 
         RowBox[{
          RowBox[{"kz", "[", "5", "]"}], "\[Rule]", 
          RowBox[{
           RowBox[{"-", "0.03491654913190318`"}], "+", 
           RowBox[{"0.646778384276796`", " ", "\[ImaginaryI]"}]}]}], ",", 
         RowBox[{"det", "\[Rule]", 
          RowBox[{"5.529727786779404`*^-10", "-", 
           RowBox[{"2.546585164964199`*^-10", " ", "\[ImaginaryI]"}]}]}]}], 
        "}"}], ",", 
       RowBox[{"{", 
        RowBox[{
         RowBox[{"kx", "\[Rule]", 
          RowBox[{"0.69`", "\[VeryThinSpace]", "+", 
           RowBox[{"0.035286252303601634`", " ", "\[ImaginaryI]"}]}]}], ",", 
         RowBox[{"\[CapitalOmega]", "\[Rule]", "0.2119569100469078`"}], ",", 
         RowBox[{"kxI", "\[Rule]", "0.035286252303601634`"}], ",", 
         RowBox[{
          RowBox[{"kz", "[", "1", "]"}], "\[Rule]", 
          RowBox[{"0.03836233765144873`", "\[VeryThinSpace]", "-", 
           RowBox[{"0.634672326558954`", " ", "\[ImaginaryI]"}]}]}], ",", 
         RowBox[{
          RowBox[{"kz", "[", "2", "]"}], "\[Rule]", 
          RowBox[{"0.025454109033601315`", "\[VeryThinSpace]", "+", 
           RowBox[{"1.0573816468527342`", " ", "\[ImaginaryI]"}]}]}], ",", 
         RowBox[{
          RowBox[{"kz", "[", "3", "]"}], "\[Rule]", 
          RowBox[{"0.04887888543296921`", "\[VeryThinSpace]", "-", 
           RowBox[{"0.49811925689006203`", " ", "\[ImaginaryI]"}]}]}], ",", 
         RowBox[{
          RowBox[{"kz", "[", "4", "]"}], "\[Rule]", 
          RowBox[{"0.02545410903360121`", "\[VeryThinSpace]", "+", 
           RowBox[{"1.0573816468527342`", " ", "\[ImaginaryI]"}]}]}], ",", 
         RowBox[{
          RowBox[{"kz", "[", "5", "]"}], "\[Rule]", 
          RowBox[{
           RowBox[{"-", "0.037074593020791885`"}], "+", 
           RowBox[{"0.6567169618242534`", " ", "\[ImaginaryI]"}]}]}], ",", 
         RowBox[{"det", "\[Rule]", 
          RowBox[{
           RowBox[{"-", "1.622538547962904`*^-9"}], "+", 
           RowBox[{"2.3646862246096134`*^-10", " ", "\[ImaginaryI]"}]}]}]}], 
        "}"}], ",", 
       RowBox[{"{", 
        RowBox[{
         RowBox[{"kx", "\[Rule]", 
          RowBox[{"0.7`", "\[VeryThinSpace]", "+", 
           RowBox[{"0.03752787199335646`", " ", "\[ImaginaryI]"}]}]}], ",", 
         RowBox[{"\[CapitalOmega]", "\[Rule]", "0.21370206489071542`"}], ",", 
         RowBox[{"kxI", "\[Rule]", "0.03752787199335646`"}], ",", 
         RowBox[{
          RowBox[{"kz", "[", "1", "]"}], "\[Rule]", 
          RowBox[{"0.04075270153835375`", "\[VeryThinSpace]", "-", 
           RowBox[{"0.6446078273025997`", " ", "\[ImaginaryI]"}]}]}], ",", 
         RowBox[{
          RowBox[{"kz", "[", "2", "]"}], "\[Rule]", 
          RowBox[{"0.023821661378135527`", "\[VeryThinSpace]", "+", 
           RowBox[{"1.060172616641777`", " ", "\[ImaginaryI]"}]}]}], ",", 
         RowBox[{
          RowBox[{"kz", "[", "3", "]"}], "\[Rule]", 
          RowBox[{"0.05168269956030229`", "\[VeryThinSpace]", "-", 
           RowBox[{"0.5082844088803605`", " ", "\[ImaginaryI]"}]}]}], ",", 
         RowBox[{
          RowBox[{"kz", "[", "4", "]"}], "\[Rule]", 
          RowBox[{"0.02382166137813554`", "\[VeryThinSpace]", "+", 
           RowBox[{"1.060172616641777`", " ", "\[ImaginaryI]"}]}]}], ",", 
         RowBox[{
          RowBox[{"kz", "[", "5", "]"}], "\[Rule]", 
          RowBox[{
           RowBox[{"-", "0.03940407150821367`"}], "+", 
           RowBox[{"0.6666699503342874`", " ", "\[ImaginaryI]"}]}]}], ",", 
         RowBox[{"det", "\[Rule]", 
          RowBox[{
           RowBox[{"-", "3.637978807091713`*^-11"}], "+", 
           RowBox[{"5.4569682106375694`*^-11", " ", "\[ImaginaryI]"}]}]}]}], 
        "}"}], ",", 
       RowBox[{"{", 
        RowBox[{
         RowBox[{"kx", "\[Rule]", 
          RowBox[{"0.71`", "\[VeryThinSpace]", "+", 
           RowBox[{"0.03994765318778933`", " ", "\[ImaginaryI]"}]}]}], ",", 
         RowBox[{"\[CapitalOmega]", "\[Rule]", "0.2153982315818458`"}], ",", 
         RowBox[{"kxI", "\[Rule]", "0.03994765318778933`"}], ",", 
         RowBox[{
          RowBox[{"kz", "[", "1", "]"}], "\[Rule]", 
          RowBox[{"0.0433307033448311`", "\[VeryThinSpace]", "-", 
           RowBox[{"0.6545666599873879`", " ", "\[ImaginaryI]"}]}]}], ",", 
         RowBox[{
          RowBox[{"kz", "[", "2", "]"}], "\[Rule]", 
          RowBox[{"0.022083523858418677`", "\[VeryThinSpace]", "+", 
           RowBox[{"1.0630754377237734`", " ", "\[ImaginaryI]"}]}]}], ",", 
         RowBox[{
          RowBox[{"kz", "[", "3", "]"}], "\[Rule]", 
          RowBox[{"0.05469842660657479`", "\[VeryThinSpace]", "-", 
           RowBox[{"0.5185310716034595`", " ", "\[ImaginaryI]"}]}]}], ",", 
         RowBox[{
          RowBox[{"kz", "[", "4", "]"}], "\[Rule]", 
          RowBox[{"0.022083523858418604`", "\[VeryThinSpace]", "+", 
           RowBox[{"1.0630754377237734`", " ", "\[ImaginaryI]"}]}]}], ",", 
         RowBox[{
          RowBox[{"kz", "[", "5", "]"}], "\[Rule]", 
          RowBox[{
           RowBox[{"-", "0.04191736256917818`"}], "+", 
           RowBox[{"0.6766368880323022`", " ", "\[ImaginaryI]"}]}]}], ",", 
         RowBox[{"det", "\[Rule]", 
          RowBox[{"7.275957614183426`*^-11", "-", 
           RowBox[{"2.1827872842550278`*^-11", " ", "\[ImaginaryI]"}]}]}]}], 
        "}"}], ",", 
       RowBox[{"{", 
        RowBox[{
         RowBox[{"kx", "\[Rule]", 
          RowBox[{"0.72`", "\[VeryThinSpace]", "+", 
           RowBox[{"0.04255847591847247`", " ", "\[ImaginaryI]"}]}]}], ",", 
         RowBox[{"\[CapitalOmega]", "\[Rule]", "0.21704677176535656`"}], ",", 
         RowBox[{"kxI", "\[Rule]", "0.04255847591847247`"}], ",", 
         RowBox[{
          RowBox[{"kz", "[", "1", "]"}], "\[Rule]", 
          RowBox[{"0.046109690551401634`", "\[VeryThinSpace]", "-", 
           RowBox[{"0.6645480005367056`", " ", "\[ImaginaryI]"}]}]}], ",", 
         RowBox[{
          RowBox[{"kz", "[", "2", "]"}], "\[Rule]", 
          RowBox[{"0.02022561260374033`", "\[VeryThinSpace]", "+", 
           RowBox[{"1.0660900969737104`", " ", "\[ImaginaryI]"}]}]}], ",", 
         RowBox[{
          RowBox[{"kz", "[", "3", "]"}], "\[Rule]", 
          RowBox[{"0.057940376719749734`", "\[VeryThinSpace]", "-", 
           RowBox[{"0.5288557720208158`", " ", "\[ImaginaryI]"}]}]}], ",", 
         RowBox[{
          RowBox[{"kz", "[", "4", "]"}], "\[Rule]", 
          RowBox[{"0.02022561260374039`", "\[VeryThinSpace]", "+", 
           RowBox[{"1.0660900969737104`", " ", "\[ImaginaryI]"}]}]}], ",", 
         RowBox[{
          RowBox[{"kz", "[", "5", "]"}], "\[Rule]", 
          RowBox[{
           RowBox[{"-", "0.04462763028437308`"}], "+", 
           RowBox[{"0.6866172921583491`", " ", "\[ImaginaryI]"}]}]}], ",", 
         RowBox[{"det", "\[Rule]", 
          RowBox[{"2.1100277081131935`*^-10", "-", 
           RowBox[{"2.9103830456733704`*^-11", " ", "\[ImaginaryI]"}]}]}]}], 
        "}"}], ",", 
       RowBox[{"{", 
        RowBox[{
         RowBox[{"kx", "\[Rule]", 
          RowBox[{"0.73`", "\[VeryThinSpace]", "+", 
           RowBox[{"0.04537408990017182`", " ", "\[ImaginaryI]"}]}]}], ",", 
         RowBox[{"\[CapitalOmega]", "\[Rule]", "0.2186491878999264`"}], ",", 
         RowBox[{"kxI", "\[Rule]", "0.04537408990017182`"}], ",", 
         RowBox[{
          RowBox[{"kz", "[", "1", "]"}], "\[Rule]", 
          RowBox[{"0.04910390103726217`", "\[VeryThinSpace]", "-", 
           RowBox[{"0.6745510015994491`", " ", "\[ImaginaryI]"}]}]}], ",", 
         RowBox[{
          RowBox[{"kz", "[", "2", "]"}], "\[Rule]", 
          RowBox[{"0.01823302824035989`", "\[VeryThinSpace]", "+", 
           RowBox[{"1.0692158683355428`", " ", "\[ImaginaryI]"}]}]}], ",", 
         RowBox[{
          RowBox[{"kz", "[", "3", "]"}], "\[Rule]", 
          RowBox[{"0.06142378585949821`", "\[VeryThinSpace]", "-", 
           RowBox[{"0.5392550322914273`", " ", "\[ImaginaryI]"}]}]}], ",", 
         RowBox[{
          RowBox[{"kz", "[", "4", "]"}], "\[Rule]", 
          RowBox[{"0.01823302824035985`", "\[VeryThinSpace]", "+", 
           RowBox[{"1.0692158683355428`", " ", "\[ImaginaryI]"}]}]}], ",", 
         RowBox[{
          RowBox[{"kz", "[", "5", "]"}], "\[Rule]", 
          RowBox[{
           RowBox[{"-", "0.04754892123831169`"}], "+", 
           RowBox[{"0.6966106646482043`", " ", "\[ImaginaryI]"}]}]}], ",", 
         RowBox[{"det", "\[Rule]", 
          RowBox[{"8.985807653516531`*^-10", "-", 
           RowBox[{"1.127773430198431`*^-10", " ", "\[ImaginaryI]"}]}]}]}], 
        "}"}], ",", 
       RowBox[{"{", 
        RowBox[{
         RowBox[{"kx", "\[Rule]", 
          RowBox[{"0.74`", "\[VeryThinSpace]", "+", 
           RowBox[{"0.048409232842537384`", " ", "\[ImaginaryI]"}]}]}], ",", 
         RowBox[{"\[CapitalOmega]", "\[Rule]", "0.2202071177057673`"}], ",", 
         RowBox[{"kxI", "\[Rule]", "0.048409232842537384`"}], ",", 
         RowBox[{
          RowBox[{"kz", "[", "1", "]"}], "\[Rule]", 
          RowBox[{"0.052328587281651476`", "\[VeryThinSpace]", "-", 
           RowBox[{"0.6845748025007089`", " ", "\[ImaginaryI]"}]}]}], ",", 
         RowBox[{
          RowBox[{"kz", "[", "2", "]"}], "\[Rule]", 
          RowBox[{"0.01608998532608931`", "\[VeryThinSpace]", "+", 
           RowBox[{"1.0724512888790545`", " ", "\[ImaginaryI]"}]}]}], ",", 
         RowBox[{
          RowBox[{"kz", "[", "3", "]"}], "\[Rule]", 
          RowBox[{"0.06516495622896233`", "\[VeryThinSpace]", "-", 
           RowBox[{"0.5497254103510979`", " ", "\[ImaginaryI]"}]}]}], ",", 
         RowBox[{
          RowBox[{"kz", "[", "4", "]"}], "\[Rule]", 
          RowBox[{"0.01608998532608934`", "\[VeryThinSpace]", "+", 
           RowBox[{"1.0724512888790545`", " ", "\[ImaginaryI]"}]}]}], ",", 
         RowBox[{
          RowBox[{"kz", "[", "5", "]"}], "\[Rule]", 
          RowBox[{
           RowBox[{"-", "0.0506962863287248`"}], "+", 
           RowBox[{"0.7066164979264022`", " ", "\[ImaginaryI]"}]}]}], ",", 
         RowBox[{"det", "\[Rule]", 
          RowBox[{"3.3287506084889174`*^-9", "-", 
           RowBox[{"1.6279955161735415`*^-9", " ", "\[ImaginaryI]"}]}]}]}], 
        "}"}], ",", 
       RowBox[{"{", 
        RowBox[{
         RowBox[{"kx", "\[Rule]", 
          RowBox[{"0.75`", "\[VeryThinSpace]", "+", 
           RowBox[{"0.05167977941583471`", " ", "\[ImaginaryI]"}]}]}], ",", 
         RowBox[{"\[CapitalOmega]", "\[Rule]", "0.22172232969603106`"}], ",", 
         RowBox[{"kxI", "\[Rule]", "0.05167977941583471`"}], ",", 
         RowBox[{
          RowBox[{"kz", "[", "1", "]"}], "\[Rule]", 
          RowBox[{"0.055800172860053024`", "\[VeryThinSpace]", "-", 
           RowBox[{"0.6946185392487186`", " ", "\[ImaginaryI]"}]}]}], ",", 
         RowBox[{
          RowBox[{"kz", "[", "2", "]"}], "\[Rule]", 
          RowBox[{"0.013779715725392837`", "\[VeryThinSpace]", "+", 
           RowBox[{"1.07579413454064`", " ", "\[ImaginaryI]"}]}]}], ",", 
         RowBox[{
          RowBox[{"kz", "[", "3", "]"}], "\[Rule]", 
          RowBox[{"0.06918143298625652`", "\[VeryThinSpace]", "-", 
           RowBox[{"0.5602635402128194`", " ", "\[ImaginaryI]"}]}]}], ",", 
         RowBox[{
          RowBox[{"kz", "[", "4", "]"}], "\[Rule]", 
          RowBox[{"0.01377971572539291`", "\[VeryThinSpace]", "+", 
           RowBox[{"1.07579413454064`", " ", "\[ImaginaryI]"}]}]}], ",", 
         RowBox[{
          RowBox[{"kz", "[", "5", "]"}], "\[Rule]", 
          RowBox[{
           RowBox[{"-", "0.054085934211879995`"}], "+", 
           RowBox[{"0.7166342807361998`", " ", "\[ImaginaryI]"}]}]}], ",", 
         RowBox[{"det", "\[Rule]", 
          RowBox[{
           RowBox[{"-", "6.912159733474255`*^-11"}], "+", 
           RowBox[{"4.547473508864641`*^-11", " ", "\[ImaginaryI]"}]}]}]}], 
        "}"}], ",", 
       RowBox[{"{", 
        RowBox[{
         RowBox[{"kx", "\[Rule]", 
          RowBox[{"0.76`", "\[VeryThinSpace]", "+", 
           RowBox[{"0.05520292865594284`", " ", "\[ImaginaryI]"}]}]}], ",", 
         RowBox[{"\[CapitalOmega]", "\[Rule]", "0.22319672044960537`"}], ",", 
         RowBox[{"kxI", "\[Rule]", "0.05520292865594284`"}], ",", 
         RowBox[{
          RowBox[{"kz", "[", "1", "]"}], "\[Rule]", 
          RowBox[{"0.05953644936047656`", "\[VeryThinSpace]", "-", 
           RowBox[{"0.7046813545177251`", " ", "\[ImaginaryI]"}]}]}], ",", 
         RowBox[{
          RowBox[{"kz", "[", "2", "]"}], "\[Rule]", 
          RowBox[{"0.011284338815700151`", "\[VeryThinSpace]", "+", 
           RowBox[{"1.0792413927521138`", " ", "\[ImaginaryI]"}]}]}], ",", 
         RowBox[{
          RowBox[{"kz", "[", "3", "]"}], "\[Rule]", 
          RowBox[{"0.0734922260955944`", "\[VeryThinSpace]", "-", 
           RowBox[{"0.5708661719396678`", " ", "\[ImaginaryI]"}]}]}], ",", 
         RowBox[{
          RowBox[{"kz", "[", "4", "]"}], "\[Rule]", 
          RowBox[{"0.011284338815700097`", "\[VeryThinSpace]", "+", 
           RowBox[{"1.0792413927521138`", " ", "\[ImaginaryI]"}]}]}], ",", 
         RowBox[{
          RowBox[{"kz", "[", "5", "]"}], "\[Rule]", 
          RowBox[{
           RowBox[{"-", "0.05773542437489834`"}], "+", 
           RowBox[{"0.726663503953684`", " ", "\[ImaginaryI]"}]}]}], ",", 
         RowBox[{"det", "\[Rule]", 
          RowBox[{
           RowBox[{"-", "8.003553375601768`*^-11"}], "+", 
           RowBox[{"3.637978807091713`*^-11", " ", "\[ImaginaryI]"}]}]}]}], 
        "}"}], ",", 
       RowBox[{"{", 
        RowBox[{
         RowBox[{"kx", "\[Rule]", 
          RowBox[{"0.77`", "\[VeryThinSpace]", "+", 
           RowBox[{"0.05899744000440268`", " ", "\[ImaginaryI]"}]}]}], ",", 
         RowBox[{"\[CapitalOmega]", "\[Rule]", "0.2246323143877593`"}], ",", 
         RowBox[{"kxI", "\[Rule]", "0.05899744000440268`"}], ",", 
         RowBox[{
          RowBox[{"kz", "[", "1", "]"}], "\[Rule]", 
          RowBox[{"0.06355682436820652`", "\[VeryThinSpace]", "-", 
           RowBox[{"0.7147624075773498`", " ", "\[ImaginaryI]"}]}]}], ",", 
         RowBox[{
          RowBox[{"kz", "[", "2", "]"}], "\[Rule]", 
          RowBox[{"0.008584689544823599`", "\[VeryThinSpace]", "+", 
           RowBox[{"1.0827892284151668`", " ", "\[ImaginaryI]"}]}]}], ",", 
         RowBox[{
          RowBox[{"kz", "[", "3", "]"}], "\[Rule]", 
          RowBox[{"0.07811808897371683`", "\[VeryThinSpace]", "-", 
           RowBox[{"0.5815302115067683`", " ", "\[ImaginaryI]"}]}]}], ",", 
         RowBox[{
          RowBox[{"kz", "[", "4", "]"}], "\[Rule]", 
          RowBox[{"0.00858468954482352`", "\[VeryThinSpace]", "+", 
           RowBox[{"1.0827892284151668`", " ", "\[ImaginaryI]"}]}]}], ",", 
         RowBox[{
          RowBox[{"kz", "[", "5", "]"}], "\[Rule]", 
          RowBox[{
           RowBox[{"-", "0.06166391030433264`"}], "+", 
           RowBox[{"0.7367036663615248`", " ", "\[ImaginaryI]"}]}]}], ",", 
         RowBox[{"det", "\[Rule]", 
          RowBox[{"9.822542779147625`*^-11", "-", 
           RowBox[{"6.730260793119669`*^-11", " ", "\[ImaginaryI]"}]}]}]}], 
        "}"}], ",", 
       RowBox[{"{", 
        RowBox[{
         RowBox[{"kx", "\[Rule]", 
          RowBox[{"0.78`", "\[VeryThinSpace]", "+", 
           RowBox[{"0.06308393160116216`", " ", "\[ImaginaryI]"}]}]}], ",", 
         RowBox[{"\[CapitalOmega]", "\[Rule]", "0.22603126696859385`"}], ",", 
         RowBox[{"kxI", "\[Rule]", "0.06308393160116216`"}], ",", 
         RowBox[{
          RowBox[{"kz", "[", "1", "]"}], "\[Rule]", 
          RowBox[{"0.06788263475285511`", "\[VeryThinSpace]", "-", 
           RowBox[{"0.72486088420186`", " ", "\[ImaginaryI]"}]}]}], ",", 
         RowBox[{
          RowBox[{"kz", "[", "2", "]"}], "\[Rule]", 
          RowBox[{"0.0056600926649831036`", "\[VeryThinSpace]", "+", 
           RowBox[{"1.0864329387192788`", " ", "\[ImaginaryI]"}]}]}], ",", 
         RowBox[{
          RowBox[{"kz", "[", "3", "]"}], "\[Rule]", 
          RowBox[{"0.08308186956875437`", "\[VeryThinSpace]", "-", 
           RowBox[{"0.59225276109352`", " ", "\[ImaginaryI]"}]}]}], ",", 
         RowBox[{
          RowBox[{"kz", "[", "4", "]"}], "\[Rule]", 
          RowBox[{"0.005660092664983045`", "\[VeryThinSpace]", "+", 
           RowBox[{"1.0864329387192788`", " ", "\[ImaginaryI]"}]}]}], ",", 
         RowBox[{
          RowBox[{"kz", "[", "5", "]"}], "\[Rule]", 
          RowBox[{
           RowBox[{"-", "0.06589244674034865`"}], "+", 
           RowBox[{"0.7467542803927474`", " ", "\[ImaginaryI]"}]}]}], ",", 
         RowBox[{"det", "\[Rule]", 
          RowBox[{"7.421476766467094`*^-10", "+", 
           RowBox[{"8.549250196665525`*^-11", " ", "\[ImaginaryI]"}]}]}]}], 
        "}"}], ",", 
       RowBox[{"{", 
        RowBox[{
         RowBox[{"kx", "\[Rule]", 
          RowBox[{"0.79`", "\[VeryThinSpace]", "+", 
           RowBox[{"0.06748525937120343`", " ", "\[ImaginaryI]"}]}]}], ",", 
         RowBox[{"\[CapitalOmega]", "\[Rule]", "0.22739587244019044`"}], ",", 
         RowBox[{"kxI", "\[Rule]", "0.06748525937120343`"}], ",", 
         RowBox[{
          RowBox[{"kz", "[", "1", "]"}], "\[Rule]", 
          RowBox[{"0.07253754465366659`", "\[VeryThinSpace]", "-", 
           RowBox[{"0.7349760066707175`", " ", "\[ImaginaryI]"}]}]}], ",", 
         RowBox[{
          RowBox[{"kz", "[", "2", "]"}], "\[Rule]", 
          RowBox[{"0.002488067540697809`", "\[VeryThinSpace]", "+", 
           RowBox[{"1.0901668909930045`", " ", "\[ImaginaryI]"}]}]}], ",", 
         RowBox[{
          RowBox[{"kz", "[", "3", "]"}], "\[Rule]", 
          RowBox[{"0.08840895524627475`", "\[VeryThinSpace]", "-", 
           RowBox[{"0.6030311607544663`", " ", "\[ImaginaryI]"}]}]}], ",", 
         RowBox[{
          RowBox[{"kz", "[", "4", "]"}], "\[Rule]", 
          RowBox[{"0.0024880675406978537`", "\[VeryThinSpace]", "+", 
           RowBox[{"1.0901668909930045`", " ", "\[ImaginaryI]"}]}]}], ",", 
         RowBox[{
          RowBox[{"kz", "[", "5", "]"}], "\[Rule]", 
          RowBox[{
           RowBox[{"-", "0.0704443800726098`"}], "+", 
           RowBox[{"0.756814877897975`", " ", "\[ImaginaryI]"}]}]}], ",", 
         RowBox[{"det", "\[Rule]", 
          RowBox[{"4.776666173711419`*^-9", "+", 
           RowBox[{"6.057234713807702`*^-10", " ", "\[ImaginaryI]"}]}]}]}], 
        "}"}], ",", 
       RowBox[{"{", 
        RowBox[{
         RowBox[{"kx", "\[Rule]", 
          RowBox[{"0.8`", "\[VeryThinSpace]", "+", 
           RowBox[{"0.07222700264100945`", " ", "\[ImaginaryI]"}]}]}], ",", 
         RowBox[{"\[CapitalOmega]", "\[Rule]", "0.2287285776395645`"}], ",", 
         RowBox[{"kxI", "\[Rule]", "0.07222700264100945`"}], ",", 
         RowBox[{
          RowBox[{"kz", "[", "1", "]"}], "\[Rule]", 
          RowBox[{"0.07754805510509989`", "\[VeryThinSpace]", "-", 
           RowBox[{"0.7451070440708912`", " ", "\[ImaginaryI]"}]}]}], ",", 
         RowBox[{
          RowBox[{"kz", "[", "2", "]"}], "\[Rule]", 
          RowBox[{"0.0009560578719054769`", "\[VeryThinSpace]", "-", 
           RowBox[{"1.093984435909527`", " ", "\[ImaginaryI]"}]}]}], ",", 
         RowBox[{
          RowBox[{"kz", "[", "3", "]"}], "\[Rule]", 
          RowBox[{"0.09412784124721837`", "\[VeryThinSpace]", "-", 
           RowBox[{"0.6138630329473863`", " ", "\[ImaginaryI]"}]}]}], ",", 
         RowBox[{
          RowBox[{"kz", "[", "4", "]"}], "\[Rule]", 
          RowBox[{
           RowBox[{"-", "0.0009560578719055236`"}], "+", 
           RowBox[{"1.093984435909527`", " ", "\[ImaginaryI]"}]}]}], ",", 
         RowBox[{
          RowBox[{"kz", "[", "5", "]"}], "\[Rule]", 
          RowBox[{
           RowBox[{"-", "0.07534584833965953`"}], "+", 
           RowBox[{"0.7668850160439863`", " ", "\[ImaginaryI]"}]}]}], ",", 
         RowBox[{"det", "\[Rule]", 
          RowBox[{"6.912159733474255`*^-11", "+", 
           RowBox[{"1.2732925824820995`*^-11", " ", "\[ImaginaryI]"}]}]}]}], 
        "}"}], ",", 
       RowBox[{"{", 
        RowBox[{
         RowBox[{"kx", "\[Rule]", 
          RowBox[{"0.09`", "\[VeryThinSpace]", "+", 
           RowBox[{"0.006089670729888369`", " ", "\[ImaginaryI]"}]}]}], ",", 
         RowBox[{"\[CapitalOmega]", "\[Rule]", "0.03258750176441319`"}], ",", 
         RowBox[{"kxI", "\[Rule]", "0.006089670729888369`"}], ",", 
         RowBox[{
          RowBox[{"kz", "[", "1", "]"}], "\[Rule]", 
          RowBox[{"0.006865774581559918`", "\[VeryThinSpace]", "-", 
           RowBox[{"0.0798264433501734`", " ", "\[ImaginaryI]"}]}]}], ",", 
         RowBox[{
          RowBox[{"kz", "[", "2", "]"}], "\[Rule]", 
          RowBox[{"0.26107220731348996`", "\[VeryThinSpace]", "+", 
           RowBox[{"0.8767301313505435`", " ", "\[ImaginaryI]"}]}]}], ",", 
         RowBox[{
          RowBox[{"kz", "[", "3", "]"}], "\[Rule]", 
          RowBox[{"0.01043993319570468`", "\[VeryThinSpace]", "-", 
           RowBox[{"0.05249749738968126`", " ", "\[ImaginaryI]"}]}]}], ",", 
         RowBox[{
          RowBox[{"kz", "[", "4", "]"}], "\[Rule]", 
          RowBox[{"0.26107220731349`", "\[VeryThinSpace]", "+", 
           RowBox[{"0.8767301313505435`", " ", "\[ImaginaryI]"}]}]}], ",", 
         RowBox[{
          RowBox[{"kz", "[", "5", "]"}], "\[Rule]", 
          RowBox[{
           RowBox[{"-", "0.006530668953243477`"}], "+", 
           RowBox[{"0.08392254600774889`", " ", "\[ImaginaryI]"}]}]}], ",", 
         RowBox[{"det", "\[Rule]", 
          RowBox[{"0.`", "\[VeryThinSpace]", "-", 
           RowBox[{"7.450580596923828`*^-9", " ", "\[ImaginaryI]"}]}]}]}], 
        "}"}], ",", 
       RowBox[{"{", 
        RowBox[{
         RowBox[{"kx", "\[Rule]", 
          RowBox[{"0.09`", "\[VeryThinSpace]", "-", 
           RowBox[{"0.9921534991381166`", " ", "\[ImaginaryI]"}]}]}], ",", 
         RowBox[{"\[CapitalOmega]", "\[Rule]", 
          RowBox[{"-", "0.3465661892929718`"}]}], ",", 
         RowBox[{"kxI", "\[Rule]", 
          RowBox[{"-", "0.9921534991381166`"}]}], ",", 
         RowBox[{
          RowBox[{"kz", "[", "1", "]"}], "\[Rule]", 
          RowBox[{
           RowBox[{"-", "1.0860828827205884`"}], "-", 
           RowBox[{"0.08221639097998988`", " ", "\[ImaginaryI]"}]}]}], ",", 
         RowBox[{
          RowBox[{"kz", "[", "2", "]"}], "\[Rule]", 
          RowBox[{"0.9292325633232369`", "\[VeryThinSpace]", "-", 
           RowBox[{"0.2958063424333957`", " ", "\[ImaginaryI]"}]}]}], ",", 
         RowBox[{
          RowBox[{"kz", "[", "3", "]"}], "\[Rule]", 
          RowBox[{"1.2624669010959186`", "\[VeryThinSpace]", "+", 
           RowBox[{"0.07072962851138243`", " ", "\[ImaginaryI]"}]}]}], ",", 
         RowBox[{
          RowBox[{"kz", "[", "4", "]"}], "\[Rule]", 
          RowBox[{
           RowBox[{"-", "0.9292325633232369`"}], "+", 
           RowBox[{"0.29580634243339565`", " ", "\[ImaginaryI]"}]}]}], ",", 
         RowBox[{
          RowBox[{"kz", "[", "5", "]"}], "\[Rule]", 
          RowBox[{"1.0505579323203644`", "\[VeryThinSpace]", "+", 
           RowBox[{"0.08499656437337769`", " ", "\[ImaginaryI]"}]}]}], ",", 
         RowBox[{"det", "\[Rule]", 
          RowBox[{
           RowBox[{"-", "3.2798652682686225`*^-11"}], "-", 
           RowBox[{"9.094947017729282`*^-12", " ", "\[ImaginaryI]"}]}]}]}], 
        "}"}], ",", 
       RowBox[{"{", 
        RowBox[{
         RowBox[{"kx", "\[Rule]", 
          RowBox[{"0.19`", "\[VeryThinSpace]", "+", 
           RowBox[{"0.006831575162820312`", " ", "\[ImaginaryI]"}]}]}], ",", 
         RowBox[{"\[CapitalOmega]", "\[Rule]", "0.06852478542259728`"}], ",", 
         RowBox[{"kxI", "\[Rule]", "0.006831575162820312`"}], ",", 
         RowBox[{
          RowBox[{"kz", "[", "1", "]"}], "\[Rule]", 
          RowBox[{"0.007698344016954374`", "\[VeryThinSpace]", "-", 
           RowBox[{"0.16860759639699435`", " ", "\[ImaginaryI]"}]}]}], ",", 
         RowBox[{
          RowBox[{"kz", "[", "2", "]"}], "\[Rule]", 
          RowBox[{"0.1448941535256851`", "\[VeryThinSpace]", "+", 
           RowBox[{"0.970246705379588`", " ", "\[ImaginaryI]"}]}]}], ",", 
         RowBox[{
          RowBox[{"kz", "[", "3", "]"}], "\[Rule]", 
          RowBox[{"0.011730808420492617`", "\[VeryThinSpace]", "-", 
           RowBox[{"0.11064874937931625`", " ", "\[ImaginaryI]"}]}]}], ",", 
         RowBox[{
          RowBox[{"kz", "[", "4", "]"}], "\[Rule]", 
          RowBox[{"0.14489415352568505`", "\[VeryThinSpace]", "+", 
           RowBox[{"0.970246705379588`", " ", "\[ImaginaryI]"}]}]}], ",", 
         RowBox[{
          RowBox[{"kz", "[", "5", "]"}], "\[Rule]", 
          RowBox[{
           RowBox[{"-", "0.007324036121472971`"}], "+", 
           RowBox[{"0.17722458756454257`", " ", "\[ImaginaryI]"}]}]}], ",", 
         RowBox[{"det", "\[Rule]", 
          RowBox[{
           RowBox[{"-", "2.7939677238464355`*^-9"}], "+", 
           RowBox[{"9.313225746154785`*^-9", " ", "\[ImaginaryI]"}]}]}]}], 
        "}"}], ",", 
       RowBox[{"{", 
        RowBox[{
         RowBox[{"kx", "\[Rule]", 
          RowBox[{"0.21000000000000002`", "\[VeryThinSpace]", "+", 
           RowBox[{"0.0070232270185754024`", " ", "\[ImaginaryI]"}]}]}], ",", 
         RowBox[{"\[CapitalOmega]", "\[Rule]", "0.07559511947365154`"}], ",", 
         RowBox[{"kxI", "\[Rule]", "0.0070232270185754024`"}], ",", 
         RowBox[{
          RowBox[{"kz", "[", "1", "]"}], "\[Rule]", 
          RowBox[{"0.007910528389374078`", "\[VeryThinSpace]", "-", 
           RowBox[{"0.18644489992375024`", " ", "\[ImaginaryI]"}]}]}], ",", 
         RowBox[{
          RowBox[{"kz", "[", "2", "]"}], "\[Rule]", 
          RowBox[{"0.13204773660187827`", "\[VeryThinSpace]", "+", 
           RowBox[{"0.9769865853291799`", " ", "\[ImaginaryI]"}]}]}], ",", 
         RowBox[{
          RowBox[{"kz", "[", "3", "]"}], "\[Rule]", 
          RowBox[{"0.01202205309663101`", "\[VeryThinSpace]", "-", 
           RowBox[{"0.12268101480221773`", " ", "\[ImaginaryI]"}]}]}], ",", 
         RowBox[{
          RowBox[{"kz", "[", "4", "]"}], "\[Rule]", 
          RowBox[{"0.13204773660187832`", "\[VeryThinSpace]", "+", 
           RowBox[{"0.9769865853291799`", " ", "\[ImaginaryI]"}]}]}], ",", 
         RowBox[{
          RowBox[{"kz", "[", "5", "]"}], "\[Rule]", 
          RowBox[{
           RowBox[{"-", "0.007527498145567879`"}], "+", 
           RowBox[{"0.1959319876776362`", " ", "\[ImaginaryI]"}]}]}], ",", 
         RowBox[{"det", "\[Rule]", 
          RowBox[{
           RowBox[{"-", "2.0954757928848267`*^-9"}], "-", 
           RowBox[{"9.313225746154785`*^-10", " ", "\[ImaginaryI]"}]}]}]}], 
        "}"}], ",", 
       RowBox[{"{", 
        RowBox[{
         RowBox[{"kx", "\[Rule]", 
          RowBox[{"0.22000000000000003`", "\[VeryThinSpace]", "+", 
           RowBox[{"0.007126502746229026`", " ", "\[ImaginaryI]"}]}]}], ",", 
         RowBox[{"\[CapitalOmega]", "\[Rule]", "0.07911182587399025`"}], ",", 
         RowBox[{"kxI", "\[Rule]", "0.007126502746229026`"}], ",", 
         RowBox[{
          RowBox[{"kz", "[", "1", "]"}], "\[Rule]", 
          RowBox[{"0.00802468732391604`", "\[VeryThinSpace]", "-", 
           RowBox[{"0.19537591196827914`", " ", "\[ImaginaryI]"}]}]}], ",", 
         RowBox[{
          RowBox[{"kz", "[", "2", "]"}], "\[Rule]", 
          RowBox[{"0.12635546104938147`", "\[VeryThinSpace]", "+", 
           RowBox[{"0.979851261433208`", " ", "\[ImaginaryI]"}]}]}], ",", 
         RowBox[{
          RowBox[{"kz", "[", "3", "]"}], "\[Rule]", 
          RowBox[{"0.012176719115392361`", "\[VeryThinSpace]", "-", 
           RowBox[{"0.12875640714981423`", " ", "\[ImaginaryI]"}]}]}], ",", 
         RowBox[{
          RowBox[{"kz", "[", "4", "]"}], "\[Rule]", 
          RowBox[{"0.12635546104938145`", "\[VeryThinSpace]", "+", 
           RowBox[{"0.979851261433208`", " ", "\[ImaginaryI]"}]}]}], ",", 
         RowBox[{
          RowBox[{"kz", "[", "5", "]"}], "\[Rule]", 
          RowBox[{
           RowBox[{"-", "0.00763704350720063`"}], "+", 
           RowBox[{"0.20529287317692346`", " ", "\[ImaginaryI]"}]}]}], ",", 
         RowBox[{"det", "\[Rule]", 
          RowBox[{"4.190951585769653`*^-9", "-", 
           RowBox[{"8.381903171539307`*^-9", " ", "\[ImaginaryI]"}]}]}]}], 
        "}"}], ",", 
       RowBox[{"{", 
        RowBox[{
         RowBox[{"kx", "\[Rule]", 
          RowBox[{"0.25`", "\[VeryThinSpace]", "+", 
           RowBox[{"0.007469160706086547`", " ", "\[ImaginaryI]"}]}]}], ",", 
         RowBox[{"\[CapitalOmega]", "\[Rule]", "0.08957968931870464`"}], ",", 
         RowBox[{"kxI", "\[Rule]", "0.007469160706086547`"}], ",", 
         RowBox[{
          RowBox[{"kz", "[", "1", "]"}], "\[Rule]", 
          RowBox[{"0.008402756777181018`", "\[VeryThinSpace]", "-", 
           RowBox[{"0.22222351854721673`", " ", "\[ImaginaryI]"}]}]}], ",", 
         RowBox[{
          RowBox[{"kz", "[", "2", "]"}], "\[Rule]", 
          RowBox[{"0.11160212849125373`", "\[VeryThinSpace]", "+", 
           RowBox[{"0.987028217310605`", " ", "\[ImaginaryI]"}]}]}], ",", 
         RowBox[{
          RowBox[{"kz", "[", "3", "]"}], "\[Rule]", 
          RowBox[{"0.012681841587635469`", "\[VeryThinSpace]", "-", 
           RowBox[{"0.1472412475442216`", " ", "\[ImaginaryI]"}]}]}], ",", 
         RowBox[{
          RowBox[{"kz", "[", "4", "]"}], "\[Rule]", 
          RowBox[{"0.11160212849125366`", "\[VeryThinSpace]", "+", 
           RowBox[{"0.987028217310605`", " ", "\[ImaginaryI]"}]}]}], ",", 
         RowBox[{
          RowBox[{"kz", "[", "5", "]"}], "\[Rule]", 
          RowBox[{
           RowBox[{"-", "0.008000136808014676`"}], "+", 
           RowBox[{"0.23340728056687154`", " ", "\[ImaginaryI]"}]}]}], ",", 
         RowBox[{"det", "\[Rule]", 
          RowBox[{"1.862645149230957`*^-9", "-", 
           RowBox[{"5.587935447692871`*^-9", " ", "\[ImaginaryI]"}]}]}]}], 
        "}"}], ",", 
       RowBox[{"{", 
        RowBox[{
         RowBox[{"kx", "\[Rule]", 
          RowBox[{"0.27`", "\[VeryThinSpace]", "+", 
           RowBox[{"0.00772768209640367`", " ", "\[ImaginaryI]"}]}]}], ",", 
         RowBox[{"\[CapitalOmega]", "\[Rule]", "0.09648214124697536`"}], ",", 
         RowBox[{"kxI", "\[Rule]", "0.00772768209640367`"}], ",", 
         RowBox[{
          RowBox[{"kz", "[", "1", "]"}], "\[Rule]", 
          RowBox[{"0.008687415900690335`", "\[VeryThinSpace]", "-", 
           RowBox[{"0.24017201316023`", " ", "\[ImaginaryI]"}]}]}], ",", 
         RowBox[{
          RowBox[{"kz", "[", "2", "]"}], "\[Rule]", 
          RowBox[{"0.10332234576141276`", "\[VeryThinSpace]", "+", 
           RowBox[{"0.9909680973277298`", " ", "\[ImaginaryI]"}]}]}], ",", 
         RowBox[{
          RowBox[{"kz", "[", "3", "]"}], "\[Rule]", 
          RowBox[{"0.013056829140251523`", "\[VeryThinSpace]", "-", 
           RowBox[{"0.15979945388094413`", " ", "\[ImaginaryI]"}]}]}], ",", 
         RowBox[{
          RowBox[{"kz", "[", "4", "]"}], "\[Rule]", 
          RowBox[{"0.10332234576141279`", "\[VeryThinSpace]", "+", 
           RowBox[{"0.9909680973277298`", " ", "\[ImaginaryI]"}]}]}], ",", 
         RowBox[{
          RowBox[{"kz", "[", "5", "]"}], "\[Rule]", 
          RowBox[{
           RowBox[{"-", "0.008273769732249239`"}], "+", 
           RowBox[{"0.25217938540111867`", " ", "\[ImaginaryI]"}]}]}], ",", 
         RowBox[{"det", "\[Rule]", 
          RowBox[{
           RowBox[{"-", "6.984919309616089`*^-10"}], "+", 
           RowBox[{"4.656612873077393`*^-10", " ", "\[ImaginaryI]"}]}]}]}], 
        "}"}], ",", 
       RowBox[{"{", 
        RowBox[{
         RowBox[{"kx", "\[Rule]", 
          RowBox[{"0.3`", "\[VeryThinSpace]", "+", 
           RowBox[{"0.008166867490974297`", " ", "\[ImaginaryI]"}]}]}], ",", 
         RowBox[{"\[CapitalOmega]", "\[Rule]", "0.10670513941286384`"}], ",", 
         RowBox[{"kxI", "\[Rule]", "0.008166867490974297`"}], ",", 
         RowBox[{
          RowBox[{"kz", "[", "1", "]"}], "\[Rule]", 
          RowBox[{"0.009170078184231704`", "\[VeryThinSpace]", "-", 
           RowBox[{"0.2671798645626883`", " ", "\[ImaginaryI]"}]}]}], ",", 
         RowBox[{
          RowBox[{"kz", "[", "2", "]"}], "\[Rule]", 
          RowBox[{"0.09266951745328421`", "\[VeryThinSpace]", "+", 
           RowBox[{"0.9960542190032792`", " ", "\[ImaginaryI]"}]}]}], ",", 
         RowBox[{
          RowBox[{"kz", "[", "3", "]"}], "\[Rule]", 
          RowBox[{"0.013685127302186802`", "\[VeryThinSpace]", "-", 
           RowBox[{"0.17903087002345858`", " ", "\[ImaginaryI]"}]}]}], ",", 
         RowBox[{
          RowBox[{"kz", "[", "4", "]"}], "\[Rule]", 
          RowBox[{"0.09266951745328422`", "\[VeryThinSpace]", "+", 
           RowBox[{"0.9960542190032792`", " ", "\[ImaginaryI]"}]}]}], ",", 
         RowBox[{
          RowBox[{"kz", "[", "5", "]"}], "\[Rule]", 
          RowBox[{
           RowBox[{"-", "0.008738133203208197`"}], "+", 
           RowBox[{"0.28038714795429664`", " ", "\[ImaginaryI]"}]}]}], ",", 
         RowBox[{"det", "\[Rule]", 
          RowBox[{
           RowBox[{"-", "3.026798367500305`*^-9"}], "+", 
           RowBox[{"4.6566128730773926`*^-9", " ", "\[ImaginaryI]"}]}]}]}], 
        "}"}], ",", 
       RowBox[{"{", 
        RowBox[{
         RowBox[{"kx", "\[Rule]", 
          RowBox[{"0.32`", "\[VeryThinSpace]", "+", 
           RowBox[{"0.0084983763361956`", " ", "\[ImaginaryI]"}]}]}], ",", 
         RowBox[{"\[CapitalOmega]", "\[Rule]", "0.11342281077645094`"}], ",", 
         RowBox[{"kxI", "\[Rule]", "0.0084983763361956`"}], ",", 
         RowBox[{
          RowBox[{"kz", "[", "1", "]"}], "\[Rule]", 
          RowBox[{"0.00953373606098748`", "\[VeryThinSpace]", "-", 
           RowBox[{"0.28524813464375637`", " ", "\[ImaginaryI]"}]}]}], ",", 
         RowBox[{
          RowBox[{"kz", "[", "2", "]"}], "\[Rule]", 
          RowBox[{"0.08650605458624681`", "\[VeryThinSpace]", "+", 
           RowBox[{"0.9990618870328152`", " ", "\[ImaginaryI]"}]}]}], ",", 
         RowBox[{
          RowBox[{"kz", "[", "3", "]"}], "\[Rule]", 
          RowBox[{"0.014153605859005849`", "\[VeryThinSpace]", "-", 
           RowBox[{"0.19214046615917338`", " ", "\[ImaginaryI]"}]}]}], ",", 
         RowBox[{
          RowBox[{"kz", "[", "4", "]"}], "\[Rule]", 
          RowBox[{"0.08650605458624683`", "\[VeryThinSpace]", "+", 
           RowBox[{"0.9990618870328152`", " ", "\[ImaginaryI]"}]}]}], ",", 
         RowBox[{
          RowBox[{"kz", "[", "5", "]"}], "\[Rule]", 
          RowBox[{
           RowBox[{"-", "0.009088288828423914`"}], "+", 
           RowBox[{"0.2992290934985835`", " ", "\[ImaginaryI]"}]}]}], ",", 
         RowBox[{"det", "\[Rule]", 
          RowBox[{
           RowBox[{"-", "1.280568540096283`*^-9"}], "+", 
           RowBox[{"1.1641532182693481`*^-9", " ", "\[ImaginaryI]"}]}]}]}], 
        "}"}], ",", 
       RowBox[{"{", 
        RowBox[{
         RowBox[{"kx", "\[Rule]", 
          RowBox[{"0.33`", "\[VeryThinSpace]", "+", 
           RowBox[{"0.008677108479431837`", " ", "\[ImaginaryI]"}]}]}], ",", 
         RowBox[{"\[CapitalOmega]", "\[Rule]", "0.11674943821818436`"}], ",", 
         RowBox[{"kxI", "\[Rule]", "0.008677108479431837`"}], ",", 
         RowBox[{
          RowBox[{"kz", "[", "1", "]"}], "\[Rule]", 
          RowBox[{"0.009729587541135341`", "\[VeryThinSpace]", "-", 
           RowBox[{"0.294302896819239`", " ", "\[ImaginaryI]"}]}]}], ",", 
         RowBox[{
          RowBox[{"kz", "[", "2", "]"}], "\[Rule]", 
          RowBox[{"0.08365787868754054`", "\[VeryThinSpace]", "+", 
           RowBox[{"1.0004815922637418`", " ", "\[ImaginaryI]"}]}]}], ",", 
         RowBox[{
          RowBox[{"kz", "[", "3", "]"}], "\[Rule]", 
          RowBox[{"0.014404460680956598`", "\[VeryThinSpace]", "-", 
           RowBox[{"0.1987888239368879`", " ", "\[ImaginaryI]"}]}]}], ",", 
         RowBox[{
          RowBox[{"kz", "[", "4", "]"}], "\[Rule]", 
          RowBox[{"0.08365787868754056`", "\[VeryThinSpace]", "+", 
           RowBox[{"1.0004815922637416`", " ", "\[ImaginaryI]"}]}]}], ",", 
         RowBox[{
          RowBox[{"kz", "[", "5", "]"}], "\[Rule]", 
          RowBox[{
           RowBox[{"-", "0.009276959271930231`"}], "+", 
           RowBox[{"0.3086621073002423`", " ", "\[ImaginaryI]"}]}]}], ",", 
         RowBox[{"det", "\[Rule]", 
          RowBox[{"8.149072527885437`*^-10", "-", 
           RowBox[{"6.984919309616089`*^-10", " ", "\[ImaginaryI]"}]}]}]}], 
        "}"}], ",", 
       RowBox[{"{", 
        RowBox[{
         RowBox[{"kx", "\[Rule]", 
          RowBox[{"0.33999999999999997`", "\[VeryThinSpace]", "+", 
           RowBox[{"0.008865203338410932`", " ", "\[ImaginaryI]"}]}]}], ",", 
         RowBox[{"\[CapitalOmega]", "\[Rule]", "0.12005321982836871`"}], ",", 
         RowBox[{"kxI", "\[Rule]", "0.008865203338410932`"}], ",", 
         RowBox[{
          RowBox[{"kz", "[", "1", "]"}], "\[Rule]", 
          RowBox[{"0.009935547923762137`", "\[VeryThinSpace]", "-", 
           RowBox[{"0.30337221038921713`", " ", "\[ImaginaryI]"}]}]}], ",", 
         RowBox[{
          RowBox[{"kz", "[", "2", "]"}], "\[Rule]", 
          RowBox[{"0.08094820059255839`", "\[VeryThinSpace]", "+", 
           RowBox[{"1.0018557126886665`", " ", "\[ImaginaryI]"}]}]}], ",", 
         RowBox[{
          RowBox[{"kz", "[", "3", "]"}], "\[Rule]", 
          RowBox[{"0.014667293103457822`", "\[VeryThinSpace]", "-", 
           RowBox[{"0.2055027545845612`", " ", "\[ImaginaryI]"}]}]}], ",", 
         RowBox[{
          RowBox[{"kz", "[", "4", "]"}], "\[Rule]", 
          RowBox[{"0.0809482005925583`", "\[VeryThinSpace]", "+", 
           RowBox[{"1.0018557126886665`", " ", "\[ImaginaryI]"}]}]}], ",", 
         RowBox[{
          RowBox[{"kz", "[", "5", "]"}], "\[Rule]", 
          RowBox[{
           RowBox[{"-", "0.00947543174195375`"}], "+", 
           RowBox[{"0.3181036196708671`", " ", "\[ImaginaryI]"}]}]}], ",", 
         RowBox[{"det", "\[Rule]", 
          RowBox[{"4.656612873077393`*^-10", "-", 
           RowBox[{"8.149072527885437`*^-10", " ", "\[ImaginaryI]"}]}]}]}], 
        "}"}], ",", 
       RowBox[{"{", 
        RowBox[{
         RowBox[{"kx", "\[Rule]", 
          RowBox[{"0.35`", "\[VeryThinSpace]", "+", 
           RowBox[{"0.009063262094082418`", " ", "\[ImaginaryI]"}]}]}], ",", 
         RowBox[{"\[CapitalOmega]", "\[Rule]", "0.1233330814487288`"}], ",", 
         RowBox[{"kxI", "\[Rule]", "0.009063262094082418`"}], ",", 
         RowBox[{
          RowBox[{"kz", "[", "1", "]"}], "\[Rule]", 
          RowBox[{"0.010152260420394106`", "\[VeryThinSpace]", "-", 
           RowBox[{"0.3124566945265283`", " ", "\[ImaginaryI]"}]}]}], ",", 
         RowBox[{
          RowBox[{"kz", "[", "2", "]"}], "\[Rule]", 
          RowBox[{"0.07836588989092699`", "\[VeryThinSpace]", "+", 
           RowBox[{"1.0031909033130222`", " ", "\[ImaginaryI]"}]}]}], ",", 
         RowBox[{
          RowBox[{"kz", "[", "3", "]"}], "\[Rule]", 
          RowBox[{"0.01494286508978594`", "\[VeryThinSpace]", "-", 
           RowBox[{"0.21228470670575347`", " ", "\[ImaginaryI]"}]}]}], ",", 
         RowBox[{
          RowBox[{"kz", "[", "4", "]"}], "\[Rule]", 
          RowBox[{"0.0783658898909269`", "\[VeryThinSpace]", "+", 
           RowBox[{"1.0031909033130222`", " ", "\[ImaginaryI]"}]}]}], ",", 
         RowBox[{
          RowBox[{"kz", "[", "5", "]"}], "\[Rule]", 
          RowBox[{
           RowBox[{"-", "0.009684332277887746`"}], "+", 
           RowBox[{"0.3275539956607852`", " ", "\[ImaginaryI]"}]}]}], ",", 
         RowBox[{"det", "\[Rule]", 
          RowBox[{
           RowBox[{"-", "4.656612873077393`*^-10"}], "-", 
           RowBox[{"3.4924596548080444`*^-10", " ", "\[ImaginaryI]"}]}]}]}], 
        "}"}], ",", 
       RowBox[{"{", 
        RowBox[{
         RowBox[{"kx", "\[Rule]", 
          RowBox[{"0.36`", "\[VeryThinSpace]", "+", 
           RowBox[{"0.009271948278715001`", " ", "\[ImaginaryI]"}]}]}], ",", 
         RowBox[{"\[CapitalOmega]", "\[Rule]", "0.12658791362861155`"}], ",", 
         RowBox[{"kxI", "\[Rule]", "0.009271948278715001`"}], ",", 
         RowBox[{
          RowBox[{"kz", "[", "1", "]"}], "\[Rule]", 
          RowBox[{"0.010380435058238852`", "\[VeryThinSpace]", "-", 
           RowBox[{"0.32155698307540015`", " ", "\[ImaginaryI]"}]}]}], ",", 
         RowBox[{
          RowBox[{"kz", "[", "2", "]"}], "\[Rule]", 
          RowBox[{"0.07590102982925115`", "\[VeryThinSpace]", "+", 
           RowBox[{"1.004493060475276`", " ", "\[ImaginaryI]"}]}]}], ",", 
         RowBox[{
          RowBox[{"kz", "[", "3", "]"}], "\[Rule]", 
          RowBox[{"0.015232018804374395`", "\[VeryThinSpace]", "-", 
           RowBox[{"0.21913716252627047`", " ", "\[ImaginaryI]"}]}]}], ",", 
         RowBox[{
          RowBox[{"kz", "[", "4", "]"}], "\[Rule]", 
          RowBox[{"0.07590102982925126`", "\[VeryThinSpace]", "+", 
           RowBox[{"1.0044930604752758`", " ", "\[ImaginaryI]"}]}]}], ",", 
         RowBox[{
          RowBox[{"kz", "[", "5", "]"}], "\[Rule]", 
          RowBox[{
           RowBox[{"-", "0.009904351897291885`"}], "+", 
           RowBox[{"0.3370136092650414`", " ", "\[ImaginaryI]"}]}]}], ",", 
         RowBox[{"det", "\[Rule]", 
          RowBox[{"9.313225746154785`*^-10", "-", 
           RowBox[{"6.984919309616089`*^-10", " ", "\[ImaginaryI]"}]}]}]}], 
        "}"}], ",", 
       RowBox[{"{", 
        RowBox[{
         RowBox[{"kx", "\[Rule]", 
          RowBox[{"0.37`", "\[VeryThinSpace]", "+", 
           RowBox[{"0.009491995193452426`", " ", "\[ImaginaryI]"}]}]}], ",", 
         RowBox[{"\[CapitalOmega]", "\[Rule]", "0.1298165717910636`"}], ",", 
         RowBox[{"kxI", "\[Rule]", "0.009491995193452426`"}], ",", 
         RowBox[{
          RowBox[{"kz", "[", "1", "]"}], "\[Rule]", 
          RowBox[{"0.010620856660904423`", "\[VeryThinSpace]", "-", 
           RowBox[{"0.3306737237595229`", " ", "\[ImaginaryI]"}]}]}], ",", 
         RowBox[{
          RowBox[{"kz", "[", "2", "]"}], "\[Rule]", 
          RowBox[{"0.07354477208114014`", "\[VeryThinSpace]", "+", 
           RowBox[{"1.0057674696382302`", " ", "\[ImaginaryI]"}]}]}], ",", 
         RowBox[{
          RowBox[{"kz", "[", "3", "]"}], "\[Rule]", 
          RowBox[{"0.015535686651311525`", "\[VeryThinSpace]", "-", 
           RowBox[{"0.22606263246696687`", " ", "\[ImaginaryI]"}]}]}], ",", 
         RowBox[{
          RowBox[{"kz", "[", "4", "]"}], "\[Rule]", 
          RowBox[{"0.07354477208114013`", "\[VeryThinSpace]", "+", 
           RowBox[{"1.0057674696382302`", " ", "\[ImaginaryI]"}]}]}], ",", 
         RowBox[{
          RowBox[{"kz", "[", "5", "]"}], "\[Rule]", 
          RowBox[{
           RowBox[{"-", "0.01013625434171447`"}], "+", 
           RowBox[{"0.34648284298905646`", " ", "\[ImaginaryI]"}]}]}], ",", 
         RowBox[{"det", "\[Rule]", 
          RowBox[{
           RowBox[{"-", "1.1641532182693481`*^-9"}], "+", 
           RowBox[{"9.313225746154785`*^-10", " ", "\[ImaginaryI]"}]}]}]}], 
        "}"}], ",", 
       RowBox[{"{", 
        RowBox[{
         RowBox[{"kx", "\[Rule]", 
          RowBox[{"0.38`", "\[VeryThinSpace]", "-", 
           RowBox[{"0.029398573533194177`", " ", "\[ImaginaryI]"}]}]}], ",", 
         RowBox[{"\[CapitalOmega]", "\[Rule]", 
          RowBox[{"-", "0.3808626212885388`"}]}], ",", 
         RowBox[{"kxI", "\[Rule]", 
          RowBox[{"-", "0.029398573533194177`"}]}], ",", 
         RowBox[{
          RowBox[{"kz", "[", "1", "]"}], "\[Rule]", 
          RowBox[{
           RowBox[{"-", "0.3084634716468756`"}], "-", 
           RowBox[{"0.03621646959677194`", " ", "\[ImaginaryI]"}]}]}], ",", 
         RowBox[{
          RowBox[{"kz", "[", "2", "]"}], "\[Rule]", 
          RowBox[{"0.5262088124623687`", "\[VeryThinSpace]", "-", 
           RowBox[{"0.7879487990402008`", " ", "\[ImaginaryI]"}]}]}], ",", 
         RowBox[{
          RowBox[{"kz", "[", "3", "]"}], "\[Rule]", 
          RowBox[{"0.7723087646084421`", "\[VeryThinSpace]", "+", 
           RowBox[{"0.014465015100893848`", " ", "\[ImaginaryI]"}]}]}], ",", 
         RowBox[{
          RowBox[{"kz", "[", "4", "]"}], "\[Rule]", 
          RowBox[{
           RowBox[{"-", "0.5262088124623686`"}], "+", 
           RowBox[{"0.7879487990402009`", " ", "\[ImaginaryI]"}]}]}], ",", 
         RowBox[{
          RowBox[{"kz", "[", "5", "]"}], "\[Rule]", 
          RowBox[{"0.10955996197150886`", "\[VeryThinSpace]", "+", 
           RowBox[{"0.10196661026150168`", " ", "\[ImaginaryI]"}]}]}], ",", 
         RowBox[{"det", "\[Rule]", 
          RowBox[{"7.105427357601002`*^-14", "+", 
           RowBox[{"1.4210854715202004`*^-13", " ", "\[ImaginaryI]"}]}]}]}], 
        "}"}], ",", 
       RowBox[{"{", 
        RowBox[{
         RowBox[{"kx", "\[Rule]", 
          RowBox[{"0.39`", "\[VeryThinSpace]", "+", 
           RowBox[{"0.009969503101594874`", " ", "\[ImaginaryI]"}]}]}], ",", 
         RowBox[{"\[CapitalOmega]", "\[Rule]", "0.13619061543468322`"}], ",", 
         RowBox[{"kxI", "\[Rule]", "0.009969503101594874`"}], ",", 
         RowBox[{
          RowBox[{"kz", "[", "1", "]"}], "\[Rule]", 
          RowBox[{"0.011142007539425`", "\[VeryThinSpace]", "-", 
           RowBox[{"0.3489592154613325`", " ", "\[ImaginaryI]"}]}]}], ",", 
         RowBox[{
          RowBox[{"kz", "[", "2", "]"}], "\[Rule]", 
          RowBox[{"0.0691272637181998`", "\[VeryThinSpace]", "+", 
           RowBox[{"1.0082518655124573`", " ", "\[ImaginaryI]"}]}]}], ",", 
         RowBox[{
          RowBox[{"kz", "[", "3", "]"}], "\[Rule]", 
          RowBox[{"0.01619081182080809`", "\[VeryThinSpace]", "-", 
           RowBox[{"0.240142758291162`", " ", "\[ImaginaryI]"}]}]}], ",", 
         RowBox[{
          RowBox[{"kz", "[", "4", "]"}], "\[Rule]", 
          RowBox[{"0.06912726371819988`", "\[VeryThinSpace]", "+", 
           RowBox[{"1.0082518655124573`", " ", "\[ImaginaryI]"}]}]}], ",", 
         RowBox[{
          RowBox[{"kz", "[", "5", "]"}], "\[Rule]", 
          RowBox[{
           RowBox[{"-", "0.010639178271594977`"}], "+", 
           RowBox[{"0.36545173982117274`", " ", "\[ImaginaryI]"}]}]}], ",", 
         RowBox[{"det", "\[Rule]", 
          RowBox[{
           RowBox[{"-", "5.820766091346741`*^-11"}], "+", 
           RowBox[{"0.`", " ", "\[ImaginaryI]"}]}]}]}], "}"}], ",", 
       RowBox[{"{", 
        RowBox[{
         RowBox[{"kx", "\[Rule]", 
          RowBox[{"0.4`", "\[VeryThinSpace]", "+", 
           RowBox[{"0.010228857204830065`", " ", "\[ImaginaryI]"}]}]}], ",", 
         RowBox[{"\[CapitalOmega]", "\[Rule]", "0.1393335424836967`"}], ",", 
         RowBox[{"kxI", "\[Rule]", "0.010228857204830065`"}], ",", 
         RowBox[{
          RowBox[{"kz", "[", "1", "]"}], "\[Rule]", 
          RowBox[{"0.011424763748244644`", "\[VeryThinSpace]", "-", 
           RowBox[{"0.3581293208413759`", " ", "\[ImaginaryI]"}]}]}], ",", 
         RowBox[{
          RowBox[{"kz", "[", "2", "]"}], "\[Rule]", 
          RowBox[{"0.06705258485501003`", "\[VeryThinSpace]", "+", 
           RowBox[{"1.0094704098322573`", " ", "\[ImaginaryI]"}]}]}], ",", 
         RowBox[{
          RowBox[{"kz", "[", "3", "]"}], "\[Rule]", 
          RowBox[{"0.01654468780502101`", "\[VeryThinSpace]", "-", 
           RowBox[{"0.24730251366183623`", " ", "\[ImaginaryI]"}]}]}], ",", 
         RowBox[{
          RowBox[{"kz", "[", "4", "]"}], "\[Rule]", 
          RowBox[{"0.06705258485501013`", "\[VeryThinSpace]", "+", 
           RowBox[{"1.0094704098322573`", " ", "\[ImaginaryI]"}]}]}], ",", 
         RowBox[{
          RowBox[{"kz", "[", "5", "]"}], "\[Rule]", 
          RowBox[{
           RowBox[{"-", "0.010912171822199035`"}], "+", 
           RowBox[{"0.3749522046205733`", " ", "\[ImaginaryI]"}]}]}], ",", 
         RowBox[{"det", "\[Rule]", 
          RowBox[{
           RowBox[{"-", "1.1641532182693481`*^-10"}], "+", 
           RowBox[{"1.7462298274040222`*^-10", " ", "\[ImaginaryI]"}]}]}]}], 
        "}"}], ",", 
       RowBox[{"{", 
        RowBox[{
         RowBox[{"kx", "\[Rule]", 
          RowBox[{"0.41`", "\[VeryThinSpace]", "+", 
           RowBox[{"0.01050337888613856`", " ", "\[ImaginaryI]"}]}]}], ",", 
         RowBox[{"\[CapitalOmega]", "\[Rule]", "0.1424453817693312`"}], ",", 
         RowBox[{"kxI", "\[Rule]", "0.01050337888613856`"}], ",", 
         RowBox[{
          RowBox[{"kz", "[", "1", "]"}], "\[Rule]", 
          RowBox[{"0.011723842830986209`", "\[VeryThinSpace]", "-", 
           RowBox[{"0.3673185836247309`", " ", "\[ImaginaryI]"}]}]}], ",", 
         RowBox[{
          RowBox[{"kz", "[", "2", "]"}], "\[Rule]", 
          RowBox[{"0.06505946113491948`", "\[VeryThinSpace]", "+", 
           RowBox[{"1.0106784941534102`", " ", "\[ImaginaryI]"}]}]}], ",", 
         RowBox[{
          RowBox[{"kz", "[", "3", "]"}], "\[Rule]", 
          RowBox[{"0.016917941801193076`", "\[VeryThinSpace]", "-", 
           RowBox[{"0.2545454638585594`", " ", "\[ImaginaryI]"}]}]}], ",", 
         RowBox[{
          RowBox[{"kz", "[", "4", "]"}], "\[Rule]", 
          RowBox[{"0.0650594611349195`", "\[VeryThinSpace]", "+", 
           RowBox[{"1.0106784941534102`", " ", "\[ImaginaryI]"}]}]}], ",", 
         RowBox[{
          RowBox[{"kz", "[", "5", "]"}], "\[Rule]", 
          RowBox[{
           RowBox[{"-", "0.011201013787291693`"}], "+", 
           RowBox[{"0.38446389095625383`", " ", "\[ImaginaryI]"}]}]}], ",", 
         RowBox[{"det", "\[Rule]", 
          RowBox[{
           RowBox[{"-", "3.4924596548080444`*^-10"}], "+", 
           RowBox[{"5.820766091346741`*^-10", " ", "\[ImaginaryI]"}]}]}]}], 
        "}"}], ",", 
       RowBox[{"{", 
        RowBox[{
         RowBox[{"kx", "\[Rule]", 
          RowBox[{"0.42`", "\[VeryThinSpace]", "+", 
           RowBox[{"0.010794289929930721`", " ", "\[ImaginaryI]"}]}]}], ",", 
         RowBox[{"\[CapitalOmega]", "\[Rule]", "0.14552482892096485`"}], ",", 
         RowBox[{"kxI", "\[Rule]", "0.010794289929930721`"}], ",", 
         RowBox[{
          RowBox[{"kz", "[", "1", "]"}], "\[Rule]", 
          RowBox[{"0.012040553113041596`", "\[VeryThinSpace]", "-", 
           RowBox[{"0.3765277000157394`", " ", "\[ImaginaryI]"}]}]}], ",", 
         RowBox[{
          RowBox[{"kz", "[", "2", "]"}], "\[Rule]", 
          RowBox[{"0.06314273636741943`", "\[VeryThinSpace]", "+", 
           RowBox[{"1.0118799135250154`", " ", "\[ImaginaryI]"}]}]}], ",", 
         RowBox[{
          RowBox[{"kz", "[", "3", "]"}], "\[Rule]", 
          RowBox[{"0.017312139791952928`", "\[VeryThinSpace]", "-", 
           RowBox[{"0.26187414294553146`", " ", "\[ImaginaryI]"}]}]}], ",", 
         RowBox[{
          RowBox[{"kz", "[", "4", "]"}], "\[Rule]", 
          RowBox[{"0.06314273636741935`", "\[VeryThinSpace]", "+", 
           RowBox[{"1.0118799135250154`", " ", "\[ImaginaryI]"}]}]}], ",", 
         RowBox[{
          RowBox[{"kz", "[", "5", "]"}], "\[Rule]", 
          RowBox[{
           RowBox[{"-", "0.0115069769566086`"}], "+", 
           RowBox[{"0.3939872120772085`", " ", "\[ImaginaryI]"}]}]}], ",", 
         RowBox[{"det", "\[Rule]", 
          RowBox[{
           RowBox[{"-", "4.656612873077393`*^-10"}], "+", 
           RowBox[{"1.7462298274040222`*^-10", " ", "\[ImaginaryI]"}]}]}]}], 
        "}"}], ",", 
       RowBox[{"{", 
        RowBox[{
         RowBox[{"kx", "\[Rule]", 
          RowBox[{"0.43`", "\[VeryThinSpace]", "+", 
           RowBox[{"0.011102944132410999`", " ", "\[ImaginaryI]"}]}]}], ",", 
         RowBox[{"\[CapitalOmega]", "\[Rule]", "0.14857055431238775`"}], ",", 
         RowBox[{"kxI", "\[Rule]", "0.011102944132410999`"}], ",", 
         RowBox[{
          RowBox[{"kz", "[", "1", "]"}], "\[Rule]", 
          RowBox[{"0.012376344186144899`", "\[VeryThinSpace]", "-", 
           RowBox[{"0.38575736947275885`", " ", "\[ImaginaryI]"}]}]}], ",", 
         RowBox[{
          RowBox[{"kz", "[", "2", "]"}], "\[Rule]", 
          RowBox[{"0.06129773366726445`", "\[VeryThinSpace]", "+", 
           RowBox[{"1.013078388952638`", " ", "\[ImaginaryI]"}]}]}], ",", 
         RowBox[{
          RowBox[{"kz", "[", "3", "]"}], "\[Rule]", 
          RowBox[{"0.017729017886867062`", "\[VeryThinSpace]", "-", 
           RowBox[{"0.2692910575984758`", " ", "\[ImaginaryI]"}]}]}], ",", 
         RowBox[{
          RowBox[{"kz", "[", "4", "]"}], "\[Rule]", 
          RowBox[{"0.061297733667264494`", "\[VeryThinSpace]", "+", 
           RowBox[{"1.013078388952638`", " ", "\[ImaginaryI]"}]}]}], ",", 
         RowBox[{
          RowBox[{"kz", "[", "5", "]"}], "\[Rule]", 
          RowBox[{
           RowBox[{"-", "0.01183147157035277`"}], "+", 
           RowBox[{"0.40352258369111543`", " ", "\[ImaginaryI]"}]}]}], ",", 
         RowBox[{"det", "\[Rule]", 
          RowBox[{
           RowBox[{"-", "1.0477378964424133`*^-9"}], "+", 
           RowBox[{"1.0186340659856796`*^-9", " ", "\[ImaginaryI]"}]}]}]}], 
        "}"}], ",", 
       RowBox[{"{", 
        RowBox[{
         RowBox[{"kx", "\[Rule]", 
          RowBox[{"0.45`", "\[VeryThinSpace]", "+", 
           RowBox[{"0.011779640637015074`", " ", "\[ImaginaryI]"}]}]}], ",", 
         RowBox[{"\[CapitalOmega]", "\[Rule]", "0.15455541809941353`"}], ",", 
         RowBox[{"kxI", "\[Rule]", "0.011779640637015074`"}], ",", 
         RowBox[{
          RowBox[{"kz", "[", "1", "]"}], "\[Rule]", 
          RowBox[{"0.013111761743197767`", "\[VeryThinSpace]", "-", 
           RowBox[{"0.4042811630105159`", " ", "\[ImaginaryI]"}]}]}], ",", 
         RowBox[{
          RowBox[{"kz", "[", "2", "]"}], "\[Rule]", 
          RowBox[{"0.05780615810862232`", "\[VeryThinSpace]", "+", 
           RowBox[{"1.0154813369786022`", " ", "\[ImaginaryI]"}]}]}], ",", 
         RowBox[{
          RowBox[{"kz", "[", "3", "]"}], "\[Rule]", 
          RowBox[{"0.01863871134742433`", "\[VeryThinSpace]", "-", 
           RowBox[{"0.284399397997507`", " ", "\[ImaginaryI]"}]}]}], ",", 
         RowBox[{
          RowBox[{"kz", "[", "4", "]"}], "\[Rule]", 
          RowBox[{"0.057806158108622274`", "\[VeryThinSpace]", "+", 
           RowBox[{"1.0154813369786022`", " ", "\[ImaginaryI]"}]}]}], ",", 
         RowBox[{
          RowBox[{"kz", "[", "5", "]"}], "\[Rule]", 
          RowBox[{
           RowBox[{"-", "0.012542469664124112`"}], "+", 
           RowBox[{"0.42263114271817226`", " ", "\[ImaginaryI]"}]}]}], ",", 
         RowBox[{"det", "\[Rule]", 
          RowBox[{"1.5133991837501526`*^-9", "-", 
           RowBox[{"1.1932570487260818`*^-9", " ", "\[ImaginaryI]"}]}]}]}], 
        "}"}], ",", 
       RowBox[{"{", 
        RowBox[{
         RowBox[{"kx", "\[Rule]", 
          RowBox[{"0.46`", "\[VeryThinSpace]", "+", 
           RowBox[{"0.012151179142588607`", " ", "\[ImaginaryI]"}]}]}], ",", 
         RowBox[{"\[CapitalOmega]", "\[Rule]", "0.15749180829411763`"}], ",", 
         RowBox[{"kxI", "\[Rule]", "0.012151179142588607`"}], ",", 
         RowBox[{
          RowBox[{"kz", "[", "1", "]"}], "\[Rule]", 
          RowBox[{"0.013515129778998155`", "\[VeryThinSpace]", "-", 
           RowBox[{"0.413576672735813`", " ", "\[ImaginaryI]"}]}]}], ",", 
         RowBox[{
          RowBox[{"kz", "[", "2", "]"}], "\[Rule]", 
          RowBox[{"0.056152001509187394`", "\[VeryThinSpace]", "+", 
           RowBox[{"1.0166933304159238`", " ", "\[ImaginaryI]"}]}]}], ",", 
         RowBox[{
          RowBox[{"kz", "[", "3", "]"}], "\[Rule]", 
          RowBox[{"0.019136005607167245`", "\[VeryThinSpace]", "-", 
           RowBox[{"0.292095566877198`", " ", "\[ImaginaryI]"}]}]}], ",", 
         RowBox[{
          RowBox[{"kz", "[", "4", "]"}], "\[Rule]", 
          RowBox[{"0.05615200150918741`", "\[VeryThinSpace]", "+", 
           RowBox[{"1.0166933304159238`", " ", "\[ImaginaryI]"}]}]}], ",", 
         RowBox[{
          RowBox[{"kz", "[", "5", "]"}], "\[Rule]", 
          RowBox[{
           RowBox[{"-", "0.012932613872328812`"}], "+", 
           RowBox[{"0.4322051567278592`", " ", "\[ImaginaryI]"}]}]}], ",", 
         RowBox[{"det", "\[Rule]", 
          RowBox[{"2.3283064365386963`*^-10", "-", 
           RowBox[{"1.1641532182693481`*^-10", " ", "\[ImaginaryI]"}]}]}]}], 
        "}"}], ",", 
       RowBox[{"{", 
        RowBox[{
         RowBox[{"kx", "\[Rule]", 
          RowBox[{"0.47`", "\[VeryThinSpace]", "+", 
           RowBox[{"0.012547485559738156`", " ", "\[ImaginaryI]"}]}]}], ",", 
         RowBox[{"\[CapitalOmega]", "\[Rule]", "0.1603889917927539`"}], ",", 
         RowBox[{"kxI", "\[Rule]", "0.012547485559738156`"}], ",", 
         RowBox[{
          RowBox[{"kz", "[", "1", "]"}], "\[Rule]", 
          RowBox[{"0.013945095735466052`", "\[VeryThinSpace]", "-", 
           RowBox[{"0.4228954985284539`", " ", "\[ImaginaryI]"}]}]}], ",", 
         RowBox[{
          RowBox[{"kz", "[", "2", "]"}], "\[Rule]", 
          RowBox[{"0.05455427055788907`", "\[VeryThinSpace]", "+", 
           RowBox[{"1.0179174960016735`", " ", "\[ImaginaryI]"}]}]}], ",", 
         RowBox[{
          RowBox[{"kz", "[", "3", "]"}], "\[Rule]", 
          RowBox[{"0.01966497574066755`", "\[VeryThinSpace]", "-", 
           RowBox[{"0.2998894222320941`", " ", "\[ImaginaryI]"}]}]}], ",", 
         RowBox[{
          RowBox[{"kz", "[", "4", "]"}], "\[Rule]", 
          RowBox[{"0.054554270557889056`", "\[VeryThinSpace]", "+", 
           RowBox[{"1.0179174960016735`", " ", "\[ImaginaryI]"}]}]}], ",", 
         RowBox[{
          RowBox[{"kz", "[", "5", "]"}], "\[Rule]", 
          RowBox[{
           RowBox[{"-", "0.013348604332365113`"}], "+", 
           RowBox[{"0.44179286959448316`", " ", "\[ImaginaryI]"}]}]}], ",", 
         RowBox[{"det", "\[Rule]", 
          RowBox[{
           RowBox[{"-", "8.440110832452774`*^-10"}], "+", 
           RowBox[{"5.529727786779404`*^-10", " ", "\[ImaginaryI]"}]}]}]}], 
        "}"}], ",", 
       RowBox[{"{", 
        RowBox[{
         RowBox[{"kx", "\[Rule]", 
          RowBox[{"0.48`", "\[VeryThinSpace]", "+", 
           RowBox[{"0.012970799206955206`", " ", "\[ImaginaryI]"}]}]}], ",", 
         RowBox[{"\[CapitalOmega]", "\[Rule]", "0.16324558449748283`"}], ",", 
         RowBox[{"kxI", "\[Rule]", "0.012970799206955206`"}], ",", 
         RowBox[{
          RowBox[{"kz", "[", "1", "]"}], "\[Rule]", 
          RowBox[{"0.01440405349238688`", "\[VeryThinSpace]", "-", 
           RowBox[{"0.43223830171341576`", " ", "\[ImaginaryI]"}]}]}], ",", 
         RowBox[{
          RowBox[{"kz", "[", "2", "]"}], "\[Rule]", 
          RowBox[{"0.053009670111609904`", "\[VeryThinSpace]", "+", 
           RowBox[{"1.0191578571063973`", " ", "\[ImaginaryI]"}]}]}], ",", 
         RowBox[{
          RowBox[{"kz", "[", "3", "]"}], "\[Rule]", 
          RowBox[{"0.020228478199523565`", "\[VeryThinSpace]", "-", 
           RowBox[{"0.307783094602002`", " ", "\[ImaginaryI]"}]}]}], ",", 
         RowBox[{
          RowBox[{"kz", "[", "4", "]"}], "\[Rule]", 
          RowBox[{"0.05300967011160988`", "\[VeryThinSpace]", "+", 
           RowBox[{"1.0191578571063973`", " ", "\[ImaginaryI]"}]}]}], ",", 
         RowBox[{
          RowBox[{"kz", "[", "5", "]"}], "\[Rule]", 
          RowBox[{
           RowBox[{"-", "0.013792771440737239`"}], "+", 
           RowBox[{"0.4513946777186438`", " ", "\[ImaginaryI]"}]}]}], ",", 
         RowBox[{"det", "\[Rule]", 
          RowBox[{"8.731149137020111`*^-11", "-", 
           RowBox[{"8.731149137020111`*^-11", " ", "\[ImaginaryI]"}]}]}]}], 
        "}"}], ",", 
       RowBox[{"{", 
        RowBox[{
         RowBox[{"kx", "\[Rule]", 
          RowBox[{"0.49`", "\[VeryThinSpace]", "+", 
           RowBox[{"0.013423587940531698`", " ", "\[ImaginaryI]"}]}]}], ",", 
         RowBox[{"\[CapitalOmega]", "\[Rule]", "0.16606021176086608`"}], ",", 
         RowBox[{"kxI", "\[Rule]", "0.013423587940531698`"}], ",", 
         RowBox[{
          RowBox[{"kz", "[", "1", "]"}], "\[Rule]", 
          RowBox[{"0.014894639636417854`", "\[VeryThinSpace]", "-", 
           RowBox[{"0.4416057220194976`", " ", "\[ImaginaryI]"}]}]}], ",", 
         RowBox[{
          RowBox[{"kz", "[", "2", "]"}], "\[Rule]", 
          RowBox[{"0.05151499160898722`", "\[VeryThinSpace]", "+", 
           RowBox[{"1.0204185875580591`", " ", "\[ImaginaryI]"}]}]}], ",", 
         RowBox[{
          RowBox[{"kz", "[", "3", "]"}], "\[Rule]", 
          RowBox[{"0.02082965239563189`", "\[VeryThinSpace]", "-", 
           RowBox[{"0.3157785817030675`", " ", "\[ImaginaryI]"}]}]}], ",", 
         RowBox[{
          RowBox[{"kz", "[", "4", "]"}], "\[Rule]", 
          RowBox[{"0.05151499160898729`", "\[VeryThinSpace]", "+", 
           RowBox[{"1.0204185875580591`", " ", "\[ImaginaryI]"}]}]}], ",", 
         RowBox[{
          RowBox[{"kz", "[", "5", "]"}], "\[Rule]", 
          RowBox[{
           RowBox[{"-", "0.014267682514098745`"}], "+", 
           RowBox[{"0.4610109654711518`", " ", "\[ImaginaryI]"}]}]}], ",", 
         RowBox[{"det", "\[Rule]", 
          RowBox[{
           RowBox[{"-", "5.238689482212067`*^-10"}], "+", 
           RowBox[{"2.0372681319713593`*^-10", " ", "\[ImaginaryI]"}]}]}]}], 
        "}"}]}], "}"}]}], "}"}]}], ";"}]], "Input",
 CellChangeTimes->{{3.836597028865262*^9, 3.836597030133565*^9}},
 CellLabel->
  "In[401]:=",ExpressionUUID->"6cb6c9aa-9103-4cd9-a6f8-b291c82ae85b"]
}, Closed]],

Cell[CellGroupData[{

Cell["Guided Wave", "Subsubsection",
 CellChangeTimes->{{3.836597068285144*^9, 
  3.836597070500022*^9}},ExpressionUUID->"54fdbb3c-b34d-491f-83e9-\
889a256dd5d2"],

Cell[BoxData[
 RowBox[{
  RowBox[{"dispDampedGuidedWave", "=", 
   RowBox[{"{", 
    RowBox[{
     RowBox[{"{", 
      RowBox[{
       RowBox[{"\[HBar]\[Omega]p", "\[Rule]", 
        RowBox[{"8.659278076215756`", " ", "eV"}]}], ",", 
       RowBox[{"\[HBar]\[Gamma]p", "\[Rule]", 
        RowBox[{"0.18547038151036743`", " ", "eV"}]}], ",", 
       RowBox[{"d2", "\[Rule]", 
        RowBox[{"36.52347777064848`", " ", "nm"}]}], ",", 
       RowBox[{"d3", "\[Rule]", 
        RowBox[{"103.77148465689805`", " ", "nm"}]}], ",", 
       RowBox[{"d4", "\[Rule]", 
        RowBox[{"36", " ", "nm"}]}], ",", 
       RowBox[{"\[Epsilon]1", "\[Rule]", "1.6364249270864113`"}], ",", 
       RowBox[{"\[Epsilon]2", "\[Rule]", "goldFull"}], ",", 
       RowBox[{"\[Epsilon]3", "\[Rule]", "tio2"}], ",", 
       RowBox[{"\[Epsilon]4", "\[Rule]", "goldFull"}], ",", 
       RowBox[{"\[Epsilon]5", "\[Rule]", "air"}], ",", 
       RowBox[{"\[Epsilon]6", "\[Rule]", "goldUndamped"}], ",", 
       RowBox[{"\[Epsilon]7", "\[Rule]", "tio2"}], ",", 
       RowBox[{"\[Epsilon]8", "\[Rule]", "goldUndamped"}], ",", 
       RowBox[{"\[Epsilon]9", "\[Rule]", "air"}], ",", 
       RowBox[{"\[Epsilon]10", "\[Rule]", "goldUndamped"}], ",", 
       RowBox[{"\[Epsilon]11", "\[Rule]", "tio2"}], ",", 
       RowBox[{"\[Epsilon]12", "\[Rule]", "goldUndamped"}], ",", 
       RowBox[{"\[Epsilon]13", "\[Rule]", "air"}], ",", 
       RowBox[{"\[Epsilon]14", "\[Rule]", "goldUndamped"}], ",", 
       RowBox[{"\[Epsilon]15", "\[Rule]", "tio2"}], ",", 
       RowBox[{"\[Epsilon]16", "\[Rule]", "goldUndamped"}], ",", 
       RowBox[{"\[Epsilon]17", "\[Rule]", "air"}], ",", 
       RowBox[{"\[Epsilon]18", "\[Rule]", "goldUndamped"}], ",", 
       RowBox[{"\[Epsilon]19", "\[Rule]", "tio2"}], ",", 
       RowBox[{"\[Epsilon]20", "\[Rule]", "goldUndamped"}], ",", 
       RowBox[{"\[Epsilon]21", "\[Rule]", "air"}], ",", 
       RowBox[{"\[Epsilon]22", "\[Rule]", "goldUndamped"}], ",", 
       RowBox[{"\[Epsilon]23", "\[Rule]", "tio2"}], ",", 
       RowBox[{"\[Epsilon]24", "\[Rule]", "goldUndamped"}], ",", 
       RowBox[{"\[Epsilon]25", "\[Rule]", "air"}], ",", 
       RowBox[{"goldFull", "\[Rule]", 
        RowBox[{"\[Epsilon]\[Infinity]", "-", 
         FractionBox["1", 
          RowBox[{"\[CapitalOmega]", " ", 
           RowBox[{"(", 
            RowBox[{"\[CapitalOmega]", "+", 
             FractionBox[
              RowBox[{"\[ImaginaryI]", " ", "\[HBar]\[Gamma]p"}], 
              "\[HBar]\[Omega]p"]}], ")"}]}]], "+", 
         FractionBox[
          RowBox[{"A1", " ", "\[HBar]\[Omega]1", " ", 
           RowBox[{"(", 
            RowBox[{
             FractionBox[
              SuperscriptBox["\[ExponentialE]", 
               RowBox[{"\[ImaginaryI]", " ", "\[Phi]1"}]], 
              RowBox[{
               RowBox[{"-", "\[CapitalOmega]"}], "-", 
               FractionBox[
                RowBox[{"\[ImaginaryI]", " ", "\[HBar]\[Gamma]1"}], 
                "\[HBar]\[Omega]p"], "+", 
               FractionBox["\[HBar]\[Omega]1", "\[HBar]\[Omega]p"]}]], "+", 
             FractionBox[
              SuperscriptBox["\[ExponentialE]", 
               RowBox[{
                RowBox[{"-", "\[ImaginaryI]"}], " ", "\[Phi]1"}]], 
              RowBox[{"\[CapitalOmega]", "+", 
               FractionBox[
                RowBox[{"\[ImaginaryI]", " ", "\[HBar]\[Gamma]1"}], 
                "\[HBar]\[Omega]p"], "+", 
               FractionBox["\[HBar]\[Omega]1", "\[HBar]\[Omega]p"]}]]}], 
            ")"}]}], "\[HBar]\[Omega]p"], "+", 
         FractionBox[
          RowBox[{"A2", " ", "\[HBar]\[Omega]2", " ", 
           RowBox[{"(", 
            RowBox[{
             FractionBox[
              SuperscriptBox["\[ExponentialE]", 
               RowBox[{"\[ImaginaryI]", " ", "\[Phi]2"}]], 
              RowBox[{
               RowBox[{"-", "\[CapitalOmega]"}], "-", 
               FractionBox[
                RowBox[{"\[ImaginaryI]", " ", "\[HBar]\[Gamma]2"}], 
                "\[HBar]\[Omega]p"], "+", 
               FractionBox["\[HBar]\[Omega]2", "\[HBar]\[Omega]p"]}]], "+", 
             FractionBox[
              SuperscriptBox["\[ExponentialE]", 
               RowBox[{
                RowBox[{"-", "\[ImaginaryI]"}], " ", "\[Phi]2"}]], 
              RowBox[{"\[CapitalOmega]", "+", 
               FractionBox[
                RowBox[{"\[ImaginaryI]", " ", "\[HBar]\[Gamma]2"}], 
                "\[HBar]\[Omega]p"], "+", 
               FractionBox["\[HBar]\[Omega]2", "\[HBar]\[Omega]p"]}]]}], 
            ")"}]}], "\[HBar]\[Omega]p"]}]}], ",", 
       RowBox[{"goldUndamped", "\[Rule]", 
        RowBox[{"\[Epsilon]\[Infinity]", "-", 
         FractionBox["1", 
          SuperscriptBox["\[CapitalOmega]", "2"]], "+", 
         FractionBox[
          RowBox[{"A1", " ", "\[HBar]\[Omega]1", " ", 
           RowBox[{"(", 
            RowBox[{
             FractionBox[
              RowBox[{"Cos", "[", "\[Phi]1", "]"}], 
              RowBox[{
               RowBox[{"-", "\[CapitalOmega]"}], "+", 
               FractionBox["\[HBar]\[Omega]1", "\[HBar]\[Omega]p"]}]], "+", 
             FractionBox[
              RowBox[{"Cos", "[", "\[Phi]1", "]"}], 
              RowBox[{"\[CapitalOmega]", "+", 
               FractionBox["\[HBar]\[Omega]1", "\[HBar]\[Omega]p"]}]]}], 
            ")"}]}], "\[HBar]\[Omega]p"], "+", 
         FractionBox[
          RowBox[{"A2", " ", "\[HBar]\[Omega]2", " ", 
           RowBox[{"(", 
            RowBox[{
             FractionBox[
              RowBox[{"Cos", "[", "\[Phi]2", "]"}], 
              RowBox[{
               RowBox[{"-", "\[CapitalOmega]"}], "+", 
               FractionBox["\[HBar]\[Omega]2", "\[HBar]\[Omega]p"]}]], "+", 
             FractionBox[
              RowBox[{"Cos", "[", "\[Phi]2", "]"}], 
              RowBox[{"\[CapitalOmega]", "+", 
               FractionBox["\[HBar]\[Omega]2", "\[HBar]\[Omega]p"]}]]}], 
            ")"}]}], "\[HBar]\[Omega]p"]}]}], ",", 
       RowBox[{"goldDrude", "\[Rule]", 
        RowBox[{"1", "-", 
         FractionBox["1", 
          RowBox[{"\[CapitalOmega]", " ", 
           RowBox[{"(", 
            RowBox[{"\[CapitalOmega]", "+", 
             FractionBox[
              RowBox[{"\[ImaginaryI]", " ", "\[HBar]\[Gamma]p"}], 
              "\[HBar]\[Omega]p"]}], ")"}]}]]}]}], ",", 
       RowBox[{"rutile", "\[Rule]", 
        RowBox[{"5.913`", "\[VeryThinSpace]", "+", 
         FractionBox["0.2441`", 
          RowBox[{
           RowBox[{"-", "0.0803`"}], "+", 
           FractionBox[
            RowBox[{
             SuperscriptBox["\[Pi]", "2"], " ", 
             SuperscriptBox["\[HBar]c", "2"]}], 
            RowBox[{"250000", " ", 
             SuperscriptBox["nm", "2"], " ", 
             SuperscriptBox["\[CapitalOmega]", "2"], " ", 
             SuperscriptBox["\[HBar]\[Omega]p", "2"]}]]}]]}]}], ",", 
       RowBox[{"sf11Full", "\[Rule]", 
        RowBox[{"1", "+", 
         FractionBox[
          RowBox[{"0.00007496086965200358`", " ", 
           SuperscriptBox["\[HBar]c", "2"]}], 
          RowBox[{
           SuperscriptBox["nm", "2"], " ", 
           SuperscriptBox["\[CapitalOmega]", "2"], " ", 
           RowBox[{"(", 
            RowBox[{
             RowBox[{"-", "155.23629`"}], "+", 
             FractionBox[
              RowBox[{
               SuperscriptBox["\[Pi]", "2"], " ", 
               SuperscriptBox["\[HBar]c", "2"]}], 
              RowBox[{"250000", " ", 
               SuperscriptBox["nm", "2"], " ", 
               SuperscriptBox["\[CapitalOmega]", "2"], " ", 
               SuperscriptBox["\[HBar]\[Omega]p", "2"]}]]}], ")"}], " ", 
           SuperscriptBox["\[HBar]\[Omega]p", "2"]}]], "+", 
         FractionBox[
          RowBox[{"0.00001238624874764682`", " ", 
           SuperscriptBox["\[HBar]c", "2"]}], 
          RowBox[{
           SuperscriptBox["nm", "2"], " ", 
           SuperscriptBox["\[CapitalOmega]", "2"], " ", 
           RowBox[{"(", 
            RowBox[{
             RowBox[{"-", "0.0623068142`"}], "+", 
             FractionBox[
              RowBox[{
               SuperscriptBox["\[Pi]", "2"], " ", 
               SuperscriptBox["\[HBar]c", "2"]}], 
              RowBox[{"250000", " ", 
               SuperscriptBox["nm", "2"], " ", 
               SuperscriptBox["\[CapitalOmega]", "2"], " ", 
               SuperscriptBox["\[HBar]\[Omega]p", "2"]}]]}], ")"}], " ", 
           SuperscriptBox["\[HBar]\[Omega]p", "2"]}]], "+", 
         FractionBox[
          RowBox[{"0.00006859757802015777`", " ", 
           SuperscriptBox["\[HBar]c", "2"]}], 
          RowBox[{
           SuperscriptBox["nm", "2"], " ", 
           SuperscriptBox["\[CapitalOmega]", "2"], " ", 
           RowBox[{"(", 
            RowBox[{
             RowBox[{"-", "0.013188707`"}], "+", 
             FractionBox[
              RowBox[{
               SuperscriptBox["\[Pi]", "2"], " ", 
               SuperscriptBox["\[HBar]c", "2"]}], 
              RowBox[{"250000", " ", 
               SuperscriptBox["nm", "2"], " ", 
               SuperscriptBox["\[CapitalOmega]", "2"], " ", 
               SuperscriptBox["\[HBar]\[Omega]p", "2"]}]]}], ")"}], " ", 
           SuperscriptBox["\[HBar]\[Omega]p", "2"]}]]}]}], ",", 
       RowBox[{"\[HBar]c", "\[Rule]", 
        FractionBox[
         RowBox[{"197327", " ", "eV", " ", "nm"}], "1000"]}], ",", 
       RowBox[{"A1", "\[Rule]", "1.27`"}], ",", 
       RowBox[{"\[Phi]1", "\[Rule]", 
        RowBox[{"-", 
         FractionBox["\[Pi]", "4"]}]}], ",", 
       RowBox[{"\[HBar]\[Omega]1", "\[Rule]", 
        FractionBox[
         RowBox[{"\[Pi]", " ", "\[HBar]c"}], 
         RowBox[{"235", " ", "nm"}]]}], ",", 
       RowBox[{"\[HBar]\[Gamma]1", "\[Rule]", 
        FractionBox[
         RowBox[{"\[Pi]", " ", "\[HBar]c"}], 
         RowBox[{"950", " ", "nm"}]]}], ",", 
       RowBox[{"A2", "\[Rule]", "1.1`"}], ",", 
       RowBox[{"\[Phi]2", "\[Rule]", 
        RowBox[{"-", 
         FractionBox["\[Pi]", "4"]}]}], ",", 
       RowBox[{"\[HBar]\[Omega]2", "\[Rule]", 
        FractionBox[
         RowBox[{"2", " ", "\[Pi]", " ", "\[HBar]c"}], 
         RowBox[{"325", " ", "nm"}]]}], ",", 
       RowBox[{"\[HBar]\[Gamma]2", "\[Rule]", 
        FractionBox[
         RowBox[{"\[Pi]", " ", "\[HBar]c"}], 
         RowBox[{"530", " ", "nm"}]]}], ",", 
       RowBox[{"simple\[Epsilon]\[Infinity]", "\[Rule]", "1"}], ",", 
       RowBox[{"\[Epsilon]\[Infinity]", "\[Rule]", "1.54`"}], ",", 
       RowBox[{"vacuum", "\[Rule]", "1.`"}], ",", 
       RowBox[{"tio2", "\[Rule]", "5.1`"}], ",", 
       RowBox[{"sio2", "\[Rule]", "2.1315999999999997`"}], ",", 
       RowBox[{"air", "\[Rule]", "1.00059`"}], ",", 
       RowBox[{"sf11", "\[Rule]", "3.2041`"}], ",", 
       RowBox[{"glass", "\[Rule]", "2.4025000000000003`"}], ",", 
       RowBox[{"water", "\[Rule]", "1.7689000000000001`"}], ",", 
       RowBox[{"pim", "\[Rule]", "1.6900000000000002`"}], ",", 
       RowBox[{"dU2", "\[Rule]", 
        FractionBox[
         RowBox[{"d2", " ", "\[HBar]\[Omega]p"}], "\[HBar]c"]}], ",", 
       RowBox[{"dU3", "\[Rule]", 
        FractionBox[
         RowBox[{"d3", " ", "\[HBar]\[Omega]p"}], "\[HBar]c"]}], ",", 
       RowBox[{"dU4", "\[Rule]", 
        FractionBox[
         RowBox[{"d4", " ", "\[HBar]\[Omega]p"}], "\[HBar]c"]}], ",", 
       RowBox[{"dU5", "\[Rule]", 
        FractionBox[
         RowBox[{"d5", " ", "\[HBar]\[Omega]p"}], "\[HBar]c"]}], ",", 
       RowBox[{"dU6", "\[Rule]", 
        FractionBox[
         RowBox[{"d6", " ", "\[HBar]\[Omega]p"}], "\[HBar]c"]}], ",", 
       RowBox[{"dU7", "\[Rule]", 
        FractionBox[
         RowBox[{"d7", " ", "\[HBar]\[Omega]p"}], "\[HBar]c"]}], ",", 
       RowBox[{"dU8", "\[Rule]", 
        FractionBox[
         RowBox[{"d8", " ", "\[HBar]\[Omega]p"}], "\[HBar]c"]}], ",", 
       RowBox[{"dU9", "\[Rule]", 
        FractionBox[
         RowBox[{"d9", " ", "\[HBar]\[Omega]p"}], "\[HBar]c"]}], ",", 
       RowBox[{"dU10", "\[Rule]", 
        FractionBox[
         RowBox[{"d10", " ", "\[HBar]\[Omega]p"}], "\[HBar]c"]}], ",", 
       RowBox[{"dU11", "\[Rule]", 
        FractionBox[
         RowBox[{"d11", " ", "\[HBar]\[Omega]p"}], "\[HBar]c"]}], ",", 
       RowBox[{"dU12", "\[Rule]", 
        FractionBox[
         RowBox[{"d12", " ", "\[HBar]\[Omega]p"}], "\[HBar]c"]}], ",", 
       RowBox[{"dU13", "\[Rule]", 
        FractionBox[
         RowBox[{"d13", " ", "\[HBar]\[Omega]p"}], "\[HBar]c"]}], ",", 
       RowBox[{"dU14", "\[Rule]", 
        FractionBox[
         RowBox[{"d14", " ", "\[HBar]\[Omega]p"}], "\[HBar]c"]}], ",", 
       RowBox[{"dU15", "\[Rule]", 
        FractionBox[
         RowBox[{"d15", " ", "\[HBar]\[Omega]p"}], "\[HBar]c"]}], ",", 
       RowBox[{"dU16", "\[Rule]", 
        FractionBox[
         RowBox[{"d16", " ", "\[HBar]\[Omega]p"}], "\[HBar]c"]}], ",", 
       RowBox[{"dU17", "\[Rule]", 
        FractionBox[
         RowBox[{"d17", " ", "\[HBar]\[Omega]p"}], "\[HBar]c"]}], ",", 
       RowBox[{"dU18", "\[Rule]", 
        FractionBox[
         RowBox[{"d18", " ", "\[HBar]\[Omega]p"}], "\[HBar]c"]}], ",", 
       RowBox[{"dU19", "\[Rule]", 
        FractionBox[
         RowBox[{"d19", " ", "\[HBar]\[Omega]p"}], "\[HBar]c"]}], ",", 
       RowBox[{"dU20", "\[Rule]", 
        FractionBox[
         RowBox[{"d20", " ", "\[HBar]\[Omega]p"}], "\[HBar]c"]}], ",", 
       RowBox[{"dU21", "\[Rule]", 
        FractionBox[
         RowBox[{"d21", " ", "\[HBar]\[Omega]p"}], "\[HBar]c"]}], ",", 
       RowBox[{"dU22", "\[Rule]", 
        FractionBox[
         RowBox[{"d22", " ", "\[HBar]\[Omega]p"}], "\[HBar]c"]}], ",", 
       RowBox[{"dU23", "\[Rule]", 
        FractionBox[
         RowBox[{"d23", " ", "\[HBar]\[Omega]p"}], "\[HBar]c"]}], ",", 
       RowBox[{"dU24", "\[Rule]", 
        FractionBox[
         RowBox[{"d24", " ", "\[HBar]\[Omega]p"}], "\[HBar]c"]}], ",", 
       RowBox[{"d5", "\[Rule]", 
        RowBox[{"50", " ", "nm"}]}], ",", 
       RowBox[{"d6", "\[Rule]", 
        RowBox[{"30", " ", "nm"}]}], ",", 
       RowBox[{"d7", "\[Rule]", 
        RowBox[{"50", " ", "nm"}]}], ",", 
       RowBox[{"d8", "\[Rule]", 
        RowBox[{"30", " ", "nm"}]}], ",", 
       RowBox[{"d9", "\[Rule]", 
        RowBox[{"50", " ", "nm"}]}], ",", 
       RowBox[{"d10", "\[Rule]", 
        RowBox[{"30", " ", "nm"}]}], ",", 
       RowBox[{"d11", "\[Rule]", 
        RowBox[{"50", " ", "nm"}]}], ",", 
       RowBox[{"d12", "\[Rule]", 
        RowBox[{"30", " ", "nm"}]}], ",", 
       RowBox[{"d13", "\[Rule]", 
        RowBox[{"50", " ", "nm"}]}], ",", 
       RowBox[{"d14", "\[Rule]", 
        RowBox[{"30", " ", "nm"}]}], ",", 
       RowBox[{"d15", "\[Rule]", 
        RowBox[{"50", " ", "nm"}]}], ",", 
       RowBox[{"d16", "\[Rule]", 
        RowBox[{"30", " ", "nm"}]}], ",", 
       RowBox[{"d17", "\[Rule]", 
        RowBox[{"50", " ", "nm"}]}], ",", 
       RowBox[{"d18", "\[Rule]", 
        RowBox[{"30", " ", "nm"}]}], ",", 
       RowBox[{"d19", "\[Rule]", 
        RowBox[{"50", " ", "nm"}]}], ",", 
       RowBox[{"d20", "\[Rule]", 
        RowBox[{"30", " ", "nm"}]}], ",", 
       RowBox[{"d21", "\[Rule]", 
        RowBox[{"50", " ", "nm"}]}], ",", 
       RowBox[{"d22", "\[Rule]", 
        RowBox[{"30", " ", "nm"}]}], ",", 
       RowBox[{"d23", "\[Rule]", 
        RowBox[{"50", " ", "nm"}]}], ",", 
       RowBox[{"d24", "\[Rule]", 
        RowBox[{"30", " ", "nm"}]}], ",", 
       RowBox[{"kx", "\[Rule]", "kx"}], ",", 
       RowBox[{"\[CapitalOmega]", "\[Rule]", "\[CapitalOmega]"}]}], "}"}], 
     ",", 
     RowBox[{"{", 
      RowBox[{
       RowBox[{"{", 
        RowBox[{
         RowBox[{"kx", "\[Rule]", 
          RowBox[{"0.5`", "\[VeryThinSpace]", "+", 
           RowBox[{"0.09503364523057625`", " ", "\[ImaginaryI]"}]}]}], ",", 
         RowBox[{"\[CapitalOmega]", "\[Rule]", "0.22075748078946072`"}], ",", 
         RowBox[{"kxI", "\[Rule]", "0.09503364523057625`"}], ",", 
         RowBox[{
          RowBox[{"kz", "[", "1", "]"}], "\[Rule]", 
          RowBox[{"0.11385337249790645`", "\[VeryThinSpace]", "-", 
           RowBox[{"0.4173510329363487`", " ", "\[ImaginaryI]"}]}]}], ",", 
         RowBox[{
          RowBox[{"kz", "[", "2", "]"}], "\[Rule]", 
          RowBox[{"0.006250196026689602`", "\[VeryThinSpace]", "+", 
           RowBox[{"0.9181487955420731`", " ", "\[ImaginaryI]"}]}]}], ",", 
         RowBox[{
          RowBox[{"kz", "[", "3", "]"}], "\[Rule]", 
          RowBox[{"0.22683595340744403`", "\[VeryThinSpace]", "-", 
           RowBox[{"0.20947659267196558`", " ", "\[ImaginaryI]"}]}]}], ",", 
         RowBox[{
          RowBox[{"kz", "[", "4", "]"}], "\[Rule]", 
          RowBox[{"0.006250196026689531`", "\[VeryThinSpace]", "+", 
           RowBox[{"0.9181487955420731`", " ", "\[ImaginaryI]"}]}]}], ",", 
         RowBox[{
          RowBox[{"kz", "[", "5", "]"}], "\[Rule]", 
          RowBox[{
           RowBox[{"-", "0.10538203208503644`"}], "+", 
           RowBox[{"0.45090061061780573`", " ", "\[ImaginaryI]"}]}]}], ",", 
         RowBox[{"det", "\[Rule]", 
          RowBox[{"1.4224497135728598`*^-9", "+", 
           RowBox[{"8.503775461576879`*^-10", " ", "\[ImaginaryI]"}]}]}]}], 
        "}"}], ",", 
       RowBox[{"{", 
        RowBox[{
         RowBox[{"kx", "\[Rule]", 
          RowBox[{"0.51`", "\[VeryThinSpace]", "+", 
           RowBox[{"0.09721252594947159`", " ", "\[ImaginaryI]"}]}]}], ",", 
         RowBox[{"\[CapitalOmega]", "\[Rule]", "0.2215700659698549`"}], ",", 
         RowBox[{"kxI", "\[Rule]", "0.09721252594947159`"}], ",", 
         RowBox[{
          RowBox[{"kz", "[", "1", "]"}], "\[Rule]", 
          RowBox[{"0.11567665423858338`", "\[VeryThinSpace]", "-", 
           RowBox[{"0.42859459033086295`", " ", "\[ImaginaryI]"}]}]}], ",", 
         RowBox[{
          RowBox[{"kz", "[", "2", "]"}], "\[Rule]", 
          RowBox[{"0.004289936560222214`", "\[VeryThinSpace]", "+", 
           RowBox[{"0.9212615961182475`", " ", "\[ImaginaryI]"}]}]}], ",", 
         RowBox[{
          RowBox[{"kz", "[", "3", "]"}], "\[Rule]", 
          RowBox[{"0.2223547055002874`", "\[VeryThinSpace]", "-", 
           RowBox[{"0.22296981807819863`", " ", "\[ImaginaryI]"}]}]}], ",", 
         RowBox[{
          RowBox[{"kz", "[", "4", "]"}], "\[Rule]", 
          RowBox[{"0.004289936560222247`", "\[VeryThinSpace]", "+", 
           RowBox[{"0.9212615961182475`", " ", "\[ImaginaryI]"}]}]}], ",", 
         RowBox[{
          RowBox[{"kz", "[", "5", "]"}], "\[Rule]", 
          RowBox[{
           RowBox[{"-", "0.1074081860708406`"}], "+", 
           RowBox[{"0.4615885441127485`", " ", "\[ImaginaryI]"}]}]}], ",", 
         RowBox[{"det", "\[Rule]", 
          RowBox[{
           RowBox[{"-", "1.000444171950221`*^-11"}], "-", 
           RowBox[{"5.4569682106375694`*^-12", " ", "\[ImaginaryI]"}]}]}]}], 
        "}"}], ",", 
       RowBox[{"{", 
        RowBox[{
         RowBox[{"kx", "\[Rule]", 
          RowBox[{"0.52`", "\[VeryThinSpace]", "+", 
           RowBox[{"0.09949519558255769`", " ", "\[ImaginaryI]"}]}]}], ",", 
         RowBox[{"\[CapitalOmega]", "\[Rule]", "0.22237795751841818`"}], ",", 
         RowBox[{"kxI", "\[Rule]", "0.09949519558255769`"}], ",", 
         RowBox[{
          RowBox[{"kz", "[", "1", "]"}], "\[Rule]", 
          RowBox[{"0.11764122424473203`", "\[VeryThinSpace]", "-", 
           RowBox[{"0.4397905754134211`", " ", "\[ImaginaryI]"}]}]}], ",", 
         RowBox[{
          RowBox[{"kz", "[", "2", "]"}], "\[Rule]", 
          RowBox[{"0.002253668371285189`", "\[VeryThinSpace]", "+", 
           RowBox[{"0.924454888105305`", " ", "\[ImaginaryI]"}]}]}], ",", 
         RowBox[{
          RowBox[{"kz", "[", "3", "]"}], "\[Rule]", 
          RowBox[{"0.21853063882744142`", "\[VeryThinSpace]", "-", 
           RowBox[{"0.23675170667387996`", " ", "\[ImaginaryI]"}]}]}], ",", 
         RowBox[{
          RowBox[{"kz", "[", "4", "]"}], "\[Rule]", 
          RowBox[{"0.0022536683712850933`", "\[VeryThinSpace]", "+", 
           RowBox[{"0.924454888105305`", " ", "\[ImaginaryI]"}]}]}], ",", 
         RowBox[{
          RowBox[{"kz", "[", "5", "]"}], "\[Rule]", 
          RowBox[{
           RowBox[{"-", "0.10955488572694666`"}], "+", 
           RowBox[{"0.47225188871886525`", " ", "\[ImaginaryI]"}]}]}], ",", 
         RowBox[{"det", "\[Rule]", 
          RowBox[{"7.275957614183426`*^-12", "+", 
           RowBox[{"3.637978807091713`*^-12", " ", "\[ImaginaryI]"}]}]}]}], 
        "}"}], ",", 
       RowBox[{"{", 
        RowBox[{
         RowBox[{"kx", "\[Rule]", 
          RowBox[{"0.53`", "\[VeryThinSpace]", "+", 
           RowBox[{"0.10188909160144083`", " ", "\[ImaginaryI]"}]}]}], ",", 
         RowBox[{"\[CapitalOmega]", "\[Rule]", "0.22318107639101467`"}], ",", 
         RowBox[{"kxI", "\[Rule]", "0.10188909160144083`"}], ",", 
         RowBox[{
          RowBox[{"kz", "[", "1", "]"}], "\[Rule]", 
          RowBox[{"0.11975189303522289`", "\[VeryThinSpace]", "-", 
           RowBox[{"0.4509425043734394`", " ", "\[ImaginaryI]"}]}]}], ",", 
         RowBox[{
          RowBox[{"kz", "[", "2", "]"}], "\[Rule]", 
          RowBox[{"0.00013517592542252528`", "\[VeryThinSpace]", "+", 
           RowBox[{"0.9277272921005756`", " ", "\[ImaginaryI]"}]}]}], ",", 
         RowBox[{
          RowBox[{"kz", "[", "3", "]"}], "\[Rule]", 
          RowBox[{"0.21536617135579372`", "\[VeryThinSpace]", "-", 
           RowBox[{"0.2507414149994403`", " ", "\[ImaginaryI]"}]}]}], ",", 
         RowBox[{
          RowBox[{"kz", "[", "4", "]"}], "\[Rule]", 
          RowBox[{"0.00013517592542248386`", "\[VeryThinSpace]", "+", 
           RowBox[{"0.9277272921005756`", " ", "\[ImaginaryI]"}]}]}], ",", 
         RowBox[{
          RowBox[{"kz", "[", "5", "]"}], "\[Rule]", 
          RowBox[{
           RowBox[{"-", "0.11182867413145384`"}], "+", 
           RowBox[{"0.48289241527880034`", " ", "\[ImaginaryI]"}]}]}], ",", 
         RowBox[{"det", "\[Rule]", 
          RowBox[{
           RowBox[{"-", "9.094947017729282`*^-13"}], "+", 
           RowBox[{"6.366462912410498`*^-12", " ", "\[ImaginaryI]"}]}]}]}], 
        "}"}], ",", 
       RowBox[{"{", 
        RowBox[{
         RowBox[{"kx", "\[Rule]", 
          RowBox[{"0.54`", "\[VeryThinSpace]", "+", 
           RowBox[{"0.10440147904050162`", " ", "\[ImaginaryI]"}]}]}], ",", 
         RowBox[{"\[CapitalOmega]", "\[Rule]", "0.22397935719409634`"}], ",", 
         RowBox[{"kxI", "\[Rule]", "0.10440147904050162`"}], ",", 
         RowBox[{
          RowBox[{"kz", "[", "1", "]"}], "\[Rule]", 
          RowBox[{"0.1220135515363977`", "\[VeryThinSpace]", "-", 
           RowBox[{"0.46205358316328654`", " ", "\[ImaginaryI]"}]}]}], ",", 
         RowBox[{
          RowBox[{"kz", "[", "2", "]"}], "\[Rule]", 
          RowBox[{"0.002071865949895845`", "\[VeryThinSpace]", "-", 
           RowBox[{"0.9310773860768458`", " ", "\[ImaginaryI]"}]}]}], ",", 
         RowBox[{
          RowBox[{"kz", "[", "3", "]"}], "\[Rule]", 
          RowBox[{"0.21284922336340284`", "\[VeryThinSpace]", "-", 
           RowBox[{"0.264867298038562`", " ", "\[ImaginaryI]"}]}]}], ",", 
         RowBox[{
          RowBox[{"kz", "[", "4", "]"}], "\[Rule]", 
          RowBox[{
           RowBox[{"-", "0.002071865949895919`"}], "+", 
           RowBox[{"0.9310773860768458`", " ", "\[ImaginaryI]"}]}]}], ",", 
         RowBox[{
          RowBox[{"kz", "[", "5", "]"}], "\[Rule]", 
          RowBox[{
           RowBox[{"-", "0.11423598229980218`"}], "+", 
           RowBox[{"0.4935117425078464`", " ", "\[ImaginaryI]"}]}]}], ",", 
         RowBox[{"det", "\[Rule]", 
          RowBox[{
           RowBox[{"-", "8.285496733151376`*^-10"}], "-", 
           RowBox[{"3.701643436215818`*^-10", " ", "\[ImaginaryI]"}]}]}]}], 
        "}"}], ",", 
       RowBox[{"{", 
        RowBox[{
         RowBox[{"kx", "\[Rule]", 
          RowBox[{"0.55`", "\[VeryThinSpace]", "+", 
           RowBox[{"0.10703955315019288`", " ", "\[ImaginaryI]"}]}]}], ",", 
         RowBox[{"\[CapitalOmega]", "\[Rule]", "0.2247727511037324`"}], ",", 
         RowBox[{"kxI", "\[Rule]", "0.10703955315019288`"}], ",", 
         RowBox[{
          RowBox[{"kz", "[", "1", "]"}], "\[Rule]", 
          RowBox[{"0.124431253620961`", "\[VeryThinSpace]", "-", 
           RowBox[{"0.47312674685364503`", " ", "\[ImaginaryI]"}]}]}], ",", 
         RowBox[{
          RowBox[{"kz", "[", "2", "]"}], "\[Rule]", 
          RowBox[{"0.004373935520408493`", "\[VeryThinSpace]", "-", 
           RowBox[{"0.9345036866312698`", " ", "\[ImaginaryI]"}]}]}], ",", 
         RowBox[{
          RowBox[{"kz", "[", "3", "]"}], "\[Rule]", 
          RowBox[{"0.21095774160668632`", "\[VeryThinSpace]", "-", 
           RowBox[{"0.27906894425504297`", " ", "\[ImaginaryI]"}]}]}], ",", 
         RowBox[{
          RowBox[{"kz", "[", "4", "]"}], "\[Rule]", 
          RowBox[{
           RowBox[{"-", "0.004373935520408447`"}], "+", 
           RowBox[{"0.9345036866312698`", " ", "\[ImaginaryI]"}]}]}], ",", 
         RowBox[{
          RowBox[{"kz", "[", "5", "]"}], "\[Rule]", 
          RowBox[{
           RowBox[{"-", "0.1167832334881347`"}], "+", 
           RowBox[{"0.5041113563496898`", " ", "\[ImaginaryI]"}]}]}], ",", 
         RowBox[{"det", "\[Rule]", 
          RowBox[{
           RowBox[{"-", "1.2732925824820995`*^-11"}], "-", 
           RowBox[{"9.094947017729282`*^-13", " ", "\[ImaginaryI]"}]}]}]}], 
        "}"}], ",", 
       RowBox[{"{", 
        RowBox[{
         RowBox[{"kx", "\[Rule]", 
          RowBox[{"0.56`", "\[VeryThinSpace]", "+", 
           RowBox[{"0.10981053063006757`", " ", "\[ImaginaryI]"}]}]}], ",", 
         RowBox[{"\[CapitalOmega]", "\[Rule]", "0.2255612286288864`"}], ",", 
         RowBox[{"kxI", "\[Rule]", "0.10981053063006757`"}], ",", 
         RowBox[{
          RowBox[{"kz", "[", "1", "]"}], "\[Rule]", 
          RowBox[{"0.12701028824185728`", "\[VeryThinSpace]", "-", 
           RowBox[{"0.48416469251482275`", " ", "\[ImaginaryI]"}]}]}], ",", 
         RowBox[{
          RowBox[{"kz", "[", "2", "]"}], "\[Rule]", 
          RowBox[{"0.006777706351187668`", "\[VeryThinSpace]", "-", 
           RowBox[{"0.9380046313058242`", " ", "\[ImaginaryI]"}]}]}], ",", 
         RowBox[{
          RowBox[{"kz", "[", "3", "]"}], "\[Rule]", 
          RowBox[{"0.20966385944042618`", "\[VeryThinSpace]", "-", 
           RowBox[{"0.2932975540799425`", " ", "\[ImaginaryI]"}]}]}], ",", 
         RowBox[{
          RowBox[{"kz", "[", "4", "]"}], "\[Rule]", 
          RowBox[{
           RowBox[{"-", "0.0067777063511877`"}], "+", 
           RowBox[{"0.9380046313058242`", " ", "\[ImaginaryI]"}]}]}], ",", 
         RowBox[{
          RowBox[{"kz", "[", "5", "]"}], "\[Rule]", 
          RowBox[{
           RowBox[{"-", "0.11947693444071392`"}], "+", 
           RowBox[{"0.5146926261600056`", " ", "\[ImaginaryI]"}]}]}], ",", 
         RowBox[{"det", "\[Rule]", 
          RowBox[{
           RowBox[{"-", "4.547473508864641`*^-12"}], "-", 
           RowBox[{"9.094947017729282`*^-13", " ", "\[ImaginaryI]"}]}]}]}], 
        "}"}], ",", 
       RowBox[{"{", 
        RowBox[{
         RowBox[{"kx", "\[Rule]", 
          RowBox[{"0.5700000000000001`", "\[VeryThinSpace]", "+", 
           RowBox[{"0.11272173290575026`", " ", "\[ImaginaryI]"}]}]}], ",", 
         RowBox[{"\[CapitalOmega]", "\[Rule]", "0.22634478226763263`"}], ",", 
         RowBox[{"kxI", "\[Rule]", "0.11272173290575026`"}], ",", 
         RowBox[{
          RowBox[{"kz", "[", "1", "]"}], "\[Rule]", 
          RowBox[{"0.12975624495333252`", "\[VeryThinSpace]", "-", 
           RowBox[{"0.49516990707758207`", " ", "\[ImaginaryI]"}]}]}], ",", 
         RowBox[{
          RowBox[{"kz", "[", "2", "]"}], "\[Rule]", 
          RowBox[{"0.009290089497092755`", "\[VeryThinSpace]", "-", 
           RowBox[{"0.9415785615651199`", " ", "\[ImaginaryI]"}]}]}], ",", 
         RowBox[{
          RowBox[{"kz", "[", "3", "]"}], "\[Rule]", 
          RowBox[{"0.20893727523504774`", "\[VeryThinSpace]", "-", 
           RowBox[{"0.307515198922724`", " ", "\[ImaginaryI]"}]}]}], ",", 
         RowBox[{
          RowBox[{"kz", "[", "4", "]"}], "\[Rule]", 
          RowBox[{
           RowBox[{"-", "0.00929008949709286`"}], "+", 
           RowBox[{"0.9415785615651199`", " ", "\[ImaginaryI]"}]}]}], ",", 
         RowBox[{
          RowBox[{"kz", "[", "5", "]"}], "\[Rule]", 
          RowBox[{
           RowBox[{"-", "0.12232375764185269`"}], "+", 
           RowBox[{"0.5252568184211359`", " ", "\[ImaginaryI]"}]}]}], ",", 
         RowBox[{"det", "\[Rule]", 
          RowBox[{"3.7562131183221936`*^-10", "+", 
           RowBox[{"1.291482476517558`*^-10", " ", "\[ImaginaryI]"}]}]}]}], 
        "}"}], ",", 
       RowBox[{"{", 
        RowBox[{
         RowBox[{"kx", "\[Rule]", 
          RowBox[{"0.58`", "\[VeryThinSpace]", "+", 
           RowBox[{"0.11578066441991042`", " ", "\[ImaginaryI]"}]}]}], ",", 
         RowBox[{"\[CapitalOmega]", "\[Rule]", "0.22712342910548616`"}], ",", 
         RowBox[{"kxI", "\[Rule]", "0.11578066441991042`"}], ",", 
         RowBox[{
          RowBox[{"kz", "[", "1", "]"}], "\[Rule]", 
          RowBox[{"0.13267507596732223`", "\[VeryThinSpace]", "-", 
           RowBox[{"0.5061446912612864`", " ", "\[ImaginaryI]"}]}]}], ",", 
         RowBox[{
          RowBox[{"kz", "[", "2", "]"}], "\[Rule]", 
          RowBox[{"0.011918276875374178`", "\[VeryThinSpace]", "-", 
           RowBox[{"0.945223706035562`", " ", "\[ImaginaryI]"}]}]}], ",", 
         RowBox[{
          RowBox[{"kz", "[", "3", "]"}], "\[Rule]", 
          RowBox[{"0.20874773930116455`", "\[VeryThinSpace]", "-", 
           RowBox[{"0.32169347360770867`", " ", "\[ImaginaryI]"}]}]}], ",", 
         RowBox[{
          RowBox[{"kz", "[", "4", "]"}], "\[Rule]", 
          RowBox[{
           RowBox[{"-", "0.011918276875374246`"}], "+", 
           RowBox[{"0.945223706035562`", " ", "\[ImaginaryI]"}]}]}], ",", 
         RowBox[{
          RowBox[{"kz", "[", "5", "]"}], "\[Rule]", 
          RowBox[{
           RowBox[{"-", "0.1253306179718552`"}], "+", 
           RowBox[{"0.5358051085220704`", " ", "\[ImaginaryI]"}]}]}], ",", 
         RowBox[{"det", "\[Rule]", 
          RowBox[{
           RowBox[{"-", "3.701643436215818`*^-10"}], "-", 
           RowBox[{"1.8280843505635858`*^-10", " ", "\[ImaginaryI]"}]}]}]}], 
        "}"}], ",", 
       RowBox[{"{", 
        RowBox[{
         RowBox[{"kx", "\[Rule]", 
          RowBox[{"0.59`", "\[VeryThinSpace]", "+", 
           RowBox[{"0.1189950885763231`", " ", "\[ImaginaryI]"}]}]}], ",", 
         RowBox[{"\[CapitalOmega]", "\[Rule]", "0.22789721340872668`"}], ",", 
         RowBox[{"kxI", "\[Rule]", "0.1189950885763231`"}], ",", 
         RowBox[{
          RowBox[{"kz", "[", "1", "]"}], "\[Rule]", 
          RowBox[{"0.1357731574658746`", "\[VeryThinSpace]", "-", 
           RowBox[{"0.5170911803953337`", " ", "\[ImaginaryI]"}]}]}], ",", 
         RowBox[{
          RowBox[{"kz", "[", "2", "]"}], "\[Rule]", 
          RowBox[{"0.014669787034577764`", "\[VeryThinSpace]", "-", 
           RowBox[{"0.948938163606685`", " ", "\[ImaginaryI]"}]}]}], ",", 
         RowBox[{
          RowBox[{"kz", "[", "3", "]"}], "\[Rule]", 
          RowBox[{"0.2090667298275059`", "\[VeryThinSpace]", "-", 
           RowBox[{"0.3358119310420946`", " ", "\[ImaginaryI]"}]}]}], ",", 
         RowBox[{
          RowBox[{"kz", "[", "4", "]"}], "\[Rule]", 
          RowBox[{
           RowBox[{"-", "0.014669787034577797`"}], "+", 
           RowBox[{"0.948938163606685`", " ", "\[ImaginaryI]"}]}]}], ",", 
         RowBox[{
          RowBox[{"kz", "[", "5", "]"}], "\[Rule]", 
          RowBox[{
           RowBox[{"-", "0.12850474671702028`"}], "+", 
           RowBox[{"0.5463385910143334`", " ", "\[ImaginaryI]"}]}]}], ",", 
         RowBox[{"det", "\[Rule]", 
          RowBox[{
           RowBox[{"-", "7.275957614183426`*^-12"}], "+", 
           RowBox[{"0.`", " ", "\[ImaginaryI]"}]}]}]}], "}"}], ",", 
       RowBox[{"{", 
        RowBox[{
         RowBox[{"kx", "\[Rule]", 
          RowBox[{"0.6`", "\[VeryThinSpace]", "+", 
           RowBox[{"0.1223731037818458`", " ", "\[ImaginaryI]"}]}]}], ",", 
         RowBox[{"\[CapitalOmega]", "\[Rule]", "0.22866620927157283`"}], ",", 
         RowBox[{"kxI", "\[Rule]", "0.1223731037818458`"}], ",", 
         RowBox[{
          RowBox[{"kz", "[", "1", "]"}], "\[Rule]", 
          RowBox[{"0.13905735263666927`", "\[VeryThinSpace]", "-", 
           RowBox[{"0.5280113627716633`", " ", "\[ImaginaryI]"}]}]}], ",", 
         RowBox[{
          RowBox[{"kz", "[", "2", "]"}], "\[Rule]", 
          RowBox[{"0.017552514601523607`", "\[VeryThinSpace]", "-", 
           RowBox[{"0.9527198859738163`", " ", "\[ImaginaryI]"}]}]}], ",", 
         RowBox[{
          RowBox[{"kz", "[", "3", "]"}], "\[Rule]", 
          RowBox[{"0.2098684817174318`", "\[VeryThinSpace]", "-", 
           RowBox[{"0.34985654667271965`", " ", "\[ImaginaryI]"}]}]}], ",", 
         RowBox[{
          RowBox[{"kz", "[", "4", "]"}], "\[Rule]", 
          RowBox[{
           RowBox[{"-", "0.017552514601523628`"}], "+", 
           RowBox[{"0.9527198859738163`", " ", "\[ImaginaryI]"}]}]}], ",", 
         RowBox[{
          RowBox[{"kz", "[", "5", "]"}], "\[Rule]", 
          RowBox[{
           RowBox[{"-", "0.13185376560572926`"}], "+", 
           RowBox[{"0.5568582886639764`", " ", "\[ImaginaryI]"}]}]}], ",", 
         RowBox[{"det", "\[Rule]", 
          RowBox[{
           RowBox[{"-", "1.0186340659856796`*^-10"}], "-", 
           RowBox[{"6.093614501878619`*^-11", " ", "\[ImaginaryI]"}]}]}]}], 
        "}"}], ",", 
       RowBox[{"{", 
        RowBox[{
         RowBox[{"kx", "\[Rule]", 
          RowBox[{"0.61`", "\[VeryThinSpace]", "+", 
           RowBox[{"0.12592322196141173`", " ", "\[ImaginaryI]"}]}]}], ",", 
         RowBox[{"\[CapitalOmega]", "\[Rule]", "0.22943052338462966`"}], ",", 
         RowBox[{"kxI", "\[Rule]", "0.12592322196141173`"}], ",", 
         RowBox[{
          RowBox[{"kz", "[", "1", "]"}], "\[Rule]", 
          RowBox[{"0.14253507879603833`", "\[VeryThinSpace]", "-", 
           RowBox[{"0.5389070960305677`", " ", "\[ImaginaryI]"}]}]}], ",", 
         RowBox[{
          RowBox[{"kz", "[", "2", "]"}], "\[Rule]", 
          RowBox[{"0.02057478481208041`", "\[VeryThinSpace]", "-", 
           RowBox[{"0.956566659159509`", " ", "\[ImaginaryI]"}]}]}], ",", 
         RowBox[{
          RowBox[{"kz", "[", "3", "]"}], "\[Rule]", 
          RowBox[{"0.21113054532370223`", "\[VeryThinSpace]", "-", 
           RowBox[{"0.3638183441372368`", " ", "\[ImaginaryI]"}]}]}], ",", 
         RowBox[{
          RowBox[{"kz", "[", "4", "]"}], "\[Rule]", 
          RowBox[{
           RowBox[{"-", "0.020574784812080357`"}], "+", 
           RowBox[{"0.956566659159509`", " ", "\[ImaginaryI]"}]}]}], ",", 
         RowBox[{
          RowBox[{"kz", "[", "5", "]"}], "\[Rule]", 
          RowBox[{
           RowBox[{"-", "0.13538576341465494`"}], "+", 
           RowBox[{"0.5673651605538492`", " ", "\[ImaginaryI]"}]}]}], ",", 
         RowBox[{"det", "\[Rule]", 
          RowBox[{"3.3924152376130223`*^-10", "+", 
           RowBox[{"2.1464074961841106`*^-10", " ", "\[ImaginaryI]"}]}]}]}], 
        "}"}], ",", 
       RowBox[{"{", 
        RowBox[{
         RowBox[{"kx", "\[Rule]", 
          RowBox[{"0.62`", "\[VeryThinSpace]", "+", 
           RowBox[{"0.129654451970637`", " ", "\[ImaginaryI]"}]}]}], ",", 
         RowBox[{"\[CapitalOmega]", "\[Rule]", "0.2301902980031951`"}], ",", 
         RowBox[{"kxI", "\[Rule]", "0.129654451970637`"}], ",", 
         RowBox[{
          RowBox[{"kz", "[", "1", "]"}], "\[Rule]", 
          RowBox[{"0.1462143809993807`", "\[VeryThinSpace]", "-", 
           RowBox[{"0.5497801219849598`", " ", "\[ImaginaryI]"}]}]}], ",", 
         RowBox[{
          RowBox[{"kz", "[", "2", "]"}], "\[Rule]", 
          RowBox[{"0.02374541471975056`", "\[VeryThinSpace]", "-", 
           RowBox[{"0.9604760834881417`", " ", "\[ImaginaryI]"}]}]}], ",", 
         RowBox[{
          RowBox[{"kz", "[", "3", "]"}], "\[Rule]", 
          RowBox[{"0.21283402992907413`", "\[VeryThinSpace]", "-", 
           RowBox[{"0.3776922339373224`", " ", "\[ImaginaryI]"}]}]}], ",", 
         RowBox[{
          RowBox[{"kz", "[", "4", "]"}], "\[Rule]", 
          RowBox[{
           RowBox[{"-", "0.023745414719750557`"}], "+", 
           RowBox[{"0.9604760834881417`", " ", "\[ImaginaryI]"}]}]}], ",", 
         RowBox[{
          RowBox[{"kz", "[", "5", "]"}], "\[Rule]", 
          RowBox[{
           RowBox[{"-", "0.13910937769927167`"}], "+", 
           RowBox[{"0.577860109442613`", " ", "\[ImaginaryI]"}]}]}], ",", 
         RowBox[{"det", "\[Rule]", 
          RowBox[{"4.547473508864641`*^-13", "+", 
           RowBox[{"0.`", " ", "\[ImaginaryI]"}]}]}]}], "}"}], ",", 
       RowBox[{"{", 
        RowBox[{
         RowBox[{"kx", "\[Rule]", 
          RowBox[{"0.63`", "\[VeryThinSpace]", "+", 
           RowBox[{"0.13357639050563588`", " ", "\[ImaginaryI]"}]}]}], ",", 
         RowBox[{"\[CapitalOmega]", "\[Rule]", "0.2309457142087713`"}], ",", 
         RowBox[{"kxI", "\[Rule]", "0.13357639050563588`"}], ",", 
         RowBox[{
          RowBox[{"kz", "[", "1", "]"}], "\[Rule]", 
          RowBox[{"0.15010401471420812`", "\[VeryThinSpace]", "-", 
           RowBox[{"0.5606320802196711`", " ", "\[ImaginaryI]"}]}]}], ",", 
         RowBox[{
          RowBox[{"kz", "[", "2", "]"}], "\[Rule]", 
          RowBox[{"0.027073782942990513`", "\[VeryThinSpace]", "-", 
           RowBox[{"0.964445551398544`", " ", "\[ImaginaryI]"}]}]}], ",", 
         RowBox[{
          RowBox[{"kz", "[", "3", "]"}], "\[Rule]", 
          RowBox[{"0.21496365301908038`", "\[VeryThinSpace]", "-", 
           RowBox[{"0.39147606972924437`", " ", "\[ImaginaryI]"}]}]}], ",", 
         RowBox[{
          RowBox[{"kz", "[", "4", "]"}], "\[Rule]", 
          RowBox[{
           RowBox[{"-", "0.02707378294299049`"}], "+", 
           RowBox[{"0.964445551398544`", " ", "\[ImaginaryI]"}]}]}], ",", 
         RowBox[{
          RowBox[{"kz", "[", "5", "]"}], "\[Rule]", 
          RowBox[{
           RowBox[{"-", "0.14303388435308168`"}], "+", 
           RowBox[{"0.5883439885532098`", " ", "\[ImaginaryI]"}]}]}], ",", 
         RowBox[{"det", "\[Rule]", 
          RowBox[{
           RowBox[{"-", "2.1009327610954642`*^-10"}], "-", 
           RowBox[{"9.185896487906575`*^-11", " ", "\[ImaginaryI]"}]}]}]}], 
        "}"}], ",", 
       RowBox[{"{", 
        RowBox[{
         RowBox[{"kx", "\[Rule]", 
          RowBox[{"0.64`", "\[VeryThinSpace]", "+", 
           RowBox[{"0.1376993234247973`", " ", "\[ImaginaryI]"}]}]}], ",", 
         RowBox[{"\[CapitalOmega]", "\[Rule]", "0.23169699557627965`"}], ",", 
         RowBox[{"kxI", "\[Rule]", "0.1376993234247973`"}], ",", 
         RowBox[{
          RowBox[{"kz", "[", "1", "]"}], "\[Rule]", 
          RowBox[{"0.15421354045794083`", "\[VeryThinSpace]", "-", 
           RowBox[{"0.5714645207559161`", " ", "\[ImaginaryI]"}]}]}], ",", 
         RowBox[{
          RowBox[{"kz", "[", "2", "]"}], "\[Rule]", 
          RowBox[{"0.030569910177880834`", "\[VeryThinSpace]", "-", 
           RowBox[{"0.9684722223575802`", " ", "\[ImaginaryI]"}]}]}], ",", 
         RowBox[{
          RowBox[{"kz", "[", "3", "]"}], "\[Rule]", 
          RowBox[{"0.21750768351713434`", "\[VeryThinSpace]", "-", 
           RowBox[{"0.40516990281369963`", " ", "\[ImaginaryI]"}]}]}], ",", 
         RowBox[{
          RowBox[{"kz", "[", "4", "]"}], "\[Rule]", 
          RowBox[{
           RowBox[{"-", "0.030569910177880855`"}], "+", 
           RowBox[{"0.9684722223575802`", " ", "\[ImaginaryI]"}]}]}], ",", 
         RowBox[{
          RowBox[{"kz", "[", "5", "]"}], "\[Rule]", 
          RowBox[{
           RowBox[{"-", "0.14716929800196604`"}], "+", 
           RowBox[{"0.5988176079408422`", " ", "\[ImaginaryI]"}]}]}], ",", 
         RowBox[{"det", "\[Rule]", 
          RowBox[{"2.319211489520967`*^-10", "+", 
           RowBox[{"1.3005774235352874`*^-10", " ", "\[ImaginaryI]"}]}]}]}], 
        "}"}], ",", 
       RowBox[{"{", 
        RowBox[{
         RowBox[{"kx", "\[Rule]", 
          RowBox[{"0.65`", "\[VeryThinSpace]", "+", 
           RowBox[{"0.1420343408806794`", " ", "\[ImaginaryI]"}]}]}], ",", 
         RowBox[{"\[CapitalOmega]", "\[Rule]", "0.23244441238478628`"}], ",", 
         RowBox[{"kxI", "\[Rule]", "0.1420343408806794`"}], ",", 
         RowBox[{
          RowBox[{"kz", "[", "1", "]"}], "\[Rule]", 
          RowBox[{"0.15855343380785689`", "\[VeryThinSpace]", "-", 
           RowBox[{"0.5822789160424142`", " ", "\[ImaginaryI]"}]}]}], ",", 
         RowBox[{
          RowBox[{"kz", "[", "2", "]"}], "\[Rule]", 
          RowBox[{"0.03424455319698439`", "\[VeryThinSpace]", "-", 
           RowBox[{"0.9725529939728668`", " ", "\[ImaginaryI]"}]}]}], ",", 
         RowBox[{
          RowBox[{"kz", "[", "3", "]"}], "\[Rule]", 
          RowBox[{"0.22045784030998578`", "\[VeryThinSpace]", "-", 
           RowBox[{"0.4187754059580152`", " ", "\[ImaginaryI]"}]}]}], ",", 
         RowBox[{
          RowBox[{"kz", "[", "4", "]"}], "\[Rule]", 
          RowBox[{
           RowBox[{"-", "0.03424455319698436`"}], "+", 
           RowBox[{"0.9725529939728668`", " ", "\[ImaginaryI]"}]}]}], ",", 
         RowBox[{
          RowBox[{"kz", "[", "5", "]"}], "\[Rule]", 
          RowBox[{
           RowBox[{"-", "0.151526486720253`"}], "+", 
           RowBox[{"0.6092817405770542`", " ", "\[ImaginaryI]"}]}]}], ",", 
         RowBox[{"det", "\[Rule]", 
          RowBox[{
           RowBox[{"-", "4.0472514228895307`*^-11"}], "-", 
           RowBox[{"2.3646862246096134`*^-11", " ", "\[ImaginaryI]"}]}]}]}], 
        "}"}], ",", 
       RowBox[{"{", 
        RowBox[{
         RowBox[{"kx", "\[Rule]", 
          RowBox[{"0.66`", "\[VeryThinSpace]", "+", 
           RowBox[{"0.14659347035536052`", " ", "\[ImaginaryI]"}]}]}], ",", 
         RowBox[{"\[CapitalOmega]", "\[Rule]", "0.2331882865430788`"}], ",", 
         RowBox[{"kxI", "\[Rule]", "0.14659347035536052`"}], ",", 
         RowBox[{
          RowBox[{"kz", "[", "1", "]"}], "\[Rule]", 
          RowBox[{"0.1631352149177897`", "\[VeryThinSpace]", "-", 
           RowBox[{"0.5930766725215949`", " ", "\[ImaginaryI]"}]}]}], ",", 
         RowBox[{
          RowBox[{"kz", "[", "2", "]"}], "\[Rule]", 
          RowBox[{"0.0381093157203431`", "\[VeryThinSpace]", "-", 
           RowBox[{"0.9766844681813297`", " ", "\[ImaginaryI]"}]}]}], ",", 
         RowBox[{
          RowBox[{"kz", "[", "3", "]"}], "\[Rule]", 
          RowBox[{"0.2238091876343324`", "\[VeryThinSpace]", "-", 
           RowBox[{"0.43229543638134454`", " ", "\[ImaginaryI]"}]}]}], ",", 
         RowBox[{
          RowBox[{"kz", "[", "4", "]"}], "\[Rule]", 
          RowBox[{
           RowBox[{"-", "0.038109315720343054`"}], "+", 
           RowBox[{"0.9766844681813297`", " ", "\[ImaginaryI]"}]}]}], ",", 
         RowBox[{
          RowBox[{"kz", "[", "5", "]"}], "\[Rule]", 
          RowBox[{
           RowBox[{"-", "0.15611730525627635`"}], "+", 
           RowBox[{"0.619737128281288`", " ", "\[ImaginaryI]"}]}]}], ",", 
         RowBox[{"det", "\[Rule]", 
          RowBox[{
           RowBox[{"-", "6.366462912410498`*^-12"}], "+", 
           RowBox[{"2.7284841053187847`*^-12", " ", "\[ImaginaryI]"}]}]}]}], 
        "}"}], ",", 
       RowBox[{"{", 
        RowBox[{
         RowBox[{"kx", "\[Rule]", 
          RowBox[{"0.67`", "\[VeryThinSpace]", "+", 
           RowBox[{"0.1513898326652946`", " ", "\[ImaginaryI]"}]}]}], ",", 
         RowBox[{"\[CapitalOmega]", "\[Rule]", "0.2339289974463747`"}], ",", 
         RowBox[{"kxI", "\[Rule]", "0.1513898326652946`"}], ",", 
         RowBox[{
          RowBox[{"kz", "[", "1", "]"}], "\[Rule]", 
          RowBox[{"0.1679716026924136`", "\[VeryThinSpace]", "-", 
           RowBox[{"0.6038591420210846`", " ", "\[ImaginaryI]"}]}]}], ",", 
         RowBox[{
          RowBox[{"kz", "[", "2", "]"}], "\[Rule]", 
          RowBox[{"0.04217678044136956`", "\[VeryThinSpace]", "-", 
           RowBox[{"0.9808629110914706`", " ", "\[ImaginaryI]"}]}]}], ",", 
         RowBox[{
          RowBox[{"kz", "[", "3", "]"}], "\[Rule]", 
          RowBox[{"0.22756005550592642`", "\[VeryThinSpace]", "-", 
           RowBox[{"0.4457337104275131`", " ", "\[ImaginaryI]"}]}]}], ",", 
         RowBox[{
          RowBox[{"kz", "[", "4", "]"}], "\[Rule]", 
          RowBox[{
           RowBox[{"-", "0.04217678044136956`"}], "+", 
           RowBox[{"0.9808629110914706`", " ", "\[ImaginaryI]"}]}]}], ",", 
         RowBox[{
          RowBox[{"kz", "[", "5", "]"}], "\[Rule]", 
          RowBox[{
           RowBox[{"-", "0.16095475194342027`"}], "+", 
           RowBox[{"0.6301844876341585`", " ", "\[ImaginaryI]"}]}]}], ",", 
         RowBox[{"det", "\[Rule]", 
          RowBox[{"2.2737367544323206`*^-11", "+", 
           RowBox[{"6.366462912410498`*^-12", " ", "\[ImaginaryI]"}]}]}]}], 
        "}"}], ",", 
       RowBox[{"{", 
        RowBox[{
         RowBox[{"kx", "\[Rule]", 
          RowBox[{"0.6799999999999999`", "\[VeryThinSpace]", "+", 
           RowBox[{"0.1564378273500267`", " ", "\[ImaginaryI]"}]}]}], ",", 
         RowBox[{"\[CapitalOmega]", "\[Rule]", "0.2346669890414002`"}], ",", 
         RowBox[{"kxI", "\[Rule]", "0.1564378273500267`"}], ",", 
         RowBox[{
          RowBox[{"kz", "[", "1", "]"}], "\[Rule]", 
          RowBox[{"0.17307670017628715`", "\[VeryThinSpace]", "-", 
           RowBox[{"0.6146276332381377`", " ", "\[ImaginaryI]"}]}]}], ",", 
         RowBox[{
          RowBox[{"kz", "[", "2", "]"}], "\[Rule]", 
          RowBox[{"0.046460667707114614`", "\[VeryThinSpace]", "-", 
           RowBox[{"0.9850842046507905`", " ", "\[ImaginaryI]"}]}]}], ",", 
         RowBox[{
          RowBox[{"kz", "[", "3", "]"}], "\[Rule]", 
          RowBox[{"0.2317120051282497`", "\[VeryThinSpace]", "-", 
           RowBox[{"0.4590945667193179`", " ", "\[ImaginaryI]"}]}]}], ",", 
         RowBox[{
          RowBox[{"kz", "[", "4", "]"}], "\[Rule]", 
          RowBox[{
           RowBox[{"-", "0.04646066770711459`"}], "+", 
           RowBox[{"0.9850842046507905`", " ", "\[ImaginaryI]"}]}]}], ",", 
         RowBox[{
          RowBox[{"kz", "[", "5", "]"}], "\[Rule]", 
          RowBox[{
           RowBox[{"-", "0.16605315584735883`"}], "+", 
           RowBox[{"0.6406245160182552`", " ", "\[ImaginaryI]"}]}]}], ",", 
         RowBox[{"det", "\[Rule]", 
          RowBox[{
           RowBox[{"-", "2.091837814077735`*^-11"}], "+", 
           RowBox[{"2.091837814077735`*^-11", " ", "\[ImaginaryI]"}]}]}]}], 
        "}"}], ",", 
       RowBox[{"{", 
        RowBox[{
         RowBox[{"kx", "\[Rule]", 
          RowBox[{"0.69`", "\[VeryThinSpace]", "+", 
           RowBox[{"0.16175335572782298`", " ", "\[ImaginaryI]"}]}]}], ",", 
         RowBox[{"\[CapitalOmega]", "\[Rule]", "0.23540277846059598`"}], ",", 
         RowBox[{"kxI", "\[Rule]", "0.16175335572782298`"}], ",", 
         RowBox[{
          RowBox[{"kz", "[", "1", "]"}], "\[Rule]", 
          RowBox[{"0.17846621966096912`", "\[VeryThinSpace]", "-", 
           RowBox[{"0.6253834236205719`", " ", "\[ImaginaryI]"}]}]}], ",", 
         RowBox[{
          RowBox[{"kz", "[", "2", "]"}], "\[Rule]", 
          RowBox[{"0.05097602801785639`", "\[VeryThinSpace]", "-", 
           RowBox[{"0.989343787752198`", " ", "\[ImaginaryI]"}]}]}], ",", 
         RowBox[{
          RowBox[{"kz", "[", "3", "]"}], "\[Rule]", 
          RowBox[{"0.23626985498135114`", "\[VeryThinSpace]", "-", 
           RowBox[{"0.4723827991556826`", " ", "\[ImaginaryI]"}]}]}], ",", 
         RowBox[{
          RowBox[{"kz", "[", "4", "]"}], "\[Rule]", 
          RowBox[{
           RowBox[{"-", "0.05097602801785634`"}], "+", 
           RowBox[{"0.989343787752198`", " ", "\[ImaginaryI]"}]}]}], ",", 
         RowBox[{
          RowBox[{"kz", "[", "5", "]"}], "\[Rule]", 
          RowBox[{
           RowBox[{"-", "0.1714284026088762`"}], "+", 
           RowBox[{"0.6510578979542969`", " ", "\[ImaginaryI]"}]}]}], ",", 
         RowBox[{"det", "\[Rule]", 
          RowBox[{"7.457856554538012`*^-11", "+", 
           RowBox[{"4.18367562815547`*^-11", " ", "\[ImaginaryI]"}]}]}]}], 
        "}"}], ",", 
       RowBox[{"{", 
        RowBox[{
         RowBox[{"kx", "\[Rule]", 
          RowBox[{"0.7`", "\[VeryThinSpace]", "+", 
           RowBox[{"0.16735409250768327`", " ", "\[ImaginaryI]"}]}]}], ",", 
         RowBox[{"\[CapitalOmega]", "\[Rule]", "0.23613696670225295`"}], ",", 
         RowBox[{"kxI", "\[Rule]", "0.16735409250768327`"}], ",", 
         RowBox[{
          RowBox[{"kz", "[", "1", "]"}], "\[Rule]", 
          RowBox[{"0.184157758724714`", "\[VeryThinSpace]", "-", 
           RowBox[{"0.6361277720071266`", " ", "\[ImaginaryI]"}]}]}], ",", 
         RowBox[{
          RowBox[{"kz", "[", "2", "]"}], "\[Rule]", 
          RowBox[{"0.05573947781673285`", "\[VeryThinSpace]", "-", 
           RowBox[{"0.9936365836184083`", " ", "\[ImaginaryI]"}]}]}], ",", 
         RowBox[{
          RowBox[{"kz", "[", "3", "]"}], "\[Rule]", 
          RowBox[{"0.24124178224448486`", "\[VeryThinSpace]", "-", 
           RowBox[{"0.4856035453951984`", " ", "\[ImaginaryI]"}]}]}], ",", 
         RowBox[{
          RowBox[{"kz", "[", "4", "]"}], "\[Rule]", 
          RowBox[{
           RowBox[{"-", "0.05573947781673289`"}], "+", 
           RowBox[{"0.9936365836184083`", " ", "\[ImaginaryI]"}]}]}], ",", 
         RowBox[{
          RowBox[{"kz", "[", "5", "]"}], "\[Rule]", 
          RowBox[{
           RowBox[{"-", "0.17709821010619997`"}], "+", 
           RowBox[{"0.661485311935838`", " ", "\[ImaginaryI]"}]}]}], ",", 
         RowBox[{"det", "\[Rule]", 
          RowBox[{
           RowBox[{"-", "2.2964741219766438`*^-11"}], "-", 
           RowBox[{"6.366462912410498`*^-12", " ", "\[ImaginaryI]"}]}]}]}], 
        "}"}], ",", 
       RowBox[{"{", 
        RowBox[{
         RowBox[{"kx", "\[Rule]", 
          RowBox[{"0.71`", "\[VeryThinSpace]", "+", 
           RowBox[{"0.17325982052038616`", " ", "\[ImaginaryI]"}]}]}], ",", 
         RowBox[{"\[CapitalOmega]", "\[Rule]", "0.23687025199686873`"}], ",", 
         RowBox[{"kxI", "\[Rule]", "0.17325982052038616`"}], ",", 
         RowBox[{
          RowBox[{"kz", "[", "1", "]"}], "\[Rule]", 
          RowBox[{"0.1901711422367567`", "\[VeryThinSpace]", "-", 
           RowBox[{"0.6468619324814553`", " ", "\[ImaginaryI]"}]}]}], ",", 
         RowBox[{
          RowBox[{"kz", "[", "2", "]"}], "\[Rule]", 
          RowBox[{"0.060769491275276054`", "\[VeryThinSpace]", "-", 
           RowBox[{"0.9979569092121405`", " ", "\[ImaginaryI]"}]}]}], ",", 
         RowBox[{
          RowBox[{"kz", "[", "3", "]"}], "\[Rule]", 
          RowBox[{"0.2466395159229029`", "\[VeryThinSpace]", "-", 
           RowBox[{"0.49876222027587547`", " ", "\[ImaginaryI]"}]}]}], ",", 
         RowBox[{
          RowBox[{"kz", "[", "4", "]"}], "\[Rule]", 
          RowBox[{
           RowBox[{"-", "0.060769491275276054`"}], "+", 
           RowBox[{"0.9979569092121405`", " ", "\[ImaginaryI]"}]}]}], ",", 
         RowBox[{
          RowBox[{"kz", "[", "5", "]"}], "\[Rule]", 
          RowBox[{
           RowBox[{"-", "0.18308246881753898`"}], "+", 
           RowBox[{"0.671907438019481`", " ", "\[ImaginaryI]"}]}]}], ",", 
         RowBox[{"det", "\[Rule]", 
          RowBox[{"2.7966962079517543`*^-11", "+", 
           RowBox[{"1.0913936421275139`*^-11", " ", "\[ImaginaryI]"}]}]}]}], 
        "}"}], ",", 
       RowBox[{"{", 
        RowBox[{
         RowBox[{"kx", "\[Rule]", 
          RowBox[{"0.72`", "\[VeryThinSpace]", "+", 
           RowBox[{"0.17949284837825036`", " ", "\[ImaginaryI]"}]}]}], ",", 
         RowBox[{"\[CapitalOmega]", "\[Rule]", "0.2376034467339892`"}], ",", 
         RowBox[{"kxI", "\[Rule]", "0.17949284837825036`"}], ",", 
         RowBox[{
          RowBox[{"kz", "[", "1", "]"}], "\[Rule]", 
          RowBox[{"0.19652885080815788`", "\[VeryThinSpace]", "-", 
           RowBox[{"0.657587170030792`", " ", "\[ImaginaryI]"}]}]}], ",", 
         RowBox[{
          RowBox[{"kz", "[", "2", "]"}], "\[Rule]", 
          RowBox[{"0.06608676538955806`", "\[VeryThinSpace]", "-", 
           RowBox[{"1.0022983608588556`", " ", "\[ImaginaryI]"}]}]}], ",", 
         RowBox[{
          RowBox[{"kz", "[", "3", "]"}], "\[Rule]", 
          RowBox[{"0.2524786425327388`", "\[VeryThinSpace]", "-", 
           RowBox[{"0.5118644869756951`", " ", "\[ImaginaryI]"}]}]}], ",", 
         RowBox[{
          RowBox[{"kz", "[", "4", "]"}], "\[Rule]", 
          RowBox[{
           RowBox[{"-", "0.06608676538955802`"}], "+", 
           RowBox[{"1.0022983608588556`", " ", "\[ImaginaryI]"}]}]}], ",", 
         RowBox[{
          RowBox[{"kz", "[", "5", "]"}], "\[Rule]", 
          RowBox[{
           RowBox[{"-", "0.18940366713213358`"}], "+", 
           RowBox[{"0.6823249665075505`", " ", "\[ImaginaryI]"}]}]}], ",", 
         RowBox[{"det", "\[Rule]", 
          RowBox[{"1.0686562745831907`*^-11", "+", 
           RowBox[{"2.7284841053187847`*^-12", " ", "\[ImaginaryI]"}]}]}]}], 
        "}"}], ",", 
       RowBox[{"{", 
        RowBox[{
         RowBox[{"kx", "\[Rule]", 
          RowBox[{"0.73`", "\[VeryThinSpace]", "+", 
           RowBox[{"0.18607853849162712`", " ", "\[ImaginaryI]"}]}]}], ",", 
         RowBox[{"\[CapitalOmega]", "\[Rule]", "0.2383374991645767`"}], ",", 
         RowBox[{"kxI", "\[Rule]", "0.18607853849162712`"}], ",", 
         RowBox[{
          RowBox[{"kz", "[", "1", "]"}], "\[Rule]", 
          RowBox[{"0.20325656408121076`", "\[VeryThinSpace]", "-", 
           RowBox[{"0.6683047788046554`", " ", "\[ImaginaryI]"}]}]}], ",", 
         RowBox[{
          RowBox[{"kz", "[", "2", "]"}], "\[Rule]", 
          RowBox[{"0.07171468238198314`", "\[VeryThinSpace]", "-", 
           RowBox[{"1.0066536679962195`", " ", "\[ImaginaryI]"}]}]}], ",", 
         RowBox[{
          RowBox[{"kz", "[", "3", "]"}], "\[Rule]", 
          RowBox[{"0.2587790529511216`", "\[VeryThinSpace]", "-", 
           RowBox[{"0.5249162617676975`", " ", "\[ImaginaryI]"}]}]}], ",", 
         RowBox[{
          RowBox[{"kz", "[", "4", "]"}], "\[Rule]", 
          RowBox[{
           RowBox[{"-", "0.07171468238198314`"}], "+", 
           RowBox[{"1.0066536679962195`", " ", "\[ImaginaryI]"}]}]}], ",", 
         RowBox[{
          RowBox[{"kz", "[", "5", "]"}], "\[Rule]", 
          RowBox[{
           RowBox[{"-", "0.19608742965247183`"}], "+", 
           RowBox[{"0.6927386081791881`", " ", "\[ImaginaryI]"}]}]}], ",", 
         RowBox[{"det", "\[Rule]", 
          RowBox[{
           RowBox[{"-", "2.3646862246096134`*^-11"}], "-", 
           RowBox[{"1.000444171950221`*^-11", " ", "\[ImaginaryI]"}]}]}]}], 
        "}"}], ",", 
       RowBox[{"{", 
        RowBox[{
         RowBox[{"kx", "\[Rule]", 
          RowBox[{"0.74`", "\[VeryThinSpace]", "+", 
           RowBox[{"0.19304598414114876`", " ", "\[ImaginaryI]"}]}]}], ",", 
         RowBox[{"\[CapitalOmega]", "\[Rule]", "0.2390735215999917`"}], ",", 
         RowBox[{"kxI", "\[Rule]", "0.19304598414114876`"}], ",", 
         RowBox[{
          RowBox[{"kz", "[", "1", "]"}], "\[Rule]", 
          RowBox[{"0.21038385894950803`", "\[VeryThinSpace]", "-", 
           RowBox[{"0.6790161040763825`", " ", "\[ImaginaryI]"}]}]}], ",", 
         RowBox[{
          RowBox[{"kz", "[", "2", "]"}], "\[Rule]", 
          RowBox[{"0.07767990327586502`", "\[VeryThinSpace]", "-", 
           RowBox[{"1.0110145035910008`", " ", "\[ImaginaryI]"}]}]}], ",", 
         RowBox[{
          RowBox[{"kz", "[", "3", "]"}], "\[Rule]", 
          RowBox[{"0.2655655712280851`", "\[VeryThinSpace]", "-", 
           RowBox[{"0.5379237511995021`", " ", "\[ImaginaryI]"}]}]}], ",", 
         RowBox[{
          RowBox[{"kz", "[", "4", "]"}], "\[Rule]", 
          RowBox[{
           RowBox[{"-", "0.07767990327586509`"}], "+", 
           RowBox[{"1.0110145035910008`", " ", "\[ImaginaryI]"}]}]}], ",", 
         RowBox[{
          RowBox[{"kz", "[", "5", "]"}], "\[Rule]", 
          RowBox[{
           RowBox[{"-", "0.20316320806262508`"}], "+", 
           RowBox[{"0.7031491067044744`", " ", "\[ImaginaryI]"}]}]}], ",", 
         RowBox[{"det", "\[Rule]", 
          RowBox[{
           RowBox[{"-", "3.183231456205249`*^-12"}], "-", 
           RowBox[{"3.637978807091713`*^-12", " ", "\[ImaginaryI]"}]}]}]}], 
        "}"}], ",", 
       RowBox[{"{", 
        RowBox[{
         RowBox[{"kx", "\[Rule]", 
          RowBox[{"0.75`", "\[VeryThinSpace]", "+", 
           RowBox[{"0.20042889134153266`", " ", "\[ImaginaryI]"}]}]}], ",", 
         RowBox[{"\[CapitalOmega]", "\[Rule]", "0.23981282759672473`"}], ",", 
         RowBox[{"kxI", "\[Rule]", "0.20042889134153266`"}], ",", 
         RowBox[{
          RowBox[{"kz", "[", "1", "]"}], "\[Rule]", 
          RowBox[{"0.21794512048441722`", "\[VeryThinSpace]", "-", 
           RowBox[{"0.6897225694800416`", " ", "\[ImaginaryI]"}]}]}], ",", 
         RowBox[{
          RowBox[{"kz", "[", "2", "]"}], "\[Rule]", 
          RowBox[{"0.08401314142005072`", "\[VeryThinSpace]", "-", 
           RowBox[{"1.0153712346456412`", " ", "\[ImaginaryI]"}]}]}], ",", 
         RowBox[{
          RowBox[{"kz", "[", "3", "]"}], "\[Rule]", 
          RowBox[{"0.27286882495872067`", "\[VeryThinSpace]", "-", 
           RowBox[{"0.5508935237614265`", " ", "\[ImaginaryI]"}]}]}], ",", 
         RowBox[{
          RowBox[{"kz", "[", "4", "]"}], "\[Rule]", 
          RowBox[{
           RowBox[{"-", "0.08401314142005063`"}], "+", 
           RowBox[{"1.0153712346456412`", " ", "\[ImaginaryI]"}]}]}], ",", 
         RowBox[{
          RowBox[{"kz", "[", "5", "]"}], "\[Rule]", 
          RowBox[{
           RowBox[{"-", "0.21066518157043324`"}], "+", 
           RowBox[{"0.7135572541487656`", " ", "\[ImaginaryI]"}]}]}], ",", 
         RowBox[{"det", "\[Rule]", 
          RowBox[{
           RowBox[{"-", "4.0813574742060155`*^-11"}], "-", 
           RowBox[{"3.54702933691442`*^-11", " ", "\[ImaginaryI]"}]}]}]}], 
        "}"}], ",", 
       RowBox[{"{", 
        RowBox[{
         RowBox[{"kx", "\[Rule]", 
          RowBox[{"0.76`", "\[VeryThinSpace]", "+", 
           RowBox[{"0.2082667476193734`", " ", "\[ImaginaryI]"}]}]}], ",", 
         RowBox[{"\[CapitalOmega]", "\[Rule]", "0.24055698181064822`"}], ",", 
         RowBox[{"kxI", "\[Rule]", "0.2082667476193734`"}], ",", 
         RowBox[{
          RowBox[{"kz", "[", "1", "]"}], "\[Rule]", 
          RowBox[{"0.22598075073170393`", "\[VeryThinSpace]", "-", 
           RowBox[{"0.7004257118281958`", " ", "\[ImaginaryI]"}]}]}], ",", 
         RowBox[{
          RowBox[{"kz", "[", "2", "]"}], "\[Rule]", 
          RowBox[{"0.09075018781903543`", "\[VeryThinSpace]", "-", 
           RowBox[{"1.0197125882574725`", " ", "\[ImaginaryI]"}]}]}], ",", 
         RowBox[{
          RowBox[{"kz", "[", "3", "]"}], "\[Rule]", 
          RowBox[{"0.28072644609309266`", "\[VeryThinSpace]", "-", 
           RowBox[{"0.563832622090172`", " ", "\[ImaginaryI]"}]}]}], ",", 
         RowBox[{
          RowBox[{"kz", "[", "4", "]"}], "\[Rule]", 
          RowBox[{
           RowBox[{"-", "0.09075018781903547`"}], "+", 
           RowBox[{"1.0197125882574725`", " ", "\[ImaginaryI]"}]}]}], ",", 
         RowBox[{
          RowBox[{"kz", "[", "5", "]"}], "\[Rule]", 
          RowBox[{
           RowBox[{"-", "0.21863345093278722`"}], "+", 
           RowBox[{"0.7239639108993592`", " ", "\[ImaginaryI]"}]}]}], ",", 
         RowBox[{"det", "\[Rule]", 
          RowBox[{"1.2221335055073723`*^-11", "+", 
           RowBox[{"1.3642420526593924`*^-11", " ", "\[ImaginaryI]"}]}]}]}], 
        "}"}], ",", 
       RowBox[{"{", 
        RowBox[{
         RowBox[{"kx", "\[Rule]", 
          RowBox[{"0.77`", "\[VeryThinSpace]", "+", 
           RowBox[{"0.21660640184237698`", " ", "\[ImaginaryI]"}]}]}], ",", 
         RowBox[{"\[CapitalOmega]", "\[Rule]", "0.24130786811503507`"}], ",", 
         RowBox[{"kxI", "\[Rule]", "0.21660640184237698`"}], ",", 
         RowBox[{
          RowBox[{"kz", "[", "1", "]"}], "\[Rule]", 
          RowBox[{"0.2345388041528762`", "\[VeryThinSpace]", "-", 
           RowBox[{"0.7111272269893381`", " ", "\[ImaginaryI]"}]}]}], ",", 
         RowBox[{
          RowBox[{"kz", "[", "2", "]"}], "\[Rule]", 
          RowBox[{"0.09793329685110902`", "\[VeryThinSpace]", "-", 
           RowBox[{"1.0240251959674884`", " ", "\[ImaginaryI]"}]}]}], ",", 
         RowBox[{
          RowBox[{"kz", "[", "3", "]"}], "\[Rule]", 
          RowBox[{"0.2891847377060874`", "\[VeryThinSpace]", "-", 
           RowBox[{"0.5767487272725437`", " ", "\[ImaginaryI]"}]}]}], ",", 
         RowBox[{
          RowBox[{"kz", "[", "4", "]"}], "\[Rule]", 
          RowBox[{
           RowBox[{"-", "0.09793329685110906`"}], "+", 
           RowBox[{"1.0240251959674884`", " ", "\[ImaginaryI]"}]}]}], ",", 
         RowBox[{
          RowBox[{"kz", "[", "5", "]"}], "\[Rule]", 
          RowBox[{
           RowBox[{"-", "0.22711565306986384`"}], "+", 
           RowBox[{"0.7343700320264778`", " ", "\[ImaginaryI]"}]}]}], ",", 
         RowBox[{"det", "\[Rule]", 
          RowBox[{
           RowBox[{"-", "7.681322244934563`*^-11"}], "-", 
           RowBox[{"5.547917680814862`*^-11", " ", "\[ImaginaryI]"}]}]}]}], 
        "}"}], ",", 
       RowBox[{"{", 
        RowBox[{
         RowBox[{"kx", "\[Rule]", 
          RowBox[{"0.78`", "\[VeryThinSpace]", "+", 
           RowBox[{"0.22550424828831733`", " ", "\[ImaginaryI]"}]}]}], ",", 
         RowBox[{"\[CapitalOmega]", "\[Rule]", "0.24206778473027035`"}], ",", 
         RowBox[{"kxI", "\[Rule]", "0.22550424828831733`"}], ",", 
         RowBox[{
          RowBox[{"kz", "[", "1", "]"}], "\[Rule]", 
          RowBox[{"0.24367725016395983`", "\[VeryThinSpace]", "-", 
           RowBox[{"0.721829032240542`", " ", "\[ImaginaryI]"}]}]}], ",", 
         RowBox[{
          RowBox[{"kz", "[", "2", "]"}], "\[Rule]", 
          RowBox[{"0.10561310128737197`", "\[VeryThinSpace]", "-", 
           RowBox[{"1.0282929581319666`", " ", "\[ImaginaryI]"}]}]}], ",", 
         RowBox[{
          RowBox[{"kz", "[", "3", "]"}], "\[Rule]", 
          RowBox[{"0.29830101885523586`", "\[VeryThinSpace]", "-", 
           RowBox[{"0.5896503952279418`", " ", "\[ImaginaryI]"}]}]}], ",", 
         RowBox[{
          RowBox[{"kz", "[", "4", "]"}], "\[Rule]", 
          RowBox[{
           RowBox[{"-", "0.10561310128737207`"}], "+", 
           RowBox[{"1.0282929581319666`", " ", "\[ImaginaryI]"}]}]}], ",", 
         RowBox[{
          RowBox[{"kz", "[", "5", "]"}], "\[Rule]", 
          RowBox[{
           RowBox[{"-", "0.23616919394259542`"}], "+", 
           RowBox[{"0.7447767032123637`", " ", "\[ImaginaryI]"}]}]}], ",", 
         RowBox[{"det", "\[Rule]", 
          RowBox[{"3.518607627484016`*^-11", "+", 
           RowBox[{"2.2737367544323206`*^-11", " ", "\[ImaginaryI]"}]}]}]}], 
        "}"}], ",", 
       RowBox[{"{", 
        RowBox[{
         RowBox[{"kx", "\[Rule]", 
          RowBox[{"0.79`", "\[VeryThinSpace]", "+", 
           RowBox[{"0.2350293258403175`", " ", "\[ImaginaryI]"}]}]}], ",", 
         RowBox[{"\[CapitalOmega]", "\[Rule]", "0.24283958051257845`"}], ",", 
         RowBox[{"kxI", "\[Rule]", "0.2350293258403175`"}], ",", 
         RowBox[{
          RowBox[{"kz", "[", "1", "]"}], "\[Rule]", 
          RowBox[{"0.25346718541141433`", "\[VeryThinSpace]", "-", 
           RowBox[{"0.7325333538243859`", " ", "\[ImaginaryI]"}]}]}], ",", 
         RowBox[{
          RowBox[{"kz", "[", "2", "]"}], "\[Rule]", 
          RowBox[{"0.11385132830982438`", "\[VeryThinSpace]", "-", 
           RowBox[{"1.0324961340953442`", " ", "\[ImaginaryI]"}]}]}], ",", 
         RowBox[{
          RowBox[{"kz", "[", "3", "]"}], "\[Rule]", 
          RowBox[{"0.308146990139978`", "\[VeryThinSpace]", "-", 
           RowBox[{"0.6025473989848398`", " ", "\[ImaginaryI]"}]}]}], ",", 
         RowBox[{
          RowBox[{"kz", "[", "4", "]"}], "\[Rule]", 
          RowBox[{
           RowBox[{"-", "0.11385132830982442`"}], "+", 
           RowBox[{"1.0324961340953442`", " ", "\[ImaginaryI]"}]}]}], ",", 
         RowBox[{
          RowBox[{"kz", "[", "5", "]"}], "\[Rule]", 
          RowBox[{
           RowBox[{"-", "0.24586441783103197`"}], "+", 
           RowBox[{"0.7551851913010568`", " ", "\[ImaginaryI]"}]}]}], ",", 
         RowBox[{"det", "\[Rule]", 
          RowBox[{
           RowBox[{"-", "2.0179413695586845`*^-11"}], "-", 
           RowBox[{"2.2737367544323206`*^-11", " ", "\[ImaginaryI]"}]}]}]}], 
        "}"}], ",", 
       RowBox[{"{", 
        RowBox[{
         RowBox[{"kx", "\[Rule]", 
          RowBox[{"0.8`", "\[VeryThinSpace]", "+", 
           RowBox[{"0.24526785251825925`", " ", "\[ImaginaryI]"}]}]}], ",", 
         RowBox[{"\[CapitalOmega]", "\[Rule]", "0.24362685619484403`"}], ",", 
         RowBox[{"kxI", "\[Rule]", "0.24526785251825925`"}], ",", 
         RowBox[{
          RowBox[{"kz", "[", "1", "]"}], "\[Rule]", 
          RowBox[{"0.2639975357524067`", "\[VeryThinSpace]", "-", 
           RowBox[{"0.7432428543523577`", " ", "\[ImaginaryI]"}]}]}], ",", 
         RowBox[{
          RowBox[{"kz", "[", "2", "]"}], "\[Rule]", 
          RowBox[{"0.12272477094243571`", "\[VeryThinSpace]", "-", 
           RowBox[{"1.036609999719695`", " ", "\[ImaginaryI]"}]}]}], ",", 
         RowBox[{
          RowBox[{"kz", "[", "3", "]"}], "\[Rule]", 
          RowBox[{"0.3188136945473763`", "\[VeryThinSpace]", "-", 
           RowBox[{"0.6154512349075068`", " ", "\[ImaginaryI]"}]}]}], ",", 
         RowBox[{
          RowBox[{"kz", "[", "4", "]"}], "\[Rule]", 
          RowBox[{
           RowBox[{"-", "0.12272477094243574`"}], "+", 
           RowBox[{"1.036609999719695`", " ", "\[ImaginaryI]"}]}]}], ",", 
         RowBox[{
          RowBox[{"kz", "[", "5", "]"}], "\[Rule]", 
          RowBox[{
           RowBox[{"-", "0.25628924540654524`"}], "+", 
           RowBox[{"0.7655970179449302`", " ", "\[ImaginaryI]"}]}]}], ",", 
         RowBox[{"det", "\[Rule]", 
          RowBox[{"6.821210263296962`*^-12", "+", 
           RowBox[{"1.000444171950221`*^-11", " ", "\[ImaginaryI]"}]}]}]}], 
        "}"}], ",", 
       RowBox[{"{", 
        RowBox[{
         RowBox[{"kx", "\[Rule]", 
          RowBox[{"0.5`", "\[VeryThinSpace]", "+", 
           RowBox[{"0.09503364523058981`", " ", "\[ImaginaryI]"}]}]}], ",", 
         RowBox[{"\[CapitalOmega]", "\[Rule]", "0.22075748078946394`"}], ",", 
         RowBox[{"kxI", "\[Rule]", "0.09503364523058981`"}], ",", 
         RowBox[{
          RowBox[{"kz", "[", "1", "]"}], "\[Rule]", 
          RowBox[{"0.11385337249792307`", "\[VeryThinSpace]", "-", 
           RowBox[{"0.41735103293634734`", " ", "\[ImaginaryI]"}]}]}], ",", 
         RowBox[{
          RowBox[{"kz", "[", "2", "]"}], "\[Rule]", 
          RowBox[{"0.006250196026683419`", "\[VeryThinSpace]", "+", 
           RowBox[{"0.9181487955420631`", " ", "\[ImaginaryI]"}]}]}], ",", 
         RowBox[{
          RowBox[{"kz", "[", "3", "]"}], "\[Rule]", 
          RowBox[{"0.22683595340747065`", "\[VeryThinSpace]", "-", 
           RowBox[{"0.20947659267197094`", " ", "\[ImaginaryI]"}]}]}], ",", 
         RowBox[{
          RowBox[{"kz", "[", "4", "]"}], "\[Rule]", 
          RowBox[{"0.00625019602668335`", "\[VeryThinSpace]", "+", 
           RowBox[{"0.9181487955420631`", " ", "\[ImaginaryI]"}]}]}], ",", 
         RowBox[{
          RowBox[{"kz", "[", "5", "]"}], "\[Rule]", 
          RowBox[{
           RowBox[{"-", "0.10538203208505169`"}], "+", 
           RowBox[{"0.45090061061780484`", " ", "\[ImaginaryI]"}]}]}], ",", 
         RowBox[{"det", "\[Rule]", 
          RowBox[{
           RowBox[{"-", "4.547473508864641`*^-12"}], "-", 
           RowBox[{"2.7284841053187847`*^-12", " ", "\[ImaginaryI]"}]}]}]}], 
        "}"}], ",", 
       RowBox[{"{", 
        RowBox[{
         RowBox[{"kx", "\[Rule]", 
          RowBox[{"0.09`", "\[VeryThinSpace]", "+", 
           RowBox[{"0.00015373136234726842`", " ", "\[ImaginaryI]"}]}]}], ",", 
         RowBox[{"\[CapitalOmega]", "\[Rule]", "0.07003568766487069`"}], ",", 
         RowBox[{"kxI", "\[Rule]", "0.00015373136234726842`"}], ",", 
         RowBox[{
          RowBox[{"kz", "[", "1", "]"}], "\[Rule]", 
          RowBox[{"0.0015887484807735183`", "\[VeryThinSpace]", "-", 
           RowBox[{"0.008708629955396003`", " ", "\[ImaginaryI]"}]}]}], ",", 
         RowBox[{
          RowBox[{"kz", "[", "2", "]"}], "\[Rule]", 
          RowBox[{"0.14555233578777624`", "\[VeryThinSpace]", "+", 
           RowBox[{"0.9570072971180632`", " ", "\[ImaginaryI]"}]}]}], ",", 
         RowBox[{
          RowBox[{"kz", "[", "3", "]"}], "\[Rule]", 
          RowBox[{"0.13005968798317685`", "\[VeryThinSpace]", "-", 
           RowBox[{"0.00010638056130846486`", " ", "\[ImaginaryI]"}]}]}], ",", 
         RowBox[{
          RowBox[{"kz", "[", "4", "]"}], "\[Rule]", 
          RowBox[{"0.1455523357877763`", "\[VeryThinSpace]", "+", 
           RowBox[{"0.9570072971180632`", " ", "\[ImaginaryI]"}]}]}], ",", 
         RowBox[{
          RowBox[{"kz", "[", "5", "]"}], "\[Rule]", 
          RowBox[{
           RowBox[{"-", "0.00024488584969165945`"}], "+", 
           RowBox[{"0.056499069377324615`", " ", "\[ImaginaryI]"}]}]}], ",", 
         RowBox[{"det", "\[Rule]", 
          RowBox[{
           RowBox[{"-", "2.1500454749912024`*^-9"}], "+", 
           RowBox[{"5.820766091346741`*^-10", " ", "\[ImaginaryI]"}]}]}]}], 
        "}"}], ",", 
       RowBox[{"{", 
        RowBox[{
         RowBox[{"kx", "\[Rule]", 
          RowBox[{"0.1`", "\[VeryThinSpace]", "+", 
           RowBox[{"0.00019412163223176326`", " ", "\[ImaginaryI]"}]}]}], ",", 
         RowBox[{"\[CapitalOmega]", "\[Rule]", "0.0777291867014022`"}], ",", 
         RowBox[{"kxI", "\[Rule]", "0.00019412163223176326`"}], ",", 
         RowBox[{
          RowBox[{"kz", "[", "1", "]"}], "\[Rule]", 
          RowBox[{"0.001800748131304551`", "\[VeryThinSpace]", "-", 
           RowBox[{"0.010780054626025461`", " ", "\[ImaginaryI]"}]}]}], ",", 
         RowBox[{
          RowBox[{"kz", "[", "2", "]"}], "\[Rule]", 
          RowBox[{"0.13257319527724315`", "\[VeryThinSpace]", "+", 
           RowBox[{"0.9604090187980167`", " ", "\[ImaginaryI]"}]}]}], ",", 
         RowBox[{
          RowBox[{"kz", "[", "3", "]"}], "\[Rule]", 
          RowBox[{"0.14426839834603378`", "\[VeryThinSpace]", "-", 
           RowBox[{"0.00013455589336075832`", " ", "\[ImaginaryI]"}]}]}], ",", 
         RowBox[{
          RowBox[{"kz", "[", "4", "]"}], "\[Rule]", 
          RowBox[{"0.13257319527724315`", "\[VeryThinSpace]", "+", 
           RowBox[{"0.9604090187980167`", " ", "\[ImaginaryI]"}]}]}], ",", 
         RowBox[{
          RowBox[{"kz", "[", "5", "]"}], "\[Rule]", 
          RowBox[{
           RowBox[{"-", "0.0003086874718698357`"}], "+", 
           RowBox[{"0.06288613886915975`", " ", "\[ImaginaryI]"}]}]}], ",", 
         RowBox[{"det", "\[Rule]", 
          RowBox[{
           RowBox[{"-", "7.30506144464016`*^-9"}], "+", 
           RowBox[{"4.380126483738422`*^-9", " ", "\[ImaginaryI]"}]}]}]}], 
        "}"}], ",", 
       RowBox[{"{", 
        RowBox[{
         RowBox[{"kx", "\[Rule]", 
          RowBox[{"0.11`", "\[VeryThinSpace]", "+", 
           RowBox[{"0.000240985889514191`", " ", "\[ImaginaryI]"}]}]}], ",", 
         RowBox[{"\[CapitalOmega]", "\[Rule]", "0.08539264995996121`"}], ",", 
         RowBox[{"kxI", "\[Rule]", "0.000240985889514191`"}], ",", 
         RowBox[{
          RowBox[{"kz", "[", "1", "]"}], "\[Rule]", 
          RowBox[{"0.002024859211095097`", "\[VeryThinSpace]", "-", 
           RowBox[{"0.013091501720865092`", " ", "\[ImaginaryI]"}]}]}], ",", 
         RowBox[{
          RowBox[{"kz", "[", "2", "]"}], "\[Rule]", 
          RowBox[{"0.12164805933189421`", "\[VeryThinSpace]", "+", 
           RowBox[{"0.9620684456300287`", " ", "\[ImaginaryI]"}]}]}], ",", 
         RowBox[{
          RowBox[{"kz", "[", "3", "]"}], "\[Rule]", 
          RowBox[{"0.15839444398483865`", "\[VeryThinSpace]", "-", 
           RowBox[{"0.0001673571823586083`", " ", "\[ImaginaryI]"}]}]}], ",", 
         RowBox[{
          RowBox[{"kz", "[", "4", "]"}], "\[Rule]", 
          RowBox[{"0.12164805933189421`", "\[VeryThinSpace]", "+", 
           RowBox[{"0.9620684456300287`", " ", "\[ImaginaryI]"}]}]}], ",", 
         RowBox[{
          RowBox[{"kz", "[", "5", "]"}], "\[Rule]", 
          RowBox[{
           RowBox[{"-", "0.00038246188813187903`"}], "+", 
           RowBox[{"0.06931003759888482`", " ", "\[ImaginaryI]"}]}]}], ",", 
         RowBox[{"det", "\[Rule]", 
          RowBox[{
           RowBox[{"-", "7.885319064371288`*^-10"}], "-", 
           RowBox[{"2.9103830456733704`*^-11", " ", "\[ImaginaryI]"}]}]}]}], 
        "}"}], ",", 
       RowBox[{"{", 
        RowBox[{
         RowBox[{"kx", "\[Rule]", 
          RowBox[{"0.12000000000000001`", "\[VeryThinSpace]", "+", 
           RowBox[{"0.0002952314071463131`", " ", "\[ImaginaryI]"}]}]}], ",", 
         RowBox[{"\[CapitalOmega]", "\[Rule]", "0.09302178716737461`"}], ",", 
         RowBox[{"kxI", "\[Rule]", "0.0002952314071463131`"}], ",", 
         RowBox[{
          RowBox[{"kz", "[", "1", "]"}], "\[Rule]", 
          RowBox[{"0.0022635583818112026`", "\[VeryThinSpace]", "-", 
           RowBox[{"0.015651360769943917`", " ", "\[ImaginaryI]"}]}]}], ",", 
         RowBox[{
          RowBox[{"kz", "[", "2", "]"}], "\[Rule]", 
          RowBox[{"0.11233667901292434`", "\[VeryThinSpace]", "+", 
           RowBox[{"0.9623979710349337`", " ", "\[ImaginaryI]"}]}]}], ",", 
         RowBox[{
          RowBox[{"kz", "[", "3", "]"}], "\[Rule]", 
          RowBox[{"0.17242592353225725`", "\[VeryThinSpace]", "-", 
           RowBox[{"0.00020546660346539938`", " ", "\[ImaginaryI]"}]}]}], ",", 
         RowBox[{
          RowBox[{"kz", "[", "4", "]"}], "\[Rule]", 
          RowBox[{"0.1123366790129244`", "\[VeryThinSpace]", "+", 
           RowBox[{"0.9623979710349337`", " ", "\[ImaginaryI]"}]}]}], ",", 
         RowBox[{
          RowBox[{"kz", "[", "5", "]"}], "\[Rule]", 
          RowBox[{
           RowBox[{"-", "0.0004675340230721223`"}], "+", 
           RowBox[{"0.07577580905185254`", " ", "\[ImaginaryI]"}]}]}], ",", 
         RowBox[{"det", "\[Rule]", 
          RowBox[{
           RowBox[{"-", "2.646629582159221`*^-10"}], "-", 
           RowBox[{"5.547917680814862`*^-11", " ", "\[ImaginaryI]"}]}]}]}], 
        "}"}], ",", 
       RowBox[{"{", 
        RowBox[{
         RowBox[{"kx", "\[Rule]", 
          RowBox[{"0.13`", "\[VeryThinSpace]", "+", 
           RowBox[{"0.000358027480223149`", " ", "\[ImaginaryI]"}]}]}], ",", 
         RowBox[{"\[CapitalOmega]", "\[Rule]", "0.10061177418155977`"}], ",", 
         RowBox[{"kxI", "\[Rule]", "0.000358027480223149`"}], ",", 
         RowBox[{
          RowBox[{"kz", "[", "1", "]"}], "\[Rule]", 
          RowBox[{"0.002519973850692289`", "\[VeryThinSpace]", "-", 
           RowBox[{"0.018469863255217062`", " ", "\[ImaginaryI]"}]}]}], ",", 
         RowBox[{
          RowBox[{"kz", "[", "2", "]"}], "\[Rule]", 
          RowBox[{"0.10431071782362651`", "\[VeryThinSpace]", "+", 
           RowBox[{"0.9616619299275561`", " ", "\[ImaginaryI]"}]}]}], ",", 
         RowBox[{
          RowBox[{"kz", "[", "3", "]"}], "\[Rule]", 
          RowBox[{"0.1863494271428131`", "\[VeryThinSpace]", "-", 
           RowBox[{"0.0002497650416351409`", " ", "\[ImaginaryI]"}]}]}], ",", 
         RowBox[{
          RowBox[{"kz", "[", "4", "]"}], "\[Rule]", 
          RowBox[{"0.10431071782362648`", "\[VeryThinSpace]", "+", 
           RowBox[{"0.9616619299275561`", " ", "\[ImaginaryI]"}]}]}], ",", 
         RowBox[{
          RowBox[{"kz", "[", "5", "]"}], "\[Rule]", 
          RowBox[{
           RowBox[{"-", "0.0005656106608128477`"}], "+", 
           RowBox[{"0.08228906499414439`", " ", "\[ImaginaryI]"}]}]}], ",", 
         RowBox[{"det", "\[Rule]", 
          RowBox[{"1.4142642612569034`*^-10", "+", 
           RowBox[{"2.5920599000528455`*^-11", " ", "\[ImaginaryI]"}]}]}]}], 
        "}"}], ",", 
       RowBox[{"{", 
        RowBox[{
         RowBox[{"kx", "\[Rule]", 
          RowBox[{"0.14`", "\[VeryThinSpace]", "+", 
           RowBox[{"0.00043091103721997295`", " ", "\[ImaginaryI]"}]}]}], ",", 
         RowBox[{"\[CapitalOmega]", "\[Rule]", "0.10815709614253058`"}], ",", 
         RowBox[{"kxI", "\[Rule]", "0.00043091103721997295`"}], ",", 
         RowBox[{
          RowBox[{"kz", "[", "1", "]"}], "\[Rule]", 
          RowBox[{"0.002798179708586766`", "\[VeryThinSpace]", "-", 
           RowBox[{"0.021559567823921124`", " ", "\[ImaginaryI]"}]}]}], ",", 
         RowBox[{
          RowBox[{"kz", "[", "2", "]"}], "\[Rule]", 
          RowBox[{"0.09732332189383067`", "\[VeryThinSpace]", "+", 
           RowBox[{"0.9600325686830944`", " ", "\[ImaginaryI]"}]}]}], ",", 
         RowBox[{
          RowBox[{"kz", "[", "3", "]"}], "\[Rule]", 
          RowBox[{"0.20014959282548214`", "\[VeryThinSpace]", "-", 
           RowBox[{"0.0003014122804806205`", " ", "\[ImaginaryI]"}]}]}], ",", 
         RowBox[{
          RowBox[{"kz", "[", "4", "]"}], "\[Rule]", 
          RowBox[{"0.09732332189383065`", "\[VeryThinSpace]", "+", 
           RowBox[{"0.9600325686830944`", " ", "\[ImaginaryI]"}]}]}], ",", 
         RowBox[{
          RowBox[{"kz", "[", "5", "]"}], "\[Rule]", 
          RowBox[{
           RowBox[{"-", "0.0006789349165630654`"}], "+", 
           RowBox[{"0.08885615357093281`", " ", "\[ImaginaryI]"}]}]}], ",", 
         RowBox[{"det", "\[Rule]", 
          RowBox[{
           RowBox[{"-", "1.1687006917782128`*^-10"}], "-", 
           RowBox[{"4.5929482439532876`*^-11", " ", "\[ImaginaryI]"}]}]}]}], 
        "}"}], ",", 
       RowBox[{"{", 
        RowBox[{
         RowBox[{"kx", "\[Rule]", 
          RowBox[{"0.15000000000000002`", "\[VeryThinSpace]", "+", 
           RowBox[{"0.0005159491106210229`", " ", "\[ImaginaryI]"}]}]}], ",", 
         RowBox[{"\[CapitalOmega]", "\[Rule]", "0.11565133334894218`"}], ",", 
         RowBox[{"kxI", "\[Rule]", "0.0005159491106210229`"}], ",", 
         RowBox[{
          RowBox[{"kz", "[", "1", "]"}], "\[Rule]", 
          RowBox[{"0.0031036374690872025`", "\[VeryThinSpace]", "-", 
           RowBox[{"0.02493602019050086`", " ", "\[ImaginaryI]"}]}]}], ",", 
         RowBox[{
          RowBox[{"kz", "[", "2", "]"}], "\[Rule]", 
          RowBox[{"0.09118767344256785`", "\[VeryThinSpace]", "+", 
           RowBox[{"0.9576230313272983`", " ", "\[ImaginaryI]"}]}]}], ",", 
         RowBox[{
          RowBox[{"kz", "[", "3", "]"}], "\[Rule]", 
          RowBox[{"0.21380850040070043`", "\[VeryThinSpace]", "-", 
           RowBox[{"0.0003619704850280121`", " ", "\[ImaginaryI]"}]}]}], ",", 
         RowBox[{
          RowBox[{"kz", "[", "4", "]"}], "\[Rule]", 
          RowBox[{"0.09118767344256784`", "\[VeryThinSpace]", "+", 
           RowBox[{"0.9576230313272983`", " ", "\[ImaginaryI]"}]}]}], ",", 
         RowBox[{
          RowBox[{"kz", "[", "5", "]"}], "\[Rule]", 
          RowBox[{
           RowBox[{"-", "0.0008105237702365546`"}], "+", 
           RowBox[{"0.09548438853380718`", " ", "\[ImaginaryI]"}]}]}], ",", 
         RowBox[{"det", "\[Rule]", 
          RowBox[{
           RowBox[{"-", "2.1964297047816217`*^-10"}], "-", 
           RowBox[{"7.867129170335829`*^-11", " ", "\[ImaginaryI]"}]}]}]}], 
        "}"}], ",", 
       RowBox[{"{", 
        RowBox[{
         RowBox[{"kx", "\[Rule]", 
          RowBox[{"0.16`", "\[VeryThinSpace]", "+", 
           RowBox[{"0.0006159943655102249`", " ", "\[ImaginaryI]"}]}]}], ",", 
         RowBox[{"\[CapitalOmega]", "\[Rule]", "0.12308686296688484`"}], ",", 
         RowBox[{"kxI", "\[Rule]", "0.0006159943655102249`"}], ",", 
         RowBox[{
          RowBox[{"kz", "[", "1", "]"}], "\[Rule]", 
          RowBox[{"0.0034438744289971494`", "\[VeryThinSpace]", "-", 
           RowBox[{"0.02861866787353691`", " ", "\[ImaginaryI]"}]}]}], ",", 
         RowBox[{
          RowBox[{"kz", "[", "2", "]"}], "\[Rule]", 
          RowBox[{"0.0857620008883156`", "\[VeryThinSpace]", "+", 
           RowBox[{"0.9545076855008657`", " ", "\[ImaginaryI]"}]}]}], ",", 
         RowBox[{
          RowBox[{"kz", "[", "3", "]"}], "\[Rule]", 
          RowBox[{"0.22730482664391`", "\[VeryThinSpace]", "-", 
           RowBox[{"0.0004335987930253509`", " ", "\[ImaginaryI]"}]}]}], ",", 
         RowBox[{
          RowBox[{"kz", "[", "4", "]"}], "\[Rule]", 
          RowBox[{"0.08576200088831558`", "\[VeryThinSpace]", "+", 
           RowBox[{"0.9545076855008657`", " ", "\[ImaginaryI]"}]}]}], ",", 
         RowBox[{
          RowBox[{"kz", "[", "5", "]"}], "\[Rule]", 
          RowBox[{
           RowBox[{"-", "0.0009645411472959471`"}], "+", 
           RowBox[{"0.10218236801814257`", " ", "\[ImaginaryI]"}]}]}], ",", 
         RowBox[{"det", "\[Rule]", 
          RowBox[{"4.013145371573046`*^-11", "+", 
           RowBox[{"1.77351466845721`*^-11", " ", "\[ImaginaryI]"}]}]}]}], 
        "}"}], ",", 
       RowBox[{"{", 
        RowBox[{
         RowBox[{"kx", "\[Rule]", 
          RowBox[{"0.16999999999999998`", "\[VeryThinSpace]", "+", 
           RowBox[{"0.0007350973727674661`", " ", "\[ImaginaryI]"}]}]}], ",", 
         RowBox[{"\[CapitalOmega]", "\[Rule]", "0.1304544346553513`"}], ",", 
         RowBox[{"kxI", "\[Rule]", "0.0007350973727674661`"}], ",", 
         RowBox[{
          RowBox[{"kz", "[", "1", "]"}], "\[Rule]", 
          RowBox[{"0.003829552888279287`", "\[VeryThinSpace]", "-", 
           RowBox[{"0.03263215237291573`", " ", "\[ImaginaryI]"}]}]}], ",", 
         RowBox[{
          RowBox[{"kz", "[", "2", "]"}], "\[Rule]", 
          RowBox[{"0.08093909276806507`", "\[VeryThinSpace]", "+", 
           RowBox[{"0.950735368827704`", " ", "\[ImaginaryI]"}]}]}], ",", 
         RowBox[{
          RowBox[{"kz", "[", "3", "]"}], "\[Rule]", 
          RowBox[{"0.24061264237323243`", "\[VeryThinSpace]", "-", 
           RowBox[{"0.000519368193366266`", " ", "\[ImaginaryI]"}]}]}], ",", 
         RowBox[{
          RowBox[{"kz", "[", "4", "]"}], "\[Rule]", 
          RowBox[{"0.08093909276806517`", "\[VeryThinSpace]", "+", 
           RowBox[{"0.950735368827704`", " ", "\[ImaginaryI]"}]}]}], ",", 
         RowBox[{
          RowBox[{"kz", "[", "5", "]"}], "\[Rule]", 
          RowBox[{
           RowBox[{"-", "0.0011468985281809058`"}], "+", 
           RowBox[{"0.10896042701238658`", " ", "\[ImaginaryI]"}]}]}], ",", 
         RowBox[{"det", "\[Rule]", 
          RowBox[{"4.994262781110592`*^-10", "-", 
           RowBox[{"3.865352482534945`*^-11", " ", "\[ImaginaryI]"}]}]}]}], 
        "}"}], ",", 
       RowBox[{"{", 
        RowBox[{
         RowBox[{"kx", "\[Rule]", 
          RowBox[{"0.18`", "\[VeryThinSpace]", "+", 
           RowBox[{"0.0008791915246792687`", " ", "\[ImaginaryI]"}]}]}], ",", 
         RowBox[{"\[CapitalOmega]", "\[Rule]", "0.13774255383504513`"}], ",", 
         RowBox[{"kxI", "\[Rule]", "0.0008791915246792687`"}], ",", 
         RowBox[{
          RowBox[{"kz", "[", "1", "]"}], "\[Rule]", 
          RowBox[{"0.004276203837816883`", "\[VeryThinSpace]", "-", 
           RowBox[{"0.03700816903131107`", " ", "\[ImaginaryI]"}]}]}], ",", 
         RowBox[{
          RowBox[{"kz", "[", "2", "]"}], "\[Rule]", 
          RowBox[{"0.07663890346361546`", "\[VeryThinSpace]", "+", 
           RowBox[{"0.9463387730842383`", " ", "\[ImaginaryI]"}]}]}], ",", 
         RowBox[{
          RowBox[{"kz", "[", "3", "]"}], "\[Rule]", 
          RowBox[{"0.25369966276343553`", "\[VeryThinSpace]", "-", 
           RowBox[{"0.0006237866961212092`", " ", "\[ImaginaryI]"}]}]}], ",", 
         RowBox[{
          RowBox[{"kz", "[", "4", "]"}], "\[Rule]", 
          RowBox[{"0.0766389034636154`", "\[VeryThinSpace]", "+", 
           RowBox[{"0.9463387730842383`", " ", "\[ImaginaryI]"}]}]}], ",", 
         RowBox[{
          RowBox[{"kz", "[", "5", "]"}], "\[Rule]", 
          RowBox[{
           RowBox[{"-", "0.0013662497438336938`"}], "+", 
           RowBox[{"0.11583129303886024`", " ", "\[ImaginaryI]"}]}]}], ",", 
         RowBox[{"det", "\[Rule]", 
          RowBox[{
           RowBox[{"-", "7.152038961066864`*^-10"}], "-", 
           RowBox[{"5.345555109670386`*^-10", " ", "\[ImaginaryI]"}]}]}]}], 
        "}"}], ",", 
       RowBox[{"{", 
        RowBox[{
         RowBox[{"kx", "\[Rule]", 
          RowBox[{"0.19`", "\[VeryThinSpace]", "+", 
           RowBox[{"0.0010572693387413093`", " ", "\[ImaginaryI]"}]}]}], ",", 
         RowBox[{"\[CapitalOmega]", "\[Rule]", "0.14493656715295838`"}], ",", 
         RowBox[{"kxI", "\[Rule]", "0.0010572693387413093`"}], ",", 
         RowBox[{
          RowBox[{"kz", "[", "1", "]"}], "\[Rule]", 
          RowBox[{"0.004807127830285926`", "\[VeryThinSpace]", "-", 
           RowBox[{"0.04178819067287011`", " ", "\[ImaginaryI]"}]}]}], ",", 
         RowBox[{
          RowBox[{"kz", "[", "2", "]"}], "\[Rule]", 
          RowBox[{"0.07280321022995483`", "\[VeryThinSpace]", "+", 
           RowBox[{"0.9413420226092345`", " ", "\[ImaginaryI]"}]}]}], ",", 
         RowBox[{
          RowBox[{"kz", "[", "3", "]"}], "\[Rule]", 
          RowBox[{"0.2665246503254692`", "\[VeryThinSpace]", "-", 
           RowBox[{"0.0007537057983775262`", " ", "\[ImaginaryI]"}]}]}], ",", 
         RowBox[{
          RowBox[{"kz", "[", "4", "]"}], "\[Rule]", 
          RowBox[{"0.07280321022995488`", "\[VeryThinSpace]", "+", 
           RowBox[{"0.9413420226092345`", " ", "\[ImaginaryI]"}]}]}], ",", 
         RowBox[{
          RowBox[{"kz", "[", "5", "]"}], "\[Rule]", 
          RowBox[{
           RowBox[{"-", "0.0016356929272960665`"}], "+", 
           RowBox[{"0.12281105518559754`", " ", "\[ImaginaryI]"}]}]}], ",", 
         RowBox[{"det", "\[Rule]", 
          RowBox[{
           RowBox[{"-", "6.469917934737168`*^-10"}], "-", 
           RowBox[{"2.7694113668985665`*^-10", " ", "\[ImaginaryI]"}]}]}]}], 
        "}"}], ",", 
       RowBox[{"{", 
        RowBox[{
         RowBox[{"kx", "\[Rule]", 
          RowBox[{"0.2`", "\[VeryThinSpace]", "+", 
           RowBox[{"0.001283479102522134`", " ", "\[ImaginaryI]"}]}]}], ",", 
         RowBox[{"\[CapitalOmega]", "\[Rule]", "0.15201728423603775`"}], ",", 
         RowBox[{"kxI", "\[Rule]", "0.001283479102522134`"}], ",", 
         RowBox[{
          RowBox[{"kz", "[", "1", "]"}], "\[Rule]", 
          RowBox[{"0.005458418447829525`", "\[VeryThinSpace]", "-", 
           RowBox[{"0.047027508601232046`", " ", "\[ImaginaryI]"}]}]}], ",", 
         RowBox[{
          RowBox[{"kz", "[", "2", "]"}], "\[Rule]", 
          RowBox[{"0.06939146078211535`", "\[VeryThinSpace]", "+", 
           RowBox[{"0.9357680071037615`", " ", "\[ImaginaryI]"}]}]}], ",", 
         RowBox[{
          RowBox[{"kz", "[", "3", "]"}], "\[Rule]", 
          RowBox[{"0.2790334973132576`", "\[VeryThinSpace]", "-", 
           RowBox[{"0.0009199462536795238`", " ", "\[ImaginaryI]"}]}]}], ",", 
         RowBox[{
          RowBox[{"kz", "[", "4", "]"}], "\[Rule]", 
          RowBox[{"0.06939146078211536`", "\[VeryThinSpace]", "+", 
           RowBox[{"0.9357680071037615`", " ", "\[ImaginaryI]"}]}]}], ",", 
         RowBox[{
          RowBox[{"kz", "[", "5", "]"}], "\[Rule]", 
          RowBox[{
           RowBox[{"-", "0.001975789696368803`"}], "+", 
           RowBox[{"0.1299206190700327`", " ", "\[ImaginaryI]"}]}]}], ",", 
         RowBox[{"det", "\[Rule]", 
          RowBox[{"2.2362200979841873`*^-10", "-", 
           RowBox[{"1.7457750800531358`*^-9", " ", "\[ImaginaryI]"}]}]}]}], 
        "}"}], ",", 
       RowBox[{"{", 
        RowBox[{
         RowBox[{"kx", "\[Rule]", 
          RowBox[{"0.21000000000000002`", "\[VeryThinSpace]", "+", 
           RowBox[{"0.0015810156599509431`", " ", "\[ImaginaryI]"}]}]}], ",", 
         RowBox[{"\[CapitalOmega]", "\[Rule]", "0.1589588879270253`"}], ",", 
         RowBox[{"kxI", "\[Rule]", "0.0015810156599509431`"}], ",", 
         RowBox[{
          RowBox[{"kz", "[", "1", "]"}], "\[Rule]", 
          RowBox[{"0.00628798184482777`", "\[VeryThinSpace]", "-", 
           RowBox[{"0.052801247965243145`", " ", "\[ImaginaryI]"}]}]}], ",", 
         RowBox[{
          RowBox[{"kz", "[", "2", "]"}], "\[Rule]", 
          RowBox[{"0.06637690255888018`", "\[VeryThinSpace]", "+", 
           RowBox[{"0.9296469471951136`", " ", "\[ImaginaryI]"}]}]}], ",", 
         RowBox[{
          RowBox[{"kz", "[", "3", "]"}], "\[Rule]", 
          RowBox[{"0.29115328100922755`", "\[VeryThinSpace]", "-", 
           RowBox[{"0.0011403384754547058`", " ", "\[ImaginaryI]"}]}]}], ",", 
         RowBox[{
          RowBox[{"kz", "[", "4", "]"}], "\[Rule]", 
          RowBox[{"0.06637690255888017`", "\[VeryThinSpace]", "+", 
           RowBox[{"0.9296469471951136`", " ", "\[ImaginaryI]"}]}]}], ",", 
         RowBox[{
          RowBox[{"kz", "[", "5", "]"}], "\[Rule]", 
          RowBox[{
           RowBox[{"-", "0.002420135275480884`"}], "+", 
           RowBox[{"0.13718790513630544`", " ", "\[ImaginaryI]"}]}]}], ",", 
         RowBox[{"det", "\[Rule]", 
          RowBox[{
           RowBox[{"-", "2.4365363060496747`*^-9"}], "-", 
           RowBox[{"2.9493776310118847`*^-9", " ", "\[ImaginaryI]"}]}]}]}], 
        "}"}], ",", 
       RowBox[{"{", 
        RowBox[{
         RowBox[{"kx", "\[Rule]", 
          RowBox[{"0.22000000000000003`", "\[VeryThinSpace]", "+", 
           RowBox[{"0.0019896472627768903`", " ", "\[ImaginaryI]"}]}]}], ",", 
         RowBox[{"\[CapitalOmega]", "\[Rule]", "0.16572582034677832`"}], ",", 
         RowBox[{"kxI", "\[Rule]", "0.0019896472627768903`"}], ",", 
         RowBox[{
          RowBox[{"kz", "[", "1", "]"}], "\[Rule]", 
          RowBox[{"0.007392315172212557`", "\[VeryThinSpace]", "-", 
           RowBox[{"0.05921316767665675`", " ", "\[ImaginaryI]"}]}]}], ",", 
         RowBox[{
          RowBox[{"kz", "[", "2", "]"}], "\[Rule]", 
          RowBox[{"0.06374168911303875`", "\[VeryThinSpace]", "+", 
           RowBox[{"0.9230278242896413`", " ", "\[ImaginaryI]"}]}]}], ",", 
         RowBox[{
          RowBox[{"kz", "[", "3", "]"}], "\[Rule]", 
          RowBox[{"0.3027834061424705`", "\[VeryThinSpace]", "-", 
           RowBox[{"0.0014456617797771638`", " ", "\[ImaginaryI]"}]}]}], ",", 
         RowBox[{
          RowBox[{"kz", "[", "4", "]"}], "\[Rule]", 
          RowBox[{"0.06374168911303875`", "\[VeryThinSpace]", "+", 
           RowBox[{"0.9230278242896413`", " ", "\[ImaginaryI]"}]}]}], ",", 
         RowBox[{
          RowBox[{"kz", "[", "5", "]"}], "\[Rule]", 
          RowBox[{
           RowBox[{"-", "0.0030260560645359934`"}], "+", 
           RowBox[{"0.14465111963417476`", " ", "\[ImaginaryI]"}]}]}], ",", 
         RowBox[{"det", "\[Rule]", 
          RowBox[{
           RowBox[{"-", "6.524487616843544`*^-10"}], "-", 
           RowBox[{"7.916014510556124`*^-10", " ", "\[ImaginaryI]"}]}]}]}], 
        "}"}], ",", 
       RowBox[{"{", 
        RowBox[{
         RowBox[{"kx", "\[Rule]", 
          RowBox[{"0.22999999999999998`", "\[VeryThinSpace]", "+", 
           RowBox[{"0.0025808555799040895`", " ", "\[ImaginaryI]"}]}]}], ",", 
         RowBox[{"\[CapitalOmega]", "\[Rule]", "0.1722684763943557`"}], ",", 
         RowBox[{"kxI", "\[Rule]", "0.0025808555799040895`"}], ",", 
         RowBox[{
          RowBox[{"kz", "[", "1", "]"}], "\[Rule]", 
          RowBox[{"0.00893866407648396`", "\[VeryThinSpace]", "-", 
           RowBox[{"0.0664077739468461`", " ", "\[ImaginaryI]"}]}]}], ",", 
         RowBox[{
          RowBox[{"kz", "[", "2", "]"}], "\[Rule]", 
          RowBox[{"0.06146863222590201`", "\[VeryThinSpace]", "+", 
           RowBox[{"0.9159942460066681`", " ", "\[ImaginaryI]"}]}]}], ",", 
         RowBox[{
          RowBox[{"kz", "[", "3", "]"}], "\[Rule]", 
          RowBox[{"0.3137833999591768`", "\[VeryThinSpace]", "-", 
           RowBox[{"0.001891740555603539`", " ", "\[ImaginaryI]"}]}]}], ",", 
         RowBox[{
          RowBox[{"kz", "[", "4", "]"}], "\[Rule]", 
          RowBox[{"0.061468632225902084`", "\[VeryThinSpace]", "+", 
           RowBox[{"0.9159942460066681`", " ", "\[ImaginaryI]"}]}]}], ",", 
         RowBox[{
          RowBox[{"kz", "[", "5", "]"}], "\[Rule]", 
          RowBox[{
           RowBox[{"-", "0.0038959297725150895`"}], "+", 
           RowBox[{"0.15236331711254975`", " ", "\[ImaginaryI]"}]}]}], ",", 
         RowBox[{"det", "\[Rule]", 
          RowBox[{
           RowBox[{"-", "1.28738975035958`*^-9"}], "-", 
           RowBox[{"1.2079794942110311`*^-9", " ", "\[ImaginaryI]"}]}]}]}], 
        "}"}], ",", 
       RowBox[{"{", 
        RowBox[{
         RowBox[{"kx", "\[Rule]", 
          RowBox[{"0.24`", "\[VeryThinSpace]", "+", 
           RowBox[{"0.0034892250819553825`", " ", "\[ImaginaryI]"}]}]}], ",", 
         RowBox[{"\[CapitalOmega]", "\[Rule]", "0.17851855640304648`"}], ",", 
         RowBox[{"kxI", "\[Rule]", "0.0034892250819553825`"}], ",", 
         RowBox[{
          RowBox[{"kz", "[", "1", "]"}], "\[Rule]", 
          RowBox[{"0.01122770408864653`", "\[VeryThinSpace]", "-", 
           RowBox[{"0.07458461792879686`", " ", "\[ImaginaryI]"}]}]}], ",", 
         RowBox[{
          RowBox[{"kz", "[", "2", "]"}], "\[Rule]", 
          RowBox[{"0.05952509342306305`", "\[VeryThinSpace]", "+", 
           RowBox[{"0.9086844230435676`", " ", "\[ImaginaryI]"}]}]}], ",", 
         RowBox[{
          RowBox[{"kz", "[", "3", "]"}], "\[Rule]", 
          RowBox[{"0.32396005765079494`", "\[VeryThinSpace]", "-", 
           RowBox[{"0.0025849298390110873`", " ", "\[ImaginaryI]"}]}]}], ",", 
         RowBox[{
          RowBox[{"kz", "[", "4", "]"}], "\[Rule]", 
          RowBox[{"0.05952509342306311`", "\[VeryThinSpace]", "+", 
           RowBox[{"0.9086844230435676`", " ", "\[ImaginaryI]"}]}]}], ",", 
         RowBox[{
          RowBox[{"kz", "[", "5", "]"}], "\[Rule]", 
          RowBox[{
           RowBox[{"-", "0.005220862253582869`"}], "+", 
           RowBox[{"0.16039764678614307`", " ", "\[ImaginaryI]"}]}]}], ",", 
         RowBox[{"det", "\[Rule]", 
          RowBox[{
           RowBox[{"-", "7.344169716816396`*^-11"}], "-", 
           RowBox[{"8.168399290298112`*^-11", " ", "\[ImaginaryI]"}]}]}]}], 
        "}"}], ",", 
       RowBox[{"{", 
        RowBox[{
         RowBox[{"kx", "\[Rule]", 
          RowBox[{"0.25`", "\[VeryThinSpace]", "+", 
           RowBox[{"0.004978645786662295`", " ", "\[ImaginaryI]"}]}]}], ",", 
         RowBox[{"\[CapitalOmega]", "\[Rule]", "0.18438841996393251`"}], ",", 
         RowBox[{"kxI", "\[Rule]", "0.004978645786662295`"}], ",", 
         RowBox[{
          RowBox[{"kz", "[", "1", "]"}], "\[Rule]", 
          RowBox[{"0.01481555440926609`", "\[VeryThinSpace]", "-", 
           RowBox[{"0.08401045362751498`", " ", "\[ImaginaryI]"}]}]}], ",", 
         RowBox[{
          RowBox[{"kz", "[", "2", "]"}], "\[Rule]", 
          RowBox[{"0.057830583481709844`", "\[VeryThinSpace]", "+", 
           RowBox[{"0.9013066194235502`", " ", "\[ImaginaryI]"}]}]}], ",", 
         RowBox[{
          RowBox[{"kz", "[", "3", "]"}], "\[Rule]", 
          RowBox[{"0.3330677225806387`", "\[VeryThinSpace]", "-", 
           RowBox[{"0.0037369620719228656`", " ", "\[ImaginaryI]"}]}]}], ",", 
         RowBox[{
          RowBox[{"kz", "[", "4", "]"}], "\[Rule]", 
          RowBox[{"0.05783058348170989`", "\[VeryThinSpace]", "+", 
           RowBox[{"0.9013066194235501`", " ", "\[ImaginaryI]"}]}]}], ",", 
         RowBox[{
          RowBox[{"kz", "[", "5", "]"}], "\[Rule]", 
          RowBox[{
           RowBox[{"-", "0.0073713930656223395`"}], "+", 
           RowBox[{"0.16885023435668486`", " ", "\[ImaginaryI]"}]}]}], ",", 
         RowBox[{"det", "\[Rule]", 
          RowBox[{
           RowBox[{"-", "2.6125235308427364`*^-10"}], "-", 
           RowBox[{"2.928004505520221`*^-10", " ", "\[ImaginaryI]"}]}]}]}], 
        "}"}], ",", 
       RowBox[{"{", 
        RowBox[{
         RowBox[{"kx", "\[Rule]", 
          RowBox[{"0.26`", "\[VeryThinSpace]", "+", 
           RowBox[{"0.007585080045903476`", " ", "\[ImaginaryI]"}]}]}], ",", 
         RowBox[{"\[CapitalOmega]", "\[Rule]", "0.1897855359789196`"}], ",", 
         RowBox[{"kxI", "\[Rule]", "0.007585080045903476`"}], ",", 
         RowBox[{
          RowBox[{"kz", "[", "1", "]"}], "\[Rule]", 
          RowBox[{"0.020751753117201868`", "\[VeryThinSpace]", "-", 
           RowBox[{"0.09503393765320689`", " ", "\[ImaginaryI]"}]}]}], ",", 
         RowBox[{
          RowBox[{"kz", "[", "2", "]"}], "\[Rule]", 
          RowBox[{"0.056193149440717106`", "\[VeryThinSpace]", "+", 
           RowBox[{"0.8941207755160543`", " ", "\[ImaginaryI]"}]}]}], ",", 
         RowBox[{
          RowBox[{"kz", "[", "3", "]"}], "\[Rule]", 
          RowBox[{"0.34086010515344106`", "\[VeryThinSpace]", "-", 
           RowBox[{"0.00578571907395011`", " ", "\[ImaginaryI]"}]}]}], ",", 
         RowBox[{
          RowBox[{"kz", "[", "4", "]"}], "\[Rule]", 
          RowBox[{"0.05619314944071713`", "\[VeryThinSpace]", "+", 
           RowBox[{"0.8941207755160543`", " ", "\[ImaginaryI]"}]}]}], ",", 
         RowBox[{
          RowBox[{"kz", "[", "5", "]"}], "\[Rule]", 
          RowBox[{
           RowBox[{"-", "0.011089547544178706`"}], "+", 
           RowBox[{"0.17783600314425269`", " ", "\[ImaginaryI]"}]}]}], ",", 
         RowBox[{"det", "\[Rule]", 
          RowBox[{
           RowBox[{"-", "2.5011104298755527`*^-12"}], "-", 
           RowBox[{"1.4779288903810084`*^-12", " ", "\[ImaginaryI]"}]}]}]}], 
        "}"}], ",", 
       RowBox[{"{", 
        RowBox[{
         RowBox[{"kx", "\[Rule]", 
          RowBox[{"0.27`", "\[VeryThinSpace]", "+", 
           RowBox[{"0.012456726267369083`", " ", "\[ImaginaryI]"}]}]}], ",", 
         RowBox[{"\[CapitalOmega]", "\[Rule]", "0.19464826533955804`"}], ",", 
         RowBox[{"kxI", "\[Rule]", "0.012456726267369083`"}], ",", 
         RowBox[{
          RowBox[{"kz", "[", "1", "]"}], "\[Rule]", 
          RowBox[{"0.031080525377722486`", "\[VeryThinSpace]", "-", 
           RowBox[{"0.10821297424400583`", " ", "\[ImaginaryI]"}]}]}], ",", 
         RowBox[{
          RowBox[{"kz", "[", "2", "]"}], "\[Rule]", 
          RowBox[{"0.05417935327209337`", "\[VeryThinSpace]", "+", 
           RowBox[{"0.8873475681264136`", " ", "\[ImaginaryI]"}]}]}], ",", 
         RowBox[{
          RowBox[{"kz", "[", "3", "]"}], "\[Rule]", 
          RowBox[{"0.3472427321737398`", "\[VeryThinSpace]", "-", 
           RowBox[{"0.009685778219562124`", " ", "\[ImaginaryI]"}]}]}], ",", 
         RowBox[{
          RowBox[{"kz", "[", "4", "]"}], "\[Rule]", 
          RowBox[{"0.05417935327209337`", "\[VeryThinSpace]", "+", 
           RowBox[{"0.8873475681264136`", " ", "\[ImaginaryI]"}]}]}], ",", 
         RowBox[{
          RowBox[{"kz", "[", "5", "]"}], "\[Rule]", 
          RowBox[{
           RowBox[{"-", "0.017937675850816445`"}], "+", 
           RowBox[{"0.1875001042588563`", " ", "\[ImaginaryI]"}]}]}], ",", 
         RowBox[{"det", "\[Rule]", 
          RowBox[{
           RowBox[{"-", "9.367795428261161`*^-11"}], "-", 
           RowBox[{"1.5120349416974932`*^-10", " ", "\[ImaginaryI]"}]}]}]}], 
        "}"}], ",", 
       RowBox[{"{", 
        RowBox[{
         RowBox[{"kx", "\[Rule]", 
          RowBox[{"0.28`", "\[VeryThinSpace]", "+", 
           RowBox[{"0.022050799472436253`", " ", "\[ImaginaryI]"}]}]}], ",", 
         RowBox[{"\[CapitalOmega]", "\[Rule]", "0.1988695523603025`"}], ",", 
         RowBox[{"kxI", "\[Rule]", "0.022050799472436253`"}], ",", 
         RowBox[{
          RowBox[{"kz", "[", "1", "]"}], "\[Rule]", 
          RowBox[{"0.049380974488369665`", "\[VeryThinSpace]", "-", 
           RowBox[{"0.12503244247916415`", " ", "\[ImaginaryI]"}]}]}], ",", 
         RowBox[{
          RowBox[{"kz", "[", "2", "]"}], "\[Rule]", 
          RowBox[{"0.05085833944369641`", "\[VeryThinSpace]", "+", 
           RowBox[{"0.8812424662878392`", " ", "\[ImaginaryI]"}]}]}], ",", 
         RowBox[{
          RowBox[{"kz", "[", "3", "]"}], "\[Rule]", 
          RowBox[{"0.3522695518999217`", "\[VeryThinSpace]", "-", 
           RowBox[{"0.01752698698761289`", " ", "\[ImaginaryI]"}]}]}], ",", 
         RowBox[{
          RowBox[{"kz", "[", "4", "]"}], "\[Rule]", 
          RowBox[{"0.05085833944369639`", "\[VeryThinSpace]", "+", 
           RowBox[{"0.8812424662878392`", " ", "\[ImaginaryI]"}]}]}], ",", 
         RowBox[{
          RowBox[{"kz", "[", "5", "]"}], "\[Rule]", 
          RowBox[{
           RowBox[{"-", "0.03114045882791423`"}], "+", 
           RowBox[{"0.19827016314697304`", " ", "\[ImaginaryI]"}]}]}], ",", 
         RowBox[{"det", "\[Rule]", 
          RowBox[{
           RowBox[{"-", "1.8189894035458565`*^-12"}], "+", 
           RowBox[{"2.2737367544323206`*^-12", " ", "\[ImaginaryI]"}]}]}]}], 
        "}"}], ",", 
       RowBox[{"{", 
        RowBox[{
         RowBox[{"kx", "\[Rule]", 
          RowBox[{"0.29`", "\[VeryThinSpace]", "+", 
           RowBox[{"0.03547696022039067`", " ", "\[ImaginaryI]"}]}]}], ",", 
         RowBox[{"\[CapitalOmega]", "\[Rule]", "0.2016549938199971`"}], ",", 
         RowBox[{"kxI", "\[Rule]", "0.03547696022039067`"}], ",", 
         RowBox[{
          RowBox[{"kz", "[", "1", "]"}], "\[Rule]", 
          RowBox[{"0.07053997315301527`", "\[VeryThinSpace]", "-", 
           RowBox[{"0.1458508984912126`", " ", "\[ImaginaryI]"}]}]}], ",", 
         RowBox[{
          RowBox[{"kz", "[", "2", "]"}], "\[Rule]", 
          RowBox[{"0.04618814972009773`", "\[VeryThinSpace]", "+", 
           RowBox[{"0.8776827572416461`", " ", "\[ImaginaryI]"}]}]}], ",", 
         RowBox[{
          RowBox[{"kz", "[", "3", "]"}], "\[Rule]", 
          RowBox[{"0.35410861835913143`", "\[VeryThinSpace]", "-", 
           RowBox[{"0.029054131784725552`", " ", "\[ImaginaryI]"}]}]}], ",", 
         RowBox[{
          RowBox[{"kz", "[", "4", "]"}], "\[Rule]", 
          RowBox[{"0.04618814972009774`", "\[VeryThinSpace]", "+", 
           RowBox[{"0.8776827572416461`", " ", "\[ImaginaryI]"}]}]}], ",", 
         RowBox[{
          RowBox[{"kz", "[", "5", "]"}], "\[Rule]", 
          RowBox[{
           RowBox[{"-", "0.04875503424849824`"}], "+", 
           RowBox[{"0.21102063863754125`", " ", "\[ImaginaryI]"}]}]}], ",", 
         RowBox[{"det", "\[Rule]", 
          RowBox[{
           RowBox[{"-", "4.547473508864641`*^-13"}], "+", 
           RowBox[{"3.410605131648481`*^-12", " ", "\[ImaginaryI]"}]}]}]}], 
        "}"}], ",", 
       RowBox[{"{", 
        RowBox[{
         RowBox[{"kx", "\[Rule]", 
          RowBox[{"0.3`", "\[VeryThinSpace]", "+", 
           RowBox[{"0.04518639394159648`", " ", "\[ImaginaryI]"}]}]}], ",", 
         RowBox[{"\[CapitalOmega]", "\[Rule]", "0.20316701501914522`"}], ",", 
         RowBox[{"kxI", "\[Rule]", "0.04518639394159648`"}], ",", 
         RowBox[{
          RowBox[{"kz", "[", "1", "]"}], "\[Rule]", 
          RowBox[{"0.08223389714173333`", "\[VeryThinSpace]", "-", 
           RowBox[{"0.16484586835419932`", " ", "\[ImaginaryI]"}]}]}], ",", 
         RowBox[{
          RowBox[{"kz", "[", "2", "]"}], "\[Rule]", 
          RowBox[{"0.042448138452850746`", "\[VeryThinSpace]", "+", 
           RowBox[{"0.8770053579781735`", " ", "\[ImaginaryI]"}]}]}], ",", 
         RowBox[{
          RowBox[{"kz", "[", "3", "]"}], "\[Rule]", 
          RowBox[{"0.35218633144976313`", "\[VeryThinSpace]", "-", 
           RowBox[{"0.03849075609117612`", " ", "\[ImaginaryI]"}]}]}], ",", 
         RowBox[{
          RowBox[{"kz", "[", "4", "]"}], "\[Rule]", 
          RowBox[{"0.04244813845285078`", "\[VeryThinSpace]", "+", 
           RowBox[{"0.8770053579781735`", " ", "\[ImaginaryI]"}]}]}], ",", 
         RowBox[{
          RowBox[{"kz", "[", "5", "]"}], "\[Rule]", 
          RowBox[{
           RowBox[{"-", "0.06043706131099831`"}], "+", 
           RowBox[{"0.2242981026612563`", " ", "\[ImaginaryI]"}]}]}], ",", 
         RowBox[{"det", "\[Rule]", 
          RowBox[{
           RowBox[{"-", "2.637534635141492`*^-11"}], "-", 
           RowBox[{"8.412825991399586`*^-11", " ", "\[ImaginaryI]"}]}]}]}], 
        "}"}], ",", 
       RowBox[{"{", 
        RowBox[{
         RowBox[{"kx", "\[Rule]", 
          RowBox[{"0.31`", "\[VeryThinSpace]", "+", 
           RowBox[{"0.05182264802591284`", " ", "\[ImaginaryI]"}]}]}], ",", 
         RowBox[{"\[CapitalOmega]", "\[Rule]", "0.20429451104222135`"}], ",", 
         RowBox[{"kxI", "\[Rule]", "0.05182264802591284`"}], ",", 
         RowBox[{
          RowBox[{"kz", "[", "1", "]"}], "\[Rule]", 
          RowBox[{"0.08850340413331843`", "\[VeryThinSpace]", "-", 
           RowBox[{"0.18151867767519073`", " ", "\[ImaginaryI]"}]}]}], ",", 
         RowBox[{
          RowBox[{"kz", "[", "2", "]"}], "\[Rule]", 
          RowBox[{"0.03955755647605098`", "\[VeryThinSpace]", "+", 
           RowBox[{"0.8774024447511451`", " ", "\[ImaginaryI]"}]}]}], ",", 
         RowBox[{
          RowBox[{"kz", "[", "3", "]"}], "\[Rule]", 
          RowBox[{"0.34865956725493696`", "\[VeryThinSpace]", "-", 
           RowBox[{"0.046076523912755206`", " ", "\[ImaginaryI]"}]}]}], ",", 
         RowBox[{
          RowBox[{"kz", "[", "4", "]"}], "\[Rule]", 
          RowBox[{"0.039557556476050956`", "\[VeryThinSpace]", "+", 
           RowBox[{"0.8774024447511453`", " ", "\[ImaginaryI]"}]}]}], ",", 
         RowBox[{
          RowBox[{"kz", "[", "5", "]"}], "\[Rule]", 
          RowBox[{
           RowBox[{"-", "0.0677406867905372`"}], "+", 
           RowBox[{"0.23715467984120184`", " ", "\[ImaginaryI]"}]}]}], ",", 
         RowBox[{"det", "\[Rule]", 
          RowBox[{
           RowBox[{"-", "1.4551915228366852`*^-11"}], "-", 
           RowBox[{"1.8621904018800706`*^-10", " ", "\[ImaginaryI]"}]}]}]}], 
        "}"}], ",", 
       RowBox[{"{", 
        RowBox[{
         RowBox[{"kx", "\[Rule]", 
          RowBox[{"0.32`", "\[VeryThinSpace]", "+", 
           RowBox[{"0.056780704934840984`", " ", "\[ImaginaryI]"}]}]}], ",", 
         RowBox[{"\[CapitalOmega]", "\[Rule]", "0.20529287413596872`"}], ",", 
         RowBox[{"kxI", "\[Rule]", "0.056780704934840984`"}], ",", 
         RowBox[{
          RowBox[{"kz", "[", "1", "]"}], "\[Rule]", 
          RowBox[{"0.09232393742689116`", "\[VeryThinSpace]", "-", 
           RowBox[{"0.1968051416084513`", " ", "\[ImaginaryI]"}]}]}], ",", 
         RowBox[{
          RowBox[{"kz", "[", "2", "]"}], "\[Rule]", 
          RowBox[{"0.037130421180901624`", "\[VeryThinSpace]", "+", 
           RowBox[{"0.8782693960217114`", " ", "\[ImaginaryI]"}]}]}], ",", 
         RowBox[{
          RowBox[{"kz", "[", "3", "]"}], "\[Rule]", 
          RowBox[{"0.3443098047970748`", "\[VeryThinSpace]", "-", 
           RowBox[{"0.05277173442637753`", " ", "\[ImaginaryI]"}]}]}], ",", 
         RowBox[{
          RowBox[{"kz", "[", "4", "]"}], "\[Rule]", 
          RowBox[{"0.037130421180901714`", "\[VeryThinSpace]", "+", 
           RowBox[{"0.8782693960217114`", " ", "\[ImaginaryI]"}]}]}], ",", 
         RowBox[{
          RowBox[{"kz", "[", "5", "]"}], "\[Rule]", 
          RowBox[{
           RowBox[{"-", "0.07279309069283027`"}], "+", 
           RowBox[{"0.2496092061239921`", " ", "\[ImaginaryI]"}]}]}], ",", 
         RowBox[{"det", "\[Rule]", 
          RowBox[{
           RowBox[{"-", "9.094947017729282`*^-13"}], "-", 
           RowBox[{"7.389644451905042`*^-12", " ", "\[ImaginaryI]"}]}]}]}], 
        "}"}], ",", 
       RowBox[{"{", 
        RowBox[{
         RowBox[{"kx", "\[Rule]", 
          RowBox[{"0.33`", "\[VeryThinSpace]", "+", 
           RowBox[{"0.06070901381799167`", " ", "\[ImaginaryI]"}]}]}], ",", 
         RowBox[{"\[CapitalOmega]", "\[Rule]", "0.20623453940397468`"}], ",", 
         RowBox[{"kxI", "\[Rule]", "0.06070901381799167`"}], ",", 
         RowBox[{
          RowBox[{"kz", "[", "1", "]"}], "\[Rule]", 
          RowBox[{"0.09485302278907703`", "\[VeryThinSpace]", "-", 
           RowBox[{"0.2112107128571584`", " ", "\[ImaginaryI]"}]}]}], ",", 
         RowBox[{
          RowBox[{"kz", "[", "2", "]"}], "\[Rule]", 
          RowBox[{"0.0349867636516935`", "\[VeryThinSpace]", "+", 
           RowBox[{"0.8794177755741517`", " ", "\[ImaginaryI]"}]}]}], ",", 
         RowBox[{
          RowBox[{"kz", "[", "3", "]"}], "\[Rule]", 
          RowBox[{"0.33939167644730756`", "\[VeryThinSpace]", "-", 
           RowBox[{"0.05902906862551662`", " ", "\[ImaginaryI]"}]}]}], ",", 
         RowBox[{
          RowBox[{"kz", "[", "4", "]"}], "\[Rule]", 
          RowBox[{"0.0349867636516935`", "\[VeryThinSpace]", "+", 
           RowBox[{"0.8794177755741517`", " ", "\[ImaginaryI]"}]}]}], ",", 
         RowBox[{
          RowBox[{"kz", "[", "5", "]"}], "\[Rule]", 
          RowBox[{
           RowBox[{"-", "0.07653769529747319`"}], "+", 
           RowBox[{"0.2617530418452338`", " ", "\[ImaginaryI]"}]}]}], ",", 
         RowBox[{"det", "\[Rule]", 
          RowBox[{"1.8189894035458565`*^-12", "+", 
           RowBox[{"2.2737367544323206`*^-12", " ", "\[ImaginaryI]"}]}]}]}], 
        "}"}], ",", 
       RowBox[{"{", 
        RowBox[{
         RowBox[{"kx", "\[Rule]", 
          RowBox[{"0.33999999999999997`", "\[VeryThinSpace]", "+", 
           RowBox[{"0.06394882759550347`", " ", "\[ImaginaryI]"}]}]}], ",", 
         RowBox[{"\[CapitalOmega]", "\[Rule]", "0.20714669631113572`"}], ",", 
         RowBox[{"kxI", "\[Rule]", "0.06394882759550347`"}], ",", 
         RowBox[{
          RowBox[{"kz", "[", "1", "]"}], "\[Rule]", 
          RowBox[{"0.09662971904127547`", "\[VeryThinSpace]", "-", 
           RowBox[{"0.2250094649782`", " ", "\[ImaginaryI]"}]}]}], ",", 
         RowBox[{
          RowBox[{"kz", "[", "2", "]"}], "\[Rule]", 
          RowBox[{"0.033032703146464414`", "\[VeryThinSpace]", "+", 
           RowBox[{"0.8807697004262599`", " ", "\[ImaginaryI]"}]}]}], ",", 
         RowBox[{
          RowBox[{"kz", "[", "3", "]"}], "\[Rule]", 
          RowBox[{"0.33401571351119513`", "\[VeryThinSpace]", "-", 
           RowBox[{"0.06509454646283412`", " ", "\[ImaginaryI]"}]}]}], ",", 
         RowBox[{
          RowBox[{"kz", "[", "4", "]"}], "\[Rule]", 
          RowBox[{"0.033032703146464434`", "\[VeryThinSpace]", "+", 
           RowBox[{"0.8807697004262599`", " ", "\[ImaginaryI]"}]}]}], ",", 
         RowBox[{
          RowBox[{"kz", "[", "5", "]"}], "\[Rule]", 
          RowBox[{
           RowBox[{"-", "0.07945204587476341`"}], "+", 
           RowBox[{"0.27365691019137545`", " ", "\[ImaginaryI]"}]}]}], ",", 
         RowBox[{"det", "\[Rule]", 
          RowBox[{"1.1823431123048067`*^-11", "+", 
           RowBox[{"6.980371836107224`*^-11", " ", "\[ImaginaryI]"}]}]}]}], 
        "}"}], ",", 
       RowBox[{"{", 
        RowBox[{
         RowBox[{"kx", "\[Rule]", 
          RowBox[{"0.35`", "\[VeryThinSpace]", "+", 
           RowBox[{"0.06670555402755027`", " ", "\[ImaginaryI]"}]}]}], ",", 
         RowBox[{"\[CapitalOmega]", "\[Rule]", "0.20804150923009607`"}], ",", 
         RowBox[{"kxI", "\[Rule]", "0.06670555402755027`"}], ",", 
         RowBox[{
          RowBox[{"kz", "[", "1", "]"}], "\[Rule]", 
          RowBox[{"0.09794663099745611`", "\[VeryThinSpace]", "-", 
           RowBox[{"0.2383639301514002`", " ", "\[ImaginaryI]"}]}]}], ",", 
         RowBox[{
          RowBox[{"kz", "[", "2", "]"}], "\[Rule]", 
          RowBox[{"0.031211764745367635`", "\[VeryThinSpace]", "+", 
           RowBox[{"0.8822860456472654`", " ", "\[ImaginaryI]"}]}]}], ",", 
         RowBox[{
          RowBox[{"kz", "[", "3", "]"}], "\[Rule]", 
          RowBox[{"0.3282425497562564`", "\[VeryThinSpace]", "-", 
           RowBox[{"0.07112710989778556`", " ", "\[ImaginaryI]"}]}]}], ",", 
         RowBox[{
          RowBox[{"kz", "[", "4", "]"}], "\[Rule]", 
          RowBox[{"0.031211764745367555`", "\[VeryThinSpace]", "+", 
           RowBox[{"0.8822860456472654`", " ", "\[ImaginaryI]"}]}]}], ",", 
         RowBox[{
          RowBox[{"kz", "[", "5", "]"}], "\[Rule]", 
          RowBox[{
           RowBox[{"-", "0.08181248192144758`"}], "+", 
           RowBox[{"0.2853714171886291`", " ", "\[ImaginaryI]"}]}]}], ",", 
         RowBox[{"det", "\[Rule]", 
          RowBox[{"9.094947017729282`*^-13", "-", 
           RowBox[{"4.661160346586257`*^-12", " ", "\[ImaginaryI]"}]}]}]}], 
        "}"}], ",", 
       RowBox[{"{", 
        RowBox[{
         RowBox[{"kx", "\[Rule]", 
          RowBox[{"0.36`", "\[VeryThinSpace]", "+", 
           RowBox[{"0.06911499662426382`", " ", "\[ImaginaryI]"}]}]}], ",", 
         RowBox[{"\[CapitalOmega]", "\[Rule]", "0.2089250351666427`"}], ",", 
         RowBox[{"kxI", "\[Rule]", "0.06911499662426382`"}], ",", 
         RowBox[{
          RowBox[{"kz", "[", "1", "]"}], "\[Rule]", 
          RowBox[{"0.09898011654503819`", "\[VeryThinSpace]", "-", 
           RowBox[{"0.2513777479077162`", " ", "\[ImaginaryI]"}]}]}], ",", 
         RowBox[{
          RowBox[{"kz", "[", "2", "]"}], "\[Rule]", 
          RowBox[{"0.029486143617472895`", "\[VeryThinSpace]", "+", 
           RowBox[{"0.883944353409682`", " ", "\[ImaginaryI]"}]}]}], ",", 
         RowBox[{
          RowBox[{"kz", "[", "3", "]"}], "\[Rule]", 
          RowBox[{"0.32211314851071315`", "\[VeryThinSpace]", "-", 
           RowBox[{"0.07724428170589706`", " ", "\[ImaginaryI]"}]}]}], ",", 
         RowBox[{
          RowBox[{"kz", "[", "4", "]"}], "\[Rule]", 
          RowBox[{"0.029486143617472815`", "\[VeryThinSpace]", "+", 
           RowBox[{"0.883944353409682`", " ", "\[ImaginaryI]"}]}]}], ",", 
         RowBox[{
          RowBox[{"kz", "[", "5", "]"}], "\[Rule]", 
          RowBox[{
           RowBox[{"-", "0.08379464274202295`"}], "+", 
           RowBox[{"0.2969330493040812`", " ", "\[ImaginaryI]"}]}]}], ",", 
         RowBox[{"det", "\[Rule]", 
          RowBox[{"4.547473508864641`*^-12", "+", 
           RowBox[{"3.410605131648481`*^-12", " ", "\[ImaginaryI]"}]}]}]}], 
        "}"}], ",", 
       RowBox[{"{", 
        RowBox[{
         RowBox[{"kx", "\[Rule]", 
          RowBox[{"0.37`", "\[VeryThinSpace]", "+", 
           RowBox[{"0.07127293091519014`", " ", "\[ImaginaryI]"}]}]}], ",", 
         RowBox[{"\[CapitalOmega]", "\[Rule]", "0.2098005033070675`"}], ",", 
         RowBox[{"kxI", "\[Rule]", "0.07127293091519014`"}], ",", 
         RowBox[{
          RowBox[{"kz", "[", "1", "]"}], "\[Rule]", 
          RowBox[{"0.09984441424746235`", "\[VeryThinSpace]", "-", 
           RowBox[{"0.26412077868733247`", " ", "\[ImaginaryI]"}]}]}], ",", 
         RowBox[{
          RowBox[{"kz", "[", "2", "]"}], "\[Rule]", 
          RowBox[{"0.027828477061842383`", "\[VeryThinSpace]", "+", 
           RowBox[{"0.8857304146611813`", " ", "\[ImaginaryI]"}]}]}], ",", 
         RowBox[{
          RowBox[{"kz", "[", "3", "]"}], "\[Rule]", 
          RowBox[{"0.31566118968969786`", "\[VeryThinSpace]", "-", 
           RowBox[{"0.08354205489925333`", " ", "\[ImaginaryI]"}]}]}], ",", 
         RowBox[{
          RowBox[{"kz", "[", "4", "]"}], "\[Rule]", 
          RowBox[{"0.027828477061842452`", "\[VeryThinSpace]", "+", 
           RowBox[{"0.8857304146611813`", " ", "\[ImaginaryI]"}]}]}], ",", 
         RowBox[{
          RowBox[{"kz", "[", "5", "]"}], "\[Rule]", 
          RowBox[{
           RowBox[{"-", "0.0855177197683164`"}], "+", 
           RowBox[{"0.30836865751407216`", " ", "\[ImaginaryI]"}]}]}], ",", 
         RowBox[{"det", "\[Rule]", 
          RowBox[{
           RowBox[{"-", "9.094947017729282`*^-13"}], "-", 
           RowBox[{"4.661160346586257`*^-12", " ", "\[ImaginaryI]"}]}]}]}], 
        "}"}], ",", 
       RowBox[{"{", 
        RowBox[{
         RowBox[{"kx", "\[Rule]", 
          RowBox[{"0.38`", "\[VeryThinSpace]", "+", 
           RowBox[{"0.07325004298928897`", " ", "\[ImaginaryI]"}]}]}], ",", 
         RowBox[{"\[CapitalOmega]", "\[Rule]", "0.21066971298989345`"}], ",", 
         RowBox[{"kxI", "\[Rule]", "0.07325004298928897`"}], ",", 
         RowBox[{
          RowBox[{"kz", "[", "1", "]"}], "\[Rule]", 
          RowBox[{"0.10061738045077935`", "\[VeryThinSpace]", "-", 
           RowBox[{"0.27664222832303126`", " ", "\[ImaginaryI]"}]}]}], ",", 
         RowBox[{
          RowBox[{"kz", "[", "2", "]"}], "\[Rule]", 
          RowBox[{"0.026217784351617868`", "\[VeryThinSpace]", "+", 
           RowBox[{"0.8876345443286185`", " ", "\[ImaginaryI]"}]}]}], ",", 
         RowBox[{
          RowBox[{"kz", "[", "3", "]"}], "\[Rule]", 
          RowBox[{"0.3089193997401671`", "\[VeryThinSpace]", "-", 
           RowBox[{"0.09010446206791128`", " ", "\[ImaginaryI]"}]}]}], ",", 
         RowBox[{
          RowBox[{"kz", "[", "4", "]"}], "\[Rule]", 
          RowBox[{"0.02621778435161783`", "\[VeryThinSpace]", "+", 
           RowBox[{"0.8876345443286185`", " ", "\[ImaginaryI]"}]}]}], ",", 
         RowBox[{
          RowBox[{"kz", "[", "5", "]"}], "\[Rule]", 
          RowBox[{
           RowBox[{"-", "0.08706647666864989`"}], "+", 
           RowBox[{"0.31969843504592377`", " ", "\[ImaginaryI]"}]}]}], ",", 
         RowBox[{"det", "\[Rule]", 
          RowBox[{"3.637978807091713`*^-12", "+", 
           RowBox[{"2.7284841053187847`*^-12", " ", "\[ImaginaryI]"}]}]}]}], 
        "}"}], ",", 
       RowBox[{"{", 
        RowBox[{
         RowBox[{"kx", "\[Rule]", 
          RowBox[{"0.39`", "\[VeryThinSpace]", "+", 
           RowBox[{"0.07510025253681224`", " ", "\[ImaginaryI]"}]}]}], ",", 
         RowBox[{"\[CapitalOmega]", "\[Rule]", "0.2115336931276066`"}], ",", 
         RowBox[{"kxI", "\[Rule]", "0.07510025253681224`"}], ",", 
         RowBox[{
          RowBox[{"kz", "[", "1", "]"}], "\[Rule]", 
          RowBox[{"0.10135406461745745`", "\[VeryThinSpace]", "-", 
           RowBox[{"0.28897803556180185`", " ", "\[ImaginaryI]"}]}]}], ",", 
         RowBox[{
          RowBox[{"kz", "[", "2", "]"}], "\[Rule]", 
          RowBox[{"0.024637264040003194`", "\[VeryThinSpace]", "+", 
           RowBox[{"0.8896497443946181`", " ", "\[ImaginaryI]"}]}]}], ",", 
         RowBox[{
          RowBox[{"kz", "[", "3", "]"}], "\[Rule]", 
          RowBox[{"0.30192355057308556`", "\[VeryThinSpace]", "-", 
           RowBox[{"0.0970083268885872`", " ", "\[ImaginaryI]"}]}]}], ",", 
         RowBox[{
          RowBox[{"kz", "[", "4", "]"}], "\[Rule]", 
          RowBox[{"0.024637264040003146`", "\[VeryThinSpace]", "+", 
           RowBox[{"0.8896497443946181`", " ", "\[ImaginaryI]"}]}]}], ",", 
         RowBox[{
          RowBox[{"kz", "[", "5", "]"}], "\[Rule]", 
          RowBox[{
           RowBox[{"-", "0.08850331056802843`"}], "+", 
           RowBox[{"0.3309378858414973`", " ", "\[ImaginaryI]"}]}]}], ",", 
         RowBox[{"det", "\[Rule]", 
          RowBox[{
           RowBox[{"-", "5.184119800105691`*^-11"}], "-", 
           RowBox[{"6.639311322942376`*^-11", " ", "\[ImaginaryI]"}]}]}]}], 
        "}"}], ",", 
       RowBox[{"{", 
        RowBox[{
         RowBox[{"kx", "\[Rule]", 
          RowBox[{"0.4`", "\[VeryThinSpace]", "+", 
           RowBox[{"0.07686572949334626`", " ", "\[ImaginaryI]"}]}]}], ",", 
         RowBox[{"\[CapitalOmega]", "\[Rule]", "0.21239303638106283`"}], ",", 
         RowBox[{"kxI", "\[Rule]", "0.07686572949334626`"}], ",", 
         RowBox[{
          RowBox[{"kz", "[", "1", "]"}], "\[Rule]", 
          RowBox[{"0.10209448071754905`", "\[VeryThinSpace]", "-", 
           RowBox[{"0.3011552787304937`", " ", "\[ImaginaryI]"}]}]}], ",", 
         RowBox[{
          RowBox[{"kz", "[", "2", "]"}], "\[Rule]", 
          RowBox[{"0.023073000745186634`", "\[VeryThinSpace]", "+", 
           RowBox[{"0.8917707191295006`", " ", "\[ImaginaryI]"}]}]}], ",", 
         RowBox[{
          RowBox[{"kz", "[", "3", "]"}], "\[Rule]", 
          RowBox[{"0.2947154677647935`", "\[VeryThinSpace]", "-", 
           RowBox[{"0.10432534142346576`", " ", "\[ImaginaryI]"}]}]}], ",", 
         RowBox[{
          RowBox[{"kz", "[", "4", "]"}], "\[Rule]", 
          RowBox[{"0.023073000745186673`", "\[VeryThinSpace]", "+", 
           RowBox[{"0.8917707191295006`", " ", "\[ImaginaryI]"}]}]}], ",", 
         RowBox[{
          RowBox[{"kz", "[", "5", "]"}], "\[Rule]", 
          RowBox[{
           RowBox[{"-", "0.0898753826673873`"}], "+", 
           RowBox[{"0.3420991475621866`", " ", "\[ImaginaryI]"}]}]}], ",", 
         RowBox[{"det", "\[Rule]", 
          RowBox[{
           RowBox[{"-", "5.729816621169448`*^-11"}], "-", 
           RowBox[{"6.320988177321851`*^-11", " ", "\[ImaginaryI]"}]}]}]}], 
        "}"}], ",", 
       RowBox[{"{", 
        RowBox[{
         RowBox[{"kx", "\[Rule]", 
          RowBox[{"0.41`", "\[VeryThinSpace]", "+", 
           RowBox[{"0.07858011615276383`", " ", "\[ImaginaryI]"}]}]}], ",", 
         RowBox[{"\[CapitalOmega]", "\[Rule]", "0.213248077751155`"}], ",", 
         RowBox[{"kxI", "\[Rule]", "0.07858011615276383`"}], ",", 
         RowBox[{
          RowBox[{"kz", "[", "1", "]"}], "\[Rule]", 
          RowBox[{"0.1028683574279978`", "\[VeryThinSpace]", "-", 
           RowBox[{"0.3131949262938692`", " ", "\[ImaginaryI]"}]}]}], ",", 
         RowBox[{
          RowBox[{"kz", "[", "2", "]"}], "\[Rule]", 
          RowBox[{"0.0215131527302712`", "\[VeryThinSpace]", "+", 
           RowBox[{"0.893993309764556`", " ", "\[ImaginaryI]"}]}]}], ",", 
         RowBox[{
          RowBox[{"kz", "[", "3", "]"}], "\[Rule]", 
          RowBox[{"0.2873455049285331`", "\[VeryThinSpace]", "-", 
           RowBox[{"0.11212233033068052`", " ", "\[ImaginaryI]"}]}]}], ",", 
         RowBox[{
          RowBox[{"kz", "[", "4", "]"}], "\[Rule]", 
          RowBox[{"0.021513152730271195`", "\[VeryThinSpace]", "+", 
           RowBox[{"0.893993309764556`", " ", "\[ImaginaryI]"}]}]}], ",", 
         RowBox[{
          RowBox[{"kz", "[", "5", "]"}], "\[Rule]", 
          RowBox[{
           RowBox[{"-", "0.09121910149450074`"}], "+", 
           RowBox[{"0.35319189835010006`", " ", "\[ImaginaryI]"}]}]}], ",", 
         RowBox[{"det", "\[Rule]", 
          RowBox[{
           RowBox[{"-", "2.7284841053187847`*^-12"}], "-", 
           RowBox[{"3.637978807091713`*^-12", " ", "\[ImaginaryI]"}]}]}]}], 
        "}"}], ",", 
       RowBox[{"{", 
        RowBox[{
         RowBox[{"kx", "\[Rule]", 
          RowBox[{"0.42`", "\[VeryThinSpace]", "+", 
           RowBox[{"0.08027070550317818`", " ", "\[ImaginaryI]"}]}]}], ",", 
         RowBox[{"\[CapitalOmega]", "\[Rule]", "0.21409899416060918`"}], ",", 
         RowBox[{"kxI", "\[Rule]", "0.08027070550317818`"}], ",", 
         RowBox[{
          RowBox[{"kz", "[", "1", "]"}], "\[Rule]", 
          RowBox[{"0.10369819839118562`", "\[VeryThinSpace]", "-", 
           RowBox[{"0.3251136165756232`", " ", "\[ImaginaryI]"}]}]}], ",", 
         RowBox[{
          RowBox[{"kz", "[", "2", "]"}], "\[Rule]", 
          RowBox[{"0.019947410752693226`", "\[VeryThinSpace]", "+", 
           RowBox[{"0.8963141500252024`", " ", "\[ImaginaryI]"}]}]}], ",", 
         RowBox[{
          RowBox[{"kz", "[", "3", "]"}], "\[Rule]", 
          RowBox[{"0.2798745128597297`", "\[VeryThinSpace]", "-", 
           RowBox[{"0.1204600446351891`", " ", "\[ImaginaryI]"}]}]}], ",", 
         RowBox[{
          RowBox[{"kz", "[", "4", "]"}], "\[Rule]", 
          RowBox[{"0.019947410752693132`", "\[VeryThinSpace]", "+", 
           RowBox[{"0.8963141500252024`", " ", "\[ImaginaryI]"}]}]}], ",", 
         RowBox[{
          RowBox[{"kz", "[", "5", "]"}], "\[Rule]", 
          RowBox[{
           RowBox[{"-", "0.09256308552399084`"}], "+", 
           RowBox[{"0.3642239897307311`", " ", "\[ImaginaryI]"}]}]}], ",", 
         RowBox[{"det", "\[Rule]", 
          RowBox[{
           RowBox[{"-", "2.7284841053187847`*^-12"}], "-", 
           RowBox[{"6.366462912410498`*^-12", " ", "\[ImaginaryI]"}]}]}]}], 
        "}"}], ",", 
       RowBox[{"{", 
        RowBox[{
         RowBox[{"kx", "\[Rule]", 
          RowBox[{"0.44`", "\[VeryThinSpace]", "+", 
           RowBox[{"0.08366670566209432`", " ", "\[ImaginaryI]"}]}]}], ",", 
         RowBox[{"\[CapitalOmega]", "\[Rule]", "0.21578869249267293`"}], ",", 
         RowBox[{"kxI", "\[Rule]", "0.08366670566209432`"}], ",", 
         RowBox[{
          RowBox[{"kz", "[", "1", "]"}], "\[Rule]", 
          RowBox[{"0.10559137003283707`", "\[VeryThinSpace]", "-", 
           RowBox[{"0.3486397655402444`", " ", "\[ImaginaryI]"}]}]}], ",", 
         RowBox[{
          RowBox[{"kz", "[", "2", "]"}], "\[Rule]", 
          RowBox[{"0.016762498375250758`", "\[VeryThinSpace]", "+", 
           RowBox[{"0.9012398187732634`", " ", "\[ImaginaryI]"}]}]}], ",", 
         RowBox[{
          RowBox[{"kz", "[", "3", "]"}], "\[Rule]", 
          RowBox[{"0.26493145382303684`", "\[VeryThinSpace]", "-", 
           RowBox[{"0.13895424631577072`", " ", "\[ImaginaryI]"}]}]}], ",", 
         RowBox[{
          RowBox[{"kz", "[", "4", "]"}], "\[Rule]", 
          RowBox[{"0.016762498375250692`", "\[VeryThinSpace]", "+", 
           RowBox[{"0.9012398187732634`", " ", "\[ImaginaryI]"}]}]}], ",", 
         RowBox[{
          RowBox[{"kz", "[", "5", "]"}], "\[Rule]", 
          RowBox[{
           RowBox[{"-", "0.09533900972163938`"}], "+", 
           RowBox[{"0.3861310349122062`", " ", "\[ImaginaryI]"}]}]}], ",", 
         RowBox[{"det", "\[Rule]", 
          RowBox[{"2.7284841053187847`*^-12", "+", 
           RowBox[{"1.000444171950221`*^-11", " ", "\[ImaginaryI]"}]}]}]}], 
        "}"}], ",", 
       RowBox[{"{", 
        RowBox[{
         RowBox[{"kx", "\[Rule]", 
          RowBox[{"0.47`", "\[VeryThinSpace]", "+", 
           RowBox[{"0.08904014114372807`", " ", "\[ImaginaryI]"}]}]}], ",", 
         RowBox[{"\[CapitalOmega]", "\[Rule]", "0.21829249100607692`"}], ",", 
         RowBox[{"kxI", "\[Rule]", "0.08904014114372807`"}], ",", 
         RowBox[{
          RowBox[{"kz", "[", "1", "]"}], "\[Rule]", 
          RowBox[{"0.10918215130524944`", "\[VeryThinSpace]", "-", 
           RowBox[{"0.38329402596722884`", " ", "\[ImaginaryI]"}]}]}], ",", 
         RowBox[{
          RowBox[{"kz", "[", "2", "]"}], "\[Rule]", 
          RowBox[{"0.01173642953328115`", "\[VeryThinSpace]", "+", 
           RowBox[{"0.9093069378750189`", " ", "\[ImaginaryI]"}]}]}], ",", 
         RowBox[{
          RowBox[{"kz", "[", "3", "]"}], "\[Rule]", 
          RowBox[{"0.24390625613159062`", "\[VeryThinSpace]", "-", 
           RowBox[{"0.17157766676954023`", " ", "\[ImaginaryI]"}]}]}], ",", 
         RowBox[{
          RowBox[{"kz", "[", "4", "]"}], "\[Rule]", 
          RowBox[{"0.011736429533281236`", "\[VeryThinSpace]", "+", 
           RowBox[{"0.9093069378750189`", " ", "\[ImaginaryI]"}]}]}], ",", 
         RowBox[{
          RowBox[{"kz", "[", "5", "]"}], "\[Rule]", 
          RowBox[{
           RowBox[{"-", "0.0999569848174477`"}], "+", 
           RowBox[{"0.4186687545045615`", " ", "\[ImaginaryI]"}]}]}], ",", 
         RowBox[{"det", "\[Rule]", 
          RowBox[{
           RowBox[{"-", "1.8189894035458565`*^-12"}], "-", 
           RowBox[{"3.183231456205249`*^-12", " ", "\[ImaginaryI]"}]}]}]}], 
        "}"}], ",", 
       RowBox[{"{", 
        RowBox[{
         RowBox[{"kx", "\[Rule]", 
          RowBox[{"0.48`", "\[VeryThinSpace]", "+", 
           RowBox[{"0.0909559083766687`", " ", "\[ImaginaryI]"}]}]}], ",", 
         RowBox[{"\[CapitalOmega]", "\[Rule]", "0.2191185949290448`"}], ",", 
         RowBox[{"kxI", "\[Rule]", "0.0909559083766687`"}], ",", 
         RowBox[{
          RowBox[{"kz", "[", "1", "]"}], "\[Rule]", 
          RowBox[{"0.11061122670686167`", "\[VeryThinSpace]", "-", 
           RowBox[{"0.3947052873439711`", " ", "\[ImaginaryI]"}]}]}], ",", 
         RowBox[{
          RowBox[{"kz", "[", "2", "]"}], "\[Rule]", 
          RowBox[{"0.009967282959549875`", "\[VeryThinSpace]", "+", 
           RowBox[{"0.9121700968454802`", " ", "\[ImaginaryI]"}]}]}], ",", 
         RowBox[{
          RowBox[{"kz", "[", "3", "]"}], "\[Rule]", 
          RowBox[{"0.23766468011619332`", "\[VeryThinSpace]", "-", 
           RowBox[{"0.18369930272961188`", " ", "\[ImaginaryI]"}]}]}], ",", 
         RowBox[{
          RowBox[{"kz", "[", "4", "]"}], "\[Rule]", 
          RowBox[{"0.009967282959549831`", "\[VeryThinSpace]", "+", 
           RowBox[{"0.9121700968454802`", " ", "\[ImaginaryI]"}]}]}], ",", 
         RowBox[{
          RowBox[{"kz", "[", "5", "]"}], "\[Rule]", 
          RowBox[{
           RowBox[{"-", "0.10166387008619798`"}], "+", 
           RowBox[{"0.4294429868131505`", " ", "\[ImaginaryI]"}]}]}], ",", 
         RowBox[{"det", "\[Rule]", 
          RowBox[{"7.275957614183426`*^-12", "+", 
           RowBox[{"2.2737367544323206`*^-12", " ", "\[ImaginaryI]"}]}]}]}], 
        "}"}], ",", 
       RowBox[{"{", 
        RowBox[{
         RowBox[{"kx", "\[Rule]", 
          RowBox[{"0.49`", "\[VeryThinSpace]", "+", 
           RowBox[{"0.09295082528481782`", " ", "\[ImaginaryI]"}]}]}], ",", 
         RowBox[{"\[CapitalOmega]", "\[Rule]", "0.21994029154487152`"}], ",", 
         RowBox[{"kxI", "\[Rule]", "0.09295082528481782`"}], ",", 
         RowBox[{
          RowBox[{"kz", "[", "1", "]"}], "\[Rule]", 
          RowBox[{"0.11216655125418609`", "\[VeryThinSpace]", "-", 
           RowBox[{"0.40605602900589255`", " ", "\[ImaginaryI]"}]}]}], ",", 
         RowBox[{
          RowBox[{"kz", "[", "2", "]"}], "\[Rule]", 
          RowBox[{"0.008140598695003134`", "\[VeryThinSpace]", "+", 
           RowBox[{"0.9151178434340426`", " ", "\[ImaginaryI]"}]}]}], ",", 
         RowBox[{
          RowBox[{"kz", "[", "3", "]"}], "\[Rule]", 
          RowBox[{"0.23195336292424598`", "\[VeryThinSpace]", "-", 
           RowBox[{"0.1963580256624071`", " ", "\[ImaginaryI]"}]}]}], ",", 
         RowBox[{
          RowBox[{"kz", "[", "4", "]"}], "\[Rule]", 
          RowBox[{"0.008140598695003224`", "\[VeryThinSpace]", "+", 
           RowBox[{"0.9151178434340426`", " ", "\[ImaginaryI]"}]}]}], ",", 
         RowBox[{
          RowBox[{"kz", "[", "5", "]"}], "\[Rule]", 
          RowBox[{
           RowBox[{"-", "0.10346964628014066`"}], "+", 
           RowBox[{"0.44018614180091714`", " ", "\[ImaginaryI]"}]}]}], ",", 
         RowBox[{"det", "\[Rule]", 
          RowBox[{"3.3651303965598345`*^-11", "+", 
           RowBox[{"3.2741809263825417`*^-11", " ", "\[ImaginaryI]"}]}]}]}], 
        "}"}]}], "}"}]}], "}"}]}], ";"}]], "Input",
 CellChangeTimes->{{3.836597080019082*^9, 3.836597080880392*^9}},
 CellLabel->
  "In[402]:=",ExpressionUUID->"a6be42de-61e5-4572-a680-c0cddb421b39"]
}, Closed]],

Cell[CellGroupData[{

Cell["Leaky", "Subsubsection",
 CellChangeTimes->{{3.836597066135784*^9, 
  3.8365970664877462`*^9}},ExpressionUUID->"23a06ce8-fc65-4972-bcf0-\
683a70138981"],

Cell[BoxData[
 RowBox[{
  RowBox[{"dispDampedLeaky", "=", 
   RowBox[{"{", 
    RowBox[{
     RowBox[{"{", 
      RowBox[{
       RowBox[{"\[HBar]\[Omega]p", "\[Rule]", 
        RowBox[{"8.659278076215756`", " ", "eV"}]}], ",", 
       RowBox[{"\[HBar]\[Gamma]p", "\[Rule]", 
        RowBox[{"0.18547038151036743`", " ", "eV"}]}], ",", 
       RowBox[{"d2", "\[Rule]", 
        RowBox[{"36.52347777064848`", " ", "nm"}]}], ",", 
       RowBox[{"d3", "\[Rule]", 
        RowBox[{"103.77148465689805`", " ", "nm"}]}], ",", 
       RowBox[{"d4", "\[Rule]", 
        RowBox[{"36", " ", "nm"}]}], ",", 
       RowBox[{"\[Epsilon]1", "\[Rule]", "1.6364249270864113`"}], ",", 
       RowBox[{"\[Epsilon]2", "\[Rule]", "goldFull"}], ",", 
       RowBox[{"\[Epsilon]3", "\[Rule]", "tio2"}], ",", 
       RowBox[{"\[Epsilon]4", "\[Rule]", "goldFull"}], ",", 
       RowBox[{"\[Epsilon]5", "\[Rule]", "air"}], ",", 
       RowBox[{"\[Epsilon]6", "\[Rule]", "goldUndamped"}], ",", 
       RowBox[{"\[Epsilon]7", "\[Rule]", "tio2"}], ",", 
       RowBox[{"\[Epsilon]8", "\[Rule]", "goldUndamped"}], ",", 
       RowBox[{"\[Epsilon]9", "\[Rule]", "air"}], ",", 
       RowBox[{"\[Epsilon]10", "\[Rule]", "goldUndamped"}], ",", 
       RowBox[{"\[Epsilon]11", "\[Rule]", "tio2"}], ",", 
       RowBox[{"\[Epsilon]12", "\[Rule]", "goldUndamped"}], ",", 
       RowBox[{"\[Epsilon]13", "\[Rule]", "air"}], ",", 
       RowBox[{"\[Epsilon]14", "\[Rule]", "goldUndamped"}], ",", 
       RowBox[{"\[Epsilon]15", "\[Rule]", "tio2"}], ",", 
       RowBox[{"\[Epsilon]16", "\[Rule]", "goldUndamped"}], ",", 
       RowBox[{"\[Epsilon]17", "\[Rule]", "air"}], ",", 
       RowBox[{"\[Epsilon]18", "\[Rule]", "goldUndamped"}], ",", 
       RowBox[{"\[Epsilon]19", "\[Rule]", "tio2"}], ",", 
       RowBox[{"\[Epsilon]20", "\[Rule]", "goldUndamped"}], ",", 
       RowBox[{"\[Epsilon]21", "\[Rule]", "air"}], ",", 
       RowBox[{"\[Epsilon]22", "\[Rule]", "goldUndamped"}], ",", 
       RowBox[{"\[Epsilon]23", "\[Rule]", "tio2"}], ",", 
       RowBox[{"\[Epsilon]24", "\[Rule]", "goldUndamped"}], ",", 
       RowBox[{"\[Epsilon]25", "\[Rule]", "air"}], ",", 
       RowBox[{"goldFull", "\[Rule]", 
        RowBox[{"\[Epsilon]\[Infinity]", "-", 
         FractionBox["1", 
          RowBox[{"\[CapitalOmega]", " ", 
           RowBox[{"(", 
            RowBox[{"\[CapitalOmega]", "+", 
             FractionBox[
              RowBox[{"\[ImaginaryI]", " ", "\[HBar]\[Gamma]p"}], 
              "\[HBar]\[Omega]p"]}], ")"}]}]], "+", 
         FractionBox[
          RowBox[{"A1", " ", "\[HBar]\[Omega]1", " ", 
           RowBox[{"(", 
            RowBox[{
             FractionBox[
              SuperscriptBox["\[ExponentialE]", 
               RowBox[{"\[ImaginaryI]", " ", "\[Phi]1"}]], 
              RowBox[{
               RowBox[{"-", "\[CapitalOmega]"}], "-", 
               FractionBox[
                RowBox[{"\[ImaginaryI]", " ", "\[HBar]\[Gamma]1"}], 
                "\[HBar]\[Omega]p"], "+", 
               FractionBox["\[HBar]\[Omega]1", "\[HBar]\[Omega]p"]}]], "+", 
             FractionBox[
              SuperscriptBox["\[ExponentialE]", 
               RowBox[{
                RowBox[{"-", "\[ImaginaryI]"}], " ", "\[Phi]1"}]], 
              RowBox[{"\[CapitalOmega]", "+", 
               FractionBox[
                RowBox[{"\[ImaginaryI]", " ", "\[HBar]\[Gamma]1"}], 
                "\[HBar]\[Omega]p"], "+", 
               FractionBox["\[HBar]\[Omega]1", "\[HBar]\[Omega]p"]}]]}], 
            ")"}]}], "\[HBar]\[Omega]p"], "+", 
         FractionBox[
          RowBox[{"A2", " ", "\[HBar]\[Omega]2", " ", 
           RowBox[{"(", 
            RowBox[{
             FractionBox[
              SuperscriptBox["\[ExponentialE]", 
               RowBox[{"\[ImaginaryI]", " ", "\[Phi]2"}]], 
              RowBox[{
               RowBox[{"-", "\[CapitalOmega]"}], "-", 
               FractionBox[
                RowBox[{"\[ImaginaryI]", " ", "\[HBar]\[Gamma]2"}], 
                "\[HBar]\[Omega]p"], "+", 
               FractionBox["\[HBar]\[Omega]2", "\[HBar]\[Omega]p"]}]], "+", 
             FractionBox[
              SuperscriptBox["\[ExponentialE]", 
               RowBox[{
                RowBox[{"-", "\[ImaginaryI]"}], " ", "\[Phi]2"}]], 
              RowBox[{"\[CapitalOmega]", "+", 
               FractionBox[
                RowBox[{"\[ImaginaryI]", " ", "\[HBar]\[Gamma]2"}], 
                "\[HBar]\[Omega]p"], "+", 
               FractionBox["\[HBar]\[Omega]2", "\[HBar]\[Omega]p"]}]]}], 
            ")"}]}], "\[HBar]\[Omega]p"]}]}], ",", 
       RowBox[{"goldUndamped", "\[Rule]", 
        RowBox[{"\[Epsilon]\[Infinity]", "-", 
         FractionBox["1", 
          SuperscriptBox["\[CapitalOmega]", "2"]], "+", 
         FractionBox[
          RowBox[{"A1", " ", "\[HBar]\[Omega]1", " ", 
           RowBox[{"(", 
            RowBox[{
             FractionBox[
              RowBox[{"Cos", "[", "\[Phi]1", "]"}], 
              RowBox[{
               RowBox[{"-", "\[CapitalOmega]"}], "+", 
               FractionBox["\[HBar]\[Omega]1", "\[HBar]\[Omega]p"]}]], "+", 
             FractionBox[
              RowBox[{"Cos", "[", "\[Phi]1", "]"}], 
              RowBox[{"\[CapitalOmega]", "+", 
               FractionBox["\[HBar]\[Omega]1", "\[HBar]\[Omega]p"]}]]}], 
            ")"}]}], "\[HBar]\[Omega]p"], "+", 
         FractionBox[
          RowBox[{"A2", " ", "\[HBar]\[Omega]2", " ", 
           RowBox[{"(", 
            RowBox[{
             FractionBox[
              RowBox[{"Cos", "[", "\[Phi]2", "]"}], 
              RowBox[{
               RowBox[{"-", "\[CapitalOmega]"}], "+", 
               FractionBox["\[HBar]\[Omega]2", "\[HBar]\[Omega]p"]}]], "+", 
             FractionBox[
              RowBox[{"Cos", "[", "\[Phi]2", "]"}], 
              RowBox[{"\[CapitalOmega]", "+", 
               FractionBox["\[HBar]\[Omega]2", "\[HBar]\[Omega]p"]}]]}], 
            ")"}]}], "\[HBar]\[Omega]p"]}]}], ",", 
       RowBox[{"goldDrude", "\[Rule]", 
        RowBox[{"1", "-", 
         FractionBox["1", 
          RowBox[{"\[CapitalOmega]", " ", 
           RowBox[{"(", 
            RowBox[{"\[CapitalOmega]", "+", 
             FractionBox[
              RowBox[{"\[ImaginaryI]", " ", "\[HBar]\[Gamma]p"}], 
              "\[HBar]\[Omega]p"]}], ")"}]}]]}]}], ",", 
       RowBox[{"rutile", "\[Rule]", 
        RowBox[{"5.913`", "\[VeryThinSpace]", "+", 
         FractionBox["0.2441`", 
          RowBox[{
           RowBox[{"-", "0.0803`"}], "+", 
           FractionBox[
            RowBox[{
             SuperscriptBox["\[Pi]", "2"], " ", 
             SuperscriptBox["\[HBar]c", "2"]}], 
            RowBox[{"250000", " ", 
             SuperscriptBox["nm", "2"], " ", 
             SuperscriptBox["\[CapitalOmega]", "2"], " ", 
             SuperscriptBox["\[HBar]\[Omega]p", "2"]}]]}]]}]}], ",", 
       RowBox[{"sf11Full", "\[Rule]", 
        RowBox[{"1", "+", 
         FractionBox[
          RowBox[{"0.00007496086965200358`", " ", 
           SuperscriptBox["\[HBar]c", "2"]}], 
          RowBox[{
           SuperscriptBox["nm", "2"], " ", 
           SuperscriptBox["\[CapitalOmega]", "2"], " ", 
           RowBox[{"(", 
            RowBox[{
             RowBox[{"-", "155.23629`"}], "+", 
             FractionBox[
              RowBox[{
               SuperscriptBox["\[Pi]", "2"], " ", 
               SuperscriptBox["\[HBar]c", "2"]}], 
              RowBox[{"250000", " ", 
               SuperscriptBox["nm", "2"], " ", 
               SuperscriptBox["\[CapitalOmega]", "2"], " ", 
               SuperscriptBox["\[HBar]\[Omega]p", "2"]}]]}], ")"}], " ", 
           SuperscriptBox["\[HBar]\[Omega]p", "2"]}]], "+", 
         FractionBox[
          RowBox[{"0.00001238624874764682`", " ", 
           SuperscriptBox["\[HBar]c", "2"]}], 
          RowBox[{
           SuperscriptBox["nm", "2"], " ", 
           SuperscriptBox["\[CapitalOmega]", "2"], " ", 
           RowBox[{"(", 
            RowBox[{
             RowBox[{"-", "0.0623068142`"}], "+", 
             FractionBox[
              RowBox[{
               SuperscriptBox["\[Pi]", "2"], " ", 
               SuperscriptBox["\[HBar]c", "2"]}], 
              RowBox[{"250000", " ", 
               SuperscriptBox["nm", "2"], " ", 
               SuperscriptBox["\[CapitalOmega]", "2"], " ", 
               SuperscriptBox["\[HBar]\[Omega]p", "2"]}]]}], ")"}], " ", 
           SuperscriptBox["\[HBar]\[Omega]p", "2"]}]], "+", 
         FractionBox[
          RowBox[{"0.00006859757802015777`", " ", 
           SuperscriptBox["\[HBar]c", "2"]}], 
          RowBox[{
           SuperscriptBox["nm", "2"], " ", 
           SuperscriptBox["\[CapitalOmega]", "2"], " ", 
           RowBox[{"(", 
            RowBox[{
             RowBox[{"-", "0.013188707`"}], "+", 
             FractionBox[
              RowBox[{
               SuperscriptBox["\[Pi]", "2"], " ", 
               SuperscriptBox["\[HBar]c", "2"]}], 
              RowBox[{"250000", " ", 
               SuperscriptBox["nm", "2"], " ", 
               SuperscriptBox["\[CapitalOmega]", "2"], " ", 
               SuperscriptBox["\[HBar]\[Omega]p", "2"]}]]}], ")"}], " ", 
           SuperscriptBox["\[HBar]\[Omega]p", "2"]}]]}]}], ",", 
       RowBox[{"\[HBar]c", "\[Rule]", 
        FractionBox[
         RowBox[{"197327", " ", "eV", " ", "nm"}], "1000"]}], ",", 
       RowBox[{"A1", "\[Rule]", "1.27`"}], ",", 
       RowBox[{"\[Phi]1", "\[Rule]", 
        RowBox[{"-", 
         FractionBox["\[Pi]", "4"]}]}], ",", 
       RowBox[{"\[HBar]\[Omega]1", "\[Rule]", 
        FractionBox[
         RowBox[{"\[Pi]", " ", "\[HBar]c"}], 
         RowBox[{"235", " ", "nm"}]]}], ",", 
       RowBox[{"\[HBar]\[Gamma]1", "\[Rule]", 
        FractionBox[
         RowBox[{"\[Pi]", " ", "\[HBar]c"}], 
         RowBox[{"950", " ", "nm"}]]}], ",", 
       RowBox[{"A2", "\[Rule]", "1.1`"}], ",", 
       RowBox[{"\[Phi]2", "\[Rule]", 
        RowBox[{"-", 
         FractionBox["\[Pi]", "4"]}]}], ",", 
       RowBox[{"\[HBar]\[Omega]2", "\[Rule]", 
        FractionBox[
         RowBox[{"2", " ", "\[Pi]", " ", "\[HBar]c"}], 
         RowBox[{"325", " ", "nm"}]]}], ",", 
       RowBox[{"\[HBar]\[Gamma]2", "\[Rule]", 
        FractionBox[
         RowBox[{"\[Pi]", " ", "\[HBar]c"}], 
         RowBox[{"530", " ", "nm"}]]}], ",", 
       RowBox[{"simple\[Epsilon]\[Infinity]", "\[Rule]", "1"}], ",", 
       RowBox[{"\[Epsilon]\[Infinity]", "\[Rule]", "1.54`"}], ",", 
       RowBox[{"vacuum", "\[Rule]", "1.`"}], ",", 
       RowBox[{"tio2", "\[Rule]", "5.1`"}], ",", 
       RowBox[{"sio2", "\[Rule]", "2.1315999999999997`"}], ",", 
       RowBox[{"air", "\[Rule]", "1.00059`"}], ",", 
       RowBox[{"sf11", "\[Rule]", "3.2041`"}], ",", 
       RowBox[{"glass", "\[Rule]", "2.4025000000000003`"}], ",", 
       RowBox[{"water", "\[Rule]", "1.7689000000000001`"}], ",", 
       RowBox[{"pim", "\[Rule]", "1.6900000000000002`"}], ",", 
       RowBox[{"dU2", "\[Rule]", 
        FractionBox[
         RowBox[{"d2", " ", "\[HBar]\[Omega]p"}], "\[HBar]c"]}], ",", 
       RowBox[{"dU3", "\[Rule]", 
        FractionBox[
         RowBox[{"d3", " ", "\[HBar]\[Omega]p"}], "\[HBar]c"]}], ",", 
       RowBox[{"dU4", "\[Rule]", 
        FractionBox[
         RowBox[{"d4", " ", "\[HBar]\[Omega]p"}], "\[HBar]c"]}], ",", 
       RowBox[{"dU5", "\[Rule]", 
        FractionBox[
         RowBox[{"d5", " ", "\[HBar]\[Omega]p"}], "\[HBar]c"]}], ",", 
       RowBox[{"dU6", "\[Rule]", 
        FractionBox[
         RowBox[{"d6", " ", "\[HBar]\[Omega]p"}], "\[HBar]c"]}], ",", 
       RowBox[{"dU7", "\[Rule]", 
        FractionBox[
         RowBox[{"d7", " ", "\[HBar]\[Omega]p"}], "\[HBar]c"]}], ",", 
       RowBox[{"dU8", "\[Rule]", 
        FractionBox[
         RowBox[{"d8", " ", "\[HBar]\[Omega]p"}], "\[HBar]c"]}], ",", 
       RowBox[{"dU9", "\[Rule]", 
        FractionBox[
         RowBox[{"d9", " ", "\[HBar]\[Omega]p"}], "\[HBar]c"]}], ",", 
       RowBox[{"dU10", "\[Rule]", 
        FractionBox[
         RowBox[{"d10", " ", "\[HBar]\[Omega]p"}], "\[HBar]c"]}], ",", 
       RowBox[{"dU11", "\[Rule]", 
        FractionBox[
         RowBox[{"d11", " ", "\[HBar]\[Omega]p"}], "\[HBar]c"]}], ",", 
       RowBox[{"dU12", "\[Rule]", 
        FractionBox[
         RowBox[{"d12", " ", "\[HBar]\[Omega]p"}], "\[HBar]c"]}], ",", 
       RowBox[{"dU13", "\[Rule]", 
        FractionBox[
         RowBox[{"d13", " ", "\[HBar]\[Omega]p"}], "\[HBar]c"]}], ",", 
       RowBox[{"dU14", "\[Rule]", 
        FractionBox[
         RowBox[{"d14", " ", "\[HBar]\[Omega]p"}], "\[HBar]c"]}], ",", 
       RowBox[{"dU15", "\[Rule]", 
        FractionBox[
         RowBox[{"d15", " ", "\[HBar]\[Omega]p"}], "\[HBar]c"]}], ",", 
       RowBox[{"dU16", "\[Rule]", 
        FractionBox[
         RowBox[{"d16", " ", "\[HBar]\[Omega]p"}], "\[HBar]c"]}], ",", 
       RowBox[{"dU17", "\[Rule]", 
        FractionBox[
         RowBox[{"d17", " ", "\[HBar]\[Omega]p"}], "\[HBar]c"]}], ",", 
       RowBox[{"dU18", "\[Rule]", 
        FractionBox[
         RowBox[{"d18", " ", "\[HBar]\[Omega]p"}], "\[HBar]c"]}], ",", 
       RowBox[{"dU19", "\[Rule]", 
        FractionBox[
         RowBox[{"d19", " ", "\[HBar]\[Omega]p"}], "\[HBar]c"]}], ",", 
       RowBox[{"dU20", "\[Rule]", 
        FractionBox[
         RowBox[{"d20", " ", "\[HBar]\[Omega]p"}], "\[HBar]c"]}], ",", 
       RowBox[{"dU21", "\[Rule]", 
        FractionBox[
         RowBox[{"d21", " ", "\[HBar]\[Omega]p"}], "\[HBar]c"]}], ",", 
       RowBox[{"dU22", "\[Rule]", 
        FractionBox[
         RowBox[{"d22", " ", "\[HBar]\[Omega]p"}], "\[HBar]c"]}], ",", 
       RowBox[{"dU23", "\[Rule]", 
        FractionBox[
         RowBox[{"d23", " ", "\[HBar]\[Omega]p"}], "\[HBar]c"]}], ",", 
       RowBox[{"dU24", "\[Rule]", 
        FractionBox[
         RowBox[{"d24", " ", "\[HBar]\[Omega]p"}], "\[HBar]c"]}], ",", 
       RowBox[{"d5", "\[Rule]", 
        RowBox[{"50", " ", "nm"}]}], ",", 
       RowBox[{"d6", "\[Rule]", 
        RowBox[{"30", " ", "nm"}]}], ",", 
       RowBox[{"d7", "\[Rule]", 
        RowBox[{"50", " ", "nm"}]}], ",", 
       RowBox[{"d8", "\[Rule]", 
        RowBox[{"30", " ", "nm"}]}], ",", 
       RowBox[{"d9", "\[Rule]", 
        RowBox[{"50", " ", "nm"}]}], ",", 
       RowBox[{"d10", "\[Rule]", 
        RowBox[{"30", " ", "nm"}]}], ",", 
       RowBox[{"d11", "\[Rule]", 
        RowBox[{"50", " ", "nm"}]}], ",", 
       RowBox[{"d12", "\[Rule]", 
        RowBox[{"30", " ", "nm"}]}], ",", 
       RowBox[{"d13", "\[Rule]", 
        RowBox[{"50", " ", "nm"}]}], ",", 
       RowBox[{"d14", "\[Rule]", 
        RowBox[{"30", " ", "nm"}]}], ",", 
       RowBox[{"d15", "\[Rule]", 
        RowBox[{"50", " ", "nm"}]}], ",", 
       RowBox[{"d16", "\[Rule]", 
        RowBox[{"30", " ", "nm"}]}], ",", 
       RowBox[{"d17", "\[Rule]", 
        RowBox[{"50", " ", "nm"}]}], ",", 
       RowBox[{"d18", "\[Rule]", 
        RowBox[{"30", " ", "nm"}]}], ",", 
       RowBox[{"d19", "\[Rule]", 
        RowBox[{"50", " ", "nm"}]}], ",", 
       RowBox[{"d20", "\[Rule]", 
        RowBox[{"30", " ", "nm"}]}], ",", 
       RowBox[{"d21", "\[Rule]", 
        RowBox[{"50", " ", "nm"}]}], ",", 
       RowBox[{"d22", "\[Rule]", 
        RowBox[{"30", " ", "nm"}]}], ",", 
       RowBox[{"d23", "\[Rule]", 
        RowBox[{"50", " ", "nm"}]}], ",", 
       RowBox[{"d24", "\[Rule]", 
        RowBox[{"30", " ", "nm"}]}], ",", 
       RowBox[{"kx", "\[Rule]", "kx"}], ",", 
       RowBox[{"\[CapitalOmega]", "\[Rule]", "\[CapitalOmega]"}]}], "}"}], 
     ",", 
     RowBox[{"{", 
      RowBox[{
       RowBox[{"{", 
        RowBox[{
         RowBox[{"kx", "\[Rule]", 
          RowBox[{"0.05`", "\[VeryThinSpace]", "+", 
           RowBox[{"0.00003637251809969483`", " ", "\[ImaginaryI]"}]}]}], ",", 
         RowBox[{"\[CapitalOmega]", "\[Rule]", "0.049916673489897895`"}], ",", 
         RowBox[{"kxI", "\[Rule]", "0.00003637251809969483`"}], ",", 
         RowBox[{
          RowBox[{"kz", "[", "1", "]"}], "\[Rule]", 
          RowBox[{"0.03971701577085111`", "\[VeryThinSpace]", "-", 
           RowBox[{"0.000045789590926905524`", " ", "\[ImaginaryI]"}]}]}], 
         ",", 
         RowBox[{
          RowBox[{"kz", "[", "2", "]"}], "\[Rule]", 
          RowBox[{"0.19396397547222943`", "\[VeryThinSpace]", "+", 
           RowBox[{"0.9331053517746419`", " ", "\[ImaginaryI]"}]}]}], ",", 
         RowBox[{
          RowBox[{"kz", "[", "3", "]"}], "\[Rule]", 
          RowBox[{"0.10103237371105629`", "\[VeryThinSpace]", "-", 
           RowBox[{"0.000018000427369803775`", " ", "\[ImaginaryI]"}]}]}], 
         ",", 
         RowBox[{
          RowBox[{"kz", "[", "4", "]"}], "\[Rule]", 
          RowBox[{"0.1939639754722294`", "\[VeryThinSpace]", "+", 
           RowBox[{"0.9331053517746419`", " ", "\[ImaginaryI]"}]}]}], ",", 
         RowBox[{
          RowBox[{"kz", "[", "5", "]"}], "\[Rule]", 
          RowBox[{
           RowBox[{"-", "0.000672784130997692`"}], "+", 
           RowBox[{"0.0027031343653838055`", " ", "\[ImaginaryI]"}]}]}], ",", 
         RowBox[{"det", "\[Rule]", 
          RowBox[{
           RowBox[{"-", "4.414687282405794`*^-9"}], "-", 
           RowBox[{"1.3287717592902482`*^-9", " ", "\[ImaginaryI]"}]}]}]}], 
        "}"}], ",", 
       RowBox[{"{", 
        RowBox[{
         RowBox[{"kx", "\[Rule]", 
          RowBox[{"0.060000000000000005`", "\[VeryThinSpace]", "+", 
           RowBox[{"0.00005344948282488656`", " ", "\[ImaginaryI]"}]}]}], ",", 
         RowBox[{"\[CapitalOmega]", "\[Rule]", "0.05986161422889564`"}], ",", 
         RowBox[{"kxI", "\[Rule]", "0.00005344948282488656`"}], ",", 
         RowBox[{
          RowBox[{"kz", "[", "1", "]"}], "\[Rule]", 
          RowBox[{"0.04758144096776726`", "\[VeryThinSpace]", "-", 
           RowBox[{"0.00006739957647911009`", " ", "\[ImaginaryI]"}]}]}], ",", 
         RowBox[{
          RowBox[{"kz", "[", "2", "]"}], "\[Rule]", 
          RowBox[{"0.1670268221932501`", "\[VeryThinSpace]", "+", 
           RowBox[{"0.9475247515297027`", " ", "\[ImaginaryI]"}]}]}], ",", 
         RowBox[{
          RowBox[{"kz", "[", "3", "]"}], "\[Rule]", 
          RowBox[{"0.12114210306045592`", "\[VeryThinSpace]", "-", 
           RowBox[{"0.000026472785996564353`", " ", "\[ImaginaryI]"}]}]}], 
         ",", 
         RowBox[{
          RowBox[{"kz", "[", "4", "]"}], "\[Rule]", 
          RowBox[{"0.16702682219325005`", "\[VeryThinSpace]", "+", 
           RowBox[{"0.9475247515297027`", " ", "\[ImaginaryI]"}]}]}], ",", 
         RowBox[{
          RowBox[{"kz", "[", "5", "]"}], "\[Rule]", 
          RowBox[{
           RowBox[{"-", "0.0008239543896366315`"}], "+", 
           RowBox[{"0.003892168073656945`", " ", "\[ImaginaryI]"}]}]}], ",", 
         RowBox[{"det", "\[Rule]", 
          RowBox[{"2.206434146501124`*^-9", "+", 
           RowBox[{"5.552465154323727`*^-9", " ", "\[ImaginaryI]"}]}]}]}], 
        "}"}], ",", 
       RowBox[{"{", 
        RowBox[{
         RowBox[{"kx", "\[Rule]", 
          RowBox[{"0.07`", "\[VeryThinSpace]", "+", 
           RowBox[{"0.00007459037528520115`", " ", "\[ImaginaryI]"}]}]}], ",", 
         RowBox[{"\[CapitalOmega]", "\[Rule]", "0.06978450961024278`"}], ",", 
         RowBox[{"kxI", "\[Rule]", "0.00007459037528520115`"}], ",", 
         RowBox[{
          RowBox[{"kz", "[", "1", "]"}], "\[Rule]", 
          RowBox[{"0.0554003956648184`", "\[VeryThinSpace]", "-", 
           RowBox[{"0.00009424709349648125`", " ", "\[ImaginaryI]"}]}]}], ",", 
         RowBox[{
          RowBox[{"kz", "[", "2", "]"}], "\[Rule]", 
          RowBox[{"0.1462701691872524`", "\[VeryThinSpace]", "+", 
           RowBox[{"0.9552564568583086`", " ", "\[ImaginaryI]"}]}]}], ",", 
         RowBox[{
          RowBox[{"kz", "[", "3", "]"}], "\[Rule]", 
          RowBox[{"0.1411962592176247`", "\[VeryThinSpace]", "-", 
           RowBox[{"0.00003697921105626806`", " ", "\[ImaginaryI]"}]}]}], ",", 
         RowBox[{
          RowBox[{"kz", "[", "4", "]"}], "\[Rule]", 
          RowBox[{"0.1462701691872525`", "\[VeryThinSpace]", "+", 
           RowBox[{"0.9552564568583086`", " ", "\[ImaginaryI]"}]}]}], ",", 
         RowBox[{
          RowBox[{"kz", "[", "5", "]"}], "\[Rule]", 
          RowBox[{
           RowBox[{"-", "0.0009830611886363907`"}], "+", 
           RowBox[{"0.0053112932646711495`", " ", "\[ImaginaryI]"}]}]}], ",", 
         RowBox[{"det", "\[Rule]", 
          RowBox[{"5.720721674151719`*^-10", "+", 
           RowBox[{"1.0086296242661774`*^-9", " ", "\[ImaginaryI]"}]}]}]}], 
        "}"}], ",", 
       RowBox[{"{", 
        RowBox[{
         RowBox[{"kx", "\[Rule]", 
          RowBox[{"0.1`", "\[VeryThinSpace]", "+", 
           RowBox[{"0.0001693232564566705`", " ", "\[ImaginaryI]"}]}]}], ",", 
         RowBox[{"\[CapitalOmega]", "\[Rule]", "0.09937018613553769`"}], ",", 
         RowBox[{"kxI", "\[Rule]", "0.0001693232564566705`"}], ",", 
         RowBox[{
          RowBox[{"kz", "[", "1", "]"}], "\[Rule]", 
          RowBox[{"0.0784783090072061`", "\[VeryThinSpace]", "-", 
           RowBox[{"0.0002157580337786429`", " ", "\[ImaginaryI]"}]}]}], ",", 
         RowBox[{
          RowBox[{"kz", "[", "2", "]"}], "\[Rule]", 
          RowBox[{"0.10594515785595261`", "\[VeryThinSpace]", "+", 
           RowBox[{"0.95851868965267`", " ", "\[ImaginaryI]"}]}]}], ",", 
         RowBox[{
          RowBox[{"kz", "[", "3", "]"}], "\[Rule]", 
          RowBox[{"0.20089710955213755`", "\[VeryThinSpace]", "-", 
           RowBox[{"0.00008428357024854412`", " ", "\[ImaginaryI]"}]}]}], ",", 
         RowBox[{
          RowBox[{"kz", "[", "4", "]"}], "\[Rule]", 
          RowBox[{"0.10594515785595256`", "\[VeryThinSpace]", "+", 
           RowBox[{"0.95851868965267`", " ", "\[ImaginaryI]"}]}]}], ",", 
         RowBox[{
          RowBox[{"kz", "[", "5", "]"}], "\[Rule]", 
          RowBox[{
           RowBox[{"-", "0.0015326014732881547`"}], "+", 
           RowBox[{"0.011048094329009885`", " ", "\[ImaginaryI]"}]}]}], ",", 
         RowBox[{"det", "\[Rule]", 
          RowBox[{
           RowBox[{"-", "1.2535110727185383`*^-9"}], "+", 
           RowBox[{"8.879851520759985`*^-9", " ", "\[ImaginaryI]"}]}]}]}], 
        "}"}], ",", 
       RowBox[{"{", 
        RowBox[{
         RowBox[{"kx", "\[Rule]", 
          RowBox[{"0.12000000000000001`", "\[VeryThinSpace]", "+", 
           RowBox[{"0.0002710693962492075`", " ", "\[ImaginaryI]"}]}]}], ",", 
         RowBox[{"\[CapitalOmega]", "\[Rule]", "0.1188738732861226`"}], ",", 
         RowBox[{"kxI", "\[Rule]", "0.0002710693962492075`"}], ",", 
         RowBox[{
          RowBox[{"kz", "[", "1", "]"}], "\[Rule]", 
          RowBox[{"0.09340509471908177`", "\[VeryThinSpace]", "-", 
           RowBox[{"0.00034825003547969815`", " ", "\[ImaginaryI]"}]}]}], ",", 
         RowBox[{
          RowBox[{"kz", "[", "2", "]"}], "\[Rule]", 
          RowBox[{"0.08927380090156824`", "\[VeryThinSpace]", "+", 
           RowBox[{"0.9514719411722521`", " ", "\[ImaginaryI]"}]}]}], ",", 
         RowBox[{
          RowBox[{"kz", "[", "3", "]"}], "\[Rule]", 
          RowBox[{"0.2401420003909852`", "\[VeryThinSpace]", "-", 
           RowBox[{"0.00013545455395950803`", " ", "\[ImaginaryI]"}]}]}], ",", 
         RowBox[{
          RowBox[{"kz", "[", "4", "]"}], "\[Rule]", 
          RowBox[{"0.08927380090156822`", "\[VeryThinSpace]", "+", 
           RowBox[{"0.9514719411722521`", " ", "\[ImaginaryI]"}]}]}], ",", 
         RowBox[{
          RowBox[{"kz", "[", "5", "]"}], "\[Rule]", 
          RowBox[{
           RowBox[{"-", "0.00199974509992522`"}], "+", 
           RowBox[{"0.016266236907454486`", " ", "\[ImaginaryI]"}]}]}], ",", 
         RowBox[{"det", "\[Rule]", 
          RowBox[{"1.0618350643198937`*^-9", "-", 
           RowBox[{"2.3844677343731746`*^-9", " ", "\[ImaginaryI]"}]}]}]}], 
        "}"}], ",", 
       RowBox[{"{", 
        RowBox[{
         RowBox[{"kx", "\[Rule]", 
          RowBox[{"0.13`", "\[VeryThinSpace]", "+", 
           RowBox[{"0.00034071368274951776`", " ", "\[ImaginaryI]"}]}]}], ",", 
         RowBox[{"\[CapitalOmega]", "\[Rule]", "0.12853023739254235`"}], ",", 
         RowBox[{"kxI", "\[Rule]", "0.00034071368274951776`"}], ",", 
         RowBox[{
          RowBox[{"kz", "[", "1", "]"}], "\[Rule]", 
          RowBox[{"0.10066819432093549`", "\[VeryThinSpace]", "-", 
           RowBox[{"0.0004399878139885009`", " ", "\[ImaginaryI]"}]}]}], ",", 
         RowBox[{
          RowBox[{"kz", "[", "2", "]"}], "\[Rule]", 
          RowBox[{"0.08273158549938622`", "\[VeryThinSpace]", "+", 
           RowBox[{"0.9459792883444511`", " ", "\[ImaginaryI]"}]}]}], ",", 
         RowBox[{
          RowBox[{"kz", "[", "3", "]"}], "\[Rule]", 
          RowBox[{"0.25952313389629045`", "\[VeryThinSpace]", "-", 
           RowBox[{"0.0001706698670459852`", " ", "\[ImaginaryI]"}]}]}], ",", 
         RowBox[{
          RowBox[{"kz", "[", "4", "]"}], "\[Rule]", 
          RowBox[{"0.08273158549938626`", "\[VeryThinSpace]", "+", 
           RowBox[{"0.9459792883444511`", " ", "\[ImaginaryI]"}]}]}], ",", 
         RowBox[{
          RowBox[{"kz", "[", "5", "]"}], "\[Rule]", 
          RowBox[{
           RowBox[{"-", "0.002286226945254769`"}], "+", 
           RowBox[{"0.01937374539713576`", " ", "\[ImaginaryI]"}]}]}], ",", 
         RowBox[{"det", "\[Rule]", 
          RowBox[{"3.4427785067236982`*^-9", "-", 
           RowBox[{"6.270056474022567`*^-9", " ", "\[ImaginaryI]"}]}]}]}], 
        "}"}], ",", 
       RowBox[{"{", 
        RowBox[{
         RowBox[{"kx", "\[Rule]", 
          RowBox[{"0.14`", "\[VeryThinSpace]", "+", 
           RowBox[{"0.0004294798249245744`", " ", "\[ImaginaryI]"}]}]}], ",", 
         RowBox[{"\[CapitalOmega]", "\[Rule]", "0.13810204687503091`"}], ",", 
         RowBox[{"kxI", "\[Rule]", "0.0004294798249245744`"}], ",", 
         RowBox[{
          RowBox[{"kz", "[", "1", "]"}], "\[Rule]", 
          RowBox[{"0.10775286068757972`", "\[VeryThinSpace]", "-", 
           RowBox[{"0.00055801001575053`", " ", "\[ImaginaryI]"}]}]}], ",", 
         RowBox[{
          RowBox[{"kz", "[", "2", "]"}], "\[Rule]", 
          RowBox[{"0.07710019523716`", "\[VeryThinSpace]", "+", 
           RowBox[{"0.9392749401152146`", " ", "\[ImaginaryI]"}]}]}], ",", 
         RowBox[{
          RowBox[{"kz", "[", "3", "]"}], "\[Rule]", 
          RowBox[{"0.27869037531108487`", "\[VeryThinSpace]", "-", 
           RowBox[{"0.00021574902047594635`", " ", "\[ImaginaryI]"}]}]}], ",", 
         RowBox[{
          RowBox[{"kz", "[", "4", "]"}], "\[Rule]", 
          RowBox[{"0.07710019523716001`", "\[VeryThinSpace]", "+", 
           RowBox[{"0.9392749401152146`", " ", "\[ImaginaryI]"}]}]}], ",", 
         RowBox[{
          RowBox[{"kz", "[", "5", "]"}], "\[Rule]", 
          RowBox[{
           RowBox[{"-", "0.002628433425947864`"}], "+", 
           RowBox[{"0.022875669931703688`", " ", "\[ImaginaryI]"}]}]}], ",", 
         RowBox[{"det", "\[Rule]", 
          RowBox[{"1.5140244613576215`*^-10", "-", 
           RowBox[{"1.36196831590496`*^-10", " ", "\[ImaginaryI]"}]}]}]}], 
        "}"}], ",", 
       RowBox[{"{", 
        RowBox[{
         RowBox[{"kx", "\[Rule]", 
          RowBox[{"0.15000000000000002`", "\[VeryThinSpace]", "+", 
           RowBox[{"0.0005467123812507779`", " ", "\[ImaginaryI]"}]}]}], ",", 
         RowBox[{"\[CapitalOmega]", "\[Rule]", "0.14756501321677631`"}], ",", 
         RowBox[{"kxI", "\[Rule]", "0.0005467123812507779`"}], ",", 
         RowBox[{
          RowBox[{"kz", "[", "1", "]"}], "\[Rule]", 
          RowBox[{"0.11460659873014523`", "\[VeryThinSpace]", "-", 
           RowBox[{"0.0007155509202459837`", " ", "\[ImaginaryI]"}]}]}], ",", 
         RowBox[{
          RowBox[{"kz", "[", "2", "]"}], "\[Rule]", 
          RowBox[{"0.07225546288462002`", "\[VeryThinSpace]", "+", 
           RowBox[{"0.9313818969718338`", " ", "\[ImaginaryI]"}]}]}], ",", 
         RowBox[{
          RowBox[{"kz", "[", "3", "]"}], "\[Rule]", 
          RowBox[{"0.29758206225875267`", "\[VeryThinSpace]", "-", 
           RowBox[{"0.00027557728636314895`", " ", "\[ImaginaryI]"}]}]}], ",", 
         RowBox[{
          RowBox[{"kz", "[", "4", "]"}], "\[Rule]", 
          RowBox[{"0.07225546288461998`", "\[VeryThinSpace]", "+", 
           RowBox[{"0.9313818969718338`", " ", "\[ImaginaryI]"}]}]}], ",", 
         RowBox[{
          RowBox[{"kz", "[", "5", "]"}], "\[Rule]", 
          RowBox[{
           RowBox[{"-", "0.0030546220630016906`"}], "+", 
           RowBox[{"0.026846809685853863`", " ", "\[ImaginaryI]"}]}]}], ",", 
         RowBox[{"det", "\[Rule]", 
          RowBox[{
           RowBox[{"-", "5.521201273950282`*^-10"}], "+", 
           RowBox[{"9.5042196335271`*^-10", " ", "\[ImaginaryI]"}]}]}]}], 
        "}"}], ",", 
       RowBox[{"{", 
        RowBox[{
         RowBox[{"kx", "\[Rule]", 
          RowBox[{"0.16`", "\[VeryThinSpace]", "+", 
           RowBox[{"0.0007095086688638233`", " ", "\[ImaginaryI]"}]}]}], ",", 
         RowBox[{"\[CapitalOmega]", "\[Rule]", "0.15688154806919033`"}], ",", 
         RowBox[{"kxI", "\[Rule]", "0.0007095086688638233`"}], ",", 
         RowBox[{
          RowBox[{"kz", "[", "1", "]"}], "\[Rule]", 
          RowBox[{"0.12114775035613778`", "\[VeryThinSpace]", "-", 
           RowBox[{"0.0009370490717697588`", " ", "\[ImaginaryI]"}]}]}], ",", 
         RowBox[{
          RowBox[{"kz", "[", "2", "]"}], "\[Rule]", 
          RowBox[{"0.06812836479377377`", "\[VeryThinSpace]", "+", 
           RowBox[{"0.9223132111763022`", " ", "\[ImaginaryI]"}]}]}], ",", 
         RowBox[{
          RowBox[{"kz", "[", "3", "]"}], "\[Rule]", 
          RowBox[{"0.31610269693722876`", "\[VeryThinSpace]", "-", 
           RowBox[{"0.0003591281824487395`", " ", "\[ImaginaryI]"}]}]}], ",", 
         RowBox[{
          RowBox[{"kz", "[", "4", "]"}], "\[Rule]", 
          RowBox[{"0.06812836479377388`", "\[VeryThinSpace]", "+", 
           RowBox[{"0.9223132111763022`", " ", "\[ImaginaryI]"}]}]}], ",", 
         RowBox[{
          RowBox[{"kz", "[", "5", "]"}], "\[Rule]", 
          RowBox[{
           RowBox[{"-", "0.003614849376234082`"}], "+", 
           RowBox[{"0.03140418180756326`", " ", "\[ImaginaryI]"}]}]}], ",", 
         RowBox[{"det", "\[Rule]", 
          RowBox[{
           RowBox[{"-", "7.614175956405234`*^-11"}], "+", 
           RowBox[{"8.594724931754172`*^-11", " ", "\[ImaginaryI]"}]}]}]}], 
        "}"}], ",", 
       RowBox[{"{", 
        RowBox[{
         RowBox[{"kx", "\[Rule]", 
          RowBox[{"0.16999999999999998`", "\[VeryThinSpace]", "+", 
           RowBox[{"0.0009518654921483026`", " ", "\[ImaginaryI]"}]}]}], ",", 
         RowBox[{"\[CapitalOmega]", "\[Rule]", "0.16598861851896043`"}], ",", 
         RowBox[{"kxI", "\[Rule]", "0.0009518654921483026`"}], ",", 
         RowBox[{
          RowBox[{"kz", "[", "1", "]"}], "\[Rule]", 
          RowBox[{"0.12723861617986026`", "\[VeryThinSpace]", "-", 
           RowBox[{"0.0012717611879436996`", " ", "\[ImaginaryI]"}]}]}], ",", 
         RowBox[{
          RowBox[{"kz", "[", "2", "]"}], "\[Rule]", 
          RowBox[{"0.06469619551433137`", "\[VeryThinSpace]", "+", 
           RowBox[{"0.9121104771294689`", " ", "\[ImaginaryI]"}]}]}], ",", 
         RowBox[{
          RowBox[{"kz", "[", "3", "]"}], "\[Rule]", 
          RowBox[{"0.33409200855277427`", "\[VeryThinSpace]", "-", 
           RowBox[{"0.0004843490102207883`", " ", "\[ImaginaryI]"}]}]}], ",", 
         RowBox[{
          RowBox[{"kz", "[", "4", "]"}], "\[Rule]", 
          RowBox[{"0.06469619551433141`", "\[VeryThinSpace]", "+", 
           RowBox[{"0.9121104771294689`", " ", "\[ImaginaryI]"}]}]}], ",", 
         RowBox[{
          RowBox[{"kz", "[", "5", "]"}], "\[Rule]", 
          RowBox[{
           RowBox[{"-", "0.004404083962230845`"}], "+", 
           RowBox[{"0.03674251786590475`", " ", "\[ImaginaryI]"}]}]}], ",", 
         RowBox[{"det", "\[Rule]", 
          RowBox[{"3.907821621851326`*^-9", "-", 
           RowBox[{"1.9581420929171145`*^-9", " ", "\[ImaginaryI]"}]}]}]}], 
        "}"}], ",", 
       RowBox[{"{", 
        RowBox[{
         RowBox[{"kx", "\[Rule]", 
          RowBox[{"0.18`", "\[VeryThinSpace]", "+", 
           RowBox[{"0.001348374913195397`", " ", "\[ImaginaryI]"}]}]}], ",", 
         RowBox[{"\[CapitalOmega]", "\[Rule]", "0.17477064207786058`"}], ",", 
         RowBox[{"kxI", "\[Rule]", "0.001348374913195397`"}], ",", 
         RowBox[{
          RowBox[{"kz", "[", "1", "]"}], "\[Rule]", 
          RowBox[{"0.13262504339175238`", "\[VeryThinSpace]", "-", 
           RowBox[{"0.0018300275586583782`", " ", "\[ImaginaryI]"}]}]}], ",", 
         RowBox[{
          RowBox[{"kz", "[", "2", "]"}], "\[Rule]", 
          RowBox[{"0.06197011568508351`", "\[VeryThinSpace]", "+", 
           RowBox[{"0.9009203302987576`", " ", "\[ImaginaryI]"}]}]}], ",", 
         RowBox[{
          RowBox[{"kz", "[", "3", "]"}], "\[Rule]", 
          RowBox[{"0.35125583262085114`", "\[VeryThinSpace]", "-", 
           RowBox[{"0.0006909706881284792`", " ", "\[ImaginaryI]"}]}]}], ",", 
         RowBox[{
          RowBox[{"kz", "[", "4", "]"}], "\[Rule]", 
          RowBox[{"0.061970115685083434`", "\[VeryThinSpace]", "+", 
           RowBox[{"0.9009203302987576`", " ", "\[ImaginaryI]"}]}]}], ",", 
         RowBox[{
          RowBox[{"kz", "[", "5", "]"}], "\[Rule]", 
          RowBox[{
           RowBox[{"-", "0.005617181664666954`"}], "+", 
           RowBox[{"0.04320805323100795`", " ", "\[ImaginaryI]"}]}]}], ",", 
         RowBox[{"det", "\[Rule]", 
          RowBox[{
           RowBox[{"-", "8.363087999896379`*^-12"}], "+", 
           RowBox[{"2.5011104298755527`*^-12", " ", "\[ImaginaryI]"}]}]}]}], 
        "}"}], ",", 
       RowBox[{"{", 
        RowBox[{
         RowBox[{"kx", "\[Rule]", 
          RowBox[{"0.19`", "\[VeryThinSpace]", "+", 
           RowBox[{"0.0020800850600313768`", " ", "\[ImaginaryI]"}]}]}], ",", 
         RowBox[{"\[CapitalOmega]", "\[Rule]", "0.18299820213942317`"}], ",", 
         RowBox[{"kxI", "\[Rule]", "0.0020800850600313768`"}], ",", 
         RowBox[{
          RowBox[{"kz", "[", "1", "]"}], "\[Rule]", 
          RowBox[{"0.13679850471053576`", "\[VeryThinSpace]", "-", 
           RowBox[{"0.002889038606395857`", " ", "\[ImaginaryI]"}]}]}], ",", 
         RowBox[{
          RowBox[{"kz", "[", "2", "]"}], "\[Rule]", 
          RowBox[{"0.059959948576006575`", "\[VeryThinSpace]", "+", 
           RowBox[{"0.8891669353553837`", " ", "\[ImaginaryI]"}]}]}], ",", 
         RowBox[{
          RowBox[{"kz", "[", "3", "]"}], "\[Rule]", 
          RowBox[{"0.36700957821403546`", "\[VeryThinSpace]", "-", 
           RowBox[{"0.0010768551690917352`", " ", "\[ImaginaryI]"}]}]}], ",", 
         RowBox[{
          RowBox[{"kz", "[", "4", "]"}], "\[Rule]", 
          RowBox[{"0.05995994857600661`", "\[VeryThinSpace]", "+", 
           RowBox[{"0.8891669353553837`", " ", "\[ImaginaryI]"}]}]}], ",", 
         RowBox[{
          RowBox[{"kz", "[", "5", "]"}], "\[Rule]", 
          RowBox[{
           RowBox[{"-", "0.007682300482563022`"}], "+", 
           RowBox[{"0.051445027736549395`", " ", "\[ImaginaryI]"}]}]}], ",", 
         RowBox[{"det", "\[Rule]", 
          RowBox[{"9.393374966748524`*^-12", "-", 
           RowBox[{"4.774847184307873`*^-12", " ", "\[ImaginaryI]"}]}]}]}], 
        "}"}], ",", 
       RowBox[{"{", 
        RowBox[{
         RowBox[{"kx", "\[Rule]", 
          RowBox[{"0.2`", "\[VeryThinSpace]", "+", 
           RowBox[{"0.0036002596773067707`", " ", "\[ImaginaryI]"}]}]}], ",", 
         RowBox[{"\[CapitalOmega]", "\[Rule]", "0.19021581195780693`"}], ",", 
         RowBox[{"kxI", "\[Rule]", "0.0036002596773067707`"}], ",", 
         RowBox[{
          RowBox[{"kz", "[", "1", "]"}], "\[Rule]", 
          RowBox[{"0.1387411754838739`", "\[VeryThinSpace]", "-", 
           RowBox[{"0.00518989357665524`", " ", "\[ImaginaryI]"}]}]}], ",", 
         RowBox[{
          RowBox[{"kz", "[", "2", "]"}], "\[Rule]", 
          RowBox[{"0.05856773324103625`", "\[VeryThinSpace]", "+", 
           RowBox[{"0.8778955086384826`", " ", "\[ImaginaryI]"}]}]}], ",", 
         RowBox[{
          RowBox[{"kz", "[", "3", "]"}], "\[Rule]", 
          RowBox[{"0.3801907809488608`", "\[VeryThinSpace]", "-", 
           RowBox[{"0.0018939226607870008`", " ", "\[ImaginaryI]"}]}]}], ",", 
         RowBox[{
          RowBox[{"kz", "[", "4", "]"}], "\[Rule]", 
          RowBox[{"0.058567733241036216`", "\[VeryThinSpace]", "+", 
           RowBox[{"0.8778955086384826`", " ", "\[ImaginaryI]"}]}]}], ",", 
         RowBox[{
          RowBox[{"kz", "[", "5", "]"}], "\[Rule]", 
          RowBox[{
           RowBox[{"-", "0.011506430550318116`"}], "+", 
           RowBox[{"0.06257821939762602`", " ", "\[ImaginaryI]"}]}]}], ",", 
         RowBox[{"det", "\[Rule]", 
          RowBox[{"5.115907697472721`*^-13", "+", 
           RowBox[{"0.`", " ", "\[ImaginaryI]"}]}]}]}], "}"}], ",", 
       RowBox[{"{", 
        RowBox[{
         RowBox[{"kx", "\[Rule]", 
          RowBox[{"0.21000000000000002`", "\[VeryThinSpace]", "+", 
           RowBox[{"0.006718816381920439`", " ", "\[ImaginaryI]"}]}]}], ",", 
         RowBox[{"\[CapitalOmega]", "\[Rule]", "0.19571913798585303`"}], ",", 
         RowBox[{"kxI", "\[Rule]", "0.006718816381920439`"}], ",", 
         RowBox[{
          RowBox[{"kz", "[", "1", "]"}], "\[Rule]", 
          RowBox[{"0.13688045016107056`", "\[VeryThinSpace]", "-", 
           RowBox[{"0.010307910578486505`", " ", "\[ImaginaryI]"}]}]}], ",", 
         RowBox[{
          RowBox[{"kz", "[", "2", "]"}], "\[Rule]", 
          RowBox[{"0.05741508716227841`", "\[VeryThinSpace]", "+", 
           RowBox[{"0.8690041308765547`", " ", "\[ImaginaryI]"}]}]}], ",", 
         RowBox[{
          RowBox[{"kz", "[", "3", "]"}], "\[Rule]", 
          RowBox[{"0.38899717439081716`", "\[VeryThinSpace]", "-", 
           RowBox[{"0.0036271508717586184`", " ", "\[ImaginaryI]"}]}]}], ",", 
         RowBox[{
          RowBox[{"kz", "[", "4", "]"}], "\[Rule]", 
          RowBox[{"0.05741508716227835`", "\[VeryThinSpace]", "+", 
           RowBox[{"0.8690041308765547`", " ", "\[ImaginaryI]"}]}]}], ",", 
         RowBox[{
          RowBox[{"kz", "[", "5", "]"}], "\[Rule]", 
          RowBox[{
           RowBox[{"-", "0.018132303099483108`"}], "+", 
           RowBox[{"0.07781424303697605`", " ", "\[ImaginaryI]"}]}]}], ",", 
         RowBox[{"det", "\[Rule]", 
          RowBox[{"3.632294465205632`*^-11", "-", 
           RowBox[{"1.5688783605583012`*^-11", " ", "\[ImaginaryI]"}]}]}]}], 
        "}"}], ",", 
       RowBox[{"{", 
        RowBox[{
         RowBox[{"kx", "\[Rule]", 
          RowBox[{"0.22000000000000003`", "\[VeryThinSpace]", "+", 
           RowBox[{"0.011044305246457024`", " ", "\[ImaginaryI]"}]}]}], ",", 
         RowBox[{"\[CapitalOmega]", "\[Rule]", "0.19911127103407422`"}], ",", 
         RowBox[{"kxI", "\[Rule]", "0.011044305246457024`"}], ",", 
         RowBox[{
          RowBox[{"kz", "[", "1", "]"}], "\[Rule]", 
          RowBox[{"0.1301802366125091`", "\[VeryThinSpace]", "-", 
           RowBox[{"0.018664485619678702`", " ", "\[ImaginaryI]"}]}]}], ",", 
         RowBox[{
          RowBox[{"kz", "[", "2", "]"}], "\[Rule]", 
          RowBox[{"0.05618155333709858`", "\[VeryThinSpace]", "+", 
           RowBox[{"0.8640627397165155`", " ", "\[ImaginaryI]"}]}]}], ",", 
         RowBox[{
          RowBox[{"kz", "[", "3", "]"}], "\[Rule]", 
          RowBox[{"0.3923663408228105`", "\[VeryThinSpace]", "-", 
           RowBox[{"0.006192547375815297`", " ", "\[ImaginaryI]"}]}]}], ",", 
         RowBox[{
          RowBox[{"kz", "[", "4", "]"}], "\[Rule]", 
          RowBox[{"0.056181553337098615`", "\[VeryThinSpace]", "+", 
           RowBox[{"0.8640627397165155`", " ", "\[ImaginaryI]"}]}]}], ",", 
         RowBox[{
          RowBox[{"kz", "[", "5", "]"}], "\[Rule]", 
          RowBox[{
           RowBox[{"-", "0.025266413833727328`"}], "+", 
           RowBox[{"0.09616509767512606`", " ", "\[ImaginaryI]"}]}]}], ",", 
         RowBox[{"det", "\[Rule]", 
          RowBox[{"1.3739054338657297`*^-10", "-", 
           RowBox[{"3.637978807091713`*^-12", " ", "\[ImaginaryI]"}]}]}]}], 
        "}"}], ",", 
       RowBox[{"{", 
        RowBox[{
         RowBox[{"kx", "\[Rule]", 
          RowBox[{"0.22999999999999998`", "\[VeryThinSpace]", "+", 
           RowBox[{"0.013626673249071734`", " ", "\[ImaginaryI]"}]}]}], ",", 
         RowBox[{"\[CapitalOmega]", "\[Rule]", "0.20109780023807303`"}], ",", 
         RowBox[{"kxI", "\[Rule]", "0.013626673249071734`"}], ",", 
         RowBox[{
          RowBox[{"kz", "[", "1", "]"}], "\[Rule]", 
          RowBox[{"0.11898355340150477`", "\[VeryThinSpace]", "-", 
           RowBox[{"0.026340908114506366`", " ", "\[ImaginaryI]"}]}]}], ",", 
         RowBox[{
          RowBox[{"kz", "[", "2", "]"}], "\[Rule]", 
          RowBox[{"0.05534668271512247`", "\[VeryThinSpace]", "+", 
           RowBox[{"0.8621515033885295`", " ", "\[ImaginaryI]"}]}]}], ",", 
         RowBox[{
          RowBox[{"kz", "[", "3", "]"}], "\[Rule]", 
          RowBox[{"0.39191235951379766`", "\[VeryThinSpace]", "-", 
           RowBox[{"0.007997029874675737`", " ", "\[ImaginaryI]"}]}]}], ",", 
         RowBox[{
          RowBox[{"kz", "[", "4", "]"}], "\[Rule]", 
          RowBox[{"0.055346682715122546`", "\[VeryThinSpace]", "+", 
           RowBox[{"0.8621515033885295`", " ", "\[ImaginaryI]"}]}]}], ",", 
         RowBox[{
          RowBox[{"kz", "[", "5", "]"}], "\[Rule]", 
          RowBox[{
           RowBox[{"-", "0.027482458644797106`"}], "+", 
           RowBox[{"0.1140412831251487`", " ", "\[ImaginaryI]"}]}]}], ",", 
         RowBox[{"det", "\[Rule]", 
          RowBox[{
           RowBox[{"-", "3.410605131648481`*^-13"}], "-", 
           RowBox[{"2.7284841053187847`*^-12", " ", "\[ImaginaryI]"}]}]}]}], 
        "}"}], ",", 
       RowBox[{"{", 
        RowBox[{
         RowBox[{"kx", "\[Rule]", 
          RowBox[{"0.24`", "\[VeryThinSpace]", "+", 
           RowBox[{"0.012953421049580272`", " ", "\[ImaginaryI]"}]}]}], ",", 
         RowBox[{"\[CapitalOmega]", "\[Rule]", "0.20272881755865338`"}], ",", 
         RowBox[{"kxI", "\[Rule]", "0.012953421049580272`"}], ",", 
         RowBox[{
          RowBox[{"kz", "[", "1", "]"}], "\[Rule]", 
          RowBox[{"0.10355854582728355`", "\[VeryThinSpace]", "-", 
           RowBox[{"0.03001993729309604`", " ", "\[ImaginaryI]"}]}]}], ",", 
         RowBox[{
          RowBox[{"kz", "[", "2", "]"}], "\[Rule]", 
          RowBox[{"0.055370456301595414`", "\[VeryThinSpace]", "+", 
           RowBox[{"0.8611727164432456`", " ", "\[ImaginaryI]"}]}]}], ",", 
         RowBox[{
          RowBox[{"kz", "[", "3", "]"}], "\[Rule]", 
          RowBox[{"0.3901743728423487`", "\[VeryThinSpace]", "-", 
           RowBox[{"0.00796777356045215`", " ", "\[ImaginaryI]"}]}]}], ",", 
         RowBox[{
          RowBox[{"kz", "[", "4", "]"}], "\[Rule]", 
          RowBox[{"0.05537045630159551`", "\[VeryThinSpace]", "+", 
           RowBox[{"0.8611727164432456`", " ", "\[ImaginaryI]"}]}]}], ",", 
         RowBox[{
          RowBox[{"kz", "[", "5", "]"}], "\[Rule]", 
          RowBox[{
           RowBox[{"-", "0.023927112323164516`"}], "+", 
           RowBox[{"0.12992880251953876`", " ", "\[ImaginaryI]"}]}]}], ",", 
         RowBox[{"det", "\[Rule]", 
          RowBox[{"1.078355182926316`*^-10", "-", 
           RowBox[{"9.094947017729282`*^-12", " ", "\[ImaginaryI]"}]}]}]}], 
        "}"}]}], "}"}]}], "}"}]}], ";"}]], "Input",
 CellChangeTimes->{{3.836597105424892*^9, 3.836597109237246*^9}},
 CellLabel->
  "In[403]:=",ExpressionUUID->"2068db26-278d-4f0a-bb44-84bbd8f5f7db"]
}, Closed]]
}, Open  ]],

Cell[CellGroupData[{

Cell["Damped dispersions in \[Lambda]-\[Theta] space", "Subsection",
 CellChangeTimes->{{3.8363137292491817`*^9, 
  3.836313735424501*^9}},ExpressionUUID->"d81fe9f1-4b1e-40e6-8938-\
ff95542b2dd5"],

Cell[BoxData[
 RowBox[{
  RowBox[{
   RowBox[{"{", 
    RowBox[{
     RowBox[{"Re", "[", "kx", "]"}], ",", "\[CapitalOmega]"}], "}"}], "/.", 
   RowBox[{"dispDamped", "[", 
    RowBox[{"[", "2", "]"}], "]"}]}], "//", "ListPlot"}]], "Input",
 CellChangeTimes->{{3.8363139302523193`*^9, 3.8363139350896177`*^9}},
 CellLabel->
  "In[334]:=",ExpressionUUID->"22e0341b-9643-4abd-80f5-5a1c9d9f894b"],

Cell[BoxData[{
 RowBox[{
  RowBox[{
   RowBox[{"{", 
    RowBox[{"\[Lambda]", ",", "t"}], "}"}], "/.", 
   RowBox[{"applyDielectricProperties", "[", "\[IndentingNewLine]", 
    RowBox[{
     RowBox[{"First", "@", 
      RowBox[{"Solve", "[", 
       RowBox[{
        RowBox[{"Equal", "@@@", "atrTransformations"}], ",", 
        RowBox[{"{", 
         RowBox[{"\[Lambda]", ",", "t"}], "}"}]}], "]"}]}], 
     "\[IndentingNewLine]", ",", 
     RowBox[{"Sequence", "@@", "bestFitParametersATR"}]}], 
    "\[IndentingNewLine]", "]"}]}], "/.", 
  RowBox[{"kx", "\[Rule]", 
   RowBox[{"Re", "[", "kx", "]"}]}]}], "\[IndentingNewLine]", 
 RowBox[{"%", "/.", 
  RowBox[{"Select", "[", 
   RowBox[{
    RowBox[{"dispDamped", "[", 
     RowBox[{"[", "2", "]"}], "]"}], ",", 
    RowBox[{
     RowBox[{
      RowBox[{
       RowBox[{"Re", "[", "kx", "]"}], ">", "0.3"}], "/.", "#"}], "&"}]}], 
   "]"}]}], "\[IndentingNewLine]", 
 RowBox[{"ListPlot", "@", "%"}]}], "Input",
 CellChangeTimes->{{3.836313743719701*^9, 3.83631388421784*^9}, {
  3.83631394449792*^9, 3.836313955723036*^9}, {3.836314028051532*^9, 
  3.836314096038457*^9}},
 CellLabel->
  "In[349]:=",ExpressionUUID->"f887edd9-98ec-46b1-b91d-9b72a8ef8221"]
}, Closed]]
}, Closed]],

Cell[CellGroupData[{

Cell["Damped Dispersions With Prism", "Section",
 CellChangeTimes->{{3.835974823720222*^9, 3.835974825970696*^9}, {
  3.835982430187511*^9, 
  3.835982451471884*^9}},ExpressionUUID->"18966f0f-570a-4331-93ca-\
080008186aec"],

Cell[BoxData["bestFitParametersDispersionDamped"], "Input",
 CellChangeTimes->{{3.835974883335002*^9, 3.8359748837499943`*^9}},
 CellLabel->
  "(kernel2) \
In[279]:=",ExpressionUUID->"1eeec17f-12bb-404b-a6f8-00aa70e100ba"],

Cell[CellGroupData[{

Cell["Computation: Using parameters from fitted scans", "Subsection",
 CellChangeTimes->{{3.820338188914798*^9, 3.820338190817588*^9}, {
  3.827327021434353*^9, 3.827327021514883*^9}, {3.827361371851912*^9, 
  3.8273613876800203`*^9}},ExpressionUUID->"927a3b60-686c-48d6-b47e-\
637c3a282b8a"],

Cell[BoxData[{
 RowBox[{
  RowBox[{"Range", "[", 
   RowBox[{"0.26", ",", "0.46", ",", "0.005"}], "]"}], "//", 
  "Length"}], "\[IndentingNewLine]", 
 RowBox[{
  RowBox[{"Range", "[", 
   RowBox[{"0.23", ",", "0.3", ",", "0.01"}], "]"}], "//", 
  "Length"}]}], "Input",
 CellChangeTimes->{{3.8359749553569927`*^9, 3.8359749629619007`*^9}},
 CellLabel->
  "(kernel2) \
In[281]:=",ExpressionUUID->"124b7d85-1f5e-44fb-99cb-b5319cc1bd10"],

Cell[BoxData["bestFitParametersATR"], "Input",
 CellChangeTimes->{{3.835982477134838*^9, 3.835982481634904*^9}},
 CellLabel->
  "(kernel2) \
In[434]:=",ExpressionUUID->"f34040af-51dc-462c-bd87-94f642b72f00"],

Cell[BoxData[
 RowBox[{
  RowBox[{"dispDampedWithPrism", "=", 
   RowBox[{"generateDispersionsDamped", "[", "\[IndentingNewLine]", 
    RowBox[{
     RowBox[{"Range", "[", 
      RowBox[{"0.26", ",", "0.46", ",", "0.005"}], "]"}], 
     "\[IndentingNewLine]", ",", 
     RowBox[{"Range", "[", 
      RowBox[{"0.23", ",", "0.3", ",", "0.01"}], "]"}], "\[IndentingNewLine]",
      ",", "6", "\[IndentingNewLine]", ",", 
     RowBox[{"{", 
      RowBox[{"2", ",", "4", ",", "6"}], "}"}], "\[IndentingNewLine]", ",", 
     "\"\<Guided Wave\>\"", "\[IndentingNewLine]", ",", 
     RowBox[{"Sequence", "@@", "bestFitParametersATR"}]}], 
    "\[IndentingNewLine]", "]"}]}], ";"}]], "Input",
 CellChangeTimes->{{3.8203374679584093`*^9, 3.820337549011436*^9}, {
   3.820337601756936*^9, 3.8203376070758677`*^9}, {3.8203377037497*^9, 
   3.820337715212592*^9}, {3.820337843124852*^9, 3.820337859314631*^9}, 
   3.820337943510128*^9, {3.820338128370344*^9, 3.820338139720693*^9}, {
   3.820338312238842*^9, 3.820338315928536*^9}, {3.8217966398379383`*^9, 
   3.8217967777614183`*^9}, {3.821796889065963*^9, 3.82179689289443*^9}, 
   3.8217969365579977`*^9, {3.821797020044991*^9, 3.821797024249341*^9}, {
   3.821797061570558*^9, 3.821797144844203*^9}, {3.821797250401205*^9, 
   3.8217972536087227`*^9}, {3.821797289403851*^9, 3.821797291079591*^9}, {
   3.825509501709176*^9, 3.825509504270043*^9}, {3.8255098437546787`*^9, 
   3.825509900643915*^9}, {3.82727843776805*^9, 3.827278468769606*^9}, {
   3.827278598201927*^9, 3.827278614086541*^9}, {3.8272786747718697`*^9, 
   3.82727870932621*^9}, {3.827278767224593*^9, 3.827278770158743*^9}, {
   3.827328213753379*^9, 3.8273282161363277`*^9}, {3.8304323169803314`*^9, 
   3.830432329430504*^9}, {3.830433669152912*^9, 3.8304336692339125`*^9}, {
   3.8330483996724043`*^9, 3.8330484103493147`*^9}, {3.8330486984969225`*^9, 
   3.8330487283218627`*^9}, 3.8351908833945713`*^9, {3.835191002349971*^9, 
   3.835191005046372*^9}, 3.835191824694632*^9, 3.835716891897276*^9, 
   3.835803446858883*^9, {3.8359692306819487`*^9, 3.835969257431973*^9}, {
   3.8359749046130037`*^9, 3.835974972919058*^9}, 3.8359751324139137`*^9, 
   3.8359752784254637`*^9, {3.835982488530875*^9, 3.835982527503147*^9}},
 CellLabel->"In[95]:=",ExpressionUUID->"cd2b0750-194c-45b0-8b9f-8a2fd9c645f1"],

Cell[BoxData[
 RowBox[{"Show", "[", 
  RowBox[{"dataDispersion", "\[IndentingNewLine]", ",", 
   RowBox[{"ListPlot", "[", 
    RowBox[{
     RowBox[{
      RowBox[{"{", 
       RowBox[{
        RowBox[{"Re", "[", "kx", "]"}], ",", "\[CapitalOmega]"}], "}"}], "/.", 
      RowBox[{"dispDampedWithPrism", "[", 
       RowBox[{"[", "2", "]"}], "]"}]}], ",", 
     RowBox[{"PlotStyle", "\[Rule]", 
      RowBox[{"{", 
       RowBox[{
        RowBox[{"PointSize", "[", "0.01", "]"}], ",", "Black"}], "}"}]}]}], 
    "]"}], "\[IndentingNewLine]", 
   RowBox[{"(*", 
    RowBox[{",", 
     RowBox[{"Plot", "[", 
      RowBox[{
       RowBox[{
        RowBox[{
         RowBox[{"{", 
          RowBox[{
           FractionBox["\[HBar]\[Omega]1", "\[HBar]\[Omega]p"], ",", 
           FractionBox["\[HBar]\[Omega]2", "\[HBar]\[Omega]p"]}], "}"}], "//",
          "applyDielectricProperties"}], "//", "Evaluate"}], ",", 
       RowBox[{"{", 
        RowBox[{"x", ",", "0", ",", "1"}], "}"}], ",", 
       RowBox[{"PlotStyle", "\[Rule]", "Black"}]}], "]"}]}], "*)"}], 
   "\[IndentingNewLine]", ",", 
   RowBox[{"makeAccessibleRegionWithPoint", "[", 
    RowBox[{"Sequence", "@@", "bestFitParametersDispersionUndamped"}], "]"}], 
   "\[IndentingNewLine]", ",", 
   RowBox[{"PlotRange", "\[Rule]", 
    RowBox[{"{", 
     RowBox[{
      RowBox[{"{", 
       RowBox[{"0", ",", ".5"}], "}"}], ",", 
      RowBox[{"{", 
       RowBox[{"0", ",", ".3"}], "}"}]}], "}"}]}], "\[IndentingNewLine]", ",", 
   RowBox[{"PlotStyle", "\[Rule]", 
    RowBox[{"{", 
     RowBox[{"Red", ",", 
      RowBox[{"PointSize", "[", "0.01", "]"}]}], "}"}]}], 
   "\[IndentingNewLine]", ",", 
   RowBox[{"Axes", "\[Rule]", "False"}], ",", 
   RowBox[{"Frame", "\[Rule]", "True"}], ",", 
   RowBox[{"FrameStyle", "\[Rule]", "Black"}], "\[IndentingNewLine]", ",", 
   RowBox[{"FrameLabel", "\[Rule]", 
    RowBox[{"{", 
     RowBox[{
      RowBox[{"{", 
       RowBox[{
       "\"\<\[Omega]    (units of \!\(\*SubscriptBox[\(\[Omega]\), \(p\)]\)\!\
\(\*SubscriptBox[\()\), \(\[VeryThinSpace]\)]\)\>\"", ",", "None"}], "}"}], 
      ",", 
      RowBox[{"{", 
       RowBox[{
       "\"\<\!\(\*SubscriptBox[\(k\), \(x\)]\)  (units of \!\(\*SubscriptBox[\
\(\[Omega]\), \(p\)]\)/c)\>\"", ",", "None"}], "}"}]}], "}"}]}], 
   "\[IndentingNewLine]", ",", 
   RowBox[{"BaseStyle", "\[Rule]", 
    RowBox[{"{", 
     RowBox[{
      RowBox[{"FontFamily", "\[Rule]", "\"\<Times New Roman\>\""}], ",", 
      RowBox[{"FontSize", "\[Rule]", "20"}]}], "}"}]}], "\[IndentingNewLine]",
    ",", 
   RowBox[{"ImageSize", "\[Rule]", 
    RowBox[{"20", "cm"}]}], "\[IndentingNewLine]", ",", 
   RowBox[{"AspectRatio", "\[Rule]", 
    RowBox[{"2", "/", "3"}]}]}], "]"}]], "Input",
 CellChangeTimes->{{3.827325924785452*^9, 3.8273259273579397`*^9}, {
   3.8273262602143583`*^9, 3.827326367023077*^9}, {3.827326635257823*^9, 
   3.827326639250231*^9}, {3.827326723828703*^9, 3.8273267242198963`*^9}, {
   3.8273281003971863`*^9, 3.8273281006462097`*^9}, 3.8273282218367662`*^9, {
   3.8273613500446997`*^9, 3.827361353514524*^9}, {3.83043189029608*^9, 
   3.830431953446988*^9}, {3.830432048302691*^9, 3.8304320496513414`*^9}, {
   3.8304324364645176`*^9, 3.8304324395980263`*^9}, {3.8304324886807227`*^9, 
   3.8304326153056803`*^9}, {3.8304328230987606`*^9, 3.8304328511069016`*^9}, 
   3.8304330648532534`*^9, {3.830433170635197*^9, 3.8304332231990256`*^9}, {
   3.830433269662963*^9, 3.8304333028301163`*^9}, {3.830433348754593*^9, 
   3.830433376756799*^9}, {3.8330489271437635`*^9, 3.8330489307455177`*^9}, {
   3.8330490012505827`*^9, 3.8330490057671194`*^9}, 3.835190906985134*^9, {
   3.8351910241073008`*^9, 3.835191042903893*^9}, {3.835973969779147*^9, 
   3.835973999847826*^9}, {3.835974048831995*^9, 3.835974092290682*^9}, 
   3.835974230462058*^9, {3.835974980029684*^9, 3.835974984010833*^9}, {
   3.835975022520754*^9, 3.835975024679678*^9}, {3.835975257231324*^9, 
   3.835975260413419*^9}, 3.835982540264433*^9},
 CellLabel->"In[96]:=",ExpressionUUID->"59e004b6-271f-42dd-9fc3-f3c85c479826"],

Cell[BoxData[
 RowBox[{"Show", "[", 
  RowBox[{"dataDispersion", "\[IndentingNewLine]", ",", 
   RowBox[{"ListPlot", "[", 
    RowBox[{
     RowBox[{
      RowBox[{"{", 
       RowBox[{
        RowBox[{"Re", "[", "kx", "]"}], ",", "\[CapitalOmega]"}], "}"}], "/.", 
      RowBox[{"dispDampedWithPrism", "[", 
       RowBox[{"[", "2", "]"}], "]"}]}], ",", 
     RowBox[{"PlotStyle", "\[Rule]", 
      RowBox[{"{", 
       RowBox[{
        RowBox[{"PointSize", "[", "0.01", "]"}], ",", "Black"}], "}"}]}]}], 
    "]"}], "\[IndentingNewLine]", 
   RowBox[{"(*", 
    RowBox[{",", 
     RowBox[{"Plot", "[", 
      RowBox[{
       RowBox[{
        RowBox[{
         RowBox[{"{", 
          RowBox[{
           FractionBox["\[HBar]\[Omega]1", "\[HBar]\[Omega]p"], ",", 
           FractionBox["\[HBar]\[Omega]2", "\[HBar]\[Omega]p"]}], "}"}], "//",
          "applyDielectricProperties"}], "//", "Evaluate"}], ",", 
       RowBox[{"{", 
        RowBox[{"x", ",", "0", ",", "1"}], "}"}], ",", 
       RowBox[{"PlotStyle", "\[Rule]", "Black"}]}], "]"}]}], "*)"}], 
   "\[IndentingNewLine]", ",", 
   RowBox[{"makeAccessibleRegionWithPoint", "[", 
    RowBox[{"Sequence", "@@", "bestFitParametersDispersionUndamped"}], "]"}], 
   "\[IndentingNewLine]", ",", 
   RowBox[{"PlotRange", "\[Rule]", 
    RowBox[{"{", 
     RowBox[{
      RowBox[{"{", 
       RowBox[{"0.3", ",", "0.47"}], "}"}], ",", 
      RowBox[{"{", 
       RowBox[{"0.2", ",", "0.3"}], "}"}]}], "}"}]}], "\[IndentingNewLine]", 
   ",", 
   RowBox[{"PlotStyle", "\[Rule]", 
    RowBox[{"{", 
     RowBox[{"Red", ",", 
      RowBox[{"PointSize", "[", "0.01", "]"}]}], "}"}]}], 
   "\[IndentingNewLine]", ",", 
   RowBox[{"Axes", "\[Rule]", "False"}], ",", 
   RowBox[{"Frame", "\[Rule]", "True"}], ",", 
   RowBox[{"FrameStyle", "\[Rule]", "Black"}], "\[IndentingNewLine]", ",", 
   RowBox[{"FrameLabel", "\[Rule]", 
    RowBox[{"{", 
     RowBox[{
      RowBox[{"{", 
       RowBox[{
       "\"\<\[Omega]    (units of \!\(\*SubscriptBox[\(\[Omega]\), \(p\)]\)\!\
\(\*SubscriptBox[\()\), \(\[VeryThinSpace]\)]\)\>\"", ",", "None"}], "}"}], 
      ",", 
      RowBox[{"{", 
       RowBox[{
       "\"\<\!\(\*SubscriptBox[\(k\), \(x\)]\)  (units of \!\(\*SubscriptBox[\
\(\[Omega]\), \(p\)]\)/c)\>\"", ",", "None"}], "}"}]}], "}"}]}], 
   "\[IndentingNewLine]", ",", 
   RowBox[{"BaseStyle", "\[Rule]", 
    RowBox[{"{", 
     RowBox[{
      RowBox[{"FontFamily", "\[Rule]", "\"\<Times New Roman\>\""}], ",", 
      RowBox[{"FontSize", "\[Rule]", "20"}]}], "}"}]}], "\[IndentingNewLine]",
    ",", 
   RowBox[{"ImageSize", "\[Rule]", 
    RowBox[{"20", "cm"}]}], "\[IndentingNewLine]", ",", 
   RowBox[{"AspectRatio", "\[Rule]", 
    RowBox[{"2", "/", "3"}]}]}], "]"}]], "Input",
 CellChangeTimes->{{3.827278619567339*^9, 3.827278660751581*^9}, {
   3.8272788317692947`*^9, 3.827278834949729*^9}, {3.82732674433692*^9, 
   3.827326744652598*^9}, {3.827328106158782*^9, 3.8273281064065523`*^9}, 
   3.827328231519706*^9, {3.827361400839938*^9, 3.8273614305345097`*^9}, 
   3.8273614634609327`*^9, {3.8359740437587967`*^9, 3.835974044444128*^9}, {
   3.835974112836309*^9, 3.835974226518593*^9}, {3.8359756112696943`*^9, 
   3.835975621370172*^9}, {3.8360477531622543`*^9, 3.836047756883896*^9}, {
   3.836048146605898*^9, 
   3.8360481469411383`*^9}},ExpressionUUID->"348200fc-8016-4d4b-a14d-\
9728a64c8233"]
}, Open  ]]
}, Closed]],

Cell[CellGroupData[{

Cell["Results", "Section",
 CellChangeTimes->{{3.836579570121818*^9, 3.836579577467121*^9}, {
  3.838487007208159*^9, 3.838487007771558*^9}, {3.8739954755739613`*^9, 
  3.8739954760103607`*^9}},ExpressionUUID->"4c8213d2-1a92-4a5b-95b7-\
af82957a55ba"],

Cell[CellGroupData[{

Cell["Undamped dispersions", "Subsection",
 CellChangeTimes->{{3.835974255751663*^9, 3.835974264470293*^9}, {
  3.835974651684823*^9, 3.8359746521198397`*^9}, {3.836579587525434*^9, 
  3.836579604850124*^9}},ExpressionUUID->"fcb646ff-eec8-486d-9666-\
1ecc0508fc15"],

Cell[CellGroupData[{

Cell["Separated", "Subsubsection",
 CellChangeTimes->{{3.83840132556595*^9, 
  3.838401329053343*^9}},ExpressionUUID->"872be59e-d10e-4d5b-993b-\
8dbea25639be"],

Cell[BoxData[
 RowBox[{
  RowBox[{"dispUndamped", "=", 
   RowBox[{"{", 
    RowBox[{
     RowBox[{"{", 
      RowBox[{
       RowBox[{"\[HBar]\[Omega]p", "\[Rule]", 
        RowBox[{"8.659278076215756`", " ", "eV"}]}], ",", 
       RowBox[{"\[HBar]\[Gamma]p", "\[Rule]", "0"}], ",", 
       RowBox[{"d2", "\[Rule]", 
        RowBox[{"36.52347777064848`", " ", "nm"}]}], ",", 
       RowBox[{"d3", "\[Rule]", 
        RowBox[{"103.77148465689805`", " ", "nm"}]}], ",", 
       RowBox[{"d4", "\[Rule]", 
        RowBox[{"36", " ", "nm"}]}], ",", 
       RowBox[{"\[Epsilon]1", "\[Rule]", "1.6364249270864113`"}], ",", 
       RowBox[{"\[Epsilon]2", "\[Rule]", "goldUndamped"}], ",", 
       RowBox[{"\[Epsilon]3", "\[Rule]", "tio2"}], ",", 
       RowBox[{"\[Epsilon]4", "\[Rule]", "goldUndamped"}], ",", 
       RowBox[{"\[Epsilon]5", "\[Rule]", "air"}], ",", 
       RowBox[{"\[Epsilon]6", "\[Rule]", "goldUndamped"}], ",", 
       RowBox[{"\[Epsilon]7", "\[Rule]", "tio2"}], ",", 
       RowBox[{"\[Epsilon]8", "\[Rule]", "goldUndamped"}], ",", 
       RowBox[{"\[Epsilon]9", "\[Rule]", "air"}], ",", 
       RowBox[{"\[Epsilon]10", "\[Rule]", "goldUndamped"}], ",", 
       RowBox[{"\[Epsilon]11", "\[Rule]", "tio2"}], ",", 
       RowBox[{"\[Epsilon]12", "\[Rule]", "goldUndamped"}], ",", 
       RowBox[{"\[Epsilon]13", "\[Rule]", "air"}], ",", 
       RowBox[{"\[Epsilon]14", "\[Rule]", "goldUndamped"}], ",", 
       RowBox[{"\[Epsilon]15", "\[Rule]", "tio2"}], ",", 
       RowBox[{"\[Epsilon]16", "\[Rule]", "goldUndamped"}], ",", 
       RowBox[{"\[Epsilon]17", "\[Rule]", "air"}], ",", 
       RowBox[{"\[Epsilon]18", "\[Rule]", "goldUndamped"}], ",", 
       RowBox[{"\[Epsilon]19", "\[Rule]", "tio2"}], ",", 
       RowBox[{"\[Epsilon]20", "\[Rule]", "goldUndamped"}], ",", 
       RowBox[{"\[Epsilon]21", "\[Rule]", "air"}], ",", 
       RowBox[{"\[Epsilon]22", "\[Rule]", "goldUndamped"}], ",", 
       RowBox[{"\[Epsilon]23", "\[Rule]", "tio2"}], ",", 
       RowBox[{"\[Epsilon]24", "\[Rule]", "goldUndamped"}], ",", 
       RowBox[{"\[Epsilon]25", "\[Rule]", "air"}], ",", 
       RowBox[{"goldFull", "\[Rule]", 
        RowBox[{"\[Epsilon]\[Infinity]", "-", 
         FractionBox["1", 
          RowBox[{"\[CapitalOmega]", " ", 
           RowBox[{"(", 
            RowBox[{"\[CapitalOmega]", "+", 
             FractionBox[
              RowBox[{"\[ImaginaryI]", " ", "\[HBar]\[Gamma]p"}], 
              "\[HBar]\[Omega]p"]}], ")"}]}]], "+", 
         FractionBox[
          RowBox[{"A1", " ", "\[HBar]\[Omega]1", " ", 
           RowBox[{"(", 
            RowBox[{
             FractionBox[
              SuperscriptBox["\[ExponentialE]", 
               RowBox[{"\[ImaginaryI]", " ", "\[Phi]1"}]], 
              RowBox[{
               RowBox[{"-", "\[CapitalOmega]"}], "-", 
               FractionBox[
                RowBox[{"\[ImaginaryI]", " ", "\[HBar]\[Gamma]1"}], 
                "\[HBar]\[Omega]p"], "+", 
               FractionBox["\[HBar]\[Omega]1", "\[HBar]\[Omega]p"]}]], "+", 
             FractionBox[
              SuperscriptBox["\[ExponentialE]", 
               RowBox[{
                RowBox[{"-", "\[ImaginaryI]"}], " ", "\[Phi]1"}]], 
              RowBox[{"\[CapitalOmega]", "+", 
               FractionBox[
                RowBox[{"\[ImaginaryI]", " ", "\[HBar]\[Gamma]1"}], 
                "\[HBar]\[Omega]p"], "+", 
               FractionBox["\[HBar]\[Omega]1", "\[HBar]\[Omega]p"]}]]}], 
            ")"}]}], "\[HBar]\[Omega]p"], "+", 
         FractionBox[
          RowBox[{"A2", " ", "\[HBar]\[Omega]2", " ", 
           RowBox[{"(", 
            RowBox[{
             FractionBox[
              SuperscriptBox["\[ExponentialE]", 
               RowBox[{"\[ImaginaryI]", " ", "\[Phi]2"}]], 
              RowBox[{
               RowBox[{"-", "\[CapitalOmega]"}], "-", 
               FractionBox[
                RowBox[{"\[ImaginaryI]", " ", "\[HBar]\[Gamma]2"}], 
                "\[HBar]\[Omega]p"], "+", 
               FractionBox["\[HBar]\[Omega]2", "\[HBar]\[Omega]p"]}]], "+", 
             FractionBox[
              SuperscriptBox["\[ExponentialE]", 
               RowBox[{
                RowBox[{"-", "\[ImaginaryI]"}], " ", "\[Phi]2"}]], 
              RowBox[{"\[CapitalOmega]", "+", 
               FractionBox[
                RowBox[{"\[ImaginaryI]", " ", "\[HBar]\[Gamma]2"}], 
                "\[HBar]\[Omega]p"], "+", 
               FractionBox["\[HBar]\[Omega]2", "\[HBar]\[Omega]p"]}]]}], 
            ")"}]}], "\[HBar]\[Omega]p"]}]}], ",", 
       RowBox[{"goldUndamped", "\[Rule]", 
        RowBox[{"\[Epsilon]\[Infinity]", "-", 
         FractionBox["1", 
          SuperscriptBox["\[CapitalOmega]", "2"]], "+", 
         FractionBox[
          RowBox[{"A1", " ", "\[HBar]\[Omega]1", " ", 
           RowBox[{"(", 
            RowBox[{
             FractionBox[
              RowBox[{"Cos", "[", "\[Phi]1", "]"}], 
              RowBox[{
               RowBox[{"-", "\[CapitalOmega]"}], "+", 
               FractionBox["\[HBar]\[Omega]1", "\[HBar]\[Omega]p"]}]], "+", 
             FractionBox[
              RowBox[{"Cos", "[", "\[Phi]1", "]"}], 
              RowBox[{"\[CapitalOmega]", "+", 
               FractionBox["\[HBar]\[Omega]1", "\[HBar]\[Omega]p"]}]]}], 
            ")"}]}], "\[HBar]\[Omega]p"], "+", 
         FractionBox[
          RowBox[{"A2", " ", "\[HBar]\[Omega]2", " ", 
           RowBox[{"(", 
            RowBox[{
             FractionBox[
              RowBox[{"Cos", "[", "\[Phi]2", "]"}], 
              RowBox[{
               RowBox[{"-", "\[CapitalOmega]"}], "+", 
               FractionBox["\[HBar]\[Omega]2", "\[HBar]\[Omega]p"]}]], "+", 
             FractionBox[
              RowBox[{"Cos", "[", "\[Phi]2", "]"}], 
              RowBox[{"\[CapitalOmega]", "+", 
               FractionBox["\[HBar]\[Omega]2", "\[HBar]\[Omega]p"]}]]}], 
            ")"}]}], "\[HBar]\[Omega]p"]}]}], ",", 
       RowBox[{"goldDrude", "\[Rule]", 
        RowBox[{"1", "-", 
         FractionBox["1", 
          RowBox[{"\[CapitalOmega]", " ", 
           RowBox[{"(", 
            RowBox[{"\[CapitalOmega]", "+", 
             FractionBox[
              RowBox[{"\[ImaginaryI]", " ", "\[HBar]\[Gamma]p"}], 
              "\[HBar]\[Omega]p"]}], ")"}]}]]}]}], ",", 
       RowBox[{"rutile", "\[Rule]", 
        RowBox[{"5.913`", "\[VeryThinSpace]", "+", 
         FractionBox["0.2441`", 
          RowBox[{
           RowBox[{"-", "0.0803`"}], "+", 
           FractionBox[
            RowBox[{
             SuperscriptBox["\[Pi]", "2"], " ", 
             SuperscriptBox["\[HBar]c", "2"]}], 
            RowBox[{"250000", " ", 
             SuperscriptBox["nm", "2"], " ", 
             SuperscriptBox["\[CapitalOmega]", "2"], " ", 
             SuperscriptBox["\[HBar]\[Omega]p", "2"]}]]}]]}]}], ",", 
       RowBox[{"sf11Full", "\[Rule]", 
        RowBox[{"1", "+", 
         FractionBox[
          RowBox[{"0.00007496086965200358`", " ", 
           SuperscriptBox["\[HBar]c", "2"]}], 
          RowBox[{
           SuperscriptBox["nm", "2"], " ", 
           SuperscriptBox["\[CapitalOmega]", "2"], " ", 
           RowBox[{"(", 
            RowBox[{
             RowBox[{"-", "155.23629`"}], "+", 
             FractionBox[
              RowBox[{
               SuperscriptBox["\[Pi]", "2"], " ", 
               SuperscriptBox["\[HBar]c", "2"]}], 
              RowBox[{"250000", " ", 
               SuperscriptBox["nm", "2"], " ", 
               SuperscriptBox["\[CapitalOmega]", "2"], " ", 
               SuperscriptBox["\[HBar]\[Omega]p", "2"]}]]}], ")"}], " ", 
           SuperscriptBox["\[HBar]\[Omega]p", "2"]}]], "+", 
         FractionBox[
          RowBox[{"0.00001238624874764682`", " ", 
           SuperscriptBox["\[HBar]c", "2"]}], 
          RowBox[{
           SuperscriptBox["nm", "2"], " ", 
           SuperscriptBox["\[CapitalOmega]", "2"], " ", 
           RowBox[{"(", 
            RowBox[{
             RowBox[{"-", "0.0623068142`"}], "+", 
             FractionBox[
              RowBox[{
               SuperscriptBox["\[Pi]", "2"], " ", 
               SuperscriptBox["\[HBar]c", "2"]}], 
              RowBox[{"250000", " ", 
               SuperscriptBox["nm", "2"], " ", 
               SuperscriptBox["\[CapitalOmega]", "2"], " ", 
               SuperscriptBox["\[HBar]\[Omega]p", "2"]}]]}], ")"}], " ", 
           SuperscriptBox["\[HBar]\[Omega]p", "2"]}]], "+", 
         FractionBox[
          RowBox[{"0.00006859757802015777`", " ", 
           SuperscriptBox["\[HBar]c", "2"]}], 
          RowBox[{
           SuperscriptBox["nm", "2"], " ", 
           SuperscriptBox["\[CapitalOmega]", "2"], " ", 
           RowBox[{"(", 
            RowBox[{
             RowBox[{"-", "0.013188707`"}], "+", 
             FractionBox[
              RowBox[{
               SuperscriptBox["\[Pi]", "2"], " ", 
               SuperscriptBox["\[HBar]c", "2"]}], 
              RowBox[{"250000", " ", 
               SuperscriptBox["nm", "2"], " ", 
               SuperscriptBox["\[CapitalOmega]", "2"], " ", 
               SuperscriptBox["\[HBar]\[Omega]p", "2"]}]]}], ")"}], " ", 
           SuperscriptBox["\[HBar]\[Omega]p", "2"]}]]}]}], ",", 
       RowBox[{"\[HBar]c", "\[Rule]", 
        FractionBox[
         RowBox[{"197327", " ", "eV", " ", "nm"}], "1000"]}], ",", 
       RowBox[{"A1", "\[Rule]", "1.27`"}], ",", 
       RowBox[{"\[Phi]1", "\[Rule]", 
        RowBox[{"-", 
         FractionBox["\[Pi]", "4"]}]}], ",", 
       RowBox[{"\[HBar]\[Omega]1", "\[Rule]", 
        FractionBox[
         RowBox[{"\[Pi]", " ", "\[HBar]c"}], 
         RowBox[{"235", " ", "nm"}]]}], ",", 
       RowBox[{"\[HBar]\[Gamma]1", "\[Rule]", 
        FractionBox[
         RowBox[{"\[Pi]", " ", "\[HBar]c"}], 
         RowBox[{"950", " ", "nm"}]]}], ",", 
       RowBox[{"A2", "\[Rule]", "1.1`"}], ",", 
       RowBox[{"\[Phi]2", "\[Rule]", 
        RowBox[{"-", 
         FractionBox["\[Pi]", "4"]}]}], ",", 
       RowBox[{"\[HBar]\[Omega]2", "\[Rule]", 
        FractionBox[
         RowBox[{"2", " ", "\[Pi]", " ", "\[HBar]c"}], 
         RowBox[{"325", " ", "nm"}]]}], ",", 
       RowBox[{"\[HBar]\[Gamma]2", "\[Rule]", 
        FractionBox[
         RowBox[{"\[Pi]", " ", "\[HBar]c"}], 
         RowBox[{"530", " ", "nm"}]]}], ",", 
       RowBox[{"simple\[Epsilon]\[Infinity]", "\[Rule]", "1"}], ",", 
       RowBox[{"\[Epsilon]\[Infinity]", "\[Rule]", "1.54`"}], ",", 
       RowBox[{"vacuum", "\[Rule]", "1.`"}], ",", 
       RowBox[{"tio2", "\[Rule]", "5.1`"}], ",", 
       RowBox[{"sio2", "\[Rule]", "2.1315999999999997`"}], ",", 
       RowBox[{"air", "\[Rule]", "1.00059`"}], ",", 
       RowBox[{"sf11", "\[Rule]", "3.2041`"}], ",", 
       RowBox[{"glass", "\[Rule]", "2.4025000000000003`"}], ",", 
       RowBox[{"water", "\[Rule]", "1.7689000000000001`"}], ",", 
       RowBox[{"pim", "\[Rule]", "1.6900000000000002`"}], ",", 
       RowBox[{"dU2", "\[Rule]", 
        FractionBox[
         RowBox[{"d2", " ", "\[HBar]\[Omega]p"}], "\[HBar]c"]}], ",", 
       RowBox[{"dU3", "\[Rule]", 
        FractionBox[
         RowBox[{"d3", " ", "\[HBar]\[Omega]p"}], "\[HBar]c"]}], ",", 
       RowBox[{"dU4", "\[Rule]", 
        FractionBox[
         RowBox[{"d4", " ", "\[HBar]\[Omega]p"}], "\[HBar]c"]}], ",", 
       RowBox[{"dU5", "\[Rule]", 
        FractionBox[
         RowBox[{"d5", " ", "\[HBar]\[Omega]p"}], "\[HBar]c"]}], ",", 
       RowBox[{"dU6", "\[Rule]", 
        FractionBox[
         RowBox[{"d6", " ", "\[HBar]\[Omega]p"}], "\[HBar]c"]}], ",", 
       RowBox[{"dU7", "\[Rule]", 
        FractionBox[
         RowBox[{"d7", " ", "\[HBar]\[Omega]p"}], "\[HBar]c"]}], ",", 
       RowBox[{"dU8", "\[Rule]", 
        FractionBox[
         RowBox[{"d8", " ", "\[HBar]\[Omega]p"}], "\[HBar]c"]}], ",", 
       RowBox[{"dU9", "\[Rule]", 
        FractionBox[
         RowBox[{"d9", " ", "\[HBar]\[Omega]p"}], "\[HBar]c"]}], ",", 
       RowBox[{"dU10", "\[Rule]", 
        FractionBox[
         RowBox[{"d10", " ", "\[HBar]\[Omega]p"}], "\[HBar]c"]}], ",", 
       RowBox[{"dU11", "\[Rule]", 
        FractionBox[
         RowBox[{"d11", " ", "\[HBar]\[Omega]p"}], "\[HBar]c"]}], ",", 
       RowBox[{"dU12", "\[Rule]", 
        FractionBox[
         RowBox[{"d12", " ", "\[HBar]\[Omega]p"}], "\[HBar]c"]}], ",", 
       RowBox[{"dU13", "\[Rule]", 
        FractionBox[
         RowBox[{"d13", " ", "\[HBar]\[Omega]p"}], "\[HBar]c"]}], ",", 
       RowBox[{"dU14", "\[Rule]", 
        FractionBox[
         RowBox[{"d14", " ", "\[HBar]\[Omega]p"}], "\[HBar]c"]}], ",", 
       RowBox[{"dU15", "\[Rule]", 
        FractionBox[
         RowBox[{"d15", " ", "\[HBar]\[Omega]p"}], "\[HBar]c"]}], ",", 
       RowBox[{"dU16", "\[Rule]", 
        FractionBox[
         RowBox[{"d16", " ", "\[HBar]\[Omega]p"}], "\[HBar]c"]}], ",", 
       RowBox[{"dU17", "\[Rule]", 
        FractionBox[
         RowBox[{"d17", " ", "\[HBar]\[Omega]p"}], "\[HBar]c"]}], ",", 
       RowBox[{"dU18", "\[Rule]", 
        FractionBox[
         RowBox[{"d18", " ", "\[HBar]\[Omega]p"}], "\[HBar]c"]}], ",", 
       RowBox[{"dU19", "\[Rule]", 
        FractionBox[
         RowBox[{"d19", " ", "\[HBar]\[Omega]p"}], "\[HBar]c"]}], ",", 
       RowBox[{"dU20", "\[Rule]", 
        FractionBox[
         RowBox[{"d20", " ", "\[HBar]\[Omega]p"}], "\[HBar]c"]}], ",", 
       RowBox[{"dU21", "\[Rule]", 
        FractionBox[
         RowBox[{"d21", " ", "\[HBar]\[Omega]p"}], "\[HBar]c"]}], ",", 
       RowBox[{"dU22", "\[Rule]", 
        FractionBox[
         RowBox[{"d22", " ", "\[HBar]\[Omega]p"}], "\[HBar]c"]}], ",", 
       RowBox[{"dU23", "\[Rule]", 
        FractionBox[
         RowBox[{"d23", " ", "\[HBar]\[Omega]p"}], "\[HBar]c"]}], ",", 
       RowBox[{"dU24", "\[Rule]", 
        FractionBox[
         RowBox[{"d24", " ", "\[HBar]\[Omega]p"}], "\[HBar]c"]}], ",", 
       RowBox[{"d5", "\[Rule]", 
        RowBox[{"50", " ", "nm"}]}], ",", 
       RowBox[{"d6", "\[Rule]", 
        RowBox[{"30", " ", "nm"}]}], ",", 
       RowBox[{"d7", "\[Rule]", 
        RowBox[{"50", " ", "nm"}]}], ",", 
       RowBox[{"d8", "\[Rule]", 
        RowBox[{"30", " ", "nm"}]}], ",", 
       RowBox[{"d9", "\[Rule]", 
        RowBox[{"50", " ", "nm"}]}], ",", 
       RowBox[{"d10", "\[Rule]", 
        RowBox[{"30", " ", "nm"}]}], ",", 
       RowBox[{"d11", "\[Rule]", 
        RowBox[{"50", " ", "nm"}]}], ",", 
       RowBox[{"d12", "\[Rule]", 
        RowBox[{"30", " ", "nm"}]}], ",", 
       RowBox[{"d13", "\[Rule]", 
        RowBox[{"50", " ", "nm"}]}], ",", 
       RowBox[{"d14", "\[Rule]", 
        RowBox[{"30", " ", "nm"}]}], ",", 
       RowBox[{"d15", "\[Rule]", 
        RowBox[{"50", " ", "nm"}]}], ",", 
       RowBox[{"d16", "\[Rule]", 
        RowBox[{"30", " ", "nm"}]}], ",", 
       RowBox[{"d17", "\[Rule]", 
        RowBox[{"50", " ", "nm"}]}], ",", 
       RowBox[{"d18", "\[Rule]", 
        RowBox[{"30", " ", "nm"}]}], ",", 
       RowBox[{"d19", "\[Rule]", 
        RowBox[{"50", " ", "nm"}]}], ",", 
       RowBox[{"d20", "\[Rule]", 
        RowBox[{"30", " ", "nm"}]}], ",", 
       RowBox[{"d21", "\[Rule]", 
        RowBox[{"50", " ", "nm"}]}], ",", 
       RowBox[{"d22", "\[Rule]", 
        RowBox[{"30", " ", "nm"}]}], ",", 
       RowBox[{"d23", "\[Rule]", 
        RowBox[{"50", " ", "nm"}]}], ",", 
       RowBox[{"d24", "\[Rule]", 
        RowBox[{"30", " ", "nm"}]}], ",", 
       RowBox[{"kx", "\[Rule]", "kx"}], ",", 
       RowBox[{"\[CapitalOmega]", "\[Rule]", "\[CapitalOmega]"}]}], "}"}], 
     ",", 
     RowBox[{"{", 
      RowBox[{
       RowBox[{"{", 
        RowBox[{
         RowBox[{"{", 
          RowBox[{
           RowBox[{"kx", "\[Rule]", "0.05`"}], ",", 
           RowBox[{"\[CapitalOmega]", "\[Rule]", "0.018201777072632937`"}], 
           ",", 
           RowBox[{
            RowBox[{"kz", "[", "1", "]"}], "\[Rule]", 
            RowBox[{"0.`", "\[VeryThinSpace]", "-", 
             RowBox[{"0.044247539469572446`", " ", "\[ImaginaryI]"}]}]}], ",", 
           RowBox[{
            RowBox[{"kz", "[", "2", "]"}], "\[Rule]", 
            RowBox[{"0.`", "\[VeryThinSpace]", "+", 
             RowBox[{"1.0004380782215947`", " ", "\[ImaginaryI]"}]}]}], ",", 
           RowBox[{
            RowBox[{"kz", "[", "3", "]"}], "\[Rule]", 
            RowBox[{"0.`", "\[VeryThinSpace]", "+", 
             RowBox[{"0.028466578440878486`", " ", "\[ImaginaryI]"}]}]}], ",", 
           RowBox[{
            RowBox[{"kz", "[", "4", "]"}], "\[Rule]", 
            RowBox[{"0.`", "\[VeryThinSpace]", "+", 
             RowBox[{"1.0004380782215947`", " ", "\[ImaginaryI]"}]}]}], ",", 
           RowBox[{
            RowBox[{"kz", "[", "5", "]"}], "\[Rule]", 
            RowBox[{"0.`", "\[VeryThinSpace]", "+", 
             RowBox[{"0.04656715410707315`", " ", "\[ImaginaryI]"}]}]}], ",", 
           RowBox[{"det", "\[Rule]", 
            RowBox[{"0.`", "\[VeryThinSpace]", "+", 
             RowBox[{"0.`", " ", "\[ImaginaryI]"}]}]}]}], "}"}], ",", 
         RowBox[{"{", 
          RowBox[{
           RowBox[{"kx", "\[Rule]", "0.17`"}], ",", 
           RowBox[{"\[CapitalOmega]", "\[Rule]", "0.06148256659025092`"}], 
           ",", 
           RowBox[{
            RowBox[{"kz", "[", "1", "]"}], "\[Rule]", 
            RowBox[{"0.`", "\[VeryThinSpace]", "-", 
             RowBox[{"0.15071211073941973`", " ", "\[ImaginaryI]"}]}]}], ",", 
           RowBox[{
            RowBox[{"kz", "[", "2", "]"}], "\[Rule]", 
            RowBox[{"0.`", "\[VeryThinSpace]", "+", 
             RowBox[{"1.00498946552158`", " ", "\[ImaginaryI]"}]}]}], ",", 
           RowBox[{
            RowBox[{"kz", "[", "3", "]"}], "\[Rule]", 
            RowBox[{"0.`", "\[VeryThinSpace]", "+", 
             RowBox[{"0.09808903826587531`", " ", "\[ImaginaryI]"}]}]}], ",", 
           RowBox[{
            RowBox[{"kz", "[", "4", "]"}], "\[Rule]", 
            RowBox[{"0.`", "\[VeryThinSpace]", "+", 
             RowBox[{"1.00498946552158`", " ", "\[ImaginaryI]"}]}]}], ",", 
           RowBox[{
            RowBox[{"kz", "[", "5", "]"}], "\[Rule]", 
            RowBox[{"0.`", "\[VeryThinSpace]", "+", 
             RowBox[{"0.15848553165175236`", " ", "\[ImaginaryI]"}]}]}], ",", 
           RowBox[{"det", "\[Rule]", 
            RowBox[{"0.`", "\[VeryThinSpace]", "+", 
             RowBox[{"0.`", " ", "\[ImaginaryI]"}]}]}]}], "}"}], ",", 
         RowBox[{"{", 
          RowBox[{
           RowBox[{"kx", "\[Rule]", "0.19`"}], ",", 
           RowBox[{"\[CapitalOmega]", "\[Rule]", "0.0685941728345037`"}], ",", 
           RowBox[{
            RowBox[{"kz", "[", "1", "]"}], "\[Rule]", 
            RowBox[{"0.`", "\[VeryThinSpace]", "-", 
             RowBox[{"0.1685240576154975`", " ", "\[ImaginaryI]"}]}]}], ",", 
           RowBox[{
            RowBox[{"kz", "[", "2", "]"}], "\[Rule]", 
            RowBox[{"0.`", "\[VeryThinSpace]", "+", 
             RowBox[{"1.0062060704672888`", " ", "\[ImaginaryI]"}]}]}], ",", 
           RowBox[{
            RowBox[{"kz", "[", "3", "]"}], "\[Rule]", 
            RowBox[{"0.`", "\[VeryThinSpace]", "+", 
             RowBox[{"0.11001673150510426`", " ", "\[ImaginaryI]"}]}]}], ",", 
           RowBox[{
            RowBox[{"kz", "[", "4", "]"}], "\[Rule]", 
            RowBox[{"0.`", "\[VeryThinSpace]", "+", 
             RowBox[{"1.0062060704672888`", " ", "\[ImaginaryI]"}]}]}], ",", 
           RowBox[{
            RowBox[{"kz", "[", "5", "]"}], "\[Rule]", 
            RowBox[{"0.`", "\[VeryThinSpace]", "+", 
             RowBox[{"0.17717805566273606`", " ", "\[ImaginaryI]"}]}]}], ",", 
           RowBox[{"det", "\[Rule]", 
            RowBox[{
             RowBox[{"-", "7.450580596923828`*^-9"}], "+", 
             RowBox[{"0.`", " ", "\[ImaginaryI]"}]}]}]}], "}"}], ",", 
         RowBox[{"{", 
          RowBox[{
           RowBox[{"kx", "\[Rule]", "0.21000000000000002`"}], ",", 
           RowBox[{"\[CapitalOmega]", "\[Rule]", "0.07566431182631483`"}], 
           ",", 
           RowBox[{
            RowBox[{"kz", "[", "1", "]"}], "\[Rule]", 
            RowBox[{"0.`", "\[VeryThinSpace]", "-", 
             RowBox[{"0.18636341687501834`", " ", "\[ImaginaryI]"}]}]}], ",", 
           RowBox[{
            RowBox[{"kz", "[", "2", "]"}], "\[Rule]", 
            RowBox[{"0.`", "\[VeryThinSpace]", "+", 
             RowBox[{"1.0075455081274902`", " ", "\[ImaginaryI]"}]}]}], ",", 
           RowBox[{
            RowBox[{"kz", "[", "3", "]"}], "\[Rule]", 
            RowBox[{"0.`", "\[VeryThinSpace]", "+", 
             RowBox[{"0.12207395615296489`", " ", "\[ImaginaryI]"}]}]}], ",", 
           RowBox[{
            RowBox[{"kz", "[", "4", "]"}], "\[Rule]", 
            RowBox[{"0.`", "\[VeryThinSpace]", "+", 
             RowBox[{"1.0075455081274902`", " ", "\[ImaginaryI]"}]}]}], ",", 
           RowBox[{
            RowBox[{"kz", "[", "5", "]"}], "\[Rule]", 
            RowBox[{"0.`", "\[VeryThinSpace]", "+", 
             RowBox[{"0.1958865337737144`", " ", "\[ImaginaryI]"}]}]}], ",", 
           RowBox[{"det", "\[Rule]", 
            RowBox[{
             RowBox[{"-", "5.587935447692871`*^-9"}], "+", 
             RowBox[{"0.`", " ", "\[ImaginaryI]"}]}]}]}], "}"}], ",", 
         RowBox[{"{", 
          RowBox[{
           RowBox[{"kx", "\[Rule]", "0.21500000000000002`"}], ",", 
           RowBox[{"\[CapitalOmega]", "\[Rule]", "0.07742476720607895`"}], 
           ",", 
           RowBox[{
            RowBox[{"kz", "[", "1", "]"}], "\[Rule]", 
            RowBox[{"0.`", "\[VeryThinSpace]", "-", 
             RowBox[{"0.1908279225023383`", " ", "\[ImaginaryI]"}]}]}], ",", 
           RowBox[{
            RowBox[{"kz", "[", "2", "]"}], "\[Rule]", 
            RowBox[{"0.`", "\[VeryThinSpace]", "+", 
             RowBox[{"1.0078991284239145`", " ", "\[ImaginaryI]"}]}]}], ",", 
           RowBox[{
            RowBox[{"kz", "[", "3", "]"}], "\[Rule]", 
            RowBox[{"0.`", "\[VeryThinSpace]", "+", 
             RowBox[{"0.12511022203533517`", " ", "\[ImaginaryI]"}]}]}], ",", 
           RowBox[{
            RowBox[{"kz", "[", "4", "]"}], "\[Rule]", 
            RowBox[{"0.`", "\[VeryThinSpace]", "+", 
             RowBox[{"1.0078991284239145`", " ", "\[ImaginaryI]"}]}]}], ",", 
           RowBox[{
            RowBox[{"kz", "[", "5", "]"}], "\[Rule]", 
            RowBox[{"0.`", "\[VeryThinSpace]", "+", 
             RowBox[{"0.20056636959441657`", " ", "\[ImaginaryI]"}]}]}], ",", 
           RowBox[{"det", "\[Rule]", 
            RowBox[{"0.`", "\[VeryThinSpace]", "+", 
             RowBox[{"0.`", " ", "\[ImaginaryI]"}]}]}]}], "}"}], ",", 
         RowBox[{"{", 
          RowBox[{
           RowBox[{"kx", "\[Rule]", "0.225`"}], ",", 
           RowBox[{"\[CapitalOmega]", "\[Rule]", "0.08093660050420712`"}], 
           ",", 
           RowBox[{
            RowBox[{"kz", "[", "1", "]"}], "\[Rule]", 
            RowBox[{"0.`", "\[VeryThinSpace]", "-", 
             RowBox[{"0.19976290129865928`", " ", "\[ImaginaryI]"}]}]}], ",", 
           RowBox[{
            RowBox[{"kz", "[", "2", "]"}], "\[Rule]", 
            RowBox[{"0.`", "\[VeryThinSpace]", "+", 
             RowBox[{"1.00862845985062`", " ", "\[ImaginaryI]"}]}]}], ",", 
           RowBox[{
            RowBox[{"kz", "[", "3", "]"}], "\[Rule]", 
            RowBox[{"0.`", "\[VeryThinSpace]", "+", 
             RowBox[{"0.13121074713602596`", " ", "\[ImaginaryI]"}]}]}], ",", 
           RowBox[{
            RowBox[{"kz", "[", "4", "]"}], "\[Rule]", 
            RowBox[{"0.`", "\[VeryThinSpace]", "+", 
             RowBox[{"1.00862845985062`", " ", "\[ImaginaryI]"}]}]}], ",", 
           RowBox[{
            RowBox[{"kz", "[", "5", "]"}], "\[Rule]", 
            RowBox[{"0.`", "\[VeryThinSpace]", "+", 
             RowBox[{"0.2099295161862064`", " ", "\[ImaginaryI]"}]}]}], ",", 
           RowBox[{"det", "\[Rule]", 
            RowBox[{"2.7939677238464355`*^-9", "+", 
             RowBox[{"0.`", " ", "\[ImaginaryI]"}]}]}]}], "}"}], ",", 
         RowBox[{"{", 
          RowBox[{
           RowBox[{"kx", "\[Rule]", "0.23`"}], ",", 
           RowBox[{"\[CapitalOmega]", "\[Rule]", "0.08268780713274458`"}], 
           ",", 
           RowBox[{
            RowBox[{"kz", "[", "1", "]"}], "\[Rule]", 
            RowBox[{"0.`", "\[VeryThinSpace]", "-", 
             RowBox[{"0.20423348230810792`", " ", "\[ImaginaryI]"}]}]}], ",", 
           RowBox[{
            RowBox[{"kz", "[", "2", "]"}], "\[Rule]", 
            RowBox[{"0.`", "\[VeryThinSpace]", "+", 
             RowBox[{"1.0090040468582853`", " ", "\[ImaginaryI]"}]}]}], ",", 
           RowBox[{
            RowBox[{"kz", "[", "3", "]"}], "\[Rule]", 
            RowBox[{"0.`", "\[VeryThinSpace]", "+", 
             RowBox[{"0.1342754832910609`", " ", "\[ImaginaryI]"}]}]}], ",", 
           RowBox[{
            RowBox[{"kz", "[", "4", "]"}], "\[Rule]", 
            RowBox[{"0.`", "\[VeryThinSpace]", "+", 
             RowBox[{"1.0090040468582853`", " ", "\[ImaginaryI]"}]}]}], ",", 
           RowBox[{
            RowBox[{"kz", "[", "5", "]"}], "\[Rule]", 
            RowBox[{"0.`", "\[VeryThinSpace]", "+", 
             RowBox[{"0.21461289001419154`", " ", "\[ImaginaryI]"}]}]}], ",", 
           RowBox[{"det", "\[Rule]", 
            RowBox[{
             RowBox[{"-", "8.381903171539307`*^-9"}], "+", 
             RowBox[{"0.`", " ", "\[ImaginaryI]"}]}]}]}], "}"}], ",", 
         RowBox[{"{", 
          RowBox[{
           RowBox[{"kx", "\[Rule]", "0.24000000000000002`"}], ",", 
           RowBox[{"\[CapitalOmega]", "\[Rule]", "0.0861803623020738`"}], ",", 
           RowBox[{
            RowBox[{"kz", "[", "1", "]"}], "\[Rule]", 
            RowBox[{"0.`", "\[VeryThinSpace]", "-", 
             RowBox[{"0.21318110215101652`", " ", "\[ImaginaryI]"}]}]}], ",", 
           RowBox[{
            RowBox[{"kz", "[", "2", "]"}], "\[Rule]", 
            RowBox[{"0.`", "\[VeryThinSpace]", "+", 
             RowBox[{"1.009776747547977`", " ", "\[ImaginaryI]"}]}]}], ",", 
           RowBox[{
            RowBox[{"kz", "[", "3", "]"}], "\[Rule]", 
            RowBox[{"0.`", "\[VeryThinSpace]", "+", 
             RowBox[{"0.14043511057696656`", " ", "\[ImaginaryI]"}]}]}], ",", 
           RowBox[{
            RowBox[{"kz", "[", "4", "]"}], "\[Rule]", 
            RowBox[{"0.`", "\[VeryThinSpace]", "+", 
             RowBox[{"1.009776747547977`", " ", "\[ImaginaryI]"}]}]}], ",", 
           RowBox[{
            RowBox[{"kz", "[", "5", "]"}], "\[Rule]", 
            RowBox[{"0.`", "\[VeryThinSpace]", "+", 
             RowBox[{"0.22398339936505085`", " ", "\[ImaginaryI]"}]}]}], ",", 
           RowBox[{"det", "\[Rule]", 
            RowBox[{"0.`", "\[VeryThinSpace]", "+", 
             RowBox[{"0.`", " ", "\[ImaginaryI]"}]}]}]}], "}"}], ",", 
         RowBox[{"{", 
          RowBox[{
           RowBox[{"kx", "\[Rule]", "0.25`"}], ",", 
           RowBox[{"\[CapitalOmega]", "\[Rule]", "0.08965917330264975`"}], 
           ",", 
           RowBox[{
            RowBox[{"kz", "[", "1", "]"}], "\[Rule]", 
            RowBox[{"0.`", "\[VeryThinSpace]", "-", 
             RowBox[{"0.22213770664486895`", " ", "\[ImaginaryI]"}]}]}], ",", 
           RowBox[{
            RowBox[{"kz", "[", "2", "]"}], "\[Rule]", 
            RowBox[{"0.`", "\[VeryThinSpace]", "+", 
             RowBox[{"1.0105777218333303`", " ", "\[ImaginaryI]"}]}]}], ",", 
           RowBox[{
            RowBox[{"kz", "[", "3", "]"}], "\[Rule]", 
            RowBox[{"0.`", "\[VeryThinSpace]", "+", 
             RowBox[{"0.14663657960309778`", " ", "\[ImaginaryI]"}]}]}], ",", 
           RowBox[{
            RowBox[{"kz", "[", "4", "]"}], "\[Rule]", 
            RowBox[{"0.`", "\[VeryThinSpace]", "+", 
             RowBox[{"1.0105777218333303`", " ", "\[ImaginaryI]"}]}]}], ",", 
           RowBox[{
            RowBox[{"kz", "[", "5", "]"}], "\[Rule]", 
            RowBox[{"0.`", "\[VeryThinSpace]", "+", 
             RowBox[{"0.23335914331764376`", " ", "\[ImaginaryI]"}]}]}], ",", 
           RowBox[{"det", "\[Rule]", 
            RowBox[{"2.7939677238464355`*^-9", "+", 
             RowBox[{"0.`", " ", "\[ImaginaryI]"}]}]}]}], "}"}], ",", 
         RowBox[{"{", 
          RowBox[{
           RowBox[{"kx", "\[Rule]", "0.255`"}], ",", 
           RowBox[{"\[CapitalOmega]", "\[Rule]", "0.09139319434836422`"}], 
           ",", 
           RowBox[{
            RowBox[{"kz", "[", "1", "]"}], "\[Rule]", 
            RowBox[{"0.`", "\[VeryThinSpace]", "-", 
             RowBox[{"0.22661952116396805`", " ", "\[ImaginaryI]"}]}]}], ",", 
           RowBox[{
            RowBox[{"kz", "[", "2", "]"}], "\[Rule]", 
            RowBox[{"0.`", "\[VeryThinSpace]", "+", 
             RowBox[{"1.0109886489100381`", " ", "\[ImaginaryI]"}]}]}], ",", 
           RowBox[{
            RowBox[{"kz", "[", "3", "]"}], "\[Rule]", 
            RowBox[{"0.`", "\[VeryThinSpace]", "+", 
             RowBox[{"0.14975362612201026`", " ", "\[ImaginaryI]"}]}]}], ",", 
           RowBox[{
            RowBox[{"kz", "[", "4", "]"}], "\[Rule]", 
            RowBox[{"0.`", "\[VeryThinSpace]", "+", 
             RowBox[{"1.0109886489100381`", " ", "\[ImaginaryI]"}]}]}], ",", 
           RowBox[{
            RowBox[{"kz", "[", "5", "]"}], "\[Rule]", 
            RowBox[{"0.`", "\[VeryThinSpace]", "+", 
             RowBox[{"0.23804906201112816`", " ", "\[ImaginaryI]"}]}]}], ",", 
           RowBox[{"det", "\[Rule]", 
            RowBox[{
             RowBox[{"-", "1.862645149230957`*^-9"}], "+", 
             RowBox[{"0.`", " ", "\[ImaginaryI]"}]}]}]}], "}"}], ",", 
         RowBox[{"{", 
          RowBox[{
           RowBox[{"kx", "\[Rule]", "0.26`"}], ",", 
           RowBox[{"\[CapitalOmega]", "\[Rule]", "0.0931234999071421`"}], ",", 
           RowBox[{
            RowBox[{"kz", "[", "1", "]"}], "\[Rule]", 
            RowBox[{"0.`", "\[VeryThinSpace]", "-", 
             RowBox[{"0.23110375496250293`", " ", "\[ImaginaryI]"}]}]}], ",", 
           RowBox[{
            RowBox[{"kz", "[", "2", "]"}], "\[Rule]", 
            RowBox[{"0.`", "\[VeryThinSpace]", "+", 
             RowBox[{"1.0114064483953402`", " ", "\[ImaginaryI]"}]}]}], ",", 
           RowBox[{
            RowBox[{"kz", "[", "3", "]"}], "\[Rule]", 
            RowBox[{"0.`", "\[VeryThinSpace]", "+", 
             RowBox[{"0.15288188317039725`", " ", "\[ImaginaryI]"}]}]}], ",", 
           RowBox[{
            RowBox[{"kz", "[", "4", "]"}], "\[Rule]", 
            RowBox[{"0.`", "\[VeryThinSpace]", "+", 
             RowBox[{"1.0114064483953402`", " ", "\[ImaginaryI]"}]}]}], ",", 
           RowBox[{
            RowBox[{"kz", "[", "5", "]"}], "\[Rule]", 
            RowBox[{"0.`", "\[VeryThinSpace]", "+", 
             RowBox[{"0.24274039073291015`", " ", "\[ImaginaryI]"}]}]}], ",", 
           RowBox[{"det", "\[Rule]", 
            RowBox[{"9.313225746154785`*^-10", "+", 
             RowBox[{"0.`", " ", "\[ImaginaryI]"}]}]}]}], "}"}], ",", 
         RowBox[{"{", 
          RowBox[{
           RowBox[{"kx", "\[Rule]", "0.265`"}], ",", 
           RowBox[{"\[CapitalOmega]", "\[Rule]", "0.09484999366180728`"}], 
           ",", 
           RowBox[{
            RowBox[{"kz", "[", "1", "]"}], "\[Rule]", 
            RowBox[{"0.`", "\[VeryThinSpace]", "-", 
             RowBox[{"0.23559046731875663`", " ", "\[ImaginaryI]"}]}]}], ",", 
           RowBox[{
            RowBox[{"kz", "[", "2", "]"}], "\[Rule]", 
            RowBox[{"0.`", "\[VeryThinSpace]", "+", 
             RowBox[{"1.0118310542909643`", " ", "\[ImaginaryI]"}]}]}], ",", 
           RowBox[{
            RowBox[{"kz", "[", "3", "]"}], "\[Rule]", 
            RowBox[{"0.`", "\[VeryThinSpace]", "+", 
             RowBox[{"0.15602160549747948`", " ", "\[ImaginaryI]"}]}]}], ",", 
           RowBox[{
            RowBox[{"kz", "[", "4", "]"}], "\[Rule]", 
            RowBox[{"0.`", "\[VeryThinSpace]", "+", 
             RowBox[{"1.0118310542909643`", " ", "\[ImaginaryI]"}]}]}], ",", 
           RowBox[{
            RowBox[{"kz", "[", "5", "]"}], "\[Rule]", 
            RowBox[{"0.`", "\[VeryThinSpace]", "+", 
             RowBox[{"0.24743316421771258`", " ", "\[ImaginaryI]"}]}]}], ",", 
           RowBox[{"det", "\[Rule]", 
            RowBox[{"2.3283064365386963`*^-9", "+", 
             RowBox[{"0.`", " ", "\[ImaginaryI]"}]}]}]}], "}"}], ",", 
         RowBox[{"{", 
          RowBox[{
           RowBox[{"kx", "\[Rule]", "0.28`"}], ",", 
           RowBox[{"\[CapitalOmega]", "\[Rule]", "0.10000561680822105`"}], 
           ",", 
           RowBox[{
            RowBox[{"kz", "[", "1", "]"}], "\[Rule]", 
            RowBox[{"0.`", "\[VeryThinSpace]", "-", 
             RowBox[{"0.24906608034919642`", " ", "\[ImaginaryI]"}]}]}], ",", 
           RowBox[{
            RowBox[{"kz", "[", "2", "]"}], "\[Rule]", 
            RowBox[{"0.`", "\[VeryThinSpace]", "+", 
             RowBox[{"1.0131450487917875`", " ", "\[ImaginaryI]"}]}]}], ",", 
           RowBox[{
            RowBox[{"kz", "[", "3", "]"}], "\[Rule]", 
            RowBox[{"0.`", "\[VeryThinSpace]", "+", 
             RowBox[{"0.16551214666820382`", " ", "\[ImaginaryI]"}]}]}], ",", 
           RowBox[{
            RowBox[{"kz", "[", "4", "]"}], "\[Rule]", 
            RowBox[{"0.`", "\[VeryThinSpace]", "+", 
             RowBox[{"1.0131450487917875`", " ", "\[ImaginaryI]"}]}]}], ",", 
           RowBox[{
            RowBox[{"kz", "[", "5", "]"}], "\[Rule]", 
            RowBox[{"0.`", "\[VeryThinSpace]", "+", 
             RowBox[{"0.26152050769300156`", " ", "\[ImaginaryI]"}]}]}], ",", 
           RowBox[{"det", "\[Rule]", 
            RowBox[{
             RowBox[{"-", "3.725290298461914`*^-9"}], "+", 
             RowBox[{"0.`", " ", "\[ImaginaryI]"}]}]}]}], "}"}], ",", 
         RowBox[{"{", 
          RowBox[{
           RowBox[{"kx", "\[Rule]", "0.28500000000000003`"}], ",", 
           RowBox[{"\[CapitalOmega]", "\[Rule]", "0.10171586772735798`"}], 
           ",", 
           RowBox[{
            RowBox[{"kz", "[", "1", "]"}], "\[Rule]", 
            RowBox[{"0.`", "\[VeryThinSpace]", "-", 
             RowBox[{"0.2535633156025765`", " ", "\[ImaginaryI]"}]}]}], ",", 
           RowBox[{
            RowBox[{"kz", "[", "2", "]"}], "\[Rule]", 
            RowBox[{"0.`", "\[VeryThinSpace]", "+", 
             RowBox[{"1.0135962188846386`", " ", "\[ImaginaryI]"}]}]}], ",", 
           RowBox[{
            RowBox[{"kz", "[", "3", "]"}], "\[Rule]", 
            RowBox[{"0.`", "\[VeryThinSpace]", "+", 
             RowBox[{"0.1687003245035414`", " ", "\[ImaginaryI]"}]}]}], ",", 
           RowBox[{
            RowBox[{"kz", "[", "4", "]"}], "\[Rule]", 
            RowBox[{"0.`", "\[VeryThinSpace]", "+", 
             RowBox[{"1.0135962188846386`", " ", "\[ImaginaryI]"}]}]}], ",", 
           RowBox[{
            RowBox[{"kz", "[", "5", "]"}], "\[Rule]", 
            RowBox[{"0.`", "\[VeryThinSpace]", "+", 
             RowBox[{"0.2662194171036357`", " ", "\[ImaginaryI]"}]}]}], ",", 
           RowBox[{"det", "\[Rule]", 
            RowBox[{"9.313225746154785`*^-10", "+", 
             RowBox[{"0.`", " ", "\[ImaginaryI]"}]}]}]}], "}"}], ",", 
         RowBox[{"{", 
          RowBox[{
           RowBox[{"kx", "\[Rule]", "0.29000000000000004`"}], ",", 
           RowBox[{"\[CapitalOmega]", "\[Rule]", "0.1034218005628085`"}], ",", 
           RowBox[{
            RowBox[{"kz", "[", "1", "]"}], "\[Rule]", 
            RowBox[{"0.`", "\[VeryThinSpace]", "-", 
             RowBox[{"0.258063337849549`", " ", "\[ImaginaryI]"}]}]}], ",", 
           RowBox[{
            RowBox[{"kz", "[", "2", "]"}], "\[Rule]", 
            RowBox[{"0.`", "\[VeryThinSpace]", "+", 
             RowBox[{"1.0140538652791757`", " ", "\[ImaginaryI]"}]}]}], ",", 
           RowBox[{
            RowBox[{"kz", "[", "3", "]"}], "\[Rule]", 
            RowBox[{"0.`", "\[VeryThinSpace]", "+", 
             RowBox[{"0.1719012767799239`", " ", "\[ImaginaryI]"}]}]}], ",", 
           RowBox[{
            RowBox[{"kz", "[", "4", "]"}], "\[Rule]", 
            RowBox[{"0.`", "\[VeryThinSpace]", "+", 
             RowBox[{"1.0140538652791757`", " ", "\[ImaginaryI]"}]}]}], ",", 
           RowBox[{
            RowBox[{"kz", "[", "5", "]"}], "\[Rule]", 
            RowBox[{"0.`", "\[VeryThinSpace]", "+", 
             RowBox[{"0.2709199521772732`", " ", "\[ImaginaryI]"}]}]}], ",", 
           RowBox[{"det", "\[Rule]", 
            RowBox[{
             RowBox[{"-", "1.862645149230957`*^-9"}], "+", 
             RowBox[{"0.`", " ", "\[ImaginaryI]"}]}]}]}], "}"}], ",", 
         RowBox[{"{", 
          RowBox[{
           RowBox[{"kx", "\[Rule]", "0.29500000000000004`"}], ",", 
           RowBox[{"\[CapitalOmega]", "\[Rule]", "0.10512330883238748`"}], 
           ",", 
           RowBox[{
            RowBox[{"kz", "[", "1", "]"}], "\[Rule]", 
            RowBox[{"0.`", "\[VeryThinSpace]", "-", 
             RowBox[{"0.2625662112897232`", " ", "\[ImaginaryI]"}]}]}], ",", 
           RowBox[{
            RowBox[{"kz", "[", "2", "]"}], "\[Rule]", 
            RowBox[{"0.`", "\[VeryThinSpace]", "+", 
             RowBox[{"1.0145179227503511`", " ", "\[ImaginaryI]"}]}]}], ",", 
           RowBox[{
            RowBox[{"kz", "[", "3", "]"}], "\[Rule]", 
            RowBox[{"0.`", "\[VeryThinSpace]", "+", 
             RowBox[{"0.17511527259112925`", " ", "\[ImaginaryI]"}]}]}], ",", 
           RowBox[{
            RowBox[{"kz", "[", "4", "]"}], "\[Rule]", 
            RowBox[{"0.`", "\[VeryThinSpace]", "+",
[truncated: 3,196,437 more chars]
