# Supplementary material for: Excitation of “forbidden” guided-wave plasmon polariton modes via direct reflectance using a low refractive index polymer coupling layer
Source: PLoS One. 2022 Oct 26;17(10):e0276522. doi: 10.1371/journal.pone.0276522 (PMC9604954; doi:10.1371/journal.pone.0276522)
Supplement: S5 File — (XLSX) [file pone.0276522.s009.xlsx]

## Sheet: Sheet1
Angle (degrees)	50	51	52	53	54	55	56	57	58	59	60	61
Wavelength (nm)
488	0.510947	0.54581	0.606271	0.666136	0.714644	0.740072	0.714863	0.728664	0.719062	0.834874	0.804886	0.84979
489	0.512911	0.470315	0.619439	0.668047	0.718575	0.754574	0.716382	0.7067	0.717569	0.752308	0.808774	0.81167
490	0.513545	0.552015	0.619446	0.670945	0.712438	0.750794	0.718678	0.719029	0.731229	0.752685	0.805005	0.808234
491	0.51094	0.56232	0.614565	0.667869	0.709931	0.749366	0.714662	0.716088	0.727961	0.752731	0.805751	0.808328
492	0.510267	0.561681	0.61149	0.666715	0.709502	0.748463	0.710823	0.707932	0.725202	0.75273	0.802794	0.804702
493	0.507888	0.55361	0.607905	0.662591	0.708712	0.745748	0.70902	0.711372	0.722832	0.737646	0.789013	0.793714
494	0.505376	0.553262	0.606013	0.655991	0.701344	0.736693	0.706086	0.709079	0.719573	0.744939	0.797761	0.801917
495	0.49712	0.536361	0.592783	0.649318	0.698204	0.736145	0.700232	0.696799	0.717815	0.740772	0.794408	0.799093
496	0.503814	0.545645	0.599653	0.646259	0.693721	0.732195	0.695755	0.694308	0.713752	0.73536	0.793488	0.799151
497	0.494607	0.535791	0.587766	0.636697	0.678363	0.716027	0.691041	0.692523	0.709494	0.744279	0.786152	0.787784
498	0.501013	0.541865	0.614048	0.643655	0.686655	0.723581	0.687767	0.68942	0.704066	0.737973	0.791157	0.795719
499	0.513756	0.539368	0.587729	0.636478	0.67552	0.767014	0.677249	0.689638	0.70433	0.728296	0.784891	0.790932
500	0.497571	0.535388	0.603786	0.633068	0.668566	0.76486	0.679824	0.684519	0.741269	0.730185	0.781203	0.791489
501	0.49551	0.546735	0.582147	0.626826	0.668966	0.706661	0.677535	0.682722	0.700674	0.72863	0.783493	0.789325
502	0.482785	0.519848	0.565089	0.6254	0.668589	0.706721	0.657963	0.663039	0.680851	0.726505	0.782221	0.786624
503	0.488987	0.524738	0.570778	0.618967	0.661757	0.699415	0.648042	0.655816	0.666603	0.722774	0.766192	0.775831
504	0.478164	0.51298	0.558418	0.622622	0.645999	0.682235	0.654427	0.661905	0.679748	0.714287	0.759705	0.791336
505	0.48532	0.519739	0.563423	0.610169	0.651924	0.688977	0.658151	0.665523	0.685621	0.718887	0.774367	0.782593
506	0.473861	0.507822	0.551453	0.60172	0.644109	0.681146	0.657721	0.666538	0.68487	0.712562	0.76835	0.776496
507	0.475824	0.506616	0.550407	0.612794	0.637241	0.674001	0.644766	0.654939	0.674189	0.707716	0.763837	0.771157
508	0.476963	0.507386	0.548302	0.58587	0.627188	0.663817	0.626405	0.637268	0.65686	0.69651	0.752126	0.761901
509	0.46067	0.497937	0.536236	0.574667	0.61534	0.651823	0.632711	0.644516	0.664768	0.700327	0.756874	0.76826
510	0.464824	0.4934	0.531311	0.575155	0.617346	0.654794	0.627453	0.640797	0.661018	0.697768	0.754557	0.765173
511	0.463845	0.490917	0.527769	0.56851	0.609163	0.646303	0.621085	0.635757	0.66039	0.693236	0.751509	0.760512
512	0.457703	0.4834	0.518706	0.561786	0.601257	0.639032	0.614112	0.629027	0.652103	0.689052	0.745463	0.757988
513	0.452402	0.476174	0.510031	0.547472	0.586908	0.62396	0.606544	0.622638	0.647602	0.684079	0.739897	0.755122
514	0.44931	0.472094	0.504864	0.541657	0.580155	0.617592	0.601563	0.618755	0.643387	0.681885	0.738582	0.753437
515	0.444591	0.464995	0.496478	0.537432	0.576052	0.614313	0.592731	0.611834	0.637634	0.674922	0.73232	0.746315
516	0.435581	0.453674	0.483374	0.530949	0.570715	0.609501	0.582016	0.602725	0.630214	0.673059	0.731253	0.745499
517	0.435688	0.453663	0.482987	0.521852	0.560427	0.599611	0.580347	0.601777	0.630431	0.669422	0.726089	0.741926
518	0.42957	0.446204	0.473645	0.512034	0.550713	0.589828	0.571811	0.594874	0.623649	0.666294	0.724691	0.741097
519	0.423917	0.438431	0.464354	0.501997	0.540427	0.579596	0.563882	0.588604	0.619135	0.662059	0.721607	0.738923
520	0.418693	0.43205	0.456524	0.487274	0.523288	0.56581	0.556104	0.581967	0.613571	0.657585	0.718465	0.735703
521	0.417105	0.429681	0.453651	0.486857	0.522791	0.565894	0.551471	0.577773	0.610111	0.65537	0.716548	0.735168
522	0.411703	0.422151	0.444041	0.477327	0.513019	0.553611	0.544357	0.57214	0.60577	0.651808	0.713452	0.732999
523	0.405977	0.415141	0.435962	0.468096	0.505175	0.547054	0.538338	0.566848	0.602094	0.648855	0.711163	0.730556
524	0.400631	0.406126	0.424984	0.457624	0.494419	0.537951	0.528934	0.559232	0.597847	0.644929	0.708127	0.728465
525	0.39585	0.401884	0.419279	0.4497	0.485763	0.52817	0.522404	0.554385	0.594356	0.642359	0.705932	0.725332
526	0.387302	0.389247	0.407443	0.438369	0.474289	0.519097	0.514476	0.549274	0.589811	0.639776	0.706389	0.726739
527	0.379672	0.38229	0.396101	0.42891	0.466358	0.511206	0.509059	0.543724	0.587498	0.633626	0.69762	0.718334
528	0.378381	0.378042	0.391423	0.418889	0.455171	0.500402	0.502635	0.539688	0.585384	0.62784	0.692123	0.714134
529	0.372439	0.371141	0.382733	0.409392	0.445408	0.491158	0.493682	0.532505	0.57905	0.631147	0.698737	0.721003
530	0.366764	0.363948	0.374235	0.401747	0.436605	0.483191	0.488524	0.528656	0.575812	0.629909	0.696268	0.721323
531	0.355576	0.35239	0.360814	0.388748	0.42509	0.474212	0.480817	0.524421	0.573717	0.627783	0.696195	0.720663
532	0.353594	0.347141	0.354713	0.379023	0.414699	0.46408	0.47379	0.518147	0.569206	0.625588	0.695166	0.719212
533	0.348075	0.339405	0.345317	0.368551	0.405939	0.455832	0.467711	0.513863	0.566517	0.623634	0.693571	0.720224
534	0.338874	0.329074	0.334086	0.360004	0.396107	0.447357	0.462404	0.510112	0.564466	0.621959	0.693743	0.719276
535	0.337139	0.325305	0.328184	0.349713	0.385113	0.43914	0.450619	0.5005	0.556541	0.620919	0.692141	0.719337
536	0.328371	0.314304	0.315602	0.336678	0.373947	0.429252	0.450596	0.503863	0.562741	0.619656	0.691957	0.719571
537	0.323179	0.307706	0.307381	0.32796	0.36583	0.421936	0.445998	0.501186	0.561835	0.619124	0.69191	0.720948
538	0.316157	0.298874	0.296672	0.316014	0.354482	0.41292	0.440074	0.497359	0.559923	0.617718	0.691299	0.720228
539	0.310465	0.289422	0.286634	0.307008	0.34651	0.406931	0.436109	0.49533	0.558541	0.615928	0.690865	0.718472
540	0.30327	0.282061	0.277816	0.297074	0.337306	0.399417	0.428752	0.488732	0.553601	0.620193	0.695693	0.725468
541	0.297273	0.274378	0.268692	0.287521	0.328499	0.392547	0.425516	0.488283	0.55355	0.617191	0.693636	0.723929
542	0.291675	0.26718	0.260191	0.2781	0.31935	0.387506	0.423859	0.487912	0.553819	0.618624	0.696292	0.727389
543	0.278327	0.252286	0.243963	0.266093	0.30998	0.379573	0.421651	0.488256	0.556182	0.619932	0.698902	0.730577
544	0.272813	0.244762	0.235545	0.256736	0.300645	0.373822	0.414328	0.482446	0.55057	0.619294	0.698872	0.729807
545	0.268752	0.238406	0.227474	0.245807	0.293255	0.368304	0.415251	0.485928	0.556078	0.620313	0.70027	0.730239
546	0.262632	0.230574	0.218224	0.235818	0.284339	0.362444	0.413577	0.486555	0.558284	0.621102	0.700932	0.730828
547	0.255786	0.221999	0.209055	0.227119	0.277255	0.358741	0.412197	0.486301	0.558856	0.623253	0.703879	0.734117
548	0.249573	0.214196	0.200542	0.219625	0.271345	0.355536	0.403919	0.477974	0.549828	0.618071	0.697549	0.727027
549	0.242701	0.205208	0.190501	0.209158	0.263822	0.350427	0.409601	0.486808	0.560725	0.625649	0.70571	0.735049
550	0.236685	0.198086	0.183077	0.202391	0.259526	0.349388	0.411265	0.489879	0.563344	0.630027	0.710215	0.739652
551	0.230001	0.188495	0.172338	0.192923	0.252633	0.345774	0.410781	0.490558	0.564787	0.631705	0.71249	0.740952
552	0.222304	0.180428	0.164025	0.18553	0.247956	0.344854	0.412466	0.49297	0.56666	0.633368	0.713218	0.742966
553	0.212858	0.16981	0.153466	0.178423	0.243827	0.344623	0.415423	0.497176	0.571022	0.630739	0.709544	0.73945
554	0.208132	0.16283	0.145425	0.170328	0.238743	0.342433	0.415076	0.497165	0.571873	0.637848	0.717132	0.747146
555	0.20182	0.155692	0.138639	0.165383	0.236961	0.344353	0.420172	0.503026	0.577153	0.638736	0.717017	0.748139
556	0.194611	0.14705	0.130015	0.159089	0.233937	0.344431	0.411939	0.493309	0.565362	0.642037	0.720385	0.751381
557	0.186951	0.137789	0.1209	0.151645	0.230214	0.34478	0.424267	0.507913	0.581768	0.644445	0.722133	0.753708
558	0.179666	0.12971	0.113092	0.146809	0.2291	0.346495	0.426628	0.5107	0.583908	0.649748	0.72789	0.758578
559	0.173542	0.122454	0.106473	0.142559	0.228448	0.34986	0.431316	0.515564	0.588736	0.651926	0.729577	0.760162
560	0.1664	0.114418	0.0988218	0.137518	0.22722	0.351406	0.433463	0.517348	0.589141	0.654002	0.731219	0.762006
561	0.161158	0.108739	0.0947343	0.136307	0.229463	0.356952	0.440415	0.523783	0.594821	0.657154	0.735131	0.764176
562	0.153412	0.0997205	0.0865897	0.131638	0.229096	0.359876	0.442959	0.525685	0.595657	0.660291	0.737	0.765174
563	0.147647	0.0933438	0.0817784	0.129905	0.231209	0.364839	0.445531	0.527136	0.595461	0.662891	0.738902	0.766945
564	0.141374	0.0863543	0.076761	0.129537	0.235828	0.373256	0.457185	0.539132	0.606719	0.667304	0.742897	0.770963
565	0.137538	0.0843476	0.0774385	0.133616	0.241558	0.37884	0.463346	0.544151	0.609425	0.670568	0.746527	0.774379
566	0.135761	0.0800475	0.0758599	0.135071	0.246166	0.399114	0.468741	0.539706	0.611859	0.671949	0.746512	0.77969
567	0.132394	0.072645	0.0698588	0.131943	0.248144	0.385501	0.473	0.544243	0.614045	0.675092	0.749111	0.777644
568	0.126525	0.0671823	0.0670316	0.131785	0.253807	0.387566	0.484377	0.552199	0.624073	0.679062	0.750811	0.780245
569	0.114526	0.0610438	0.063436	0.134041	0.25821	0.391744	0.497512	0.554647	0.624632	0.683294	0.754426	0.78344
570	0.108045	0.0559332	0.0620322	0.132926	0.256786	0.392419	0.495878	0.555612	0.629068	0.686304	0.757022	0.785408
571	0.102207	0.0510284	0.0604504	0.141464	0.272589	0.398945	0.504639	0.578654	0.635136	0.689255	0.759403	0.787279
572	0.0993989	0.0498109	0.0625847	0.146844	0.272977	0.429338	0.50982	0.582687	0.63695	0.691222	0.760234	0.788155
573	0.0933783	0.0444941	0.0607266	0.150054	0.27906	0.43772	0.515438	0.586861	0.63982	0.694177	0.761649	0.788484
574	0.0911384	0.0451246	0.0655775	0.15863	0.287456	0.447655	0.523832	0.593416	0.644248	0.697186	0.764178	0.791651
575	0.0867144	0.0392179	0.0645284	0.162877	0.303151	0.454941	0.53106	0.599599	0.646873	0.699738	0.76661	0.793913
576	0.0840141	0.0359632	0.0640796	0.166047	0.31017	0.46339	0.537719	0.60426	0.655125	0.701542	0.768416	0.795771
577	0.0771535	0.0355506	0.0678275	0.173615	0.317979	0.471158	0.544486	0.609101	0.655652	0.704677	0.770313	0.797517
578	0.0730724	0.034669	0.0726436	0.183057	0.330084	0.481881	0.547237	0.60908	0.653176	0.708659	0.773175	0.800888
579	0.0706857	0.0349422	0.0767997	0.190337	0.33774	0.490072	0.560547	0.621761	0.664857	0.711115	0.774129	0.801915
580	0.0675613	0.0362378	0.0843126	0.201438	0.349259	0.497332	0.565269	0.625461	0.665557	0.711985	0.776396	0.804313
581	0.0641244	0.0346242	0.0866922	0.208385	0.358544	0.510428	0.575177	0.632607	0.67256	0.716492	0.778989	0.806529
582	0.0640388	0.0373482	0.0932332	0.216992	0.366977	0.516297	0.580394	0.635496	0.674933	0.719539	0.781431	0.808747
583	0.0608598	0.0371254	0.100986	0.230638	0.381195	0.528271	0.592126	0.645828	0.683537	0.72559	0.786065	0.813601
584	0.057649	0.0388073	0.105745	0.231899	0.388778	0.538071	0.595591	0.647207	0.68277	0.725051	0.784759	0.811692
585	0.0558687	0.0425574	0.115675	0.25289	0.393291	0.549856	0.604913	0.653614	0.687197	0.727902	0.787782	0.813972
586	0.0563135	0.0462534	0.123167	0.260726	0.412443	0.556596	0.610351	0.658094	0.691674	0.716857	0.776128	0.801514
587	0.0555339	0.0506281	0.133436	0.276046	0.427441	0.568432	0.618931	0.663498	0.688571	0.733492	0.792422	0.81868
588	0.0560393	0.0561556	0.143365	0.279924	0.437251	0.576562	0.624145	0.667255	0.697386	0.7361	0.79406	0.820495
589	0.0563743	0.0604148	0.152283	0.296665	0.446989	0.583978	0.631371	0.673955	0.701794	0.7387	0.796458	0.822572
590	0.0574022	0.0687212	0.166124	0.313446	0.462572	0.597443	0.637543	0.676491	0.702258	0.739916	0.797793	0.823859
591	0.0589406	0.0747484	0.17588	0.324851	0.472783	0.605296	0.645491	0.682595	0.70753	0.742121	0.800185	0.825512
592	0.0627504	0.0843174	0.190426	0.339428	0.485122	0.616304	0.652956	0.688051	0.708793	0.745096	0.802478	0.827499
593	0.0657674	0.0924605	0.201546	0.35034	0.494653	0.623294	0.656231	0.690723	0.713642	0.746696	0.803418	0.828404
594	0.0681347	0.0996712	0.211999	0.362182	0.505305	0.630878	0.654195	0.685221	0.706561	0.748156	0.803585	0.828828
595	0.0708982	0.107505	0.223396	0.383852	0.529491	0.655275	0.66845	0.699034	0.718885	0.748418	0.805368	0.829762
596	0.0771017	0.121051	0.241195	0.393162	0.532082	0.653813	0.677962	0.704633	0.722942	0.749582	0.808125	0.83158
597	0.0814963	0.130066	0.252168	0.397139	0.531903	0.650137	0.682386	0.70787	0.72437	0.752585	0.808351	0.832339
598	0.086455	0.139288	0.263864	0.410177	0.546489	0.660305	0.693736	0.718545	0.733239	0.754539	0.809763	0.832752
599	0.0916286	0.14955	0.276518	0.423497	0.556195	0.669215	0.690869	0.715112	0.728583	0.756452	0.810889	0.835363
600	0.0970548	0.159774	0.288254	0.437024	0.568082	0.678331	0.687674	0.709936	0.72301	0.748047	0.801666	0.825861
601	0.103634	0.169871	0.299954	0.446585	0.574518	0.684891	0.699648	0.720704	0.731276	0.756849	0.812491	0.836234
602	0.111304	0.18305	0.315319	0.461862	0.587022	0.696033	0.705119	0.724575	0.734826	0.759662	0.813747	0.838875
603	0.116753	0.191596	0.325086	0.468469	0.59279	0.695711	0.710177	0.726612	0.736813	0.761218	0.815579	0.840779
604	0.124968	0.205045	0.338368	0.481307	0.601444	0.703926	0.716294	0.731118	0.738969	0.76287	0.815645	0.840184
605	0.132909	0.216599	0.349412	0.491063	0.609635	0.709026	0.716833	0.733988	0.740309	0.764282	0.817356	0.842128
606	0.142444	0.229181	0.364177	0.501992	0.618911	0.717362	0.721307	0.735475	0.741169	0.764321	0.816806	0.840787
607	0.149058	0.238389	0.373176	0.504475	0.617213	0.710969	0.726513	0.740575	0.744779	0.767828	0.821111	0.844358
608	0.15957	0.252759	0.387332	0.52373	0.633535	0.723076	0.730625	0.742542	0.743314	0.758943	0.812514	0.834554
609	0.169756	0.266297	0.401133	0.53297	0.641766	0.731521	0.733433	0.744518	0.747174	0.768188	0.819548	0.842697
610	0.178743	0.278555	0.412597	0.536521	0.64066	0.72643	0.737234	0.74767	0.748109	0.769197	0.821756	0.842695
611	0.188514	0.290454	0.423238	0.551917	0.656053	0.742204	0.740762	0.749793	0.750014	0.770385	0.822496	0.843483
612	0.196482	0.300228	0.432475	0.558405	0.661113	0.745761	0.743989	0.751291	0.751848	0.769593	0.823492	0.843666
613	0.207491	0.31282	0.444665	0.569894	0.66726	0.749625	0.746508	0.751933	0.751493	0.769467	0.824245	0.843843
614	0.216678	0.323396	0.45478	0.577531	0.673989	0.754702	0.750635	0.755889	0.755356	0.771593	0.825188	0.843637
615	0.226073	0.334582	0.464591	0.585066	0.680466	0.758667	0.755633	0.759688	0.758062	0.772494	0.825126	0.844495
616	0.236226	0.345761	0.473427	0.594117	0.685949	0.763032	0.744852	0.75042	0.747474	0.77356	0.826201	0.843859
617	0.246574	0.356713	0.483615	0.601948	0.69309	0.764987	0.756989	0.759886	0.756827	0.773212	0.827523	0.844168
618	0.258951	0.370225	0.495139	0.609232	0.698345	0.771153	0.760121	0.761725	0.757416	0.775524	0.829581	0.846272
619	0.26738	0.380158	0.502493	0.619239	0.704825	0.776128	0.76214	0.762642	0.758449	0.774392	0.829127	0.846161
620	0.274607	0.386332	0.509484	0.620238	0.705688	0.775984	0.764023	0.764831	0.759434	0.775118	0.828067	0.843615
621	0.282729	0.394587	0.515395	0.627195	0.710567	0.778665	0.765633	0.764864	0.759918	0.77756	0.828751	0.845953
622	0.296967	0.408344	0.527922	0.636037	0.716199	0.783184	0.769138	0.768396	0.760956	0.778104	0.831691	0.845221
623	0.306816	0.419199	0.535856	0.640442	0.719745	0.786269	0.76633	0.766956	0.760664	0.775204	0.828327	0.843264
624	0.314664	0.425716	0.543711	0.64737	0.724626	0.790852	0.770739	0.768398	0.759916	0.777441	0.830638	0.846425
625	0.324195	0.435661	0.551276	0.648819	0.726759	0.789491	0.773163	0.770059	0.761747	0.779783	0.830875	0.846471
626	0.334504	0.444942	0.556403	0.657515	0.729868	0.792424	0.775247	0.770114	0.763205	0.780775	0.831158	0.846208
627	0.342794	0.452553	0.563168	0.661486	0.734294	0.794058	0.777086	0.773152	0.764221	0.780596	0.830463	0.844777
628	0.349027	0.459475	0.568101	0.664274	0.736898	0.79604	0.776165	0.771194	0.763098	0.779086	0.82855	0.843601
629	0.359027	0.468422	0.575406	0.668766	0.739156	0.797864	0.777203	0.770679	0.76417	0.776646	0.827326	0.840539
630	0.367626	0.475522	0.581745	0.672714	0.742338	0.798708	0.776875	0.770334	0.762956	0.775338	0.826304	0.839749
631	0.375371	0.483156	0.586623	0.675393	0.742971	0.793953	0.778996	0.770082	0.762736	0.777612	0.826628	0.840288
632	0.383602	0.488524	0.591048	0.677341	0.74432	0.796971	0.780207	0.77177	0.763117	0.776612	0.825498	0.840541
633	0.391179	0.496056	0.59664	0.680593	0.747161	0.800048	0.780266	0.772687	0.763243	0.776699	0.824385	0.839708
634	0.397722	0.502294	0.6011	0.684569	0.748166	0.802004	0.781067	0.772483	0.763774	0.774487	0.824322	0.838693
635	0.405029	0.508283	0.6048	0.684502	0.750409	0.801009	0.781989	0.77307	0.763613	0.774391	0.823071	0.839639
636	0.411394	0.512685	0.608702	0.689628	0.751494	0.802165	0.780481	0.77268	0.763347	0.772958	0.82132	0.838258
637	0.417174	0.516054	0.612573	0.69214	0.753525	0.80317	0.781833	0.772566	0.762291	0.773381	0.821537	0.839046
638	0.423582	0.523202	0.614534	0.693113	0.754622	0.802988	0.781963	0.771108	0.761299	0.772465	0.820042	0.836717
639	0.427032	0.526324	0.618915	0.696448	0.752955	0.802263	0.782274	0.772842	0.762265	0.771516	0.820806	0.838706
640	0.433536	0.531536	0.621737	0.699703	0.758824	0.806647	0.778106	0.767647	0.758124	0.763633	0.811662	0.829613
